# Supplementary material for: Comparative transcriptome analysis provides clues to molecular mechanisms underlying blue-green eggshell color in the Jinding duck (Anas platyrhynchos)
Source: BMC Genomics. 2017 Sep 12;18:725. doi: 10.1186/s12864-017-4135-2 (PMC5596863; doi:10.1186/s12864-017-4135-2)
Supplement: Supplementary file 1 — A whole list of genes, of which expression has been successfully compared between all pairs of 4 duck groups. BSD1 & 2 represent blue-shelled duck group 1 & 2, and WSD1 & 2 indicate white-shelled duck group 1 & 2. Expression levels of genes in each group were presented as FPKM values which were calculated by Cuffdiff using three biological replicates per group. Changes of abundance between all pairs of 4 groups were tested using one-side t-test. A q value of less than 0.05 indicated that a change of abundance was significantly different between two groups. (XLSX 6970 kb) [file 12864_2017_4135_MOESM1_ESM.xlsx]

## Sheet: WSD1 vs. WSD2
gene_id	gene	locus	sample_1	sample_2	status	WSD1_FPKM	WSD2_FPKM	log2(fold_change)	test_stat	p_value	q_value	significant
XLOC_000001	ENSAPLG00000016114	KB742382.1:5714-33916	WSD1	WSD2	OK	11.0972	11.7893	0.0872837	0.14826	0.79915	0.886369	no
XLOC_000002	C1orf159	KB742382.1:59511-77459	WSD1	WSD2	OK	8.02894	8.11343	0.0151023	0.0232404	0.9689	0.982181	no
XLOC_000007	ENSAPLG00000002452	KB742382.1:179731-189077	WSD1	WSD2	OK	2.68813	1.83988	-0.546994	-0.518817	0.34115	0.53038	no
XLOC_000008	B3GALT6	KB742382.1:230597-236516	WSD1	WSD2	OK	3.94853	3.74435	-0.0765984	-0.0955374	0.8567	0.920602	no
XLOC_000010	PUSL1	KB742382.1:433483-458004	WSD1	WSD2	OK	4.37226	4.90207	0.165012	0.147912	0.79135	0.881411	no
XLOC_000011	ENSAPLG00000001589	KB742382.1:458168-473762	WSD1	WSD2	OK	6.42004	3.20062	-1.00423	-0.512069	0.47395	0.650689	no
XLOC_000012	CPTP	KB742382.1:473788-475473	WSD1	WSD2	OK	15.7577	23.8995	0.600921	0.695541	0.2021	0.390284	no
XLOC_000014	TMEM88	KB742382.1:646149-650949	WSD1	WSD2	OK	1.89889	0.768439	-1.30516	-0.891745	0.191	0.376769	no
XLOC_000015	VWA1	KB742382.1:668220-683029	WSD1	WSD2	OK	12.455	19.2915	0.631233	0.980932	0.069	0.201784	no
XLOC_000016	ENSAPLG00000007627	KB742382.1:684482-709376	WSD1	WSD2	OK	21.1065	31.5705	0.580888	0.98458	0.07675	0.217662	no
XLOC_000019	ENSAPLG00000002321	KB742382.1:135525-140642	WSD1	WSD2	OK	1.59518	0.383853	-2.0551	-1.07412	0.01045	0.0490048	yes
XLOC_000021	ENSAPLG00000000093	KB742382.1:146523-153372	WSD1	WSD2	OK	11.2444	9.75194	-0.205439	-0.362573	0.52615	0.694051	no
XLOC_000022	TNFRSF18	KB742382.1:192287-198661	WSD1	WSD2	OK	2.63048	1.65127	-0.671751	-0.654772	0.236	0.424123	no
XLOC_000024	FAM132A	KB742382.1:293895-321678	WSD1	WSD2	OK	23.8469	24.3675	0.0311562	0.0529865	0.92675	0.959496	no
XLOC_000025	UBE2J2	KB742382.1:323995-331274	WSD1	WSD2	OK	30.6449	25.9154	-0.24184	-0.382004	0.45405	0.633466	no
XLOC_000026	ACAP3	KB742382.1:365398-404302	WSD1	WSD2	OK	2.13115	4.91326	1.20505	1.76736	0.0026	0.0158695	yes
XLOC_000028	CPSF3L	KB742382.1:458168-473762	WSD1	WSD2	OK	14.3704	26.1478	0.863592	1.34024	0.0222	0.0886599	no
XLOC_000029	DVL1	KB742382.1:485949-561855	WSD1	WSD2	OK	10.3298	13.0381	0.33592	0.587085	0.28115	0.469084	no
XLOC_000030	MXRA8	KB742382.1:569395-591501	WSD1	WSD2	OK	69.5942	140.594	1.01449	1.55678	0.00965	0.0459965	yes
XLOC_000032	AURKAIP1	KB742382.1:604944-608416	WSD1	WSD2	OK	34.8086	71.0089	1.02856	1.71547	0.004	0.0224868	yes
XLOC_000033	ENSAPLG00000006980	KB742382.1:608730-611749	WSD1	WSD2	OK	19.2912	34.7945	0.850915	1.20416	0.0409	0.138934	no
XLOC_000035	TMEM240	KB742382.1:718130-725745	WSD1	WSD2	OK	0.296892	1.44354	2.2816	0.918126	0.2893	0.477589	no
XLOC_000036	SSU72	KB742382.1:731166-756999	WSD1	WSD2	OK	75.7973	59.3886	-0.35196	-0.661291	0.26045	0.447859	no
XLOC_000050	METTL11B	KB742383.1:41976-61282	WSD1	WSD2	OK	0.958198	2.4775	1.37049	1.29333	0.03845	0.132799	no
XLOC_000053	GORAB	KB742383.1:130361-140384	WSD1	WSD2	OK	10.4419	11.4193	0.129087	0.192212	0.7429	0.85081	no
XLOC_000054	PRRX1	KB742383.1:160299-197868	WSD1	WSD2	OK	95.7691	148.027	0.628229	1.11762	0.05405	0.169362	no
XLOC_000055	FMO3	KB742383.1:217846-224361	WSD1	WSD2	OK	16.524	27.1246	0.71504	1.1662	0.0562	0.174168	no
XLOC_000056	FMO4	KB742383.1:233186-238684	WSD1	WSD2	OK	4.27569	1.36166	-1.65079	-1.54741	0.0196	0.0804944	no
XLOC_000057	PRRC2C	KB742383.1:239470-309773	WSD1	WSD2	OK	21.8453	30.0056	0.457908	0.802347	0.184	0.36961	no
XLOC_000059	VAMP4	KB742383.1:317401-327263	WSD1	WSD2	OK	30.4974	84.9817	1.47847	1.76628	0.0028	0.0168547	yes
XLOC_000060	METTL13	KB742383.1:328577-337086	WSD1	WSD2	OK	21.0658	45.435	1.10891	1.62359	0.00695	0.0352376	yes
XLOC_000062	SUCO	KB742383.1:532267-578005	WSD1	WSD2	OK	12.2695	14.7722	0.267813	0.475495	0.4163	0.600344	no
XLOC_000065	ENSAPLG00000002383	KB742383.1:10100-22675	WSD1	WSD2	OK	9.37524	11.6136	0.308892	0.403781	0.4978	0.670837	no
XLOC_000066	ENSAPLG00000004197	KB742383.1:313737-314184	WSD1	WSD2	OK	10.1865	38.075	1.90218	1.91035	0.00155	0.0104014	yes
XLOC_000070	PIGC	KB742383.1:529327-530221	WSD1	WSD2	OK	18.5767	25.675	0.466874	0.642102	0.2555	0.442787	no
XLOC_000073	TADA1	KB742383.1:737082-750644	WSD1	WSD2	OK	48.6227	55.2374	0.184015	0.245062	0.6654	0.79876	no
XLOC_000087	ENSAPLG00000012894	KB742384.1:91685-120989	WSD1	WSD2	OK	108.705	82.5852	-0.396467	-0.711853	0.21765	0.40655	no
XLOC_000089	CCT2	KB742384.1:172365-183722	WSD1	WSD2	OK	75.4936	118.681	0.652667	1.19585	0.04105	0.139316	no
XLOC_000090	FRS2	KB742384.1:190602-231963	WSD1	WSD2	OK	5.68224	6.45298	0.183505	0.315862	0.5876	0.741705	no
XLOC_000092	YEATS4	KB742384.1:260828-264941	WSD1	WSD2	OK	31.9421	56.553	0.824144	1.25858	0.0244	0.0950578	no
XLOC_000093	LYZ	KB742384.1:265581-278654	WSD1	WSD2	OK	198.031	302.006	0.608856	1.0927	0.0676	0.198878	no
XLOC_000097	SASH1	KB742386.1:3497-106574	WSD1	WSD2	OK	11.0734	15.2624	0.462876	0.81888	0.16015	0.340695	no
XLOC_000098	UST	KB742386.1:161805-310393	WSD1	WSD2	OK	51.2969	33.8225	-0.60089	-1.02738	0.0715	0.206972	no
XLOC_000100	TAB2	KB742386.1:376542-436143	WSD1	WSD2	OK	19.109	22.1626	0.213872	0.385138	0.49735	0.670531	no
XLOC_000101	GINM1	KB742386.1:493424-503400	WSD1	WSD2	OK	69.318	85.2214	0.297985	0.545092	0.3455	0.534465	no
XLOC_000102	PCMT1	KB742386.1:564182-595417	WSD1	WSD2	OK	19.0465	20.224	0.0865405	0.152725	0.7939	0.883068	no
XLOC_000103	PPP1R14C	KB742386.1:696497-708894	WSD1	WSD2	OK	4.48318	76.2537	4.08821	1.4193	0.0231	0.0913041	no
XLOC_000105	PLEKHG1	KB742386.1:860999-984486	WSD1	WSD2	OK	8.6383	7.68789	-0.16816	-0.276549	0.6351	0.776749	no
XLOC_000106	MTHFD1L	KB742386.1:985562-1137533	WSD1	WSD2	OK	3.18922	3.73846	0.22924	0.269059	0.6459	0.784624	no
XLOC_000107	AKAP12	KB742386.1:1179666-1200933	WSD1	WSD2	OK	27.4084	37.5398	0.453804	0.80552	0.1735	0.356693	no
XLOC_000109	ARMT1	KB742386.1:1255628-1265133	WSD1	WSD2	OK	13.912	17.3337	0.317245	0.409597	0.49765	0.670719	no
XLOC_000110	CCDC170	KB742386.1:1269864-1314958	WSD1	WSD2	OK	7.68732	17.9322	1.222	1.84161	0.00275	0.0166061	yes
XLOC_000114	PPIL4	KB742386.1:465011-485502	WSD1	WSD2	OK	10.1761	37.4711	1.8806	1.23462	0.00935	0.0448633	yes
XLOC_000115	KATNA1	KB742386.1:505642-525642	WSD1	WSD2	OK	11.2237	16.3678	0.544316	0.653176	0.2621	0.449588	no
XLOC_000116	LATS1	KB742386.1:526645-548890	WSD1	WSD2	OK	9.18843	9.7257	0.081983	0.132629	0.81615	0.896562	no
XLOC_000117	NUP43	KB742386.1:549806-558240	WSD1	WSD2	OK	21.182	9.24788	-1.19564	-1.79888	0.00185	0.0120161	yes
XLOC_000118	LRP11	KB742386.1:599306-611378	WSD1	WSD2	OK	0.818055	1.94424	1.24894	0.984178	0.07295	0.209867	no
XLOC_000120	ZBTB2	KB742386.1:1218735-1225362	WSD1	WSD2	OK	7.90382	8.63242	0.127215	0.202878	0.72895	0.841753	no
XLOC_000121	RMND1	KB742386.1:1234014-1254247	WSD1	WSD2	OK	24.518	16.193	-0.598471	-0.930022	0.11205	0.278755	no
XLOC_000139	NDUFAF2	KB742387.1:158683-212732	WSD1	WSD2	OK	28.0439	37.7323	0.428111	0.451178	0.38645	0.572627	no
XLOC_000141	ELOVL7	KB742387.1:68316-100956	WSD1	WSD2	OK	34.0439	20.2924	-0.746453	-1.09029	0.06245	0.187934	no
XLOC_000142	ERCC8	KB742387.1:123246-156181	WSD1	WSD2	OK	8.48677	11.1377	0.392161	0.492632	0.40055	0.585871	no
XLOC_000152	SORCS1	KB742388.1:380614-577804	WSD1	WSD2	OK	1.26628	3.23495	1.35314	1.18784	0.03385	0.120827	no
XLOC_000154	ITPRIP	KB742388.1:1487577-1504909	WSD1	WSD2	OK	2.91155	7.57314	1.3791	1.87963	0.00295	0.0175758	yes
XLOC_000156	ENSAPLG00000006175	KB742388.1:1591478-1657527	WSD1	WSD2	OK	2.75285	12.3651	2.16728	1.64822	0.01405	0.0620424	no
XLOC_000157	OBFC1	KB742388.1:1682884-1719876	WSD1	WSD2	OK	2.65606	3.02283	0.186612	0.196225	0.7463	0.852972	no
XLOC_000159	ENSAPLG00000006691	KB742388.1:1890426-1967325	WSD1	WSD2	OK	15.81	14.0609	-0.169149	-0.280901	0.6225	0.767774	no
XLOC_000160	ENSAPLG00000006698	KB742388.1:1969993-1990088	WSD1	WSD2	OK	4.70077	6.61051	0.491864	0.129689	0.6477	0.785868	no
XLOC_000162	CFAP58	KB742388.1:1420181-1476404	WSD1	WSD2	OK	3.19113	5.64596	0.823151	1.09101	0.061	0.18484	no
XLOC_000163	ITPRIP	KB742388.1:1487577-1504909	WSD1	WSD2	OK	3.10371	0.462405	-2.74676	-1.22392	0.1876	0.373366	no
XLOC_000164	ENSAPLG00000005953	KB742388.1:1509289-1518194	WSD1	WSD2	OK	97.4821	172.15	0.820455	1.50363	0.00875	0.0425399	yes
XLOC_000165	SFR1	KB742388.1:1521695-1571228	WSD1	WSD2	OK	12.9468	11.989	-0.110891	-0.109609	0.8532	0.918607	no
XLOC_000166	SLK	KB742388.1:1591478-1657527	WSD1	WSD2	OK	24.5997	10.9558	-1.16694	-1.18643	0.07595	0.216012	no
XLOC_000167	NEURL	KB742388.1:1969993-1990088	WSD1	WSD2	OK	11.2342	18.7824	0.741483	1.11937	0.0428	0.143346	no
XLOC_000176	NUFIP1	KB742389.1:61-22870	WSD1	WSD2	OK	12.8836	7.05292	-0.869248	-1.38656	0.02	0.0817592	no
XLOC_000182	ENOX1	KB742389.1:469744-881516	WSD1	WSD2	OK	8.17621	13.5564	0.729468	0.765054	0.2211	0.409426	no
XLOC_000183	EPSTI1	KB742389.1:897688-946601	WSD1	WSD2	OK	2.68086	2.33148	-0.201455	-0.174642	0.74725	0.853599	no
XLOC_000188	ENSAPLG00000005165	KB742389.1:413802-440410	WSD1	WSD2	OK	10.7906	5.43252	-0.990085	-1.29046	0.02815	0.105748	no
XLOC_000189	DNAJC15	KB742389.1:469744-881516	WSD1	WSD2	OK	14.7926	80.6249	2.44635	1.72027	0.01605	0.0688035	no
XLOC_000190	TNFSF11	KB742389.1:1067640-1082900	WSD1	WSD2	OK	2.50435	1.98521	-0.335139	-0.286605	0.60425	0.754063	no
XLOC_000208	LHFPL2	KB742390.1:91503-155358	WSD1	WSD2	OK	4.1646	5.00055	0.263908	0.320294	0.54595	0.709833	no
XLOC_000217	SORBS2	KB742391.1:292645-515326	WSD1	WSD2	OK	12.2959	7.27256	-0.75764	-0.554141	0.4072	0.591933	no
XLOC_000218	PDLIM3	KB742391.1:292645-515326	WSD1	WSD2	OK	30.0635	31.9275	0.0867885	0.116376	0.84575	0.91435	no
XLOC_000220	UFSP2	KB742391.1:516029-528015	WSD1	WSD2	OK	10.8915	12.9986	0.25515	0.351512	0.5509	0.713629	no
XLOC_000222	CFAP97	KB742391.1:625167-653763	WSD1	WSD2	OK	14.0232	15.1711	0.113508	0.193378	0.747	0.853433	no
XLOC_000223	ENSAPLG00000007257	KB742391.1:151976-167014	WSD1	WSD2	OK	1.44284	2.78381	0.948144	0.739316	0.23005	0.417981	no
XLOC_000225	TLR3	KB742391.1:216342-225978	WSD1	WSD2	OK	3.17706	1.77365	-0.840967	-1.0494	0.08035	0.224838	no
XLOC_000226	C4orf47	KB742391.1:292645-515326	WSD1	WSD2	OK	4.39564	2.90554	-0.597269	-0.170842	0.64685	0.785248	no
XLOC_000227	ANKRD37	KB742391.1:516029-528015	WSD1	WSD2	OK	3.53681	2.61965	-0.433077	-0.217549	0.74815	0.85413	no
XLOC_000228	SNX25	KB742391.1:542561-611760	WSD1	WSD2	OK	11.1029	9.34068	-0.249338	-0.407754	0.4796	0.655401	no
XLOC_000229	SLC25A4	KB742391.1:658505-662630	WSD1	WSD2	OK	12.008	35.2195	1.55238	2.32742	5e-05	0.000541201	yes
XLOC_000248	RLIM	KB742393.1:121086-130294	WSD1	WSD2	OK	15.7333	24.3074	0.62758	0.941117	0.103	0.265029	no
XLOC_000249	ENSAPLG00000008068	KB742393.1:133717-149312	WSD1	WSD2	OK	63.7667	83.7632	0.393513	0.0831542	0.83545	0.90834	no
XLOC_000251	ENSAPLG00000008517	KB742393.1:228735-240559	WSD1	WSD2	OK	28.586	26.638	-0.101825	-0.135163	0.81405	0.895347	no
XLOC_000252	ENSAPLG00000008529	KB742393.1:276703-308481	WSD1	WSD2	OK	17.1748	17.3413	0.013922	0.0234057	0.96595	0.980677	no
XLOC_000253	KIAA2022	KB742393.1:87358-103695	WSD1	WSD2	OK	1.08452	1.10378	0.0253927	0.0232498	0.96665	0.981012	no
XLOC_000254	SLC16A2	KB742393.1:133717-149312	WSD1	WSD2	OK	36.0269	51.5287	0.516301	0.621272	0.28055	0.468522	no
XLOC_000255	ENSAPLG00000008335	KB742393.1:191691-210492	WSD1	WSD2	OK	21.1962	20.6056	-0.0407753	-0.0720257	0.9009	0.945188	no
XLOC_000256	ENSAPLG00000008517	KB742393.1:228735-240559	WSD1	WSD2	OK	2.82144	0.84168	-1.74509	-0.701497	0.53925	0.704369	no
XLOC_000257	ENSAPLG00000008548	KB742393.1:310448-337100	WSD1	WSD2	OK	49.4366	40.5102	-0.287296	-0.529592	0.3467	0.535587	no
XLOC_000258	CHIC1	KB742393.1:339453-354912	WSD1	WSD2	OK	7.36912	5.73876	-0.360754	-0.489947	0.4087	0.593415	no
XLOC_000261	ENSAPLG00000009277	KB742393.1:457955-516504	WSD1	WSD2	OK	20.2311	16.9018	-0.259398	-0.464493	0.41585	0.600029	no
XLOC_000268	ENSAPLG00000001700	KB742394.1:6530-6692	WSD1	WSD2	OK	37.5199	4557.26	6.92437	4.09501	0.0065	0.0333603	yes
XLOC_000269	ENSAPLG00000002398	KB742394.1:10519-13440	WSD1	WSD2	OK	18.434	35.6281	0.950644	1.28396	0.0359	0.126084	no
XLOC_000270	CFAP70	KB742394.1:17829-39494	WSD1	WSD2	OK	9.06874	13.525	0.576658	0.78398	0.18845	0.374163	no
XLOC_000271	WDR90	KB742394.1:40323-67614	WSD1	WSD2	OK	12.3641	5.77003	-1.09951	-1.24942	0.0409	0.138934	no
XLOC_000272	RHOT2	KB742394.1:68483-78614	WSD1	WSD2	OK	11.7726	10.5631	-0.156397	-0.24676	0.67805	0.807555	no
XLOC_000273	STUB1	KB742394.1:86535-89120	WSD1	WSD2	OK	72.0275	119.273	0.72765	1.29024	0.02605	0.0998309	no
XLOC_000274	FAM173A	KB742394.1:125667-140713	WSD1	WSD2	OK	42.6215	89.7258	1.07394	0.687035	0.24635	0.434334	no
XLOC_000276	SPSB3	KB742394.1:149163-159295	WSD1	WSD2	OK	21.7924	48.4382	1.15232	1.7783	0.00295	0.0175758	yes
XLOC_000277	NME3	KB742394.1:161143-170824	WSD1	WSD2	OK	17.3577	53.7974	1.63196	1.3666	0.02865	0.107182	no
XLOC_000279	WDR24	KB742394.1:95113-99758	WSD1	WSD2	OK	9.346	11.3394	0.278923	0.439202	0.46595	0.643884	no
XLOC_000281	CCDC78	KB742394.1:125667-140713	WSD1	WSD2	OK	24.2786	34.391	0.502343	0.623047	0.29565	0.484	no
XLOC_000283	NUBP2	KB742394.1:149163-159295	WSD1	WSD2	OK	13.539	16.0113	0.241971	0.184576	0.7238	0.838403	no
XLOC_000284	EME2	KB742394.1:161143-170824	WSD1	WSD2	OK	2.74679	0.0210315	-7.02905	-0.485823	0.0142	0.0625493	no
XLOC_000286	WDR60	KB742395.1:683587-714575	WSD1	WSD2	OK	4.26216	6.43537	0.594438	0.851988	0.1449	0.319742	no
XLOC_000287	VIPR2	KB742395.1:763315-890666	WSD1	WSD2	OK	0.971852	1.5179	0.643269	0.404575	0.49965	0.672311	no
XLOC_000288	ZMYND11	KB742395.1:958853-1066156	WSD1	WSD2	OK	40.1945	56.4071	0.488878	0.906961	0.13055	0.302085	no
XLOC_000291	ESYT2	KB742395.1:595825-676268	WSD1	WSD2	OK	22.7043	28.1414	0.309731	0.574151	0.33965	0.528942	no
XLOC_000292	VIPR2	KB742395.1:763315-890666	WSD1	WSD2	OK	2.77048	4.61591	0.736477	0.987525	0.0876	0.238679	no
XLOC_000294	DIP2C	KB742395.1:1072388-1219046	WSD1	WSD2	OK	6.88662	10.8398	0.654472	1.15216	0.0548	0.171002	no
XLOC_000295	LARP4B	KB742395.1:1440927-1492509	WSD1	WSD2	OK	17.6181	17.0177	-0.0500231	-0.091806	0.8756	0.931085	no
XLOC_000300	UGCG	KB742396.1:5189-28390	WSD1	WSD2	OK	23.5414	30.1302	0.356013	0.625124	0.26605	0.453539	no
XLOC_000304	COL4A2	KB742397.1:802814-968230	WSD1	WSD2	OK	42.545	23.7303	-0.842257	-1.24917	0.0306	0.112307	no
XLOC_000306	ENSAPLG00000008253	KB742397.1:495466-523381	WSD1	WSD2	OK	48.4281	28.6592	-0.756846	-1.37666	0.0165	0.0703906	no
XLOC_000308	COL4A1	KB742397.1:673315-763346	WSD1	WSD2	OK	28.9773	23.587	-0.296934	-0.533908	0.3574	0.5456	no
XLOC_000309	RAB20	KB742397.1:802814-968230	WSD1	WSD2	OK	22.7813	37.9862	0.737625	0.393145	0.47355	0.650312	no
XLOC_000320	GNAO1	KB742399.1:53196-141751	WSD1	WSD2	OK	2.22827	2.43239	0.126448	0.0730476	0.90345	0.946753	no
XLOC_000323	OGFOD1	KB742399.1:184782-191947	WSD1	WSD2	OK	10.1402	14.9736	0.562336	0.814508	0.1747	0.358003	no
XLOC_000324	ENSAPLG00000013360	KB742399.1:221018-222699	WSD1	WSD2	OK	1055.12	82220.4	6.28402	8.94152	5e-05	0.000541201	yes
XLOC_000326	NUP93	KB742399.1:232201-308982	WSD1	WSD2	OK	11.2084	15.0208	0.422389	0.698402	0.2415	0.429543	no
XLOC_000329	CFDP1	KB742399.1:320554-375007	WSD1	WSD2	OK	37.9504	57.6593	0.603439	0.999791	0.0963	0.253245	no
XLOC_000330	BCAR1	KB742399.1:381459-385915	WSD1	WSD2	OK	18.0393	23.2987	0.369105	0.580914	0.3137	0.50285	no
XLOC_000331	WDR59	KB742399.1:395991-451593	WSD1	WSD2	OK	14.7862	9.44338	-0.646879	-0.729739	0.21465	0.403211	no
XLOC_000332	FA2H	KB742399.1:460600-464865	WSD1	WSD2	OK	57.6386	128.745	1.15941	1.45876	0.014	0.0618743	no
XLOC_000333	MLKL	KB742399.1:466098-470300	WSD1	WSD2	OK	1.15331	0.360229	-1.67879	-1.15165	0.05765	0.177487	no
XLOC_000334	RFWD3	KB742399.1:471235-494387	WSD1	WSD2	OK	4.05861	2.60175	-0.641503	-0.789445	0.17615	0.359639	no
XLOC_000335	GLG1	KB742399.1:523534-568113	WSD1	WSD2	OK	39.8747	51.4009	0.366321	0.639819	0.2599	0.447192	no
XLOC_000336	PDPR	KB742399.1:568860-593891	WSD1	WSD2	OK	9.82162	4.31651	-1.1861	-1.85527	0.00175	0.0114932	yes
XLOC_000337	FUK	KB742399.1:601612-607951	WSD1	WSD2	OK	8.3831	7.54488	-0.151984	-0.233409	0.706	0.826404	no
XLOC_000338	COG4	KB742399.1:608078-620341	WSD1	WSD2	OK	29.5287	9.44597	-1.64435	-0.857338	0.3326	0.521948	no
XLOC_000339	SF3B3	KB742399.1:620703-645124	WSD1	WSD2	OK	32.4578	35.0584	0.111193	0.204054	0.73395	0.845111	no
XLOC_000343	AMFR	KB742399.1:145167-174059	WSD1	WSD2	OK	31.3758	45.5658	0.5383	0.978572	0.0923	0.246473	no
XLOC_000344	NUDT21	KB742399.1:176926-181430	WSD1	WSD2	OK	67.513	220.76	1.70924	2.89524	5e-05	0.000541201	yes
XLOC_000345	BBS2	KB742399.1:195145-215329	WSD1	WSD2	OK	9.86845	22.1833	1.16858	1.79234	0.00385	0.0217928	yes
XLOC_000346	ENSAPLG00000014893	KB742399.1:320554-375007	WSD1	WSD2	OK	14.5593	56.9256	1.96714	0.724073	0.17275	0.355749	no
XLOC_000348	ZNRF1	KB742399.1:395991-451593	WSD1	WSD2	OK	97.9302	242.226	1.30653	1.14812	0.05275	0.166447	no
XLOC_000349	ST3GAL2	KB742399.1:596843-597782	WSD1	WSD2	OK	2.89781	0.613591	-2.23961	-1.45516	0.2628	0.450271	no
XLOC_000350	COG4	KB742399.1:608078-620341	WSD1	WSD2	OK	17.7533	27.2418	0.617738	0.982527	0.0964	0.25341	no
XLOC_000378	DDX50	KB742402.1:127956-142431	WSD1	WSD2	OK	1.46879	0.889911	-0.722897	-0.272755	0.7759	0.871695	no
XLOC_000380	TET1	KB742402.1:202408-268584	WSD1	WSD2	OK	2.3743	1.01235	-1.22979	-0.687389	0.26815	0.455616	no
XLOC_000381	SLC25A16	KB742402.1:282661-301595	WSD1	WSD2	OK	11.1951	6.61701	-0.758622	-0.988394	0.1089	0.274894	no
XLOC_000382	DNA2	KB742402.1:302796-321281	WSD1	WSD2	OK	1.31217	0.431948	-1.60302	-1.42058	0.01885	0.0781091	no
XLOC_000383	RUFY2	KB742402.1:324577-350906	WSD1	WSD2	OK	12.962	9.31489	-0.476683	-0.792901	0.1892	0.374957	no
XLOC_000384	PBLD	KB742402.1:358911-372333	WSD1	WSD2	OK	5.28822	7.99155	0.595695	0.67469	0.242	0.429926	no
XLOC_000386	HERC4	KB742402.1:461012-506391	WSD1	WSD2	OK	18.9649	18.3893	-0.0444653	-0.0735319	0.90455	0.947431	no
XLOC_000387	DNAJC12	KB742402.1:536845-546259	WSD1	WSD2	OK	5.48785	1.3939	-1.97711	-1.83998	0.0048	0.0259939	yes
XLOC_000390	HK1	KB742402.1:2043-41800	WSD1	WSD2	OK	26.83	40.1785	0.582575	1.07371	0.0671	0.197761	no
XLOC_000391	HKDC1	KB742402.1:49863-66565	WSD1	WSD2	OK	1.28151	1.57133	0.294139	0.30445	0.58365	0.738523	no
XLOC_000392	SUPV3L1	KB742402.1:71408-83354	WSD1	WSD2	OK	19.8135	19.9734	0.0115995	0.016255	0.9785	0.987114	no
XLOC_000393	VPS26A	KB742402.1:86877-98706	WSD1	WSD2	OK	55.6271	39.8312	-0.481889	-0.843317	0.14865	0.324266	no
XLOC_000394	SRGN	KB742402.1:98927-100711	WSD1	WSD2	OK	104.869	68.6739	-0.610756	-0.92114	0.1074	0.272379	no
XLOC_000395	KIF1BP	KB742402.1:107258-116394	WSD1	WSD2	OK	22.0888	18.5853	-0.249155	-0.401765	0.4878	0.662295	no
XLOC_000396	DDX21	KB742402.1:116633-127780	WSD1	WSD2	OK	41.6934	44.0553	0.0794957	0.130386	0.83065	0.905375	no
XLOC_000397	DDX50	KB742402.1:127956-142431	WSD1	WSD2	OK	20.8627	24.9691	0.259215	0.453375	0.4371	0.61887	no
XLOC_000398	STOX1	KB742402.1:142565-152710	WSD1	WSD2	OK	6.35471	6.86923	0.112323	0.151779	0.78855	0.879659	no
XLOC_000399	CCAR1	KB742402.1:164629-189561	WSD1	WSD2	OK	29.711	35.2129	0.245104	0.435723	0.4478	0.628103	no
XLOC_000401	TET1	KB742402.1:202408-268584	WSD1	WSD2	OK	10.5605	7.66622	-0.462087	-0.793711	0.1851	0.370912	no
XLOC_000403	HNRNPH3	KB742402.1:351225-357975	WSD1	WSD2	OK	157.241	166.528	0.0827869	0.146228	0.80465	0.889556	no
XLOC_000405	SIRT1	KB742402.1:512497-530956	WSD1	WSD2	OK	31.9984	28.7142	-0.156237	-0.2879	0.62335	0.76834	no
XLOC_000410	LRRCC1	KB742403.1:1151341-1170261	WSD1	WSD2	OK	8.14307	5.7883	-0.492434	-0.733812	0.21335	0.401945	no
XLOC_000411	E2F5	KB742403.1:1174233-1189907	WSD1	WSD2	OK	31.0644	24.1621	-0.362516	-0.413259	0.48155	0.657048	no
XLOC_000412	CA13	KB742403.1:1199310-1212954	WSD1	WSD2	OK	3.45624	1.95379	-0.822929	-0.873121	0.1504	0.326797	no
XLOC_000416	E2F5	KB742403.1:1174233-1189907	WSD1	WSD2	OK	14.2123	22.4421	0.65907	0.88178	0.12985	0.301525	no
XLOC_000445	TMEM204	KB742404.1:2892-42274	WSD1	WSD2	OK	15.2677	27.697	0.859248	0.689288	0.1793	0.363586	no
XLOC_000446	CRAMP1	KB742404.1:52177-94116	WSD1	WSD2	OK	5.57137	5.64622	0.0192535	0.032188	0.958	0.976397	no
XLOC_000447	HN1L	KB742404.1:99555-105468	WSD1	WSD2	OK	21.1819	30.2876	0.515893	0.920726	0.11005	0.276768	no
XLOC_000448	TMEM186	KB742404.1:120281-165990	WSD1	WSD2	OK	17.8957	1.65737	-3.43264	-0.566053	0.0627	0.18845	no
XLOC_000449	CARHSP1	KB742404.1:120281-165990	WSD1	WSD2	OK	35.3348	57.8892	0.712206	0.697564	0.2151	0.403705	no
XLOC_000450	METTL22	KB742404.1:232402-324906	WSD1	WSD2	OK	2.31941	1.93542	-0.261116	-0.15839	0.8015	0.8877	no
XLOC_000454	GLYR1	KB742404.1:2231204-2257789	WSD1	WSD2	OK	1.14435	7.96559	2.79925	0.810305	0.39085	0.576716	no
XLOC_000455	MRPS34	KB742404.1:2259802-2261439	WSD1	WSD2	OK	75.4639	130.235	0.787264	1.09529	0.0201	0.0820878	no
XLOC_000456	C16orf72	KB742404.1:2448973-2532580	WSD1	WSD2	OK	26.0453	18.1729	-0.519232	-0.822652	0.1512	0.327986	no
XLOC_000457	ENSAPLG00000011283	KB742404.1:2892-42274	WSD1	WSD2	OK	4.64975	3.73422	-0.316347	-0.176635	0.7582	0.860627	no
XLOC_000458	PMM2	KB742404.1:120281-165990	WSD1	WSD2	OK	12.5083	27.8638	1.1555	0.812368	0.2296	0.417497	no
XLOC_000459	ABAT	KB742404.1:166623-213355	WSD1	WSD2	OK	2.43688	1.75185	-0.476152	-0.565441	0.327	0.516133	no
XLOC_000460	METTL22	KB742404.1:232402-324906	WSD1	WSD2	OK	5.54599	4.28238	-0.373031	-0.499369	0.4004	0.585777	no
XLOC_000465	ROGDI	KB742404.1:2215931-2229169	WSD1	WSD2	OK	25.7385	30.3613	0.238308	0.383684	0.4966	0.669888	no
XLOC_000466	GLYR1	KB742404.1:2231204-2257789	WSD1	WSD2	OK	29.6377	106.938	1.85127	0.0564131	0.2682	0.455635	no
XLOC_000467	MAPK8IP3	KB742404.1:2263805-2321130	WSD1	WSD2	OK	12.4499	19.3296	0.63468	1.14097	0.0541	0.169478	no
XLOC_000468	USP7	KB742404.1:2384652-2448661	WSD1	WSD2	OK	23.231	20.9493	-0.149147	-0.269509	0.64325	0.782798	no
XLOC_000525	DPY19L4	KB742405.1:71923-97626	WSD1	WSD2	OK	5.0099	4.11985	-0.28219	-0.379734	0.5121	0.682612	no
XLOC_000527	INTS8	KB742405.1:148552-179508	WSD1	WSD2	OK	26.8935	26.4134	-0.0259881	-0.041922	0.94365	0.96892	no
XLOC_000528	NDUFAF6	KB742405.1:212915-228391	WSD1	WSD2	OK	21.2638	24.9059	0.228088	0.317388	0.58825	0.742171	no
XLOC_000529	PLEKHF2	KB742405.1:253692-257167	WSD1	WSD2	OK	17.2234	18.1616	0.076518	0.115904	0.8196	0.898708	no
XLOC_000531	CCNE2	KB742405.1:148552-179508	WSD1	WSD2	OK	12.6177	11.5789	-0.123951	-0.0904256	0.8828	0.935223	no
XLOC_000532	TP53INP1	KB742405.1:190143-198461	WSD1	WSD2	OK	29.0431	46.6926	0.685	1.20843	0.03765	0.130666	no
XLOC_000538	HMGCLL1	KB742406.1:119520-176996	WSD1	WSD2	OK	0.100264	2.21343	4.4644	1.94003	0.21955	0.408025	no
XLOC_000540	GCLC	KB742406.1:885946-912066	WSD1	WSD2	OK	19.4827	19.7591	0.0203267	0.0363144	0.9496	0.971929	no
XLOC_000541	ELOVL5	KB742406.1:945810-979002	WSD1	WSD2	OK	33.4775	35.1707	0.0711833	0.13018	0.8273	0.903424	no
XLOC_000542	GCM1	KB742406.1:1001314-1017725	WSD1	WSD2	OK	2.29831	0.18799	-3.61185	-1.52613	0.1495	0.325479	no
XLOC_000543	ICK	KB742406.1:1037096-1059688	WSD1	WSD2	OK	23.9998	21.0886	-0.186557	-0.342356	0.5564	0.717722	no
XLOC_000544	ENSAPLG00000004953	KB742406.1:1061108-1069452	WSD1	WSD2	OK	21.888	23.1994	0.0839457	0.134516	0.82415	0.901403	no
XLOC_000545	ENSAPLG00000005277	KB742406.1:1081380-1092503	WSD1	WSD2	OK	161.191	47.8019	-1.75363	-2.95366	5e-05	0.000541201	yes
XLOC_000546	ENSAPLG00000005354	KB742406.1:1098475-1105046	WSD1	WSD2	OK	32.4972	17.6253	-0.882672	-1.21694	0.0343	0.121927	no
XLOC_000547	ENSAPLG00000005503	KB742406.1:1105983-1117360	WSD1	WSD2	OK	17.4711	34.9379	0.999822	1.3434	0.02365	0.0928892	no
XLOC_000548	ANGPT2	KB742406.1:1253885-1378322	WSD1	WSD2	OK	16.123	10.8115	-0.576554	-0.839062	0.1418	0.316074	no
XLOC_000555	LRRC1	KB742406.1:721575-775465	WSD1	WSD2	OK	20.834	21.7424	0.0615696	0.105138	0.854	0.919133	no
XLOC_000557	FBXO9	KB742406.1:1021064-1036131	WSD1	WSD2	OK	50.2074	70.3818	0.487302	0.902962	0.12075	0.290536	no
XLOC_000558	7SK	KB742406.1:1060498-1060826	WSD1	WSD2	OK	4224.73	1907.03	-1.14753	-1.00039	0.05475	0.170887	no
XLOC_000559	TMEM14A	KB742406.1:1118248-1127219	WSD1	WSD2	OK	32.426	96.547	1.57408	2.46678	0.0003	0.00258328	yes
XLOC_000560	AGPAT5	KB742406.1:1162552-1225146	WSD1	WSD2	OK	34.2394	24.2708	-0.496434	-0.911369	0.1134	0.280575	no
XLOC_000561	MCPH1	KB742406.1:1253885-1378322	WSD1	WSD2	OK	2.09049	3.12582	0.580397	0.18341	0.61565	0.762647	no
XLOC_000573	ARFGAP1	KB742407.1:125717-148524	WSD1	WSD2	OK	10.9013	8.33572	-0.387118	-0.600478	0.2795	0.467503	no
XLOC_000574	ENSAPLG00000006994	KB742407.1:155885-171523	WSD1	WSD2	OK	3.25198	16.9564	2.38243	2.24462	5e-05	0.000541201	yes
XLOC_000575	COL20A1	KB742407.1:177429-218674	WSD1	WSD2	OK	0.337915	3.72001	3.46058	2.55536	0.00065	0.00499761	yes
XLOC_000576	YTHDF1	KB742407.1:20219-34217	WSD1	WSD2	OK	29.9694	33.7644	0.172014	0.316476	0.5879	0.741917	no
XLOC_000577	NKAIN4	KB742407.1:55482-116463	WSD1	WSD2	OK	7.65797	5.33871	-0.52047	-0.504372	0.3635	0.551388	no
XLOC_000580	ENSAPLG00000015818	KB742408.1:1353-2845	WSD1	WSD2	OK	13.436	39.1868	1.54427	1.93759	0.0012	0.00840441	yes
XLOC_000581	DPH2	KB742408.1:18526-214659	WSD1	WSD2	OK	6.14194	18.7315	1.6087	0.929539	0.2147	0.403276	no
XLOC_000583	IPO13	KB742408.1:18526-214659	WSD1	WSD2	OK	22.5221	46.9281	1.05911	0.955689	0.0921	0.246142	no
XLOC_000584	ARTN	KB742408.1:18526-214659	WSD1	WSD2	OK	0.293004	2.3103	2.97908	0.249356	0.05605	0.173815	no
XLOC_000585	ST3GAL3	KB742408.1:18526-214659	WSD1	WSD2	OK	7.33785	16.1005	1.13367	1.12445	0.0764	0.216897	no
XLOC_000586	KDM4A	KB742408.1:236570-259291	WSD1	WSD2	OK	10.7044	15.0077	0.487491	0.892839	0.11725	0.286283	no
XLOC_000587	ENSAPLG00000004221	KB742408.1:263870-292999	WSD1	WSD2	OK	42.6969	129.408	1.59973	2.9533	5e-05	0.000541201	yes
XLOC_000588	PTPRD	KB742409.1:116074-423445	WSD1	WSD2	OK	0.899195	2.22037	1.3041	1.57398	0.01465	0.06412	no
XLOC_000591	AP3S2	KB742410.1:15081-49381	WSD1	WSD2	OK	32.0038	84.1266	1.39432	0.714134	0.29965	0.488042	no
XLOC_000592	ANPEP	KB742410.1:15081-49381	WSD1	WSD2	OK	17.5317	19.5176	0.154808	0.236724	0.6941	0.818345	no
XLOC_000595	RASGRF1	KB742410.1:101544-132386	WSD1	WSD2	OK	2.1272	2.6785	0.332469	0.409756	0.5022	0.674434	no
XLOC_000596	CTSH	KB742410.1:133920-139290	WSD1	WSD2	OK	93.5988	179.946	0.943002	1.70455	0.0033	0.0192585	yes
XLOC_000597	BLM	KB742410.1:140602-157745	WSD1	WSD2	OK	3.08318	2.02672	-0.605275	-0.73588	0.20355	0.392115	no
XLOC_000598	WDR76	KB742410.1:160257-167544	WSD1	WSD2	OK	9.02622	10.5419	0.223939	0.301891	0.6156	0.762599	no
XLOC_000599	CASC4	KB742410.1:275953-298802	WSD1	WSD2	OK	38.606	46.5394	0.269626	0.507115	0.38575	0.571989	no
XLOC_000600	CTDSPL2	KB742410.1:327107-352974	WSD1	WSD2	OK	13.8584	13.2501	-0.0647616	-0.107988	0.85235	0.918096	no
XLOC_000601	EIF3J	KB742410.1:357492-398866	WSD1	WSD2	OK	84.4575	103.125	0.288091	0.366153	0.46645	0.644293	no
XLOC_000602	FAM96A	KB742410.1:401452-409651	WSD1	WSD2	OK	62.0697	177.02	1.51195	1.69645	0.00385	0.0217928	yes
XLOC_000604	SPDEF	KB742410.1:94-958	WSD1	WSD2	OK	24.8598	13.9428	-0.834292	-0.804194	0.15315	0.330783	no
XLOC_000605	ANKRD34C	KB742410.1:15081-49381	WSD1	WSD2	OK	0.215876	1.16403	2.43086	0.221033	0.21555	0.404187	no
XLOC_000606	TMED3	KB742410.1:15081-49381	WSD1	WSD2	OK	32.304	56.4407	0.805022	0.566654	0.31825	0.507678	no
XLOC_000611	SPG11	KB742410.1:357492-398866	WSD1	WSD2	OK	4.48181	5.20832	0.216736	0.200885	0.74945	0.854877	no
XLOC_000612	ADAMTS7	KB742410.1:416747-461642	WSD1	WSD2	OK	1.69835	2.49012	0.552083	0.783725	0.18105	0.365917	no
XLOC_000617	BACE2	KB742411.1:2399-34144	WSD1	WSD2	OK	2.53881	3.13635	0.304934	0.169954	0.8046	0.889556	no
XLOC_000618	DSCAM	KB742411.1:210342-681631	WSD1	WSD2	OK	12.5316	28.6625	1.19359	1.96319	0.00075	0.00564338	yes
XLOC_000619	LCA5L	KB742411.1:880890-905466	WSD1	WSD2	OK	1.84601	1.53663	-0.264637	-0.146709	0.82005	0.89895	no
XLOC_000620	ENSAPLG00000014566	KB742411.1:909021-912286	WSD1	WSD2	OK	266.897	236.108	-0.176835	-0.328871	0.5756	0.732445	no
XLOC_000621	BRWD1	KB742411.1:915485-973397	WSD1	WSD2	OK	10.3082	9.17289	-0.168344	-0.313035	0.6037	0.753645	no
XLOC_000622	PSMG1	KB742411.1:973812-982042	WSD1	WSD2	OK	40.7466	74.7495	0.875385	1.28655	0.02735	0.10345	no
XLOC_000623	ENSAPLG00000015271	KB742411.1:1228202-1339037	WSD1	WSD2	OK	6.63904	7.85385	0.242425	0.369271	0.519	0.688548	no
XLOC_000625	BACE2	KB742411.1:2399-34144	WSD1	WSD2	OK	15.3883	37.5881	1.28844	1.52052	0.0205	0.0833252	no
XLOC_000627	PCP4	KB742411.1:712618-748401	WSD1	WSD2	OK	165.91	9.18663	-4.17472	-8.44654	5e-05	0.000541201	yes
XLOC_000628	IGSF5	KB742411.1:783517-813262	WSD1	WSD2	OK	4.30346	6.98105	0.697946	0.876487	0.12085	0.290658	no
XLOC_000631	WRB	KB742411.1:880890-905466	WSD1	WSD2	OK	18.9317	40.9405	1.11272	1.26146	0.0297	0.109853	no
XLOC_000632	ETS2	KB742411.1:1101501-1115764	WSD1	WSD2	OK	48.8198	34.6981	-0.492611	-0.853291	0.1426	0.316855	no
XLOC_000633	KCNJ15	KB742411.1:1375391-1399935	WSD1	WSD2	OK	29.6222	27.9114	-0.0858244	-0.143278	0.80385	0.889066	no
XLOC_000659	GNL1	KB742413.1:851-11367	WSD1	WSD2	OK	15.6381	75.6224	2.27374	3.10636	5e-05	0.000541201	yes
XLOC_000661	SLU7	KB742414.1:6386-19464	WSD1	WSD2	OK	28.3466	24.3479	-0.219379	-0.371092	0.52945	0.696704	no
XLOC_000662	C1QTNF2	KB742414.1:25526-33985	WSD1	WSD2	OK	1.63969	4.67566	1.51175	1.30329	0.0273	0.103354	no
XLOC_000664	PWWP2A	KB742414.1:119602-155229	WSD1	WSD2	OK	7.97048	7.62032	-0.0648161	-0.0938859	0.87065	0.928318	no
XLOC_000666	FBXO38	KB742414.1:434584-457460	WSD1	WSD2	OK	18.8893	14.6348	-0.368161	-0.495518	0.39215	0.577983	no
XLOC_000669	ENSAPLG00000010571	KB742414.1:753099-788013	WSD1	WSD2	OK	99.1718	71.9531	-0.462873	-0.806683	0.1668	0.349889	no
XLOC_000670	ENSAPLG00000000514	KB742414.1:798279-810493	WSD1	WSD2	OK	4.08131	6.57273	0.687461	0.304649	0.59075	0.743943	no
XLOC_000671	IL17B	KB742414.1:818851-819621	WSD1	WSD2	OK	0.320665	1.29984	2.0192	1.02483	0.1086	0.274436	no
XLOC_000672	ENSAPLG00000007970	KB742414.1:2883-6292	WSD1	WSD2	OK	9.62097	19.1517	0.993218	1.06158	0.07685	0.21785	no
XLOC_000673	FABP6	KB742414.1:63942-68314	WSD1	WSD2	OK	0.217512	15.418	6.14738	2.51798	0.11415	0.281716	no
XLOC_000674	PWWP2A	KB742414.1:119602-155229	WSD1	WSD2	OK	4.27482	6.62001	0.630968	0.22104	0.7791	0.873723	no
XLOC_000675	TTC1	KB742414.1:163990-196748	WSD1	WSD2	OK	33.8079	31.823	-0.0872873	-0.149347	0.79955	0.886595	no
XLOC_000676	ADRA1B	KB742414.1:213340-232558	WSD1	WSD2	OK	1.72376	1.4932	-0.207154	-0.184545	0.75625	0.859264	no
XLOC_000680	SLC26A2	KB742414.1:625468-636643	WSD1	WSD2	OK	3.53955	5.53771	0.645723	1.03413	0.0746	0.213323	no
XLOC_000682	PPARGC1B	KB742414.1:669242-684085	WSD1	WSD2	OK	2.61582	1.28675	-1.02353	-1.23831	0.0393	0.134873	no
XLOC_000683	ARHGEF37	KB742414.1:719863-738255	WSD1	WSD2	OK	4.5289	5.29141	0.224493	0.180366	0.694	0.818317	no
XLOC_000685	PCYOX1L	KB742414.1:820393-822614	WSD1	WSD2	OK	10.402	19.9884	0.942296	1.34172	0.0232	0.0915626	no
XLOC_000687	ABLIM3	KB742414.1:858229-900953	WSD1	WSD2	OK	2.35964	4.24498	0.847194	0.900493	0.15075	0.3273	no
XLOC_000717	HDAC2	KB742416.1:484225-506780	WSD1	WSD2	OK	60.6096	94.2752	0.637332	1.05377	0.03765	0.130666	no
XLOC_000731	ZBTB14	KB742418.1:9276-13223	WSD1	WSD2	OK	11.1953	12.1205	0.114551	0.188786	0.7376	0.847441	no
XLOC_000736	LPIN2	KB742418.1:801781-880656	WSD1	WSD2	OK	3.13721	4.41771	0.493815	0.254615	0.60835	0.757111	no
XLOC_000737	METTL4	KB742418.1:1006981-1025285	WSD1	WSD2	OK	6.42933	2.57875	-1.318	-1.62238	0.00645	0.0331627	yes
XLOC_000738	YES1	KB742418.1:1731283-1752022	WSD1	WSD2	OK	11.8093	12.8167	0.118107	0.201831	0.72965	0.842216	no
XLOC_000739	COLEC12	KB742418.1:1852156-1938399	WSD1	WSD2	OK	18.9699	20.9483	0.14312	0.243363	0.6645	0.798093	no
XLOC_000740	THOC1	KB742418.1:1953349-1972346	WSD1	WSD2	OK	27.3356	40.1409	0.554293	0.882082	0.1312	0.302892	no
XLOC_000742	MIB1	KB742418.1:2315059-2390231	WSD1	WSD2	OK	13.3047	9.0979	-0.548326	-0.862834	0.16125	0.342126	no
XLOC_000743	GATA6	KB742418.1:2480914-2495253	WSD1	WSD2	OK	1.98076	2.03529	0.0391847	0.0361793	0.94535	0.969775	no
XLOC_000744	RBBP8	KB742418.1:2673907-2715399	WSD1	WSD2	OK	9.51437	8.71716	-0.12625	-0.195874	0.72885	0.841675	no
XLOC_000745	CABLES1	KB742418.1:2739799-2795947	WSD1	WSD2	OK	6.89501	9.84123	0.513288	0.61375	0.24155	0.429597	no
XLOC_000747	LAMA3	KB742418.1:2964250-3076965	WSD1	WSD2	OK	9.60648	17.7557	0.886199	1.5569	0.0084	0.0411234	yes
XLOC_000748	TTC39C	KB742418.1:3092956-3128598	WSD1	WSD2	OK	6.16677	4.83592	-0.350725	-0.522458	0.3784	0.565199	no
XLOC_000749	TGIF1	KB742418.1:467537-634472	WSD1	WSD2	OK	81.9248	96.1156	0.230471	0.402292	0.49715	0.670338	no
XLOC_000750	ENSAPLG00000010564	KB742418.1:671948-691584	WSD1	WSD2	OK	571.798	703.515	0.299077	0.449128	0.43055	0.613204	no
XLOC_000752	EMILIN2	KB742418.1:801781-880656	WSD1	WSD2	OK	12.3408	7.47368	-0.723541	-0.810082	0.16095	0.341724	no
XLOC_000757	TYMS	KB742418.1:1770655-1780218	WSD1	WSD2	OK	8.37278	6.2087	-0.431416	-0.513323	0.3604	0.548495	no
XLOC_000759	USP14	KB742418.1:1973290-1989164	WSD1	WSD2	OK	36.3985	44.8569	0.301452	0.548849	0.33025	0.519574	no
XLOC_000760	ROCK1	KB742418.1:1995644-2081577	WSD1	WSD2	OK	18.9647	23.0497	0.281429	0.52256	0.37735	0.564183	no
XLOC_000763	ESCO1	KB742418.1:2119319-2276745	WSD1	WSD2	OK	18.2546	14.0307	-0.379678	-0.318613	0.52695	0.694669	no
XLOC_000764	ABHD3	KB742418.1:2282261-2304430	WSD1	WSD2	OK	1.43753	1.16427	-0.30417	-0.257398	0.62785	0.771738	no
XLOC_000766	TMEM241	KB742418.1:2802697-2852667	WSD1	WSD2	OK	20.1564	21.2206	0.0742282	0.110307	0.8459	0.914413	no
XLOC_000767	NPC1	KB742418.1:2855309-2907671	WSD1	WSD2	OK	35.7579	36.8738	0.0443333	0.0524766	0.93105	0.96182	no
XLOC_000793	APRT	KB742421.1:189-3191	WSD1	WSD2	OK	15.2531	3.3799	-2.17405	-2.44541	0.001	0.00720039	yes
XLOC_000795	PIEZO1	KB742421.1:20859-33182	WSD1	WSD2	OK	6.47306	8.26605	0.35275	0.604999	0.32825	0.517394	no
XLOC_000796	RNF166	KB742421.1:36459-43301	WSD1	WSD2	OK	8.16662	8.60863	0.076046	0.116546	0.8394	0.910543	no
XLOC_000797	ENSAPLG00000007283	KB742421.1:47566-120724	WSD1	WSD2	OK	13.0444	26.0584	0.998318	0.259651	0.62695	0.771056	no
XLOC_000798	CIDEC	KB742421.1:47566-120724	WSD1	WSD2	OK	8.12615	2.31446	-1.8119	-0.533706	0.3078	0.496787	no
XLOC_000799	ENSAPLG00000007542	KB742421.1:520041-542076	WSD1	WSD2	OK	2.39084	2.30681	-0.0516185	-0.0515298	0.91885	0.955244	no
XLOC_000800	ENSAPLG00000007677	KB742421.1:545746-559617	WSD1	WSD2	OK	12.4694	7.97408	-0.644998	-0.568722	0.3428	0.531976	no
XLOC_000801	CDT1	KB742421.1:4525-7274	WSD1	WSD2	OK	3.51268	6.12833	0.802924	0.869619	0.13035	0.301865	no
XLOC_000804	ENSAPLG00000007302	KB742421.1:47566-120724	WSD1	WSD2	OK	13.8911	17.253	0.312688	0.48964	0.424	0.607356	no
XLOC_000805	ZFPM1	KB742421.1:47566-120724	WSD1	WSD2	OK	2.813	3.52327	0.324806	0.0679814	0.8622	0.923689	no
XLOC_000806	ENSAPLG00000007283	KB742421.1:47566-120724	WSD1	WSD2	OK	2.1536	1.37066	-0.651874	-0.11537	0.73245	0.844051	no
XLOC_000807	ZNF469	KB742421.1:139917-153313	WSD1	WSD2	OK	2.64873	2.18809	-0.275624	-0.26949	0.6419	0.781793	no
XLOC_000808	BANP	KB742421.1:363822-501094	WSD1	WSD2	OK	7.92928	9.48144	0.257915	0.342014	0.5603	0.720775	no
XLOC_000812	PIBF1	KB742423.1:11847-134891	WSD1	WSD2	OK	3.6882	3.4343	-0.102899	-0.126846	0.82755	0.903591	no
XLOC_000813	KLF5	KB742423.1:144425-172369	WSD1	WSD2	OK	15.9549	28.8667	0.855407	1.43656	0.01375	0.0610063	no
XLOC_000814	KLF12	KB742423.1:378805-560605	WSD1	WSD2	OK	0.456488	2.22944	2.28803	0.892876	0.1141	0.281689	no
XLOC_000815	UCHL3	KB742423.1:1138742-1180647	WSD1	WSD2	OK	19.2441	19.9386	0.0511419	0.077218	0.8889	0.938451	no
XLOC_000818	CLN5	KB742423.1:1688700-1694574	WSD1	WSD2	OK	27.0249	18.4015	-0.554462	-0.768931	0.18415	0.369802	no
XLOC_000819	ENSAPLG00000003971	KB742423.1:1462-11219	WSD1	WSD2	OK	8.62234	12.2602	0.507837	0.616689	0.29575	0.484115	no
XLOC_000820	KLF12	KB742423.1:378805-560605	WSD1	WSD2	OK	4.61674	3.33252	-0.470259	-0.00483998	0.54545	0.70946	no
XLOC_000821	TBC1D4	KB742423.1:1010790-1063436	WSD1	WSD2	OK	11.6517	14.9473	0.359344	0.602428	0.3189	0.508321	no
XLOC_000822	COMMD6	KB742423.1:1127045-1134511	WSD1	WSD2	OK	22.7471	10.9958	-1.04873	-1.36257	0.02965	0.10974	no
XLOC_000823	KCTD12	KB742423.1:1635750-1640483	WSD1	WSD2	OK	6.94235	10.659	0.61858	0.985608	0.07855	0.221315	no
XLOC_000824	ENSAPLG00000005619	KB742423.1:1678068-1682492	WSD1	WSD2	OK	48.4536	140.329	1.53414	2.57796	5e-05	0.000541201	yes
XLOC_000836	IMPACT	KB742424.1:124267-144129	WSD1	WSD2	OK	4.40905	5.16963	0.229594	0.234999	0.68575	0.812734	no
XLOC_000843	CHST9	KB742424.1:1224623-1314775	WSD1	WSD2	OK	7.60043	7.62453	0.00456711	0.00196393	0.9881	0.992438	no
XLOC_000844	ENSAPLG00000000811	KB742424.1:1224623-1314775	WSD1	WSD2	OK	20.697	71.8478	1.79552	0.726832	0.56835	0.727049	no
XLOC_000846	ENSAPLG00000007015	KB742424.1:2910835-2951000	WSD1	WSD2	OK	4.35756	2.7184	-0.680763	-0.696911	0.2097	0.398535	no
XLOC_000847	DSG2	KB742424.1:2959903-2981332	WSD1	WSD2	OK	10.9036	17.0058	0.641219	1.14994	0.04435	0.147076	no
XLOC_000848	TTR	KB742424.1:3001320-3008658	WSD1	WSD2	OK	0.119082	12.952	6.76507	2.98066	0.1858	0.371494	no
XLOC_000851	OSBPL1A	KB742424.1:37273-115279	WSD1	WSD2	OK	25.1547	21.1949	-0.247105	-0.440816	0.45985	0.638522	no
XLOC_000855	SS18	KB742424.1:839879-878353	WSD1	WSD2	OK	50.9392	59.7235	0.229522	0.418203	0.46955	0.647032	no
XLOC_000856	KCTD1	KB742424.1:1003767-1072624	WSD1	WSD2	OK	28.1394	38.939	0.468624	0.456205	0.43295	0.615332	no
XLOC_000860	CHST9	KB742424.1:1224623-1314775	WSD1	WSD2	OK	20.7792	16.3105	-0.349336	-0.460086	0.44155	0.622616	no
XLOC_000861	CDH2	KB742424.1:1561503-1669277	WSD1	WSD2	OK	6.86333	9.51626	0.471486	0.720067	0.2241	0.412112	no
XLOC_000862	ENSAPLG00000005803	KB742424.1:2792650-2815015	WSD1	WSD2	OK	3.06211	5.63813	0.880691	1.22817	0.0433	0.144491	no
XLOC_000864	ENSAPLG00000007015	KB742424.1:2910835-2951000	WSD1	WSD2	OK	1.51503	1.41537	-0.0981677	-0.0256862	0.9488	0.9716	no
XLOC_000898	ENSAPLG00000012651	KB742426.1:14307-16551	WSD1	WSD2	OK	21.6744	30.1497	0.47615	0.679575	0.22755	0.415318	no
XLOC_000899	AHCYL2	KB742427.1:20032-55264	WSD1	WSD2	OK	8.61076	12.3486	0.520132	0.750964	0.1968	0.38385	no
XLOC_000902	NRF1	KB742427.1:99903-147880	WSD1	WSD2	OK	10.718	37.7466	1.81632	2.67309	0.0001	0.000999576	yes
XLOC_000903	ENSAPLG00000000736	KB742427.1:164707-187796	WSD1	WSD2	OK	56.983	5355.75	6.55441	2.44299	0.02525	0.0975693	no
XLOC_000906	KLHDC10	KB742427.1:232847-243924	WSD1	WSD2	OK	20.7498	37.2962	0.845932	1.34171	0.02275	0.0902424	no
XLOC_000911	MEST	KB742427.1:311557-315291	WSD1	WSD2	OK	2.65139	2.54334	-0.0600261	-0.0488943	0.92985	0.961179	no
XLOC_000914	FBXO18	KB742427.1:362324-387478	WSD1	WSD2	OK	5.21064	0.031285	-7.37985	-0.471258	0.06495	0.193385	no
XLOC_000915	ANKRD16	KB742427.1:390356-404365	WSD1	WSD2	OK	1.66522	5.36847	1.6888	1.45749	0.01345	0.0599954	no
XLOC_000921	UBE2H	KB742427.1:164707-187796	WSD1	WSD2	OK	44.9087	51.2972	0.191886	0.268684	0.64705	0.785388	no
XLOC_000922	ZC3HC1	KB742427.1:212462-222071	WSD1	WSD2	OK	8.03696	6.77487	-0.246455	-0.293724	0.61605	0.762953	no
XLOC_000924	TMEM209	KB742427.1:256463-268294	WSD1	WSD2	OK	7.50007	5.78453	-0.374704	-0.504972	0.37205	0.559114	no
XLOC_000925	CEP41	KB742427.1:296058-308125	WSD1	WSD2	OK	7.2496	8.80919	0.281107	0.292554	0.60915	0.757648	no
XLOC_000926	COPG2	KB742427.1:315565-336303	WSD1	WSD2	OK	29.4754	25.0919	-0.232288	-0.409883	0.483	0.658258	no
XLOC_000927	FBXO18	KB742427.1:362324-387478	WSD1	WSD2	OK	7.46713	2.98416	-1.32323	-1.67698	0.00515	0.0275489	yes
XLOC_000942	YTHDF3	KB742428.1:55454-77696	WSD1	WSD2	OK	22.5029	27.2317	0.275178	0.486515	0.4038	0.588825	no
XLOC_000945	CYP7B1	KB742428.1:616969-640289	WSD1	WSD2	OK	8.21131	4.29452	-0.935116	-1.45181	0.01005	0.047519	yes
XLOC_000947	EMC4	KB742429.1:2385-3380	WSD1	WSD2	OK	355.361	2917.77	3.03751	4.97747	5e-05	0.000541201	yes
XLOC_000950	SPATA17	KB742430.1:757895-849986	WSD1	WSD2	OK	5.98954	11.9412	0.99543	1.04261	0.08655	0.236708	no
XLOC_000951	RRP15	KB742430.1:1067587-1086337	WSD1	WSD2	OK	33.5592	21.115	-0.668441	-1.09499	0.05195	0.164664	no
XLOC_000952	TGFB2	KB742430.1:1098573-1155251	WSD1	WSD2	OK	7.32434	11.9164	0.702177	0.658001	0.2838	0.471957	no
XLOC_000954	ESRRG	KB742430.1:103435-508022	WSD1	WSD2	OK	6.92612	10.4426	0.592361	0.487996	0.3184	0.507798	no
XLOC_000955	GPATCH2	KB742430.1:627615-745652	WSD1	WSD2	OK	7.31176	5.38018	-0.442564	-0.730919	0.2125	0.401299	no
XLOC_000995	ENSAPLG00000010562	KB742431.1:28458-147109	WSD1	WSD2	OK	29.1841	25.3344	-0.20408	-0.0572443	0.91615	0.953981	no
XLOC_000996	MPZL2	KB742431.1:28458-147109	WSD1	WSD2	OK	17.7295	22.1133	0.318766	0.127936	0.89395	0.941254	no
XLOC_000998	SCN2B	KB742431.1:28458-147109	WSD1	WSD2	OK	6.20042	16.4081	1.40397	0.265485	0.371	0.558208	no
XLOC_000999	SCN4B	KB742431.1:28458-147109	WSD1	WSD2	OK	1.11846	2.63241	1.23487	0.070138	0.3943	0.579887	no
XLOC_001000	IL10RA	KB742431.1:28458-147109	WSD1	WSD2	OK	4.40332	4.5138	0.0357501	0.0113299	0.97895	0.987338	no
XLOC_001001	TMPRSS13	KB742431.1:28458-147109	WSD1	WSD2	OK	3.9908	13.2845	1.735	0.500436	0.23405	0.422068	no
XLOC_001003	BACE1	KB742431.1:296293-300389	WSD1	WSD2	OK	22.4148	25.0276	0.15907	0.268038	0.6409	0.781046	no
XLOC_001004	PCSK7	KB742431.1:310902-324941	WSD1	WSD2	OK	11.9516	17.3571	0.538324	0.883187	0.12035	0.289966	no
XLOC_001005	SIK3	KB742431.1:377283-416053	WSD1	WSD2	OK	13.952	15.4136	0.143734	0.265026	0.64925	0.787006	no
XLOC_001006	APOA1	KB742431.1:418065-418960	WSD1	WSD2	OK	32.5264	12.0161	-1.43665	-0.297433	0.36255	0.550462	no
XLOC_001008	ZPR1	KB742431.1:424670-427540	WSD1	WSD2	OK	50.081	50.9438	0.0246421	0.042687	0.9402	0.966954	no
XLOC_001009	BUD13	KB742431.1:428659-435354	WSD1	WSD2	OK	14.5065	16.9131	0.221447	0.383702	0.50875	0.679711	no
XLOC_001011	ZW10	KB742431.1:28458-147109	WSD1	WSD2	OK	19.7967	14.2388	-0.475435	-0.243821	0.81285	0.894641	no
XLOC_001012	CD3E	KB742431.1:28458-147109	WSD1	WSD2	OK	6.45963	8.37527	0.374683	0.0804505	0.7706	0.868524	no
XLOC_001013	TMPRSS4	KB742431.1:28458-147109	WSD1	WSD2	OK	37.8315	130.993	1.79183	1.10926	0.131	0.302727	no
XLOC_001014	IL10RA	KB742431.1:28458-147109	WSD1	WSD2	OK	2.33738	2.91817	0.320176	0.0590958	0.8179	0.897671	no
XLOC_001016	RNF214	KB742431.1:300553-309924	WSD1	WSD2	OK	28.2808	19.3475	-0.547671	-1.00895	0.09105	0.244277	no
XLOC_001018	SIDT2	KB742431.1:333105-336226	WSD1	WSD2	OK	15.089	15.7132	0.0584867	0.076092	0.89365	0.941091	no
XLOC_001019	PAFAH1B2	KB742431.1:337769-345035	WSD1	WSD2	OK	35.9944	52.1224	0.534132	0.970903	0.0826	0.22923	no
XLOC_001020	ENSAPLG00000002591	KB742431.1:418065-418960	WSD1	WSD2	OK	1923.32	883.41	-1.12244	-1.45743	0.00765	0.0381119	yes
XLOC_001026	SLC18B1	KB742432.1:82072-99123	WSD1	WSD2	OK	14.6067	17.0878	0.226344	0.313892	0.59105	0.744205	no
XLOC_001031	STX7	KB742432.1:181985-210946	WSD1	WSD2	OK	35.3462	42.4379	0.263798	0.486405	0.40535	0.590329	no
XLOC_001032	MOXD1	KB742432.1:243936-286251	WSD1	WSD2	OK	20.475	17.7001	-0.210099	-0.296528	0.6013	0.751973	no
XLOC_001033	CTGF	KB742432.1:506159-508669	WSD1	WSD2	OK	68.3177	82.4425	0.27113	0.488407	0.4015	0.586744	no
XLOC_001034	MED23	KB742432.1:650799-688010	WSD1	WSD2	OK	11.8408	13.7271	0.213262	0.368607	0.533	0.699382	no
XLOC_001037	EPB41L2	KB742432.1:895788-1003632	WSD1	WSD2	OK	15.5006	30.3963	0.971573	1.78241	0.003	0.0178123	yes
XLOC_001040	ARHGAP18	KB742432.1:1462211-1519117	WSD1	WSD2	OK	14.755	8.80903	-0.744151	-1.28299	0.0257	0.098881	no
XLOC_001042	PTPRK	KB742432.1:2123361-2448520	WSD1	WSD2	OK	10.5343	19.2449	0.869375	1.50555	0.0108	0.0503078	no
XLOC_001048	ENSAPLG00000000956	KB742432.1:3276090-3280016	WSD1	WSD2	OK	7.0195	8.42305	0.262975	0.0908291	0.6657	0.798994	no
XLOC_001051	HDDC2	KB742432.1:3591545-3600825	WSD1	WSD2	OK	54.2564	127.691	1.23479	2.03663	0.00025	0.00221296	yes
XLOC_001054	RPS12	KB742432.1:73386-76570	WSD1	WSD2	OK	3341.52	10191.5	1.60878	2.21542	5e-05	0.000541201	yes
XLOC_001059	ENPP1	KB742432.1:523527-580179	WSD1	WSD2	OK	14.0398	7.30868	-0.941842	-1.56326	0.01245	0.0563565	no
XLOC_001060	ENPP3	KB742432.1:604779-648168	WSD1	WSD2	OK	5.39595	17.6845	1.71254	2.07544	0.0016	0.0106789	yes
XLOC_001061	AKAP7	KB742432.1:777367-862755	WSD1	WSD2	OK	14.918	7.08606	-1.074	-1.32249	0.0611	0.184991	no
XLOC_001062	TMEM200A	KB742432.1:1164007-1170328	WSD1	WSD2	OK	20.0959	17.2383	-0.221283	-0.418717	0.4923	0.666229	no
XLOC_001063	L3MBTL3	KB742432.1:1294850-1383180	WSD1	WSD2	OK	15.908	10.5977	-0.585996	-1.00659	0.08945	0.242103	no
XLOC_001064	LAMA2	KB742432.1:1543982-1832725	WSD1	WSD2	OK	58.2171	44.468	-0.388678	-0.55264	0.34625	0.535211	no
XLOC_001067	RNF146	KB742432.1:2702717-2747232	WSD1	WSD2	OK	16.834	22.2423	0.401926	0.462749	0.429	0.611863	no
XLOC_001068	RSPO3	KB742432.1:2774650-2835658	WSD1	WSD2	OK	49.5304	94.9175	0.938361	1.70173	0.00405	0.0227029	yes
XLOC_001069	CENPW	KB742432.1:3079272-3205826	WSD1	WSD2	OK	52.4736	44.5547	-0.236014	-0.0634137	0.6927	0.817311	no
XLOC_001071	TRMT11	KB742432.1:3236573-3274278	WSD1	WSD2	OK	4.35341	5.25916	0.272686	0.302325	0.59685	0.748508	no
XLOC_001072	HINT3	KB742432.1:3281085-3287123	WSD1	WSD2	OK	17.6458	19.9891	0.179895	0.29048	0.62825	0.772033	no
XLOC_001073	NCOA7	KB742432.1:3288042-3400487	WSD1	WSD2	OK	20.3685	10.3968	-0.970203	-1.5508	0.0093	0.0446763	yes
XLOC_001074	HEY2	KB742432.1:3288042-3400487	WSD1	WSD2	OK	5.66413	4.75386	-0.252756	-0.113607	0.9185	0.955041	no
XLOC_001076	RNF217	KB742432.1:3674594-3706093	WSD1	WSD2	OK	5.50749	5.77191	0.0676533	0.0630885	0.8838	0.935762	no
XLOC_001121	PCDH18	KB742433.1:168452-178192	WSD1	WSD2	OK	4.96821	10.7368	1.11177	1.45361	0.0124	0.0561733	no
XLOC_001124	SCLT1	KB742433.1:3314105-3355374	WSD1	WSD2	OK	4.22667	1.91842	-1.1396	-1.27316	0.0279	0.105019	no
XLOC_001125	JADE1	KB742433.1:3355428-3397362	WSD1	WSD2	OK	9.43306	3.67952	-1.35821	-0.855565	0.24785	0.435529	no
XLOC_001126	ENSAPLG00000014537	KB742433.1:1933818-1965369	WSD1	WSD2	OK	0.4873	3.00472	2.62435	2.27379	0.001	0.00720039	yes
XLOC_001128	C4orf33	KB742433.1:3302620-3310581	WSD1	WSD2	OK	3.39817	5.79171	0.769231	0.844152	0.11635	0.284933	no
XLOC_001129	JADE1	KB742433.1:3355428-3397362	WSD1	WSD2	OK	21.3779	14.1668	-0.593607	-0.996734	0.1001	0.260189	no
XLOC_001150	TAF3	KB742435.1:30014-59663	WSD1	WSD2	OK	22.3759	36.1076	0.690355	1.10138	0.0561	0.173908	no
XLOC_001151	GATA3	KB742435.1:89843-108550	WSD1	WSD2	OK	3.49046	5.966	0.773348	0.962482	0.10415	0.266919	no
XLOC_001152	CELF2	KB742435.1:1281086-1648913	WSD1	WSD2	OK	7.00158	8.85986	0.339604	0.287584	0.61295	0.760435	no
XLOC_001154	ENSAPLG00000010143	KB742435.1:1652644-1653090	WSD1	WSD2	OK	0.161835	1.29087	2.99575	0.847463	0.18335	0.368818	no
XLOC_001155	ECHDC3	KB742435.1:1849522-1858216	WSD1	WSD2	OK	10.5025	22.9745	1.1293	1.44163	0.0136	0.0604753	no
XLOC_001156	PROSER2	KB742435.1:1877012-1903594	WSD1	WSD2	OK	6.42866	4.27872	-0.587338	-0.649375	0.256	0.443221	no
XLOC_001157	ENSAPLG00000010282	KB742435.1:1908677-1970014	WSD1	WSD2	OK	17.2666	15.6027	-0.146183	-0.0244834	0.88915	0.938615	no
XLOC_001158	DHTKD1	KB742435.1:1976592-1995142	WSD1	WSD2	OK	4.6413	4.10861	-0.17588	-0.243712	0.67985	0.808704	no
XLOC_001160	USP6NL	KB742435.1:1710007-1827154	WSD1	WSD2	OK	8.7538	9.35157	0.0952983	0.158431	0.7898	0.880402	no
XLOC_001162	UPF2	KB742435.1:1908677-1970014	WSD1	WSD2	OK	23.2861	29.6098	0.346601	0.5105	0.3759	0.562858	no
XLOC_001187	NUP62CL	KB742437.1:48913-69866	WSD1	WSD2	OK	24.6736	36.0326	0.546331	0.724153	0.21045	0.399422	no
XLOC_001188	RBM41	KB742437.1:70769-75414	WSD1	WSD2	OK	6.74151	5.02591	-0.423687	-0.530475	0.3655	0.553231	no
XLOC_001189	MORC4	KB742437.1:75690-88886	WSD1	WSD2	OK	1.1283	0.550759	-1.03466	-0.902802	0.13265	0.304959	no
XLOC_001191	PRRG3	KB742437.1:100798-106948	WSD1	WSD2	OK	77.2081	169.475	1.13425	1.82132	0.0029	0.0173496	yes
XLOC_001192	ENSAPLG00000009125	KB742437.1:107548-114840	WSD1	WSD2	OK	10.8834	50.8755	2.22485	0.739933	0.08235	0.228732	no
XLOC_001195	ENSAPLG00000008513	KB742437.1:864-8272	WSD1	WSD2	OK	1.14803	2.81467	1.29381	0.526327	0.24505	0.433067	no
XLOC_001196	PIH1D3	KB742437.1:48913-69866	WSD1	WSD2	OK	22.1759	22.2608	0.00551664	0.00559652	0.99245	0.995104	no
XLOC_001197	CLDN2	KB742437.1:95323-96743	WSD1	WSD2	OK	7.6632	18.7175	1.28837	1.32146	0.0446	0.147599	no
XLOC_001199	GABRA3	KB742437.1:220647-304738	WSD1	WSD2	OK	11.7863	0.681716	-4.11179	-3.04542	5e-05	0.000541201	yes
XLOC_001206	AACS	KB742438.1:71400-116812	WSD1	WSD2	OK	9.56021	10.2682	0.10307	0.159729	0.78585	0.877969	no
XLOC_001208	DHX37	KB742438.1:39965-56347	WSD1	WSD2	OK	6.81888	7.65507	0.166881	0.263374	0.6574	0.793024	no
XLOC_001209	BRI3BP	KB742438.1:57133-62009	WSD1	WSD2	OK	38.5616	38.2196	-0.0128548	-0.0193627	0.9676	0.981561	no
XLOC_001214	SPRY2	KB742439.1:984512-992027	WSD1	WSD2	OK	25.6507	31.8476	0.312188	0.394812	0.49265	0.66657	no
XLOC_001215	RBM26	KB742439.1:1440774-1479887	WSD1	WSD2	OK	32.6409	28.7403	-0.183607	-0.335683	0.5691	0.727643	no
XLOC_001216	RNF219	KB742439.1:1812812-1830526	WSD1	WSD2	OK	6.47028	9.39917	0.538706	0.811809	0.1669	0.34998	no
XLOC_001217	EDNRB	KB742439.1:2228687-2245362	WSD1	WSD2	OK	14.5467	8.71029	-0.739901	-0.952292	0.0979	0.256128	no
XLOC_001218	MYCBP2	KB742439.1:2515883-2708300	WSD1	WSD2	OK	20.6347	29.1295	0.497406	0.847477	0.16845	0.351605	no
XLOC_001221	NDFIP2	KB742439.1:1337261-1383453	WSD1	WSD2	OK	31.7579	52.7967	0.733333	1.29127	0.02855	0.106907	no
XLOC_001223	SLAIN1	KB742439.1:2310537-2357210	WSD1	WSD2	OK	1.47918	5.09998	1.78569	1.71272	0.0111	0.0514282	no
XLOC_001224	SCEL	KB742439.1:2371104-2445350	WSD1	WSD2	OK	5.49555	13.4959	1.29619	0.576977	0.07665	0.217478	no
XLOC_001237	TRMT10C	KB742440.1:89960-91145	WSD1	WSD2	OK	17.9037	4.13321	-2.11492	-2.37718	0.00035	0.00295286	yes
XLOC_001238	PCNP	KB742440.1:91745-103381	WSD1	WSD2	OK	41.5773	34.8284	-0.25553	-0.473401	0.4227	0.606197	no
XLOC_001240	CEP97	KB742440.1:135338-151973	WSD1	WSD2	OK	5.67801	7.20044	0.3427	0.571342	0.32555	0.514733	no
XLOC_001241	NXPE3	KB742440.1:160485-180566	WSD1	WSD2	OK	4.47813	4.88363	0.125058	0.162026	0.7824	0.875826	no
XLOC_001242	NFKBIZ	KB742440.1:186445-203842	WSD1	WSD2	OK	18.2525	12.7579	-0.516705	-0.843128	0.1441	0.318746	no
XLOC_001246	SENP7	KB742440.1:41895-80212	WSD1	WSD2	OK	8.94243	4.12502	-1.11626	-1.60483	0.0065	0.0333603	yes
XLOC_001247	TXNL4B	KB742440.1:86308-87750	WSD1	WSD2	OK	15.6291	21.5716	0.464898	0.521976	0.3558	0.544195	no
XLOC_001248	ZBTB11	KB742440.1:104420-122036	WSD1	WSD2	OK	8.53849	6.22199	-0.456604	-0.775487	0.1743	0.35759	no
XLOC_001249	RPL24	KB742440.1:131215-134275	WSD1	WSD2	OK	1094.69	3039.69	1.4734	2.4239	5e-05	0.000541201	yes
XLOC_001252	SLC17A5	KB742441.1:513112-536570	WSD1	WSD2	OK	34.1918	48.7916	0.512984	0.925435	0.11855	0.28815	no
XLOC_001253	EEF1A1	KB742441.1:555729-559398	WSD1	WSD2	OK	6808.57	13328.7	0.969113	0.245405	0.53595	0.701719	no
XLOC_001254	MB21D1	KB742441.1:578737-584571	WSD1	WSD2	OK	2.28125	1.01908	-1.16255	-0.914564	0.125	0.295872	no
XLOC_001255	ASRGL1	KB742441.1:1388504-1413239	WSD1	WSD2	OK	4.62838	4.34005	-0.0927953	-0.0850582	0.8772	0.932053	no
XLOC_001256	ENSAPLG00000000110	KB742441.1:1426007-1465873	WSD1	WSD2	OK	10.1391	7.82844	-0.373132	-0.550366	0.313	0.502193	no
XLOC_001258	OGFRL1	KB742441.1:1495729-1509472	WSD1	WSD2	OK	4.37623	4.73904	0.114908	0.16912	0.75155	0.856203	no
XLOC_001259	B3GAT2	KB742441.1:1640727-1717057	WSD1	WSD2	OK	3.0224	4.67636	0.62969	0.111589	0.69875	0.821461	no
XLOC_001261	LMBRD1	KB742441.1:2209529-2282616	WSD1	WSD2	OK	16.4816	17.7716	0.108718	0.170097	0.7668	0.866032	no
XLOC_001264	CD109	KB742441.1:409924-495070	WSD1	WSD2	OK	7.53623	5.8241	-0.371807	-0.624859	0.27275	0.460428	no
XLOC_001265	MTO1	KB742441.1:569724-577201	WSD1	WSD2	OK	19.9684	25.5392	0.354995	0.61912	0.28585	0.473938	no
XLOC_001267	KCNQ5	KB742441.1:603467-692755	WSD1	WSD2	OK	1.23529	1.2616	0.0304	0.034344	0.95535	0.975006	no
XLOC_001268	RIMS1	KB742441.1:1008350-1207718	WSD1	WSD2	OK	0.525122	1.32524	1.33553	1.1559	0.0743	0.212732	no
XLOC_001270	SMAP1	KB742441.1:1640727-1717057	WSD1	WSD2	OK	35.7705	45.2031	0.337651	0.55436	0.33885	0.528165	no
XLOC_001271	SDHAF4	KB742441.1:1752451-1762315	WSD1	WSD2	OK	35.5812	49.4516	0.474901	0.604081	0.28605	0.474137	no
XLOC_001272	FAM135A	KB742441.1:1763773-1830459	WSD1	WSD2	OK	7.415	8.05953	0.120248	0.201022	0.7352	0.845992	no
XLOC_001322	OTUD1	KB742442.1:104362-106095	WSD1	WSD2	OK	39.1144	76.3941	0.965762	1.61532	0.00465	0.0253648	yes
XLOC_001323	KIAA1217	KB742442.1:197437-548302	WSD1	WSD2	OK	12.1311	12.8795	0.0863585	0.129372	0.82245	0.900371	no
XLOC_001325	THNSL1	KB742442.1:767641-774009	WSD1	WSD2	OK	13.1299	8.60758	-0.609175	-0.911049	0.1104	0.277401	no
XLOC_001326	ARHGAP21	KB742442.1:551324-639529	WSD1	WSD2	OK	12.5018	18.3139	0.550799	1.0214	0.08075	0.225651	no
XLOC_001327	PRTFDC1	KB742442.1:699099-744342	WSD1	WSD2	OK	21.3784	17.0006	-0.330569	-0.527323	0.37195	0.559067	no
XLOC_001328	ENKUR	KB742442.1:752372-767322	WSD1	WSD2	OK	20.5723	48.9828	1.25157	1.65997	0.00435	0.0240448	yes
XLOC_001363	ATP6V1D	KB742443.1:32487-40697	WSD1	WSD2	OK	57.0356	97.0803	0.767316	1.39889	0.01355	0.0603315	no
XLOC_001364	BMF	KB742443.1:477169-499635	WSD1	WSD2	OK	19.8038	25.5634	0.368299	0.648913	0.2678	0.455248	no
XLOC_001365	SRP14	KB742443.1:535953-592152	WSD1	WSD2	OK	56.8517	84.9283	0.579042	0.536393	0.35385	0.542427	no
XLOC_001366	GPR176	KB742443.1:596255-629801	WSD1	WSD2	OK	4.58997	3.58743	-0.355534	-0.365363	0.51365	0.683891	no
XLOC_001369	KATNBL1	KB742443.1:1161562-1177788	WSD1	WSD2	OK	12.7056	8.83082	-0.52484	-0.785945	0.1844	0.37007	no
XLOC_001372	AVEN	KB742443.1:1251175-1546653	WSD1	WSD2	OK	17.3282	26.8297	0.630711	0.729835	0.214	0.402631	no
XLOC_001373	FMN1	KB742443.1:1590513-1777665	WSD1	WSD2	OK	5.88994	3.301	-0.835349	-1.47393	0.0154	0.0666292	no
XLOC_001374	RASGRP1	KB742443.1:1895789-1936195	WSD1	WSD2	OK	1.67952	1.40022	-0.262398	-0.296499	0.6245	0.769327	no
XLOC_001375	MEIS2	KB742443.1:2500292-2668859	WSD1	WSD2	OK	40.8482	77.2459	0.919185	1.63245	0.0052	0.0277591	yes
XLOC_001377	DPH6	KB742443.1:3299427-3494479	WSD1	WSD2	OK	2.81763	6.12773	1.12087	1.28041	0.0334	0.119728	no
XLOC_001378	ZNF770	KB742443.1:3534639-3538891	WSD1	WSD2	OK	3.1886	2.92091	-0.126504	-0.14493	0.8023	0.888162	no
XLOC_001379	AQR	KB742443.1:3548595-3605535	WSD1	WSD2	OK	12.0747	11.1214	-0.118649	-0.194278	0.7346	0.845545	no
XLOC_001380	ACTC1	KB742443.1:3630081-3634652	WSD1	WSD2	OK	0.214417	6.48628	4.9189	2.74729	0.02765	0.104314	no
XLOC_001383	MPP5	KB742443.1:42571-92062	WSD1	WSD2	OK	10.0608	9.82656	-0.0339886	-0.0586183	0.92025	0.956056	no
XLOC_001386	GPHN	KB742443.1:119624-440295	WSD1	WSD2	OK	10.3432	12.8487	0.312937	0.469457	0.43405	0.616321	no
XLOC_001387	EIF2AK4	KB742443.1:535953-592152	WSD1	WSD2	OK	14.6998	17.1502	0.22243	0.29588	0.6254	0.769931	no
XLOC_001389	THBS1	KB742443.1:721444-736496	WSD1	WSD2	OK	52.5205	37.163	-0.499014	-0.888213	0.12325	0.293497	no
XLOC_001391	RYR3	KB742443.1:1251175-1546653	WSD1	WSD2	OK	4.97666	1.73983	-1.51623	-1.09048	0.1141	0.281689	no
XLOC_001392	GREM1	KB742443.1:1792738-1793293	WSD1	WSD2	OK	0.133149	1.11352	3.06401	1.08914	0.2591	0.446408	no
XLOC_001393	SCG5	KB742443.1:1814079-1842217	WSD1	WSD2	OK	0.193198	5.47188	4.82388	3.32681	0.00725	0.0364778	yes
XLOC_001394	ENSAPLG00000006312	KB742443.1:1844238-1855032	WSD1	WSD2	OK	1.96508	2.61077	0.409885	0.495844	0.3896	0.575579	no
XLOC_001395	FAM98B	KB742443.1:1940094-1955981	WSD1	WSD2	OK	27.7827	31.1423	0.164689	0.266289	0.64245	0.782184	no
XLOC_001396	SPRED1	KB742443.1:1977511-2037625	WSD1	WSD2	OK	21.1483	14.0904	-0.585829	-1.00156	0.09065	0.243683	no
XLOC_001400	C15orf41	KB742443.1:2714228-2813808	WSD1	WSD2	OK	13.595	9.19489	-0.564169	-0.862998	0.1415	0.315622	no
XLOC_001434	EPAS1	KB742444.1:693696-772478	WSD1	WSD2	OK	47.1728	41.0956	-0.198971	-0.353882	0.55395	0.7159	no
XLOC_001436	PIGF	KB742444.1:875988-901321	WSD1	WSD2	OK	12.7314	8.59813	-0.566293	-0.915075	0.13	0.301528	no
XLOC_001437	CRIPT	KB742444.1:901662-906388	WSD1	WSD2	OK	79.4028	63.3174	-0.326587	-0.564578	0.33845	0.527802	no
XLOC_001438	SOCS5	KB742444.1:963874-997764	WSD1	WSD2	OK	6.86265	8.51903	0.311924	0.447375	0.4345	0.616602	no
XLOC_001439	TTC7A	KB742444.1:1028398-1263996	WSD1	WSD2	OK	8.89964	7.24893	-0.295979	-0.257588	0.5857	0.740207	no
XLOC_001441	SRBD1	KB742444.1:197122-320305	WSD1	WSD2	OK	4.18025	4.73204	0.178873	0.260719	0.6546	0.791	no
XLOC_001443	PIGF	KB742444.1:875988-901321	WSD1	WSD2	OK	27.2151	38.3583	0.495131	0.399576	0.50095	0.673368	no
XLOC_001444	MCFD2	KB742444.1:1028398-1263996	WSD1	WSD2	OK	45.4836	75.4408	0.729997	0.871156	0.1	0.260012	no
XLOC_001445	CALM3	KB742444.1:1300119-1313879	WSD1	WSD2	OK	339.361	391.251	0.205275	0.339928	0.5598	0.72036	no
XLOC_001448	PPP1CB	KB742444.1:1380112-1404286	WSD1	WSD2	OK	157.244	144.889	-0.118053	-0.204253	0.7263	0.840076	no
XLOC_001449	PLB1	KB742444.1:1447990-1524895	WSD1	WSD2	OK	1.39665	9.68502	2.79378	2.58771	0.00035	0.00295286	yes
XLOC_001450	FOSL2	KB742444.1:1548635-1562379	WSD1	WSD2	OK	19.1287	18.6543	-0.0362355	-0.0657958	0.9086	0.949695	no
XLOC_001464	ARPC5	KB742446.1:492247-494745	WSD1	WSD2	OK	164.819	150.967	-0.126645	-0.230548	0.68905	0.814835	no
XLOC_001465	NCF2	KB742446.1:497923-507809	WSD1	WSD2	OK	1.17885	2.15504	0.870338	0.810012	0.1714	0.354048	no
XLOC_001466	NMNAT2	KB742446.1:572182-597910	WSD1	WSD2	OK	3.12171	0.942547	-1.7277	-0.610413	0.0964	0.25341	no
XLOC_001467	HEBP2	KB742446.1:602235-729117	WSD1	WSD2	OK	3.67866	4.84661	0.397797	0.0413974	0.72405	0.838573	no
XLOC_001468	ZBTB37	KB742446.1:730135-752370	WSD1	WSD2	OK	6.00213	5.77713	-0.0551206	-0.087601	0.87785	0.932438	no
XLOC_001469	ENSAPLG00000005959	KB742446.1:825935-919612	WSD1	WSD2	OK	7.77787	12.1862	0.647805	0.962605	0.1119	0.278628	no
XLOC_001472	SMG7	KB742446.1:508686-543693	WSD1	WSD2	OK	15.6426	20.5798	0.395748	0.729849	0.2088	0.397617	no
XLOC_001473	LAMC2	KB742446.1:572182-597910	WSD1	WSD2	OK	1.54588	3.62816	1.23081	1.41818	0.02135	0.0859746	no
XLOC_001475	SNORD24	KB742446.1:602235-729117	WSD1	WSD2	OK	16.8444	1.74001	-3.2751	-0.36115	0.00565	0.029721	yes
XLOC_001482	ZBTB37	KB742446.1:730135-752370	WSD1	WSD2	OK	0.837769	2.29369	1.45305	0.886412	0.13105	0.302783	no
XLOC_001483	SERPINC1	KB742446.1:752647-760162	WSD1	WSD2	OK	1.34937	6.49627	2.26732	2.29464	0.00105	0.00750583	yes
XLOC_001484	RC3H1	KB742446.1:762910-824529	WSD1	WSD2	OK	12.5705	9.48362	-0.406536	-0.751653	0.20395	0.392373	no
XLOC_001495	CACNA1E	KB742447.1:38703-100963	WSD1	WSD2	OK	4.63251	90.7935	4.29272	4.95606	5e-05	0.000541201	yes
XLOC_001496	MYO18A	KB742447.1:107471-241662	WSD1	WSD2	OK	7.66367	18.2863	1.25465	0.795936	0.30885	0.497899	no
XLOC_001497	ERAL1	KB742447.1:107471-241662	WSD1	WSD2	OK	18.2465	15.8798	-0.200424	-0.0914161	0.89755	0.943299	no
XLOC_001500	PHF12	KB742447.1:107471-241662	WSD1	WSD2	OK	41.5107	59.7934	0.526501	0.460022	0.42055	0.604296	no
XLOC_001503	FAM222B	KB742447.1:266148-273796	WSD1	WSD2	OK	5.91968	8.30474	0.488415	0.710581	0.21815	0.407074	no
XLOC_001504	ENSAPLG00000000569	KB742447.1:303360-304089	WSD1	WSD2	OK	38.3214	79.5268	1.05329	1.29736	0.0276	0.104186	no
XLOC_001506	SUPT6H	KB742447.1:317112-340228	WSD1	WSD2	OK	11.6746	12.4269	0.0900902	0.0581867	0.9194	0.955538	no
XLOC_001507	SDF2	KB742447.1:345229-345517	WSD1	WSD2	OK	44.7059	289.029	2.69268	3.41491	5e-05	0.000541201	yes
XLOC_001508	KIAA0100	KB742447.1:348326-359866	WSD1	WSD2	OK	13.7088	22.0314	0.684454	1.29166	0.03235	0.116927	no
XLOC_001510	ENSAPLG00000004241	KB742447.1:369549-370662	WSD1	WSD2	OK	1.14318	2.99871	1.39129	0.918226	0.3645	0.55235	no
XLOC_001512	ALDOA	KB742447.1:374852-376835	WSD1	WSD2	OK	230.799	615.824	1.41588	2.58412	5e-05	0.000541201	yes
XLOC_001513	PIGS	KB742447.1:379732-383474	WSD1	WSD2	OK	20.5843	46.6012	1.17882	2.04709	0.0006	0.00467863	yes
XLOC_001514	UNC119	KB742447.1:394515-400181	WSD1	WSD2	OK	0.386021	1.6811	2.12265	1.35163	0.03455	0.122607	no
XLOC_001516	TRAF4	KB742447.1:280804-284206	WSD1	WSD2	OK	3.75859	9.18781	1.28953	1.31863	0.01705	0.0722381	no
XLOC_001517	NEK8	KB742447.1:289458-300018	WSD1	WSD2	OK	10.4971	18.5733	0.823245	1.27195	0.03645	0.127539	no
XLOC_001518	RPL23A	KB742447.1:306361-308623	WSD1	WSD2	OK	1542.63	4525.51	1.55269	2.29559	0.00015	0.00142024	yes
XLOC_001520	SUPT6H	KB742447.1:317112-340228	WSD1	WSD2	OK	13.8604	12.4471	-0.155166	-0.255733	0.66335	0.797339	no
XLOC_001526	NLN	KB742448.1:58627-82861	WSD1	WSD2	OK	5.8505	5.51725	-0.0846109	-0.115241	0.84805	0.915722	no
XLOC_001528	ERBB2IP	KB742448.1:132472-241293	WSD1	WSD2	OK	24.635	18.4498	-0.417108	-0.706114	0.231	0.418874	no
XLOC_001529	ENSAPLG00000003523	KB742448.1:257990-301683	WSD1	WSD2	OK	33.3278	38.9006	0.223066	0.357354	0.50845	0.679465	no
XLOC_001530	ENSAPLG00000003898	KB742448.1:400878-508259	WSD1	WSD2	OK	0.179445	2.70881	3.91604	1.24048	0.17605	0.359514	no
XLOC_001531	MAST4	KB742448.1:569462-729540	WSD1	WSD2	OK	4.39912	4.83246	0.135542	0.118879	0.7154	0.832711	no
XLOC_001532	PIK3R1	KB742448.1:1039018-1091059	WSD1	WSD2	OK	11.7288	15.7036	0.421043	0.624354	0.2808	0.468801	no
XLOC_001533	MRPS36	KB742448.1:1220362-1355012	WSD1	WSD2	OK	119.066	434.314	1.86697	1.24551	0.14945	0.325409	no
XLOC_001534	SLC30A5	KB742448.1:1220362-1355012	WSD1	WSD2	OK	17.5612	23.0039	0.389486	0.605558	0.2959	0.484275	no
XLOC_001535	CDK7	KB742448.1:1356670-1384055	WSD1	WSD2	OK	44.6385	21.4315	-1.05856	-1.53076	0.0134	0.0598238	no
XLOC_001536	SERINC5	KB742448.1:1396527-1424939	WSD1	WSD2	OK	8.83612	5.71844	-0.627792	-0.85617	0.11805	0.287506	no
XLOC_001538	MTX3	KB742448.1:1476832-1486593	WSD1	WSD2	OK	8.3941	6.6531	-0.33535	-0.3916	0.50495	0.676663	no
XLOC_001539	HOMER1	KB742448.1:1679825-1744469	WSD1	WSD2	OK	1.86658	1.11841	-0.738951	-0.644859	0.25945	0.44675	no
XLOC_001541	ARSB	KB742448.1:1931137-1994682	WSD1	WSD2	OK	13.1018	31.6808	1.27384	1.93117	0.00145	0.00983563	yes
XLOC_001542	SGTB	KB742448.1:25983-46630	WSD1	WSD2	OK	2.98952	1.28838	-1.21436	-1.18104	0.05445	0.170295	no
XLOC_001547	PAPD4	KB742448.1:1595997-1635446	WSD1	WSD2	OK	8.49345	4.10903	-1.04755	-1.42316	0.01845	0.0768395	no
XLOC_001548	JMY	KB742448.1:1755126-1807736	WSD1	WSD2	OK	7.7847	9.37177	0.267679	0.468917	0.418	0.601906	no
XLOC_001577	ENSAPLG00000006235	KB742449.1:36876-72870	WSD1	WSD2	OK	209.327	103.413	-1.01734	-1.73747	0.00425	0.0235896	yes
XLOC_001581	BPGM	KB742449.1:11453-25221	WSD1	WSD2	OK	9.02876	8.12899	-0.151452	-0.23865	0.68395	0.811401	no
XLOC_001583	ENSAPLG00000007508	KB742449.1:94375-109887	WSD1	WSD2	OK	3.58501	3.45041	-0.0552106	-0.0674286	0.9087	0.949738	no
XLOC_001587	BID	KB742449.1:141398-336007	WSD1	WSD2	OK	25.4735	2.04048	-3.64201	-0.741622	0.04815	0.155868	no
XLOC_001588	ENSAPLG00000008978	KB742449.1:336158-353485	WSD1	WSD2	OK	29.1247	23.2811	-0.323082	-0.235389	0.4816	0.657089	no
XLOC_001589	LRIG3	KB742451.1:17672-54375	WSD1	WSD2	OK	5.05858	6.59075	0.381711	0.537059	0.35685	0.545126	no
XLOC_001590	RPAP3	KB742451.1:351839-370437	WSD1	WSD2	OK	23.9325	24.4556	0.0311946	0.0560747	0.9183	0.954978	no
XLOC_001592	AMIGO2	KB742451.1:567469-569035	WSD1	WSD2	OK	7.1966	8.68943	0.271946	0.334484	0.54955	0.7125	no
XLOC_001594	SLC38A2	KB742451.1:827828-842599	WSD1	WSD2	OK	145.261	84.0909	-0.788621	-1.34595	0.02615	0.100087	no
XLOC_001595	SLC38A1	KB742451.1:862587-899230	WSD1	WSD2	OK	24.8034	28.324	0.191485	0.320104	0.5798	0.73566	no
XLOC_001596	SCAF11	KB742451.1:924154-970523	WSD1	WSD2	OK	14.2494	11.2269	-0.343947	-0.624135	0.2811	0.469036	no
XLOC_001599	ANO6	KB742451.1:1159098-1206641	WSD1	WSD2	OK	1.92133	4.59709	1.25861	0.785521	0.1977	0.38491	no
XLOC_001600	DBX2	KB742451.1:1286809-1295738	WSD1	WSD2	OK	4.40668	2.42202	-0.863483	-0.490172	0.4175	0.601439	no
XLOC_001602	NELL2	KB742451.1:1348761-1494359	WSD1	WSD2	OK	3.10931	34.25	3.46144	3.90369	5e-05	0.000541201	yes
XLOC_001604	TWF1	KB742451.1:1756078-1771261	WSD1	WSD2	OK	11.3637	11.2	-0.0209383	-0.0350741	0.9496	0.971929	no
XLOC_001605	PUS7L	KB742451.1:1787210-1798468	WSD1	WSD2	OK	8.23193	5.8032	-0.504382	-0.62769	0.2749	0.462673	no
XLOC_001607	XRCC6BP1	KB742451.1:344729-349926	WSD1	WSD2	OK	33.5861	39.6374	0.238996	0.337637	0.5471	0.710673	no
XLOC_001610	ARID2	KB742451.1:977345-1079874	WSD1	WSD2	OK	9.41783	11.3452	0.268609	0.483609	0.39845	0.58376	no
XLOC_001613	ANO6	KB742451.1:1159098-1206641	WSD1	WSD2	OK	4.98554	7.23572	0.537388	0.770384	0.2135	0.40214	no
XLOC_001615	TMEM117	KB742451.1:1524201-1736366	WSD1	WSD2	OK	2.84436	4.69374	0.722636	0.852287	0.13745	0.310523	no
XLOC_001616	IRAK4	KB742451.1:1773756-1786587	WSD1	WSD2	OK	5.61379	5.7777	0.0415214	0.0505354	0.93515	0.964115	no
XLOC_001637	ENSAPLG00000013069	KB742452.1:3925-15899	WSD1	WSD2	OK	20.7068	36.0294	0.799067	1.31927	0.02015	0.082235	no
XLOC_001639	CD14	KB742452.1:21783-45213	WSD1	WSD2	OK	3.2544	8.78294	1.43231	0.556185	0.32685	0.515996	no
XLOC_001640	NDUFA2	KB742452.1:21783-45213	WSD1	WSD2	OK	444.083	15535.7	5.12862	3.54633	5e-05	0.000541201	yes
XLOC_001641	UBE2D2	KB742452.1:75990-104523	WSD1	WSD2	OK	170.972	161.424	-0.0829056	-0.0835206	0.8779	0.932476	no
XLOC_001642	CXXC5	KB742452.1:165367-173348	WSD1	WSD2	OK	23.8881	20.2849	-0.235888	-0.353637	0.5457	0.709671	no
XLOC_001646	CYSTM1	KB742452.1:652031-677816	WSD1	WSD2	OK	114.678	294.825	1.36228	2.23629	5e-05	0.000541201	yes
XLOC_001648	ENSAPLG00000002418	KB742452.1:758202-858498	WSD1	WSD2	OK	16.0961	25.2125	0.647427	1.15425	0.05055	0.161564	no
XLOC_001649	SH3TC2	KB742452.1:882213-897489	WSD1	WSD2	OK	3.03769	3.6123	0.249944	0.33275	0.5732	0.730674	no
XLOC_001650	UBTD2	KB742452.1:1075184-1126358	WSD1	WSD2	OK	7.13406	9.29901	0.382353	0.439782	0.40405	0.589097	no
XLOC_001651	STK10	KB742452.1:1134352-1181742	WSD1	WSD2	OK	8.62448	12.5064	0.536152	0.950837	0.10215	0.263663	no
XLOC_001652	SH3PXD2B	KB742452.1:1188005-1260511	WSD1	WSD2	OK	11.4976	9.27857	-0.309362	-0.446478	0.4568	0.635975	no
XLOC_001653	IK	KB742452.1:21783-45213	WSD1	WSD2	OK	33.0594	49.5714	0.584451	0.922814	0.1141	0.281689	no
XLOC_001654	TMCO6	KB742452.1:21783-45213	WSD1	WSD2	OK	4.48728	11.5909	1.36907	0.681954	0.42235	0.605843	no
XLOC_001656	TMEM173	KB742452.1:62285-66328	WSD1	WSD2	OK	0.342463	4.76396	3.79814	2.42689	0.0019	0.0122842	yes
XLOC_001660	PFDN1	KB742452.1:678857-710042	WSD1	WSD2	OK	124.293	427.177	1.78109	3.16264	5e-05	0.000541201	yes
XLOC_001661	HBEGF	KB742452.1:715182-719454	WSD1	WSD2	OK	8.83699	10.4744	0.245236	0.273441	0.6345	0.776323	no
XLOC_001663	SRA1	KB742452.1:859054-860599	WSD1	WSD2	OK	41.4226	272.971	2.72025	3.35183	5e-05	0.000541201	yes
XLOC_001664	APBB3	KB742452.1:861337-864867	WSD1	WSD2	OK	3.66037	4.60969	0.332681	0.350017	0.5619	0.722067	no
XLOC_001665	ADRB2	KB742452.1:921631-953467	WSD1	WSD2	OK	2.52894	2.55491	0.0147419	0.015477	0.9743	0.984984	no
XLOC_001666	SH3PXD2B	KB742452.1:1188005-1260511	WSD1	WSD2	OK	9.61021	4.93614	-0.961186	-0.875822	0.1406	0.314474	no
XLOC_001685	ENSAPLG00000007244	KB742454.1:77643-97786	WSD1	WSD2	OK	0.475395	1.93838	2.02765	1.82176	0.00335	0.0194654	yes
XLOC_001686	ENSAPLG00000001753	KB742454.1:123369-123597	WSD1	WSD2	OK	2.43557	9.06195	1.89556	1.29999	0.34455	0.533632	no
XLOC_001699	HIVEP2	KB742456.1:48207-166401	WSD1	WSD2	OK	5.02459	6.21893	0.307662	0.531004	0.35565	0.544061	no
XLOC_001701	ADGRG6	KB742456.1:252080-363895	WSD1	WSD2	OK	5.15683	2.42522	-1.08837	-1.50625	0.01035	0.0486467	yes
XLOC_001702	VTA1	KB742456.1:396245-425480	WSD1	WSD2	OK	20.5923	18.2891	-0.171122	-0.267998	0.6484	0.786379	no
XLOC_001713	MED30	KB742457.1:24145-40165	WSD1	WSD2	OK	59.0168	127.279	1.1088	1.90794	0.00065	0.00499761	yes
XLOC_001716	ENSAPLG00000008821	KB742459.1:2-43836	WSD1	WSD2	OK	3.28387	2.56824	-0.354619	-0.106419	0.82615	0.902708	no
XLOC_001717	RIBC2	KB742459.1:44067-60324	WSD1	WSD2	OK	20.8117	19.4753	-0.0957436	-0.14943	0.7945	0.883394	no
XLOC_001718	FBLN1	KB742459.1:103261-191540	WSD1	WSD2	OK	16.265	25.9264	0.672656	0.965649	0.10375	0.266299	no
XLOC_001719	ATXN10	KB742459.1:237003-339220	WSD1	WSD2	OK	10.9711	12.3725	0.173424	0.210647	0.7268	0.840347	no
XLOC_001722	ENSAPLG00000000292	KB742459.1:658826-903803	WSD1	WSD2	OK	6.79796	17.5246	1.36621	1.29713	0.0209	0.08458	no
XLOC_001725	PPARA	KB742459.1:937144-977904	WSD1	WSD2	OK	10.8407	9.1858	-0.23898	-0.438318	0.45255	0.632223	no
XLOC_001727	TTC38	KB742459.1:1037491-1066361	WSD1	WSD2	OK	15.6823	9.43916	-0.732411	-1.16481	0.0451	0.148775	no
XLOC_001728	ETV6	KB742459.1:1127952-1274372	WSD1	WSD2	OK	40.196	31.5717	-0.348422	-0.538106	0.3551	0.543592	no
XLOC_001729	BCL2L14	KB742459.1:1331437-1337911	WSD1	WSD2	OK	0.0521668	1.26346	4.59811	0.726506	0.2477	0.435401	no
XLOC_001730	BORCS5	KB742459.1:1504403-1579302	WSD1	WSD2	OK	7.77315	3.78074	-1.03983	-1.12439	0.02865	0.107182	no
XLOC_001731	CREBL2	KB742459.1:1668448-1680001	WSD1	WSD2	OK	44.7118	67.365	0.591345	1.00804	0.07745	0.219096	no
XLOC_001732	ENSAPLG00000013291	KB742459.1:1816070-1853426	WSD1	WSD2	OK	62.456	76.9015	0.300172	0.50017	0.3735	0.560578	no
XLOC_001733	MRPS35	KB742459.1:2404189-2432348	WSD1	WSD2	OK	38.6208	43.738	0.179509	0.279565	0.6301	0.773419	no
XLOC_001734	KLHL42	KB742459.1:2434828-2464623	WSD1	WSD2	OK	11.174	16.564	0.567907	0.73728	0.22415	0.412169	no
XLOC_001735	SMC1B	KB742459.1:2-43836	WSD1	WSD2	OK	1.43366	1.16806	-0.295591	-0.32436	0.5407	0.705468	no
XLOC_001736	FBLN1	KB742459.1:103261-191540	WSD1	WSD2	OK	3.78002	0.0849335	-5.47592	-1.37707	0.0208	0.0842673	no
XLOC_001737	WNT7B	KB742459.1:419535-524659	WSD1	WSD2	OK	4.64115	5.53277	0.253517	0.237429	0.6454	0.784332	no
XLOC_001740	CDPF1	KB742459.1:979055-999456	WSD1	WSD2	OK	23.0087	46.9108	1.02774	0.842023	0.1401	0.314076	no
XLOC_001742	ZC3HAV1	KB742459.1:1067495-1092486	WSD1	WSD2	OK	25.7408	8.93056	-1.52724	-2.70721	5e-05	0.000541201	yes
XLOC_001743	LRP6	KB742459.1:1354683-1468981	WSD1	WSD2	OK	7.70008	6.84869	-0.169044	-0.278444	0.6427	0.782378	no
XLOC_001744	MANSC1	KB742459.1:1491893-1502302	WSD1	WSD2	OK	15.0542	10.6374	-0.501025	-0.621026	0.27705	0.46488	no
XLOC_001745	DUSP16	KB742459.1:1583521-1647571	WSD1	WSD2	OK	6.17304	5.16406	-0.257477	-0.394826	0.4936	0.667403	no
XLOC_001750	MANSC4	KB742459.1:2434828-2464623	WSD1	WSD2	OK	0.185042	1.71023	3.20827	0.678291	0.0549	0.171203	no
XLOC_001751	PTHLH	KB742459.1:2531852-2544986	WSD1	WSD2	OK	7.78976	26.9225	1.78916	2.17996	0.00185	0.0120161	yes
XLOC_001816	ENSAPLG00000011096	KB742461.1:601-55951	WSD1	WSD2	OK	1.74681	4.10013	1.23095	1.18774	0.04845	0.156561	no
XLOC_001821	KIF5C	KB742462.1:4413-64104	WSD1	WSD2	OK	3.12444	2.48478	-0.330484	-0.417509	0.4728	0.649743	no
XLOC_001822	LYPD6B	KB742462.1:68307-108017	WSD1	WSD2	OK	4.99481	10.8859	1.12395	0.979372	0.1282	0.29956	no
XLOC_001823	LYPD6	KB742462.1:152410-159887	WSD1	WSD2	OK	1.59066	2.1773	0.452914	0.189896	0.6494	0.787106	no
XLOC_001825	TNFAIP6	KB742462.1:386436-398052	WSD1	WSD2	OK	2.0424	5.37621	1.39632	1.32783	0.0221	0.0883639	no
XLOC_001826	RIF1	KB742462.1:399474-494495	WSD1	WSD2	OK	11.0904	10.4157	-0.090556	-0.158862	0.7829	0.876197	no
XLOC_001827	FMNL2	KB742462.1:728600-787753	WSD1	WSD2	OK	8.13112	8.17456	0.00768633	0.0125933	0.98255	0.989446	no
XLOC_001828	GALNT13	KB742462.1:960047-1056762	WSD1	WSD2	OK	0.139818	1.27961	3.19408	1.63118	0.00565	0.029721	yes
XLOC_001830	MMADHC	KB742462.1:166845-179667	WSD1	WSD2	OK	34.7419	28.5619	-0.282584	-0.432722	0.44885	0.628944	no
XLOC_001832	RND3	KB742462.1:257303-266018	WSD1	WSD2	OK	16.7405	15.2531	-0.134245	-0.217132	0.70255	0.823987	no
XLOC_001833	RBM43	KB742462.1:355312-358982	WSD1	WSD2	OK	9.09598	11.1852	0.298295	0.454262	0.4202	0.603961	no
XLOC_001834	NMI	KB742462.1:361236-369763	WSD1	WSD2	OK	19.8974	15.2753	-0.381386	-0.60802	0.3046	0.493329	no
XLOC_001836	ENSAPLG00000007227	KB742462.1:399474-494495	WSD1	WSD2	OK	0.0636517	1.54645	4.60262	0.431336	0.007	0.0354468	yes
XLOC_001838	ARL5A	KB742462.1:558062-574317	WSD1	WSD2	OK	14.757	12.3473	-0.257207	-0.294964	0.56395	0.723633	no
XLOC_001840	STAM2	KB742462.1:651923-668401	WSD1	WSD2	OK	27.9893	32.9427	0.235086	0.445662	0.44305	0.623924	no
XLOC_001841	PRPF40A	KB742462.1:788284-809535	WSD1	WSD2	OK	24.7973	18.6719	-0.409317	-0.741596	0.22375	0.411737	no
XLOC_001843	NR4A2	KB742462.1:1444041-1448686	WSD1	WSD2	OK	3.80018	4.62928	0.284723	0.347372	0.53625	0.701942	no
XLOC_001869	COL8A1	KB742463.1:27-256065	WSD1	WSD2	OK	1.28794	2.66103	1.04692	1.00835	0.0938	0.249028	no
XLOC_001870	CPOX	KB742463.1:344793-352474	WSD1	WSD2	OK	34.2783	49.1242	0.51914	0.799318	0.1445	0.319234	no
XLOC_001871	TIPRL	KB742463.1:393896-405265	WSD1	WSD2	OK	15.1721	18.1907	0.261783	0.378663	0.5213	0.690342	no
XLOC_001872	SFT2D2	KB742463.1:405855-415708	WSD1	WSD2	OK	15.2855	9.47359	-0.69018	-0.969079	0.0472	0.153609	no
XLOC_001875	ST3GAL6	KB742463.1:257160-301642	WSD1	WSD2	OK	29.6604	25.2768	-0.230727	-0.357994	0.53545	0.701298	no
XLOC_001877	TTF2	KB742463.1:360786-378851	WSD1	WSD2	OK	6.06009	4.43729	-0.44966	-0.607021	0.2897	0.477963	no
XLOC_001878	GPR161	KB742463.1:380886-391595	WSD1	WSD2	OK	5.44285	7.1515	0.393882	0.543063	0.3455	0.534465	no
XLOC_001885	ADRA1D	KB742464.1:1870880-1911278	WSD1	WSD2	OK	0.231888	1.52386	2.71623	1.54908	0.01215	0.0552899	no
XLOC_001887	RNF24	KB742464.1:2040804-2069094	WSD1	WSD2	OK	22.2245	35.1319	0.66063	0.32794	0.55145	0.714085	no
XLOC_001888	PTPRA	KB742464.1:2081663-2161758	WSD1	WSD2	OK	34.0271	67.6283	0.990942	1.60282	0.0063	0.0325411	yes
XLOC_001889	MRPS26	KB742464.1:2165851-2166449	WSD1	WSD2	OK	174.624	356.77	1.03075	1.67153	0.003	0.0178123	yes
XLOC_001890	ENSAPLG00000004269	KB742464.1:2186517-2203413	WSD1	WSD2	OK	44.3628	1.52242	-4.86491	-1.73644	5e-05	0.000541201	yes
XLOC_001894	ATRN	KB742464.1:2730822-2846752	WSD1	WSD2	OK	11.5642	7.59253	-0.607007	-1.02108	0.0791	0.222449	no
XLOC_001897	SMOX	KB742464.1:1936092-2001438	WSD1	WSD2	OK	26.4137	18.4822	-0.515153	-0.842707	0.1483	0.323813	no
XLOC_001899	PANK2	KB742464.1:2040804-2069094	WSD1	WSD2	OK	24.3532	29.2551	0.264579	0.373834	0.50175	0.674032	no
XLOC_001901	MAVS	KB742464.1:2071024-2076188	WSD1	WSD2	OK	8.16127	3.49725	-1.22257	-1.54824	0.01825	0.0761924	no
XLOC_001904	UBOX5	KB742464.1:2174871-2185689	WSD1	WSD2	OK	8.54021	12.7918	0.582877	0.689676	0.20455	0.393067	no
XLOC_001905	FASTKD5	KB742464.1:2174871-2185689	WSD1	WSD2	OK	5.16354	2.7951	-0.885463	-0.562506	0.3091	0.498185	no
XLOC_001906	ENSAPLG00000004270	KB742464.1:2186517-2203413	WSD1	WSD2	OK	9.88575	8.75861	-0.174648	-0.211955	0.7071	0.827184	no
XLOC_001907	DDRGK1	KB742464.1:2229872-2262215	WSD1	WSD2	OK	44.2354	65.8195	0.573313	1.06835	0.07125	0.206446	no
XLOC_001910	SLC4A11	KB742464.1:2357662-2453868	WSD1	WSD2	OK	8.28425	2.88342	-1.52259	-2.44524	0.0001	0.000999576	yes
XLOC_001911	C20orf194	KB742464.1:2580415-2647432	WSD1	WSD2	OK	41.7609	42.4693	0.0242676	0.0437317	0.94325	0.968701	no
XLOC_001914	ADAM33	KB742464.1:3083592-3102697	WSD1	WSD2	OK	6.51448	13.1048	1.00837	1.56125	0.00895	0.0433045	yes
XLOC_001917	ENSAPLG00000006090	KB742464.1:3153224-3167093	WSD1	WSD2	OK	2.12856	0.854368	-1.31695	-0.830551	0.14355	0.318056	no
XLOC_001941	UNK	KB742465.1:23837-51658	WSD1	WSD2	OK	6.39672	3.80808	-0.74827	-1.20441	0.03895	0.134012	no
XLOC_001944	EVPL	KB742465.1:160220-182521	WSD1	WSD2	OK	5.75424	3.99646	-0.525901	-0.149539	0.81125	0.893707	no
XLOC_001945	GALR2	KB742465.1:207616-209738	WSD1	WSD2	OK	4.35728	3.92847	-0.149459	-0.106035	0.8281	0.903978	no
XLOC_001946	H3F3B	KB742465.1:346-3671	WSD1	WSD2	OK	239.607	475.343	0.9883	1.57334	0.0078	0.0387253	yes
XLOC_001949	WBP2	KB742465.1:79385-86227	WSD1	WSD2	OK	23.6849	28.2341	0.253472	0.44174	0.4418	0.62288	no
XLOC_001951	ENSAPLG00000015689	KB742465.1:98762-102039	WSD1	WSD2	OK	6.06893	1.91431	-1.66462	-1.46778	0.01035	0.0486467	yes
XLOC_001952	ENSAPLG00000015690	KB742465.1:103787-107771	WSD1	WSD2	OK	30.3014	11.1578	-1.44134	-2.17322	0.00095	0.00689587	yes
XLOC_001953	ENSAPLG00000015809	KB742465.1:108277-122821	WSD1	WSD2	OK	14.5741	8.66436	-0.750244	-1.27669	0.03145	0.114552	no
XLOC_001954	ACOX1	KB742465.1:123700-143274	WSD1	WSD2	OK	28.0382	21.4774	-0.384573	-0.69628	0.231	0.418874	no
XLOC_001955	EVPL	KB742465.1:160220-182521	WSD1	WSD2	OK	3.52727	6.08651	0.787063	1.28779	0.0287	0.107342	no
XLOC_001956	SRP68	KB742465.1:188751-205760	WSD1	WSD2	OK	38.8564	31.6615	-0.295422	-0.510147	0.3834	0.569852	no
XLOC_001957	EXOC7	KB742465.1:214741-237002	WSD1	WSD2	OK	44.4204	64.9273	0.547604	1.01066	0.08275	0.229519	no
XLOC_001958	FOXJ1	KB742465.1:244602-250331	WSD1	WSD2	OK	51.6983	46.7157	-0.146209	-0.251741	0.6584	0.793765	no
XLOC_001966	DTNA	KB742466.1:111298-293159	WSD1	WSD2	OK	5.44	17.8999	1.71828	1.84941	5e-05	0.000541201	yes
XLOC_001967	MAPRE2	KB742466.1:330716-423343	WSD1	WSD2	OK	45.7086	35.8235	-0.351557	-0.502061	0.37105	0.558245	no
XLOC_001968	SPIDR	KB742466.1:493716-688425	WSD1	WSD2	OK	11.3047	19.5554	0.790642	1.19872	0.04835	0.156316	no
XLOC_001969	MCM4	KB742466.1:775993-786709	WSD1	WSD2	OK	16.2067	15.5874	-0.0562093	-0.0898813	0.8743	0.930473	no
XLOC_001970	UBE2V2	KB742466.1:809119-841286	WSD1	WSD2	OK	42.6692	47.4251	0.152454	0.252335	0.671	0.802585	no
XLOC_001974	C8orf22	KB742466.1:1266025-1276619	WSD1	WSD2	OK	0.240336	11.0522	5.52314	1.97905	0.002	0.0128114	yes
XLOC_001978	CEBPD	KB742466.1:688677-772768	WSD1	WSD2	OK	617.118	589.359	-0.0664005	-0.0878983	0.87805	0.932536	no
XLOC_001979	PRKDC	KB742466.1:688677-772768	WSD1	WSD2	OK	3.84759	6.52002	0.760922	0.606749	0.23165	0.419463	no
XLOC_001980	SNAI2	KB742466.1:1203294-1207088	WSD1	WSD2	OK	27.5073	29.2973	0.0909498	0.139872	0.81115	0.893642	no
XLOC_002019	DCP1B	KB742468.1:394904-437750	WSD1	WSD2	OK	17.0706	18.4151	0.109375	0.182543	0.7495	0.854896	no
XLOC_002021	FBXL14	KB742468.1:656148-659290	WSD1	WSD2	OK	14.4066	13.9986	-0.0414494	-0.0528211	0.9155	0.953657	no
XLOC_002022	RAD52	KB742468.1:1006375-1020169	WSD1	WSD2	OK	4.93114	3.2324	-0.609315	-0.707585	0.23245	0.420205	no
XLOC_002023	CACNA1C	KB742468.1:6325-366796	WSD1	WSD2	OK	2.00802	2.17787	0.117144	0.0963816	0.85515	0.919805	no
XLOC_002026	ADIPOR2	KB742468.1:569607-612916	WSD1	WSD2	OK	144.074	95.3419	-0.595628	-1.02696	0.07815	0.220552	no
XLOC_002027	WNT5B	KB742468.1:621215-637679	WSD1	WSD2	OK	11.6806	37.0115	1.66386	2.37991	0.0001	0.000999576	yes
XLOC_002028	ERC1	KB742468.1:703716-1003619	WSD1	WSD2	OK	9.44118	8.93342	-0.0797556	-0.143497	0.80715	0.891219	no
XLOC_002029	ENSAPLG00000007032	KB742468.1:1021943-1027181	WSD1	WSD2	OK	41.3603	42.7666	0.0482361	0.057546	0.8882	0.938101	no
XLOC_002045	ENSAPLG00000004929	KB742469.1:257483-273565	WSD1	WSD2	OK	4.18682	1.95744	-1.09689	-0.570164	0.2542	0.441573	no
XLOC_002052	RIN2	KB742470.1:9827-97515	WSD1	WSD2	OK	39.2268	29.9351	-0.390001	-0.698228	0.22635	0.414218	no
XLOC_002056	PUS7	KB742471.1:109154-129579	WSD1	WSD2	OK	10.1664	13.4551	0.404341	0.609103	0.29605	0.484429	no
XLOC_002057	RINT1	KB742471.1:130065-141403	WSD1	WSD2	OK	12.3736	16.9945	0.457806	0.688498	0.24295	0.430911	no
XLOC_002058	CDHR3	KB742471.1:285872-319575	WSD1	WSD2	OK	51.5777	41.6706	-0.307718	-0.482052	0.4129	0.597307	no
XLOC_002059	PIK3CG	KB742471.1:557268-593798	WSD1	WSD2	OK	7.7165	11.963	0.632555	1.08734	0.0667	0.196958	no
XLOC_002060	PRKAR2B	KB742471.1:617905-700837	WSD1	WSD2	OK	16.0133	9.5698	-0.742713	-1.06036	0.0469	0.152928	no
XLOC_002061	HBP1	KB742471.1:706134-725018	WSD1	WSD2	OK	65.436	67.3664	0.0419462	0.0762607	0.8938	0.941165	no
XLOC_002063	DUS4L	KB742471.1:906275-917377	WSD1	WSD2	OK	4.34864	4.8606	0.160568	0.190417	0.7406	0.849233	no
XLOC_002064	BCAP29	KB742471.1:921414-945503	WSD1	WSD2	OK	52.5612	90.6683	0.7866	1.44075	0.0145	0.0635858	no
XLOC_002066	ENSAPLG00000008876	KB742471.1:979275-984981	WSD1	WSD2	OK	14.0563	19.1639	0.447172	0.371789	0.3341	0.523391	no
XLOC_002067	DLD	KB742471.1:1032169-1086580	WSD1	WSD2	OK	30.9036	30.0362	-0.0410756	-0.0505313	0.9309	0.961751	no
XLOC_002068	ERGIC2	KB742471.1:1153800-1172316	WSD1	WSD2	OK	32.7256	33.5443	0.0356446	0.0607294	0.9171	0.954358	no
XLOC_002069	SLC2A13	KB742471.1:1316109-1463189	WSD1	WSD2	OK	7.98065	10.9329	0.454093	0.75336	0.17975	0.36418	no
XLOC_002070	ABCD2	KB742471.1:1495658-1541736	WSD1	WSD2	OK	14.3562	12.0072	-0.257782	-0.426468	0.4611	0.639758	no
XLOC_002071	KIF21A	KB742471.1:1565107-1653635	WSD1	WSD2	OK	14.7287	15.4617	0.0700637	0.124771	0.8253	0.902189	no
XLOC_002073	CPNE8	KB742471.1:1754431-1844511	WSD1	WSD2	OK	3.01254	6.503	1.11013	1.27355	0.04755	0.154492	no
XLOC_002075	GTSE1	KB742471.1:1960879-1971266	WSD1	WSD2	OK	6.23251	5.13122	-0.280511	-0.367295	0.5322	0.698891	no
XLOC_002076	TRMU	KB742471.1:1973027-1985046	WSD1	WSD2	OK	11.1504	3.42378	-1.70343	-1.99772	0.0028	0.0168547	yes
XLOC_002077	GRAMD4	KB742471.1:2200212-2271375	WSD1	WSD2	OK	5.58831	5.65436	0.0169516	0.0274154	0.9608	0.977676	no
XLOC_002078	TBC1D22A	KB742471.1:2465843-2631415	WSD1	WSD2	OK	10.3144	6.57862	-0.648796	-0.978295	0.0876	0.238679	no
XLOC_002080	EFCAB10	KB742471.1:130065-141403	WSD1	WSD2	OK	10.4833	1.27588	-3.03854	-1.25811	0.02355	0.092603	no
XLOC_002081	ATXN7L1	KB742471.1:147658-261717	WSD1	WSD2	OK	16.0585	22.7648	0.503468	0.905398	0.1209	0.290724	no
XLOC_002083	NAMPT	KB742471.1:371419-392095	WSD1	WSD2	OK	23.417	19.4217	-0.269887	-0.501225	0.40255	0.58763	no
XLOC_002084	COG5	KB742471.1:728551-905405	WSD1	WSD2	OK	8.74709	19.8306	1.18085	1.25386	0.02415	0.0943332	no
XLOC_002086	LAMB1	KB742471.1:1032169-1086580	WSD1	WSD2	OK	11.6831	35.3531	1.59741	1.98301	0.002	0.0128114	yes
XLOC_002088	LRRK2	KB742471.1:1181590-1245882	WSD1	WSD2	OK	16.1716	11.4778	-0.49462	-0.75133	0.1885	0.374182	no
XLOC_002090	ENSAPLG00000016352	KB742471.1:1936505-1946383	WSD1	WSD2	OK	6.22158	5.24843	-0.245396	-0.280938	0.596	0.747941	no
XLOC_002092	CELSR1	KB742471.1:1994474-2154602	WSD1	WSD2	OK	12.952	21.4867	0.730263	1.32175	0.023	0.0910031	no
XLOC_002093	CERK	KB742471.1:2391271-2427836	WSD1	WSD2	OK	14.072	10.6217	-0.405811	-0.65167	0.2749	0.462673	no
XLOC_002125	ADGRL4	KB742473.1:155342-234255	WSD1	WSD2	OK	16.5494	9.48244	-0.80345	-1.22672	0.0378	0.131064	no
XLOC_002127	FUBP1	KB742473.1:549308-593698	WSD1	WSD2	OK	47.9615	49.8133	0.0546543	0.0701757	0.9067	0.948496	no
XLOC_002128	USP33	KB742473.1:648584-680347	WSD1	WSD2	OK	21.69	16.5976	-0.386051	-0.664564	0.25635	0.443608	no
XLOC_002129	ZZZ3	KB742473.1:690591-845462	WSD1	WSD2	OK	11.507	10.0556	-0.194509	-0.323591	0.5825	0.73765	no
XLOC_002130	PIGK	KB742473.1:861123-938303	WSD1	WSD2	OK	17.0457	24.4533	0.520626	0.86057	0.1442	0.318864	no
XLOC_002131	FAM183A	KB742473.1:1334289-1339692	WSD1	WSD2	OK	17.7124	2.84823	-2.63662	-1.49256	0.09935	0.258852	no
XLOC_002132	WDR65	KB742473.1:1342279-1362435	WSD1	WSD2	OK	33.8534	41.9273	0.308588	0.450584	0.4298	0.61256	no
XLOC_002133	TMEM125	KB742473.1:1364336-1372887	WSD1	WSD2	OK	4.21937	6.27597	0.572809	0.530735	0.21395	0.402578	no
XLOC_002134	TIE1	KB742473.1:1382384-1395610	WSD1	WSD2	OK	9.45666	14.6375	0.63027	1.04571	0.0897	0.242541	no
XLOC_002136	CDC20	KB742473.1:1402894-1407356	WSD1	WSD2	OK	9.74227	23.1495	1.24865	1.73501	0.00405	0.0227029	yes
XLOC_002137	SZT2	KB742473.1:1442566-1499210	WSD1	WSD2	OK	4.76995	4.00666	-0.251574	-0.431084	0.47075	0.64788	no
XLOC_002138	ENSAPLG00000012532	KB742473.1:1633928-1879386	WSD1	WSD2	OK	10.3758	14.7788	0.510302	0.848179	0.14655	0.321686	no
XLOC_002139	PTGFR	KB742473.1:373554-392865	WSD1	WSD2	OK	3.99018	2.44111	-0.708916	-0.823085	0.16645	0.349376	no
XLOC_002140	GIPC2	KB742473.1:490180-508939	WSD1	WSD2	OK	4.75602	6.83786	0.523791	0.459879	0.41765	0.601569	no
XLOC_002141	DNAJB4	KB742473.1:521526-548532	WSD1	WSD2	OK	22.88	14.2553	-0.682585	-1.20469	0.0357	0.125585	no
XLOC_002142	NEXN	KB742473.1:549308-593698	WSD1	WSD2	OK	12.0485	11.1163	-0.116173	-0.0939318	0.8622	0.923689	no
XLOC_002143	FAM73A	KB742473.1:602137-643325	WSD1	WSD2	OK	4.21048	4.44415	0.0779236	0.112665	0.84965	0.916588	no
XLOC_002146	ST6GALNAC3	KB742473.1:1081325-1294866	WSD1	WSD2	OK	0.36082	1.54219	2.09563	1.17248	0.2804	0.468405	no
XLOC_002148	EBNA1BP2	KB742473.1:1334289-1339692	WSD1	WSD2	OK	36.7543	49.2342	0.421749	0.596348	0.2973	0.485739	no
XLOC_002149	LRRC19	KB742473.1:1375584-1379117	WSD1	WSD2	OK	8.14926	32.2869	1.98621	2.79796	5e-05	0.000541201	yes
XLOC_002152	ELOVL1	KB742473.1:1410380-1420064	WSD1	WSD2	OK	29.6931	46.9634	0.661408	1.12252	0.0559	0.173458	no
XLOC_002154	MED8	KB742473.1:1432937-1441025	WSD1	WSD2	OK	44.8506	77.2016	0.783504	1.4059	0.01505	0.0654643	no
XLOC_002155	HYI	KB742473.1:1499421-1500937	WSD1	WSD2	OK	23.5308	63.0082	1.42099	2.04159	0.0007	0.00532773	yes
XLOC_002174	FAM172A	KB742474.1:26371-280305	WSD1	WSD2	OK	8.00246	11.7901	0.559066	0.691664	0.1928	0.378873	no
XLOC_002179	LCOR	KB742476.1:11360-54292	WSD1	WSD2	OK	8.03977	13.9636	0.79644	0.72799	0.1799	0.364376	no
XLOC_002180	PPRC1	KB742476.1:83212-86942	WSD1	WSD2	OK	4.1539	5.75317	0.469891	0.413203	0.4585	0.637377	no
XLOC_002185	NCL	KB742477.1:32709-38802	WSD1	WSD2	OK	148.831	203.547	0.451686	0.73688	0.2043	0.39279	no
XLOC_002189	HTR2B	KB742477.1:131367-200641	WSD1	WSD2	OK	1.59001	2.72799	0.778805	0.158081	0.6559	0.791929	no
XLOC_002190	IQCG	KB742477.1:221647-239167	WSD1	WSD2	OK	9.43544	15.456	0.712003	0.977461	0.08585	0.235399	no
XLOC_002191	RUBCN	KB742477.1:328434-392562	WSD1	WSD2	OK	2.14029	2.74597	0.359509	0.0566287	0.70865	0.828191	no
XLOC_002193	MUC4	KB742477.1:328434-392562	WSD1	WSD2	OK	0.409417	4.10808	3.32682	0.160249	0.28475	0.472943	no
XLOC_002194	HTATIP2	KB742477.1:328434-392562	WSD1	WSD2	OK	5.06111	20.2104	1.99757	0.379925	0.319	0.508411	no
XLOC_002195	RGS5	KB742477.1:328434-392562	WSD1	WSD2	OK	235.295	584.223	1.31205	0.946584	0.10705	0.271837	no
XLOC_002196	RGS18	KB742477.1:426425-437553	WSD1	WSD2	OK	7.30789	6.95433	-0.0715433	-0.0815529	0.8849	0.936293	no
XLOC_002198	RGS1	KB742477.1:489918-493174	WSD1	WSD2	OK	31.1791	44.9108	0.526484	0.833943	0.13685	0.309713	no
XLOC_002200	RGS2	KB742477.1:546972-553218	WSD1	WSD2	OK	123.463	316.476	1.35802	2.06451	0.0013	0.00897586	yes
XLOC_002201	TROVE2	KB742477.1:624196-640163	WSD1	WSD2	OK	4.7718	3.07094	-0.635855	-0.632244	0.30025	0.488718	no
XLOC_002202	CDC73	KB742477.1:645633-742869	WSD1	WSD2	OK	8.84104	7.22881	-0.290458	-0.391023	0.5015	0.673835	no
XLOC_002203	B3GNT7	KB742477.1:38998-46312	WSD1	WSD2	OK	7.61135	3.11896	-1.28709	-1.11554	0.056	0.173694	no
XLOC_002204	ARMC9	KB742477.1:57968-123493	WSD1	WSD2	OK	10.7093	9.00759	-0.249652	-0.412456	0.47525	0.651805	no
XLOC_002205	PSMD1	KB742477.1:131367-200641	WSD1	WSD2	OK	63.2195	119.393	0.917282	1.4683	0.0107	0.0499424	yes
XLOC_002208	RPL35A	KB742477.1:215672-218813	WSD1	WSD2	OK	871.839	2138.14	1.29422	2.0452	0.0007	0.00532773	yes
XLOC_002210	ENSAPLG00000015330	KB742477.1:244645-279565	WSD1	WSD2	OK	5.94115	4.96583	-0.258706	-0.329246	0.58995	0.743398	no
XLOC_002211	FYTTD1	KB742477.1:306383-319089	WSD1	WSD2	OK	38.6248	35.8507	-0.107525	-0.191169	0.74335	0.851145	no
XLOC_002212	ENSAPLG00000015887	KB742477.1:328434-392562	WSD1	WSD2	OK	57.5355	71.5271	0.314038	0.445821	0.45945	0.638171	no
XLOC_002213	RGS4	KB742477.1:393310-401109	WSD1	WSD2	OK	7.86184	14.2958	0.862656	1.23303	0.03185	0.115629	no
XLOC_002215	UCHL5	KB742477.1:601237-620735	WSD1	WSD2	OK	11.1238	17.1058	0.620837	0.899276	0.1265	0.29722	no
XLOC_002216	GLRX2	KB742477.1:624196-640163	WSD1	WSD2	OK	44.5281	48.3191	0.117876	0.148025	0.79625	0.884605	no
XLOC_002229	ENSAPLG00000006234	KB742478.1:217901-272454	WSD1	WSD2	OK	13.003	20.1779	0.633936	0.927713	0.107	0.271785	no
XLOC_002230	SCAF8	KB742478.1:30077-99954	WSD1	WSD2	OK	12.517	12.3474	-0.019678	-0.0352971	0.95175	0.973116	no
XLOC_002233	LAMA5	KB742479.1:27196-112833	WSD1	WSD2	OK	6.14658	11.9588	0.960212	1.65099	0.0054	0.0286323	yes
XLOC_002234	HRH3	KB742479.1:181391-185380	WSD1	WSD2	OK	2.8585	4.66834	0.707654	0.850769	0.12175	0.291412	no
XLOC_002235	PSMA7	KB742479.1:223826-230131	WSD1	WSD2	OK	128.839	260.759	1.01715	1.50154	0.00965	0.0459965	yes
XLOC_002237	TAF4	KB742479.1:259354-294611	WSD1	WSD2	OK	4.18802	6.02071	0.523666	0.769862	0.1811	0.365989	no
XLOC_002238	PPP1R3D	KB742479.1:1224103-1225478	WSD1	WSD2	OK	1.86165	4.23215	1.18481	0.946735	0.1056	0.269379	no
XLOC_002240	PRELID3B	KB742479.1:1516226-1521940	WSD1	WSD2	OK	17.8064	21.728	0.287154	0.41341	0.4385	0.620122	no
XLOC_002241	ENSAPLG00000014652	KB742479.1:1530846-1532254	WSD1	WSD2	OK	1283.91	4354.29	1.7619	0.334845	0.05445	0.170295	no
XLOC_002242	CTSZ	KB742479.1:1541187-1556287	WSD1	WSD2	OK	279.266	328.749	0.235349	0.36176	0.5311	0.697997	no
XLOC_002244	APCDD1L	KB742479.1:1869098-1874207	WSD1	WSD2	OK	1.25267	6.73676	2.42705	2.51751	5e-05	0.000541201	yes
XLOC_002245	ENSAPLG00000002651	KB742479.1:1938856-1963669	WSD1	WSD2	OK	7.16597	7.65894	0.0959837	0.162058	0.77895	0.873676	no
XLOC_002248	ENSAPLG00000002901	KB742479.1:2264165-2302554	WSD1	WSD2	OK	19.2521	62.0122	1.68754	2.39841	0.00025	0.00221296	yes
XLOC_002251	BMP7	KB742479.1:2504882-2552045	WSD1	WSD2	OK	7.05084	5.96863	-0.240395	-0.329756	0.546	0.709862	no
XLOC_002252	GCNT7	KB742479.1:2829905-2855859	WSD1	WSD2	OK	3.55215	23.1434	2.70384	1.24918	0.169	0.351768	no
XLOC_002253	AURKA	KB742479.1:2894250-2899544	WSD1	WSD2	OK	1.25154	1.91905	0.616692	0.546709	0.3556	0.544017	no
XLOC_002254	ENSAPLG00000004809	KB742479.1:2958210-3001304	WSD1	WSD2	OK	0.129664	3.11197	4.58498	2.55425	0.00075	0.00564338	yes
XLOC_002257	BCAS1	KB742479.1:3509527-3559116	WSD1	WSD2	OK	5.67706	1.34337	-2.07929	-2.2237	0.00265	0.0161239	yes
XLOC_002258	ZNF217	KB742479.1:3666363-3694181	WSD1	WSD2	OK	27.9222	24.8666	-0.167202	-0.31405	0.59755	0.749132	no
XLOC_002260	ZFP64	KB742479.1:4204315-4214429	WSD1	WSD2	OK	2.96437	3.24931	0.132406	0.155739	0.7901	0.880555	no
XLOC_002262	SALL4	KB742479.1:4328042-4342333	WSD1	WSD2	OK	5.66777	3.41345	-0.731552	-0.871015	0.1406	0.314474	no
XLOC_002263	ATP9A	KB742479.1:4359998-4415805	WSD1	WSD2	OK	4.93249	4.6099	-0.0975798	-0.155135	0.78425	0.876951	no
XLOC_002264	NFATC2	KB742479.1:4444958-4569065	WSD1	WSD2	OK	4.86346	2.91598	-0.738004	-1.03978	0.0703	0.20458	no
XLOC_002266	KCNG1	KB742479.1:4672158-4682075	WSD1	WSD2	OK	0.624796	4.43573	2.82771	2.43066	5e-05	0.000541201	yes
XLOC_002267	DPM1	KB742479.1:4697311-4708195	WSD1	WSD2	OK	67.3583	92.3423	0.455136	0.642959	0.27115	0.45879	no
XLOC_002268	ADNP	KB742479.1:4721082-4754607	WSD1	WSD2	OK	32.1063	31.7559	-0.0158313	-0.0249851	0.96675	0.981052	no
XLOC_002269	FAM65C	KB742479.1:4825659-4922535	WSD1	WSD2	OK	2.3094	1.43909	-0.682355	-0.350708	0.58515	0.739728	no
XLOC_002274	ADRM1	KB742479.1:112989-119158	WSD1	WSD2	OK	43.2916	86.9641	1.00633	1.83022	0.0022	0.0138416	yes
XLOC_002275	OSBPL2	KB742479.1:119928-171515	WSD1	WSD2	OK	22.031	21.1351	-0.0598964	-0.107964	0.84585	0.914405	no
XLOC_002276	MTG2	KB742479.1:196308-202559	WSD1	WSD2	OK	6.71438	6.32547	-0.0860817	-0.096163	0.8689	0.927336	no
XLOC_002278	LSM14B	KB742479.1:230910-238464	WSD1	WSD2	OK	37.7949	40.3037	0.092718	0.147494	0.80465	0.889556	no
XLOC_002280	CDH4	KB742479.1:328319-783365	WSD1	WSD2	OK	1.63603	0.435668	-1.9089	-0.982644	0.01735	0.073215	no
XLOC_002281	CDH26	KB742479.1:1202089-1214860	WSD1	WSD2	OK	2.82966	0.442333	-2.67743	-2.02845	0.13515	0.307556	no
XLOC_002283	PHACTR3	KB742479.1:1263426-1311542	WSD1	WSD2	OK	0.100158	1.24892	3.64033	2.10213	0.00635	0.0327511	yes
XLOC_002284	ENSAPLG00000014539	KB742479.1:1432986-1436309	WSD1	WSD2	OK	8.74042	4.3619	-1.00275	-1.056	0.0798	0.223787	no
XLOC_002289	TUBB1	KB742479.1:1532465-1537471	WSD1	WSD2	OK	1.27848	1.08429	-0.237681	-0.191356	0.7303	0.842621	no
XLOC_002290	NELFCD	KB742479.1:1541187-1556287	WSD1	WSD2	OK	15.2096	19.5219	0.360111	0.199279	0.75245	0.85689	no
XLOC_002291	GNAS	KB742479.1:1562320-1658041	WSD1	WSD2	OK	23.5535	39.6077	0.749841	1.12334	0.06345	0.190158	no
XLOC_002292	NPEPL1	KB742479.1:1748514-1761775	WSD1	WSD2	OK	18.4309	31.2313	0.760866	1.30056	0.0256	0.0985957	no
XLOC_002293	ENSAPLG00000002465	KB742479.1:1764485-1779712	WSD1	WSD2	OK	14.7664	16.2901	0.14168	0.240995	0.684	0.811408	no
XLOC_002299	RBM38	KB742479.1:2428354-2444454	WSD1	WSD2	OK	58.9858	159.143	1.43188	1.73752	0.00355	0.0203882	yes
XLOC_002300	RAE1	KB742479.1:2454089-2463022	WSD1	WSD2	OK	43.9576	51.7081	0.234277	0.424655	0.46785	0.64556	no
XLOC_002302	TFAP2C	KB742479.1:2796989-2802374	WSD1	WSD2	OK	2.6568	5.46312	1.04004	0.934817	0.1144	0.281984	no
XLOC_002304	RTFDC1	KB742479.1:2829905-2855859	WSD1	WSD2	OK	75.4968	73.7445	-0.0338803	-0.0594284	0.91795	0.954813	no
XLOC_002305	ENSAPLG00000004370	KB742479.1:2857033-2867590	WSD1	WSD2	OK	1.78683	1.01682	-0.813332	-0.750557	0.21115	0.399926	no
XLOC_002306	CSTF1	KB742479.1:2883761-2890837	WSD1	WSD2	OK	17.8071	19.4007	0.123657	0.200236	0.7282	0.841321	no
XLOC_002307	FAM210B	KB742479.1:2899929-2904227	WSD1	WSD2	OK	8.39509	13.3468	0.668881	0.456977	0.3074	0.496364	no
XLOC_002309	DOK5	KB742479.1:3351438-3394352	WSD1	WSD2	OK	5.72642	2.93827	-0.962669	-0.832884	0.2102	0.399135	no
XLOC_002310	PFDN4	KB742479.1:3456253-3459837	WSD1	WSD2	OK	31.7873	45.2268	0.508729	0.753968	0.20365	0.392221	no
XLOC_002311	TSHZ2	KB742479.1:3707329-3931532	WSD1	WSD2	OK	1.84492	3.65557	0.986537	1.14068	0.04915	0.158217	no
XLOC_002314	ENSAPLG00000007500	KB742479.1:4695657-4696688	WSD1	WSD2	OK	11.7773	18.7504	0.67091	0.901417	0.1158	0.284236	no
XLOC_002316	BCAS4	KB742479.1:4754712-4783038	WSD1	WSD2	OK	4.37466	219.998	5.65218	3.46054	0.0001	0.000999576	yes
XLOC_002318	PARD6B	KB742479.1:4801756-4815312	WSD1	WSD2	OK	7.81339	6.95698	-0.167487	-0.262628	0.6596	0.794665	no
XLOC_002319	PTPN1	KB742479.1:4825659-4922535	WSD1	WSD2	OK	21.3773	20.8374	-0.0369044	-0.0642352	0.91045	0.950755	no
XLOC_002321	ENSAPLG00000011570	KB742479.1:5085723-5086254	WSD1	WSD2	OK	36.3929	37.5632	0.0456616	0.0581661	0.9219	0.956904	no
XLOC_002378	ENSAPLG00000015683	KB742480.1:2-54016	WSD1	WSD2	OK	3.59542	13.0886	1.86408	1.91332	0.00345	0.0199073	yes
XLOC_002381	WBSCR17	KB742480.1:275924-352714	WSD1	WSD2	OK	4.34743	8.41348	0.952542	1.29409	0.017	0.0720804	no
XLOC_002384	CEP126	KB742481.1:380285-420449	WSD1	WSD2	OK	11.6401	4.32312	-1.42897	-2.05198	0.00075	0.00564338	yes
XLOC_002385	C11orf70	KB742481.1:440752-463008	WSD1	WSD2	OK	18.9445	63.5444	1.74599	2.37218	0.0002	0.00182286	yes
XLOC_002386	YAP1	KB742481.1:465454-551596	WSD1	WSD2	OK	60.533	65.5834	0.115609	0.208648	0.72595	0.839858	no
XLOC_002387	ENSAPLG00000005387	KB742481.1:585329-595381	WSD1	WSD2	OK	25.9478	28.6784	0.144349	0.261373	0.6538	0.79046	no
XLOC_002388	DYNC2H1	KB742481.1:867565-1028620	WSD1	WSD2	OK	16.8276	15.0165	-0.164288	-0.182962	0.73725	0.847234	no
XLOC_002390	AKAP17A	KB742481.1:1536710-1544458	WSD1	WSD2	OK	16.96	17.4182	0.038454	0.0684304	0.9075	0.948958	no
XLOC_002392	CD99	KB742481.1:2041862-2054228	WSD1	WSD2	OK	117.576	278.316	1.24312	2.04313	0.0009	0.00659344	yes
XLOC_002393	ENSAPLG00000011560	KB742481.1:2058908-2080930	WSD1	WSD2	OK	0.239225	3.18355	3.7342	1.8442	0.2447	0.432719	no
XLOC_002394	GYG2	KB742481.1:2088789-2101842	WSD1	WSD2	OK	3.97118	6.35733	0.678852	0.821458	0.1694	0.351799	no
XLOC_002395	PGR	KB742481.1:0-36035	WSD1	WSD2	OK	72.606	73.2517	0.0127739	0.0227833	0.9705	0.982989	no
XLOC_002396	TRPC6	KB742481.1:121278-160335	WSD1	WSD2	OK	1.55098	4.15358	1.42118	1.77954	0.00595	0.031051	yes
XLOC_002398	TMEM123	KB742481.1:600283-616962	WSD1	WSD2	OK	26.2989	38.2135	0.539084	0.851971	0.1082	0.273777	no
XLOC_002399	MMP7	KB742481.1:641793-645890	WSD1	WSD2	OK	1.80036	7.61447	2.08046	1.77467	0.0039	0.0220229	yes
XLOC_002401	MMP27	KB742481.1:711539-718581	WSD1	WSD2	OK	152.274	74.8922	-1.02378	-1.81779	0.00185	0.0120161	yes
XLOC_002402	ENSAPLG00000005987	KB742481.1:724102-731885	WSD1	WSD2	OK	1.22651	1.61597	0.397843	0.31792	0.59625	0.748095	no
XLOC_002403	ENSAPLG00000006797	KB742481.1:759801-766333	WSD1	WSD2	OK	248.584	101.355	-1.29432	-2.06512	0.0006	0.00467863	yes
XLOC_002404	MMP13	KB742481.1:799753-807444	WSD1	WSD2	OK	23.3713	3.62547	-2.6885	-3.31921	5e-05	0.000541201	yes
XLOC_002405	DCUN1D5	KB742481.1:849359-865010	WSD1	WSD2	OK	29.101	22.3854	-0.378512	-0.485453	0.4016	0.586837	no
XLOC_002406	PDGFD	KB742481.1:1203699-1313067	WSD1	WSD2	OK	81.569	28.1363	-1.53559	-2.46967	5e-05	0.000541201	yes
XLOC_002407	ENSAPLG00000009720	KB742481.1:1421414-1425542	WSD1	WSD2	OK	366.698	467.387	0.350025	0.517909	0.35945	0.547659	no
XLOC_002408	ASMTL	KB742481.1:1428164-1454724	WSD1	WSD2	OK	6.49215	5.88991	-0.14045	-0.185616	0.74995	0.855101	no
XLOC_002461	ENSAPLG00000015849	KB742482.1:75769-171538	WSD1	WSD2	OK	10.3364	12.5033	0.274573	0.0468017	0.75415	0.858039	no
XLOC_002462	ENSAPLG00000016141	KB742482.1:187809-195554	WSD1	WSD2	OK	6.53464	8.87185	0.441127	0.684569	0.24975	0.437333	no
XLOC_002463	MYOZ3	KB742482.1:223672-228075	WSD1	WSD2	OK	3.79168	2.08173	-0.865056	-0.580299	0.2723	0.45995	no
XLOC_002464	RBM22	KB742482.1:228471-247960	WSD1	WSD2	OK	1.82906	3.24114	0.825399	0.246561	0.6593	0.794473	no
XLOC_002465	ENSAPLG00000002355	KB742482.1:256620-257527	WSD1	WSD2	OK	686.989	1272.74	0.889579	1.52729	0.0059	0.0308261	yes
XLOC_002466	GM2A	KB742482.1:301084-302327	WSD1	WSD2	OK	207.842	411.843	0.986611	1.7834	0.00175	0.0114932	yes
XLOC_002468	ENSAPLG00000004805	KB742482.1:307107-321486	WSD1	WSD2	OK	9.84187	10.6767	0.117459	0.115984	0.83425	0.907575	no
XLOC_002469	SPARC	KB742482.1:398979-408378	WSD1	WSD2	OK	131.155	353.96	1.43231	0.557964	0.6222	0.767601	no
XLOC_002470	G3BP1	KB742482.1:435228-450343	WSD1	WSD2	OK	60.6772	72.8724	0.264217	0.483152	0.4028	0.587849	no
XLOC_002471	CSF1R	KB742482.1:204-14955	WSD1	WSD2	OK	13.8188	3.05319	-2.17824	-2.50588	0.0002	0.00182286	yes
XLOC_002473	ENSAPLG00000013923	KB742482.1:75769-171538	WSD1	WSD2	OK	1412.22	4963.8	1.81348	0.968694	0.17335	0.356481	no
XLOC_002476	ARSI	KB742482.1:75769-171538	WSD1	WSD2	OK	2.03771	3.15997	0.632962	0.0465163	0.6443	0.783553	no
XLOC_002478	CD74	KB742482.1:75769-171538	WSD1	WSD2	OK	917.021	1278.11	0.478981	0.386645	0.53	0.697166	no
XLOC_002481	TNIP1	KB742482.1:258696-269755	WSD1	WSD2	OK	42.2153	60.0128	0.507506	0.938108	0.1117	0.278512	no
XLOC_002482	ANXA6	KB742482.1:274229-281651	WSD1	WSD2	OK	56.8431	85.0265	0.580926	0.999204	0.076	0.21613	no
XLOC_002483	CCDC69	KB742482.1:289288-291315	WSD1	WSD2	OK	26.6663	671.842	4.65503	3.32621	5e-05	0.000541201	yes
XLOC_002484	ENSAPLG00000004805	KB742482.1:307107-321486	WSD1	WSD2	OK	10.1207	2.09466	-2.27251	-1.85779	0.02415	0.0943332	no
XLOC_002486	SPARC	KB742482.1:398979-408378	WSD1	WSD2	OK	209.098	774.455	1.889	2.37547	5e-05	0.000541201	yes
XLOC_002487	ATOX1	KB742482.1:421107-424901	WSD1	WSD2	OK	259.83	302.407	0.218927	0.086172	0.73765	0.847491	no
XLOC_002498	ZFAT	KB742483.1:1402898-1485290	WSD1	WSD2	OK	3.3419	2.6774	-0.319836	-0.420255	0.4564	0.635684	no
XLOC_002499	ST3GAL1	KB742483.1:1907382-1986146	WSD1	WSD2	OK	27.0007	20.9643	-0.365062	-0.633014	0.26605	0.453539	no
XLOC_002500	NDRG1	KB742483.1:2059754-2101175	WSD1	WSD2	OK	179.979	171.527	-0.0693998	-0.110648	0.84615	0.914554	no
XLOC_002501	SLA	KB742483.1:2188955-2343338	WSD1	WSD2	OK	6.16567	3.25861	-0.92	-0.923841	0.09855	0.257325	no
XLOC_002502	TMEM71	KB742483.1:2417874-2425129	WSD1	WSD2	OK	0.648653	2.0158	1.63583	1.04808	0.07335	0.210761	no
XLOC_002503	LRRC6	KB742483.1:2435194-2468113	WSD1	WSD2	OK	7.50987	5.55719	-0.434433	-0.606631	0.28975	0.477997	no
XLOC_002507	ADCY8	KB742483.1:3160326-3281230	WSD1	WSD2	OK	16.0764	17.0475	0.084615	0.0924185	0.8765	0.931676	no
XLOC_002508	ASAP1	KB742483.1:3453051-3599742	WSD1	WSD2	OK	11.4962	9.91394	-0.213633	-0.361067	0.5227	0.691357	no
XLOC_002511	KHDRBS3	KB742483.1:929704-996436	WSD1	WSD2	OK	9.44482	13.0971	0.471652	0.649904	0.2717	0.459313	no
XLOC_002513	WISP1	KB742483.1:2110844-2148520	WSD1	WSD2	OK	2.26118	6.94968	1.61987	1.49484	0.01715	0.0725622	no
XLOC_002515	PHF20L1	KB742483.1:2348219-2406917	WSD1	WSD2	OK	9.01488	7.03506	-0.357746	-0.626347	0.28055	0.468522	no
XLOC_002516	EFR3A	KB742483.1:2757748-2838814	WSD1	WSD2	OK	18.2648	19.0094	0.0576481	0.10266	0.86645	0.926085	no
XLOC_002542	NBAS	KB742484.1:81637-261901	WSD1	WSD2	OK	6.50414	5.21223	-0.319456	-0.504691	0.38755	0.573654	no
XLOC_002546	DDX1	KB742484.1:59162-79360	WSD1	WSD2	OK	34.7734	45.7963	0.397247	0.728443	0.20755	0.396307	no
XLOC_002547	FAM84A	KB742484.1:548351-549206	WSD1	WSD2	OK	0.592569	6.59912	3.47722	2.25409	0.0022	0.0138416	yes
XLOC_002548	TRIB2	KB742484.1:1350993-1371257	WSD1	WSD2	OK	28.0926	24.49	-0.198001	-0.348795	0.53845	0.703728	no
XLOC_002549	LPIN1	KB742484.1:1768561-1835049	WSD1	WSD2	OK	18.925	6.15487	-1.62049	-2.66454	5e-05	0.000541201	yes
XLOC_002550	ENSAPLG00000014229	KB742484.1:1851858-1886026	WSD1	WSD2	OK	7.78743	10.3186	0.406028	0.585586	0.28275	0.470845	no
XLOC_002558	LRP12	KB742485.1:903202-927733	WSD1	WSD2	OK	31.6974	25.9284	-0.289835	-0.543029	0.3516	0.540281	no
XLOC_002559	DPYS	KB742485.1:932108-964358	WSD1	WSD2	OK	1.18843	0.126267	-3.23451	-1.56036	0.005	0.026894	yes
XLOC_002560	SLC25A32	KB742485.1:1520343-1535869	WSD1	WSD2	OK	5.77463	3.30783	-0.803845	-0.848437	0.09955	0.259216	no
XLOC_002562	AZIN1	KB742485.1:1687892-1708210	WSD1	WSD2	OK	93.324	73.4865	-0.34477	-0.633357	0.269	0.45651	no
XLOC_002563	KLF10	KB742485.1:1719196-1723086	WSD1	WSD2	OK	27.6132	27.6583	0.00235372	0.00419347	0.9939	0.995981	no
XLOC_002565	UBR5	KB742485.1:1766248-1829631	WSD1	WSD2	OK	14.3411	14.5573	0.0215888	0.0399583	0.94745	0.970885	no
XLOC_002566	RRM2B	KB742485.1:1836218-1847303	WSD1	WSD2	OK	33.914	37.9421	0.161917	0.294105	0.60805	0.756832	no
XLOC_002571	NCALD	KB742485.1:1960256-2005306	WSD1	WSD2	OK	6.26038	19.9441	1.67164	1.99843	0.00045	0.00366289	yes
XLOC_002576	DCAF13	KB742485.1:1493500-1516376	WSD1	WSD2	OK	25.3827	35.4912	0.483616	0.814788	0.16425	0.346237	no
XLOC_002577	CTHRC1	KB742485.1:1520343-1535869	WSD1	WSD2	OK	1.47171	0.822996	-0.838537	-0.365744	0.5094	0.680216	no
XLOC_002578	FZD6	KB742485.1:1546930-1572841	WSD1	WSD2	OK	23.1804	21.7484	-0.091997	-0.168412	0.77105	0.868812	no
XLOC_002580	ATP6V1C1	KB742485.1:1636814-1652450	WSD1	WSD2	OK	31.9797	28.9564	-0.143272	-0.254114	0.67465	0.805265	no
XLOC_002597	CTNNAL1	KB742486.1:300511-378636	WSD1	WSD2	OK	30.6582	29.6925	-0.0461738	-0.0584549	0.9209	0.95634	no
XLOC_002598	TMEFF1	KB742486.1:496901-550344	WSD1	WSD2	OK	2.91187	1.50258	-0.954511	-0.892487	0.13525	0.307665	no
XLOC_002599	MURC	KB742486.1:550585-564252	WSD1	WSD2	OK	1.32972	2.02137	0.604209	0.538044	0.3381	0.527389	no
XLOC_002600	ENSAPLG00000010055	KB742486.1:715935-728077	WSD1	WSD2	OK	18.314	13.4803	-0.442097	-0.616641	0.3076	0.496625	no
XLOC_002601	ELP2	KB742486.1:203066-238294	WSD1	WSD2	OK	7.46885	12.5673	0.75072	1.15006	0.0497	0.159571	no
XLOC_002603	ENSAPLG00000009683	KB742486.1:565449-696940	WSD1	WSD2	OK	6.00142	9.66619	0.687644	1.18955	0.04085	0.138823	no
XLOC_002607	DHX33	KB742489.1:3781-15682	WSD1	WSD2	OK	7.04354	8.89023	0.33592	0.550317	0.3308	0.520143	no
XLOC_002608	C1QBP	KB742489.1:16751-20490	WSD1	WSD2	OK	135.594	236.476	0.802407	1.51055	0.0109	0.050659	no
XLOC_002609	NUP88	KB742489.1:25632-76943	WSD1	WSD2	OK	14.2745	17.7242	0.312277	0.219229	0.69015	0.815638	no
XLOC_002611	COL26A1	KB742489.1:262936-309499	WSD1	WSD2	OK	5.43276	3.27329	-0.730947	-0.750201	0.07405	0.212171	no
XLOC_002613	CUX1	KB742489.1:566658-778861	WSD1	WSD2	OK	15.6055	21.801	0.482347	0.492971	0.4182	0.60208	no
XLOC_002615	SH2B2	KB742489.1:805524-816613	WSD1	WSD2	OK	0.852816	1.76938	1.05294	0.876021	0.1472	0.322404	no
XLOC_002616	PRKRIP1	KB742489.1:823108-831216	WSD1	WSD2	OK	28.3016	34.3002	0.277333	0.484939	0.38685	0.572958	no
XLOC_002617	ORAI2	KB742489.1:832791-843711	WSD1	WSD2	OK	33.0443	53.5799	0.697289	0.914569	0.1077	0.272847	no
XLOC_002618	LRWD1	KB742489.1:854166-870469	WSD1	WSD2	OK	15.085	28.2513	0.905199	1.00396	0.0966	0.253807	no
XLOC_002620	YWHAG	KB742489.1:951761-959625	WSD1	WSD2	OK	23.7156	28.2604	0.25295	0.448102	0.4253	0.6085	no
XLOC_002621	STYXL1	KB742489.1:1006927-1018981	WSD1	WSD2	OK	2.6266	6.79012	1.37024	1.41484	0.0166	0.0707428	no
XLOC_002622	TMEM120A	KB742489.1:1020734-1027134	WSD1	WSD2	OK	5.50632	11.939	1.11652	1.28411	0.03135	0.114316	no
XLOC_002623	TAF15	KB742489.1:1060991-1078686	WSD1	WSD2	OK	49.2014	113.666	1.20802	2.1809	5e-05	0.000541201	yes
XLOC_002624	MMP28	KB742489.1:1089013-1096676	WSD1	WSD2	OK	3.05904	7.29627	1.25408	1.07828	0.04445	0.147306	no
XLOC_002625	GAS2L2	KB742489.1:1098302-1102688	WSD1	WSD2	OK	48.1078	47.6655	-0.013327	-0.0161871	0.97435	0.985019	no
XLOC_002626	PEX12	KB742489.1:1114404-1193610	WSD1	WSD2	OK	4.13613	9.34768	1.17633	0.549015	0.38835	0.574445	no
XLOC_002627	ENSAPLG00000007709	KB742489.1:1199339-1204947	WSD1	WSD2	OK	2.64031	0.358567	-2.88039	-2.72117	0.0001	0.000999576	yes
XLOC_002634	MRPS17	KB742489.1:1620644-1626388	WSD1	WSD2	OK	65.5004	108.578	0.729159	1.0669	0.06815	0.200029	no
XLOC_002635	GBAS	KB742489.1:1630600-1641742	WSD1	WSD2	OK	24.1382	33.9985	0.494154	0.874959	0.1365	0.309309	no
XLOC_002636	ENSAPLG00000010870	KB742489.1:1662120-1668153	WSD1	WSD2	OK	81.5596	111.823	0.455294	0.846725	0.13895	0.312427	no
XLOC_002638	SUMF2	KB742489.1:1669349-1674366	WSD1	WSD2	OK	12.8066	12.3573	-0.0515177	-0.0663062	0.9108	0.950914	no
XLOC_002639	ENSAPLG00000012406	KB742489.1:1698083-1716222	WSD1	WSD2	OK	6.19798	5.34666	-0.21316	-0.141841	0.7279	0.841184	no
XLOC_002641	RABEP1	KB742489.1:25632-76943	WSD1	WSD2	OK	30.031	36.1094	0.265923	0.423491	0.46505	0.643085	no
XLOC_002642	IFT22	KB742489.1:106837-110124	WSD1	WSD2	OK	38.6702	73.9247	0.934835	1.3366	0.02595	0.0995594	no
XLOC_002645	ALKBH4	KB742489.1:843790-852078	WSD1	WSD2	OK	11.9969	12.7745	0.0906114	0.0954095	0.87105	0.928554	no
XLOC_002646	ENSAPLG00000003744	KB742489.1:854166-870469	WSD1	WSD2	OK	166.132	705.814	2.08696	2.49774	0.0001	0.000999576	yes
XLOC_002647	ENSAPLG00000003804	KB742489.1:875528-881785	WSD1	WSD2	OK	29.9383	55.3559	0.886744	1.66309	0.00915	0.0441027	yes
XLOC_002649	ENSAPLG00000004047	KB742489.1:892078-915877	WSD1	WSD2	OK	7.7857	18.7109	1.26498	2.00919	0.001	0.00720039	yes
XLOC_002652	MDH2	KB742489.1:999578-1006621	WSD1	WSD2	OK	122.196	307.97	1.33359	2.44645	0.0001	0.000999576	yes
XLOC_002653	POR	KB742489.1:1027501-1048824	WSD1	WSD2	OK	19.7885	69.2305	1.80674	3.22223	5e-05	0.000541201	yes
XLOC_002654	RHBDD2	KB742489.1:1051313-1058341	WSD1	WSD2	OK	15.372	10.6394	-0.530881	-0.432715	0.3445	0.533574	no
XLOC_002655	RASL10B	KB742489.1:1105877-1108700	WSD1	WSD2	OK	0.287773	1.93701	2.75083	1.1134	0.25765	0.44492	no
XLOC_002656	AP2B1	KB742489.1:1114404-1193610	WSD1	WSD2	OK	46.1439	37.4873	-0.299739	-0.520635	0.37775	0.564618	no
XLOC_002659	LIG3	KB742489.1:1218493-1272914	WSD1	WSD2	OK	11.3035	18.1729	0.685012	0.935286	0.13115	0.302868	no
XLOC_002661	TMEM132E	KB742489.1:1458535-1582557	WSD1	WSD2	OK	1.79801	5.84313	1.70034	1.95799	0.0021	0.013321	yes
XLOC_002662	ENSAPLG00000009798	KB742489.1:1583171-1584261	WSD1	WSD2	OK	9.84052	3.77089	-1.38383	-1.11616	0.06685	0.19724	no
XLOC_002663	ENSAPLG00000009847	KB742489.1:1595536-1620381	WSD1	WSD2	OK	1.20043	2.70414	1.17161	1.23622	0.02435	0.0949144	no
XLOC_002664	PSPH	KB742489.1:1645303-1657440	WSD1	WSD2	OK	7.51972	8.52872	0.18165	0.199525	0.7356	0.846215	no
XLOC_002665	PHKG1	KB742489.1:1675012-1681338	WSD1	WSD2	OK	22.6542	38.4728	0.764059	1.30415	0.0273	0.103354	no
XLOC_002666	ENSAPLG00000012325	KB742489.1:1683838-1684836	WSD1	WSD2	OK	476.473	36.1515	-3.72026	-4.09896	5e-05	0.000541201	yes
XLOC_002667	GUSB	KB742489.1:1698083-1716222	WSD1	WSD2	OK	16.3601	36.6968	1.16548	1.39618	0.02025	0.0825444	no
XLOC_002682	SLC35B3	KB742490.1:546173-570564	WSD1	WSD2	OK	24.6991	32.0243	0.374709	0.531997	0.3733	0.560363	no
XLOC_002683	EEF1E1	KB742490.1:713047-728553	WSD1	WSD2	OK	23.397	32.4965	0.473964	0.726146	0.2071	0.395815	no
XLOC_002684	ENSAPLG00000003057	KB742490.1:736929-751545	WSD1	WSD2	OK	46.5501	37.5239	-0.310974	-0.46694	0.3554	0.543833	no
XLOC_002685	TXNDC5	KB742490.1:779237-802942	WSD1	WSD2	OK	51.5266	34.6744	-0.571446	-0.845782	0.1453	0.320276	no
XLOC_002686	DSP	KB742490.1:957962-996841	WSD1	WSD2	OK	49.0199	29.7359	-0.721162	-0.408296	0.5163	0.686222	no
XLOC_002687	SSR1	KB742490.1:1067417-1178613	WSD1	WSD2	OK	86.7028	90.4168	0.060512	0.085926	0.88675	0.93734	no
XLOC_002688	ENSAPLG00000004942	KB742490.1:1067417-1178613	WSD1	WSD2	OK	4.76493	5.89756	0.307663	0.0276697	0.8455	0.914247	no
XLOC_002691	F13A1	KB742490.1:1451472-1515917	WSD1	WSD2	OK	2.96661	17.8399	2.58821	3.34211	5e-05	0.000541201	yes
XLOC_002692	NRN1	KB742490.1:1566149-1567415	WSD1	WSD2	OK	0.924716	14.0337	3.92374	0.94397	0.0042	0.023362	yes
XLOC_002693	LYRM4	KB742490.1:1895151-1986002	WSD1	WSD2	OK	23.4478	21.9452	-0.0955473	-0.120391	0.82555	0.902295	no
XLOC_002695	RPP40	KB742490.1:2013579-2025363	WSD1	WSD2	OK	14.7056	17.1765	0.224078	0.281895	0.6284	0.772166	no
XLOC_002696	ECI2	KB742490.1:2345853-2374426	WSD1	WSD2	OK	24.7278	29.547	0.256878	0.420749	0.4656	0.643544	no
XLOC_002697	OTULIN	KB742490.1:2379174-2390644	WSD1	WSD2	OK	15.656	22.3525	0.51372	0.781964	0.19095	0.376727	no
XLOC_002698	FBXL7	KB742490.1:2722762-2866658	WSD1	WSD2	OK	9.78774	77.5378	2.98585	1.24979	0.00735	0.0368708	yes
XLOC_002699	BASP1	KB742490.1:3316568-3362527	WSD1	WSD2	OK	60.5226	74.697	0.303578	0.518658	0.3646	0.552398	no
XLOC_002700	BMP6	KB742490.1:803056-830767	WSD1	WSD2	OK	17.9038	31.5897	0.819183	1.23843	0.02745	0.103755	no
XLOC_002701	DSP	KB742490.1:957962-996841	WSD1	WSD2	OK	10.9847	22.4135	1.02887	1.54033	0.0082	0.0403376	yes
XLOC_002702	RIOK1	KB742490.1:1038678-1053703	WSD1	WSD2	OK	26.0833	38.6296	0.566582	1.00654	0.0799	0.223985	no
XLOC_002703	RREB1	KB742490.1:1067417-1178613	WSD1	WSD2	OK	5.47023	7.44543	0.444754	0.397038	0.4971	0.670291	no
XLOC_002704	LY86	KB742490.1:1333404-1358860	WSD1	WSD2	OK	112.329	114.057	0.022014	0.0383776	0.94705	0.970659	no
XLOC_002705	FARS2	KB742490.1:1647309-1893302	WSD1	WSD2	OK	24.5636	55.4459	1.17456	1.58286	0.0071	0.0358552	yes
XLOC_002706	ENSAPLG00000005925	KB742490.1:2043324-2113828	WSD1	WSD2	OK	11.8466	14.3658	0.278166	0.432848	0.46115	0.639793	no
XLOC_002709	ANKH	KB742490.1:2396581-2501094	WSD1	WSD2	OK	18.9943	32.7393	0.785455	1.12402	0.051	0.16253	no
XLOC_002712	ENSAPLG00000007175	KB742490.1:3056104-3188404	WSD1	WSD2	OK	6.23441	8.09303	0.376427	0.64818	0.2713	0.458948	no
XLOC_002713	ENSAPLG00000007539	KB742490.1:3316568-3362527	WSD1	WSD2	OK	62.9157	77.0094	0.291615	0.138922	0.83365	0.907204	no
XLOC_002793	RPS23	KB742491.1:370695-372174	WSD1	WSD2	OK	1248.15	3342.9	1.4213	2.30811	0.00015	0.00142024	yes
XLOC_002794	SSBP2	KB742491.1:566078-704993	WSD1	WSD2	OK	3.13387	5.62463	0.843814	1.0169	0.0909	0.244046	no
XLOC_002795	ACOT12	KB742491.1:722484-753553	WSD1	WSD2	OK	5.78116	0.238638	-4.59847	-3.38173	0.00085	0.00627356	yes
XLOC_002796	AK6	KB742491.1:771854-791022	WSD1	WSD2	OK	25.9642	23.7685	-0.127471	-0.168832	0.76725	0.866261	no
XLOC_002797	CCDC125	KB742491.1:791268-803931	WSD1	WSD2	OK	16.1017	6.29782	-1.35429	-1.89182	0.001	0.00720039	yes
XLOC_002798	ZFYVE16	KB742491.1:807074-835077	WSD1	WSD2	OK	3.41715	2.8954	-0.239035	-0.321469	0.57875	0.73481	no
XLOC_002800	ATG10	KB742491.1:379332-460561	WSD1	WSD2	OK	5.77934	3.33878	-0.791583	-1.01829	0.07905	0.222366	no
XLOC_002801	ZCCHC9	KB742491.1:758047-764639	WSD1	WSD2	OK	12.3142	11.1578	-0.142265	-0.159768	0.77145	0.868968	no
XLOC_002802	RAD17	KB742491.1:771854-791022	WSD1	WSD2	OK	7.76216	6.86435	-0.177334	-0.192777	0.7385	0.847949	no
XLOC_002810	PCYT1B	KB742496.1:1023988-1051560	WSD1	WSD2	OK	1.69128	3.21037	0.924627	0.755705	0.1681	0.351208	no
XLOC_002811	KLHL15	KB742496.1:1231009-1253419	WSD1	WSD2	OK	9.92483	8.49833	-0.223863	-0.302145	0.61425	0.761502	no
XLOC_002812	APOO	KB742496.1:1265659-1294825	WSD1	WSD2	OK	40.9926	41.3495	0.0125083	0.0182158	0.97285	0.984132	no
XLOC_002813	ACOT9	KB742496.1:1314097-1336882	WSD1	WSD2	OK	18.3827	15.3536	-0.259772	-0.417599	0.4759	0.652331	no
XLOC_002815	POLA1	KB742496.1:808359-1009502	WSD1	WSD2	OK	4.61124	2.66633	-0.790301	-1.16875	0.03825	0.132267	no
XLOC_002817	PDK3	KB742496.1:1054777-1111965	WSD1	WSD2	OK	57.4542	47.7628	-0.266523	-0.4642	0.4215	0.605239	no
XLOC_002818	ENSAPLG00000010976	KB742496.1:1137569-1147265	WSD1	WSD2	OK	2.50033	0.359308	-2.79882	-2.00583	0.00475	0.0257759	yes
XLOC_002819	ENSAPLG00000011089	KB742496.1:1168985-1192869	WSD1	WSD2	OK	13.7204	12.7854	-0.101829	-0.169336	0.7721	0.869383	no
XLOC_002820	ENSAPLG00000011402	KB742496.1:1215449-1228999	WSD1	WSD2	OK	39.689	43.546	0.133801	0.253066	0.66495	0.798426	no
XLOC_002823	SAT1	KB742496.1:1306341-1308776	WSD1	WSD2	OK	629.874	590.355	-0.0934826	-0.150335	0.79735	0.885213	no
XLOC_002824	PRDX4	KB742496.1:1339054-1345415	WSD1	WSD2	OK	118.945	132.455	0.155206	0.277712	0.6422	0.781982	no
XLOC_002834	ZDHHC17	KB742497.1:118007-190750	WSD1	WSD2	OK	10.7845	9.19445	-0.230121	-0.369573	0.5383	0.703667	no
XLOC_002836	ENSAPLG00000014672	KB742497.1:820969-931064	WSD1	WSD2	OK	2.03177	2.13256	0.0698493	0.0770111	0.88115	0.93423	no
XLOC_002839	RPS16	KB742497.1:1786981-1789865	WSD1	WSD2	OK	1716.14	3608.51	1.07223	1.47871	0.0083	0.0407338	yes
XLOC_002846	ENSAPLG00000014029	KB742497.1:704-39582	WSD1	WSD2	OK	6.32126	8.11773	0.360865	0.33682	0.5812	0.736673	no
XLOC_002847	CSRP2	KB742497.1:195684-201707	WSD1	WSD2	OK	18.5781	52.2448	1.49168	1.99682	0.0007	0.00532773	yes
XLOC_002849	PAWR	KB742497.1:1499532-1541470	WSD1	WSD2	OK	9.22766	6.1401	-0.587702	-0.312327	0.26215	0.449638	no
XLOC_002850	PPP1R12A	KB742497.1:1591624-1673443	WSD1	WSD2	OK	51.6301	58.9462	0.191187	0.33939	0.5705	0.728722	no
XLOC_002851	LIN7A	KB742497.1:2085420-2118468	WSD1	WSD2	OK	2.11641	4.57488	1.11211	0.763127	0.09285	0.247331	no
XLOC_002867	KIAA1324L	KB742499.1:130345-181386	WSD1	WSD2	OK	9.87585	12.6492	0.35707	0.594064	0.3024	0.490973	no
XLOC_002868	SEMA3D	KB742499.1:874153-1072418	WSD1	WSD2	OK	5.82009	19.5051	1.74474	2.10317	0.00045	0.00366289	yes
XLOC_002869	ENSAPLG00000012883	KB742499.1:1411210-1545047	WSD1	WSD2	OK	1.75074	0.711538	-1.29895	-0.470134	0.3029	0.49152	no
XLOC_002870	DMTF1	KB742499.1:19276-41793	WSD1	WSD2	OK	11.0919	15.629	0.494725	0.850847	0.1555	0.334151	no
XLOC_002885	GDF11	KB742500.1:3-1332	WSD1	WSD2	OK	2.04932	1.56457	-0.389374	-0.274052	0.641	0.7811	no
XLOC_002886	SARNP	KB742500.1:7840-35407	WSD1	WSD2	OK	12.5884	18.8633	0.583484	0.308524	0.6268	0.770952	no
XLOC_002887	ORMDL2	KB742500.1:37599-38865	WSD1	WSD2	OK	123.157	572.248	2.21614	2.41232	0.0008	0.00596391	yes
XLOC_002888	SARNP	KB742500.1:7840-35407	WSD1	WSD2	OK	50.9909	69.6744	0.450388	0.755608	0.1948	0.38133	no
XLOC_002894	PLCB1	KB742503.1:174453-539710	WSD1	WSD2	OK	7.9046	14.151	0.840143	1.27958	0.0294	0.109148	no
XLOC_002895	PLCB4	KB742503.1:582198-782054	WSD1	WSD2	OK	9.15488	16.4547	0.845884	1.4986	0.0173	0.0730491	no
XLOC_002896	LAMP5	KB742503.1:785943-796966	WSD1	WSD2	OK	1.1213	0.548799	-1.03082	-0.532377	0.2973	0.485739	no
XLOC_002898	ENSAPLG00000014957	KB742503.1:985808-994543	WSD1	WSD2	OK	6.76676	5.48983	-0.301704	-0.359864	0.52155	0.69049	no
XLOC_002899	PCSK2	KB742503.1:1043496-1126118	WSD1	WSD2	OK	4.3967	4.20037	-0.0659052	-0.0857	0.8806	0.933884	no
XLOC_002901	TMX4	KB742503.1:88690-113530	WSD1	WSD2	OK	12.3248	8.24379	-0.58018	-0.563273	0.21015	0.399087	no
XLOC_002902	PAK7	KB742503.1:799414-855946	WSD1	WSD2	OK	1.77037	1.54771	-0.193913	-0.206083	0.7024	0.823893	no
XLOC_002917	SMPX	KB742504.1:761465-802610	WSD1	WSD2	OK	0.530035	1.74849	1.72195	0.822699	0.363	0.550887	no
XLOC_002919	RPS6KA3	KB742504.1:1426285-1500601	WSD1	WSD2	OK	20.5503	14.0013	-0.553597	-0.941693	0.1155	0.283676	no
XLOC_002920	PTCHD1	KB742504.1:48683-75456	WSD1	WSD2	OK	4.82984	12.1916	1.33584	1.88327	0.001	0.00720039	yes
XLOC_002923	SMS	KB742504.1:641855-679031	WSD1	WSD2	OK	25.0056	39.7356	0.668182	1.0393	0.0761	0.216301	no
XLOC_002924	MBTPS2	KB742504.1:713656-749909	WSD1	WSD2	OK	2.85504	1.91433	-0.576672	-0.763414	0.1985	0.385819	no
XLOC_002925	CNKSR2	KB742504.1:824966-1007253	WSD1	WSD2	OK	1.69278	2.10443	0.314036	0.382042	0.52065	0.689855	no
XLOC_002926	RPS6KA3	KB742504.1:1426285-1500601	WSD1	WSD2	OK	2.72166	12.0731	2.14923	1.1296	0.16935	0.351768	no
XLOC_002938	SLC9A9	KB742505.1:235011-454327	WSD1	WSD2	OK	3.2889	4.29493	0.385029	0.435643	0.468	0.645691	no
XLOC_002940	PCOLCE2	KB742505.1:604131-630286	WSD1	WSD2	OK	4.28167	7.06132	0.721764	0.782982	0.1845	0.370179	no
XLOC_002941	ATR	KB742505.1:696238-736019	WSD1	WSD2	OK	2.83396	6.70449	1.24231	1.98091	0.00115	0.00811071	yes
XLOC_002942	XRN1	KB742505.1:738941-773383	WSD1	WSD2	OK	8.38631	5.35161	-0.648064	-0.826412	0.0763	0.216698	no
XLOC_002943	GK5	KB742505.1:775236-801916	WSD1	WSD2	OK	9.81645	11.2154	0.192205	0.239091	0.67975	0.808681	no
XLOC_002944	TFDP2	KB742505.1:804388-851912	WSD1	WSD2	OK	8.98268	8.48484	-0.0822587	-0.114861	0.8435	0.912998	no
XLOC_002946	SLC16A14	KB742505.1:1069475-1081225	WSD1	WSD2	OK	0.793592	1.11312	0.488143	0.348308	0.52065	0.689855	no
XLOC_002947	TRIP12	KB742505.1:1113578-1188483	WSD1	WSD2	OK	24.0186	27.2881	0.184124	0.334316	0.5679	0.72681	no
XLOC_002948	DNER	KB742505.1:1246435-1320646	WSD1	WSD2	OK	4.60189	6.71614	0.545405	0.723384	0.2055	0.39418	no
XLOC_002949	PID1	KB742505.1:1367276-1421470	WSD1	WSD2	OK	74.6384	47.2484	-0.659652	-0.672146	0.217	0.405909	no
XLOC_002950	C3orf58	KB742505.1:23592-208253	WSD1	WSD2	OK	6.56355	9.49483	0.532667	0.68212	0.2021	0.390284	no
XLOC_002951	CHST2	KB742505.1:501100-504429	WSD1	WSD2	OK	23.3403	35.2698	0.595615	0.880513	0.13825	0.311447	no
XLOC_002952	U2SURP	KB742505.1:513507-573017	WSD1	WSD2	OK	26.0096	24.3919	-0.0926399	-0.171248	0.7714	0.868968	no
XLOC_002953	TRPC1	KB742505.1:632082-652474	WSD1	WSD2	OK	13.3427	16.9652	0.34653	0.596255	0.3129	0.502101	no
XLOC_002954	PLS1	KB742505.1:654798-687766	WSD1	WSD2	OK	2.35507	1.71672	-0.45611	-0.417399	0.46975	0.647142	no
XLOC_002955	ATP1B3	KB742505.1:866311-890556	WSD1	WSD2	OK	103.675	67.7655	-0.613442	-1.14049	0.05225	0.165352	no
XLOC_002956	GRK7	KB742505.1:911660-935336	WSD1	WSD2	OK	2.65153	3.85439	0.539676	0.628296	0.2958	0.484166	no
XLOC_002957	RNF7	KB742505.1:938898-945484	WSD1	WSD2	OK	150.385	219.917	0.548303	0.0566178	0.6884	0.814394	no
XLOC_002958	RASA2	KB742505.1:954368-999726	WSD1	WSD2	OK	11.0575	7.14397	-0.630227	-1.05275	0.0731	0.210215	no
XLOC_002959	ZBTB38	KB742505.1:1007003-1058069	WSD1	WSD2	OK	9.38526	4.21236	-1.15577	-1.74247	0.00355	0.0203882	yes
XLOC_002961	PID1	KB742505.1:1367276-1421470	WSD1	WSD2	OK	1.64792	6.59581	2.0009	0.323274	0.3703	0.55753	no
XLOC_002977	SPTBN4	KB742506.1:10024-18146	WSD1	WSD2	OK	1.3148	0.389748	-1.75423	-1.58101	0.01585	0.0681828	no
XLOC_002978	SHKBP1	KB742506.1:43427-44896	WSD1	WSD2	OK	20.8538	13.7588	-0.599957	-0.621913	0.29235	0.480679	no
XLOC_002984	ZMAT2	KB742509.1:7686-14819	WSD1	WSD2	OK	86.7991	165.371	0.929958	1.71887	0.0037	0.0211086	yes
XLOC_002986	ENSAPLG00000013708	KB742509.1:109-4653	WSD1	WSD2	OK	9.51188	11.4564	0.268352	0.363	0.53075	0.697721	no
XLOC_002998	TNS1	KB742511.1:7116-38135	WSD1	WSD2	OK	53.1824	54.8334	0.0441048	0.0652748	0.90735	0.948885	no
XLOC_003000	IGFBP5	KB742511.1:648949-699215	WSD1	WSD2	OK	34.2872	111.511	1.70144	0.686153	0.16205	0.343239	no
XLOC_003004	IGFBP2	KB742511.1:648949-699215	WSD1	WSD2	OK	45.7294	134.392	1.55526	1.57618	0.00865	0.0421421	yes
XLOC_003005	RPL37A	KB742511.1:755519-758325	WSD1	WSD2	OK	2534.69	7481.9	1.5616	2.2874	0.0002	0.00182286	yes
XLOC_003006	SMARCAL1	KB742511.1:762171-795089	WSD1	WSD2	OK	5.49666	4.8752	-0.173092	-0.215587	0.7038	0.824834	no
XLOC_003017	ACTR1A	KB742512.1:120482-133738	WSD1	WSD2	OK	51.9133	83.6424	0.688131	1.17463	0.04335	0.144621	no
XLOC_003018	ENSAPLG00000001047	KB742512.1:143630-148890	WSD1	WSD2	OK	13.8173	10.0247	-0.462913	-0.642088	0.25885	0.446185	no
XLOC_003021	SEMA4G	KB742512.1:208493-211721	WSD1	WSD2	OK	10.7991	14.6547	0.440447	0.628451	0.3047	0.493423	no
XLOC_003023	C10orf2	KB742512.1:215411-217723	WSD1	WSD2	OK	10.24	22.7939	1.15444	1.44303	0.0173	0.0730491	no
XLOC_003025	ENSAPLG00000004464	KB742512.1:232095-236422	WSD1	WSD2	OK	8.5785	15.0089	0.807018	0.712451	0.2482	0.435843	no
XLOC_003028	TRIM8	KB742512.1:3790-27060	WSD1	WSD2	OK	24.9806	37.5518	0.588073	1.08039	0.06745	0.198545	no
XLOC_003029	SUFU	KB742512.1:35753-115993	WSD1	WSD2	OK	8.73991	4.97022	-0.814311	-1.18439	0.04445	0.147306	no
XLOC_003030	ACTR1A	KB742512.1:120482-133738	WSD1	WSD2	OK	15.1161	24.9491	0.722897	0.387539	0.5054	0.677063	no
XLOC_003031	MFSD13A	KB742512.1:134306-140759	WSD1	WSD2	OK	10.6198	14.6905	0.468126	0.686977	0.23945	0.427645	no
XLOC_003033	MRPL43	KB742512.1:213016-214085	WSD1	WSD2	OK	165.41	18861.3	6.83324	5.89564	5e-05	0.000541201	yes
XLOC_003044	ENSAPLG00000006632	KB742513.1:6109-76144	WSD1	WSD2	OK	16.3827	17.0001	0.0533655	0.0849678	0.88605	0.936852	no
XLOC_003045	ANKIB1	KB742513.1:128495-195453	WSD1	WSD2	OK	15.5784	13.8905	-0.165443	-0.294733	0.6144	0.761622	no
XLOC_003046	GATAD1	KB742513.1:201952-206189	WSD1	WSD2	OK	28.8253	14.9396	-0.948191	-1.33759	0.0258	0.0991893	no
XLOC_003047	RBM48	KB742513.1:263512-273053	WSD1	WSD2	OK	7.90561	6.49317	-0.283953	-0.219871	0.67845	0.807854	no
XLOC_003048	VPS50	KB742513.1:566209-652513	WSD1	WSD2	OK	19.3796	16.1792	-0.2604	-0.439628	0.45555	0.634869	no
XLOC_003050	ENSAPLG00000010896	KB742513.1:998091-1069962	WSD1	WSD2	OK	12.1646	33.7924	1.47401	1.90268	0.00185	0.0120161	yes
XLOC_003051	COL1A2	KB742513.1:1265167-1302093	WSD1	WSD2	OK	122.588	212.293	0.792234	1.13973	0.04395	0.146081	no
XLOC_003052	CASD1	KB742513.1:1318705-1379269	WSD1	WSD2	OK	6.83976	5.26778	-0.376749	-0.337968	0.5699	0.728228	no
XLOC_003053	PPP1R9A	KB742513.1:1418175-1577110	WSD1	WSD2	OK	5.03682	3.65632	-0.462121	-0.652215	0.2876	0.475769	no
XLOC_003055	DYNC1I1	KB742513.1:1664606-1853676	WSD1	WSD2	OK	8.50389	8.97466	0.0777345	0.0850189	0.87575	0.931184	no
XLOC_003056	DLX6	KB742513.1:2144863-2185174	WSD1	WSD2	OK	38.7353	25.3568	-0.611276	-0.354365	0.4877	0.662235	no
XLOC_003057	ACN9	KB742513.1:2221214-2248575	WSD1	WSD2	OK	69.0463	409.669	2.56882	1.22851	0.1506	0.327078	no
XLOC_003059	C1GALT1	KB742513.1:2461502-2474874	WSD1	WSD2	OK	21.571	14.8207	-0.541482	-0.98189	0.09255	0.246882	no
XLOC_003060	MIOS	KB742513.1:2564421-2576405	WSD1	WSD2	OK	7.6578	7.41223	-0.0470225	-0.0753205	0.8993	0.944281	no
XLOC_003061	ENSAPLG00000002260	KB742513.1:2585484-2661012	WSD1	WSD2	OK	15.0728	26.3099	0.803659	0.486014	0.1041	0.266833	no
XLOC_003062	GLCCI1	KB742513.1:2697907-2749333	WSD1	WSD2	OK	21.0629	33.5995	0.673737	1.24096	0.03415	0.121537	no
XLOC_003065	KRIT1	KB742513.1:76402-96688	WSD1	WSD2	OK	9.72889	8.4077	-0.210565	-0.349696	0.54795	0.711278	no
XLOC_003066	ENSAPLG00000008384	KB742513.1:207603-210426	WSD1	WSD2	OK	2.15519	0.146688	-3.877	-0.953703	0.20605	0.394762	no
XLOC_003069	PEX1	KB742513.1:239321-262039	WSD1	WSD2	OK	15.0819	12.3575	-0.287439	-0.482365	0.4116	0.596204	no
XLOC_003070	EFCAB1	KB742513.1:263512-273053	WSD1	WSD2	OK	17.8478	55.053	1.62508	1.66026	0.01615	0.0691454	no
XLOC_003071	ENSAPLG00000009245	KB742513.1:273774-286565	WSD1	WSD2	OK	17.2649	47.6838	1.46566	2.04165	0.0011	0.00781416	yes
XLOC_003072	CDK6	KB742513.1:294073-433253	WSD1	WSD2	OK	5.85109	10.8786	0.894712	1.52954	0.00795	0.0393271	yes
XLOC_003073	ENSAPLG00000002252	KB742513.1:517123-526636	WSD1	WSD2	OK	16.6285	5.82329	-1.51375	-1.65117	0.0056	0.0295082	yes
XLOC_003074	HEPACAM2	KB742513.1:533802-561476	WSD1	WSD2	OK	3.60096	2.17423	-0.727876	-0.621035	0.26465	0.452139	no
XLOC_003075	CALCR	KB742513.1:685517-756987	WSD1	WSD2	OK	1.91912	0.199724	-3.26437	-2.11203	0.1456	0.320703	no
XLOC_003077	TFPI2	KB742513.1:971572-976563	WSD1	WSD2	OK	488.554	237.597	-1.04	-1.51926	0.00885	0.0429391	yes
XLOC_003079	ENSAPLG00000010896	KB742513.1:998091-1069962	WSD1	WSD2	OK	2.3977	3.40871	0.507578	0.277064	0.63635	0.777728	no
XLOC_003080	BET1	KB742513.1:1070842-1077055	WSD1	WSD2	OK	20.7972	28.1778	0.438172	0.532238	0.3689	0.556294	no
XLOC_003081	SGCE	KB742513.1:1318705-1379269	WSD1	WSD2	OK	22.9972	32.0385	0.478346	0.618704	0.30045	0.488921	no
XLOC_003082	ENSAPLG00000014945	KB742513.1:1418175-1577110	WSD1	WSD2	OK	4.20446	3.62682	-0.213216	-0.141556	0.83835	0.910021	no
XLOC_003083	PDK4	KB742513.1:1620371-1629781	WSD1	WSD2	OK	99.5583	7.98316	-3.64051	-6.10916	5e-05	0.000541201	yes
XLOC_003085	SLC25A13	KB742513.1:1858591-1954609	WSD1	WSD2	OK	23.9919	33.5297	0.48289	0.79733	0.169	0.351768	no
XLOC_003086	ENSAPLG00000016265	KB742513.1:2054141-2058205	WSD1	WSD2	OK	247.459	491.22	0.98918	1.42272	0.01495	0.065121	no
XLOC_003087	DLX6	KB742513.1:2144863-2185174	WSD1	WSD2	OK	11.3086	15.204	0.427031	0.339167	0.4902	0.664475	no
XLOC_003088	DLX5	KB742513.1:2188916-2193137	WSD1	WSD2	OK	47.4486	67.0843	0.49961	0.73719	0.1981	0.385325	no
XLOC_003089	ASNS	KB742513.1:2429595-2448011	WSD1	WSD2	OK	19.4099	10.333	-0.909533	-1.28883	0.02565	0.0987385	no
XLOC_003091	RPA3	KB742513.1:2579748-2582650	WSD1	WSD2	OK	116.323	157.868	0.440581	0.804612	0.16475	0.346998	no
XLOC_003092	ICA1	KB742513.1:2757017-2826860	WSD1	WSD2	OK	18.6196	15.8859	-0.229073	-0.311775	0.58985	0.743344	no
XLOC_003120	GPR85	KB742515.1:2055436-2060616	WSD1	WSD2	OK	1.70191	0.394722	-2.10825	-1.29322	0.01495	0.065121	no
XLOC_003122	C7orf60	KB742515.1:2161866-2184404	WSD1	WSD2	OK	6.81251	3.88884	-0.808846	-1.10764	0.0583	0.178945	no
XLOC_003123	TMEM168	KB742515.1:2187761-2211754	WSD1	WSD2	OK	6.80961	6.907	0.0204853	0.0329631	0.95735	0.976049	no
XLOC_003124	ST7	KB742515.1:3642-103793	WSD1	WSD2	OK	14.6755	24.6881	0.7504	0.893224	0.1357	0.308245	no
XLOC_003125	CAPZA2	KB742515.1:150825-172141	WSD1	WSD2	OK	77.0898	73.1198	-0.0762777	-0.146954	0.80295	0.888563	no
XLOC_003126	MET	KB742515.1:205821-278021	WSD1	WSD2	OK	2.33166	2.46834	0.0821854	0.111641	0.85085	0.917303	no
XLOC_003127	CAV1	KB742515.1:347235-349977	WSD1	WSD2	OK	47.7265	121.194	1.34445	1.59512	0.0001	0.000999576	yes
XLOC_003128	CAV2	KB742515.1:370338-380725	WSD1	WSD2	OK	33.6314	53.7741	0.677102	0.900781	0.1393	0.312964	no
XLOC_003129	TES	KB742515.1:469492-497749	WSD1	WSD2	OK	32.9247	29.0896	-0.178663	-0.319662	0.58505	0.739666	no
XLOC_003130	MDFIC	KB742515.1:1098075-1149554	WSD1	WSD2	OK	17.8758	8.08819	-1.14412	-1.54408	0.0047	0.0255516	yes
XLOC_003131	FOXP2	KB742515.1:1245735-1310521	WSD1	WSD2	OK	1.63471	2.63403	0.688242	0.799717	0.17305	0.356084	no
XLOC_003132	LSMEM1	KB742515.1:2298254-2307780	WSD1	WSD2	OK	2.69072	1.61659	-0.735033	-0.412149	0.4957	0.669217	no
XLOC_003133	IFRD1	KB742515.1:2314086-2323749	WSD1	WSD2	OK	78.3498	69.6563	-0.169676	-0.312579	0.58925	0.742905	no
XLOC_003134	ZNF277	KB742515.1:2364335-2429486	WSD1	WSD2	OK	7.38207	9.6566	0.387489	0.486631	0.40255	0.58763	no
XLOC_003166	PPM1H	KB742520.1:116758-192828	WSD1	WSD2	OK	171.768	19.778	-3.1185	-4.48569	5e-05	0.000541201	yes
XLOC_003169	ENSAPLG00000000358	KB742520.1:218002-219334	WSD1	WSD2	OK	30.7284	10.0556	-1.61158	-2.15259	0.00035	0.00295286	yes
XLOC_003170	MON2	KB742520.1:229743-287403	WSD1	WSD2	OK	8.86494	10.2315	0.206828	0.324615	0.57595	0.732703	no
XLOC_003171	USP15	KB742520.1:316982-373368	WSD1	WSD2	OK	10.31	9.34035	-0.142488	-0.242841	0.67985	0.808704	no
XLOC_003186	COMMD7	KB742521.1:126710-131430	WSD1	WSD2	OK	30.0872	46.8787	0.639784	0.968477	0.0918	0.245654	no
XLOC_003187	NOL4L	KB742521.1:134766-298870	WSD1	WSD2	OK	2.8864	3.60684	0.321465	0.121864	0.8203	0.899095	no
XLOC_003189	PLAGL2	KB742521.1:134766-298870	WSD1	WSD2	OK	2.69927	2.33018	-0.212128	-0.0790554	0.92055	0.956206	no
XLOC_003191	DUSP15	KB742521.1:323860-338436	WSD1	WSD2	OK	34.1266	74.3743	1.12391	1.42045	0.0127	0.0572424	no
XLOC_003199	MAPRE1	KB742521.1:89189-95929	WSD1	WSD2	OK	60.9283	64.6924	0.0864826	0.158107	0.7894	0.880179	no
XLOC_003202	ASXL1	KB742521.1:134766-298870	WSD1	WSD2	OK	6.18211	5.96835	-0.0507658	-0.0363718	0.95115	0.972732	no
XLOC_003203	KIF3B	KB742521.1:134766-298870	WSD1	WSD2	OK	10.9237	17.48	0.678247	0.574567	0.30335	0.491974	no
XLOC_003204	POFUT1	KB742521.1:134766-298870	WSD1	WSD2	OK	19.6549	20.3629	0.0510569	0.0260889	0.96555	0.980425	no
XLOC_003206	TM9SF4	KB742521.1:134766-298870	WSD1	WSD2	OK	24.2163	23.1006	-0.0680496	-0.0693959	0.90895	0.949885	no
XLOC_003207	HCK	KB742521.1:134766-298870	WSD1	WSD2	OK	1.384	1.29265	-0.0985139	-0.0192991	0.9418	0.967832	no
XLOC_003208	CCM2L	KB742521.1:134766-298870	WSD1	WSD2	OK	2.32112	4.18607	0.850775	0.0896147	0.5924	0.745182	no
XLOC_003209	TTLL9	KB742521.1:310840-322781	WSD1	WSD2	OK	6.34112	6.50369	0.0365212	0.0469822	0.93655	0.964937	no
XLOC_003211	ENSAPLG00000001569	KB742522.1:1959-2277	WSD1	WSD2	OK	1.78055	9.95475	2.48307	1.45792	0.0375	0.130278	no
XLOC_003212	ACOT7	KB742522.1:20869-30546	WSD1	WSD2	OK	15.9175	12.1122	-0.394146	-0.551538	0.3362	0.525582	no
XLOC_003213	GPR153	KB742522.1:32137-32996	WSD1	WSD2	OK	2.26503	0.288902	-2.97088	-1.46699	0.1208	0.290597	no
XLOC_003214	ICMT	KB742522.1:35204-38728	WSD1	WSD2	OK	43.861	48.3771	0.141383	0.214952	0.70355	0.824667	no
XLOC_003215	CHD5	KB742522.1:40221-192267	WSD1	WSD2	OK	5.49494	9.06545	0.722274	0.695186	0.26395	0.451424	no
XLOC_003216	NPHP4	KB742522.1:40221-192267	WSD1	WSD2	OK	3.94031	6.49836	0.721766	0.480252	0.5025	0.674648	no
XLOC_003217	LRRC47	KB742522.1:326322-443156	WSD1	WSD2	OK	9.26445	7.70439	-0.266024	-0.189678	0.75145	0.856142	no
XLOC_003218	C1orf174	KB742522.1:326322-443156	WSD1	WSD2	OK	12.1702	16.1048	0.404136	0.182777	0.8072	0.891251	no
XLOC_003219	CEP104	KB742522.1:326322-443156	WSD1	WSD2	OK	13.4187	10.0362	-0.419031	-0.635148	0.2863	0.47443	no
XLOC_003220	TP73	KB742522.1:443341-491320	WSD1	WSD2	OK	4.70803	5.75928	0.290763	0.275696	0.62205	0.767533	no
XLOC_003221	WRAP73	KB742522.1:492985-506421	WSD1	WSD2	OK	9.60512	9.78445	0.0266882	0.0334547	0.95095	0.972643	no
XLOC_003225	MMEL1	KB742522.1:1056248-1095310	WSD1	WSD2	OK	3.25416	5.51371	0.760737	0.940425	0.10915	0.275252	no
XLOC_003228	PANK4	KB742522.1:1120908-1152744	WSD1	WSD2	OK	6.07052	7.88439	0.377179	0.525986	0.38125	0.567867	no
XLOC_003229	PEX10	KB742522.1:1242907-1257515	WSD1	WSD2	OK	17.8817	20.1841	0.174731	0.121695	0.8372	0.909412	no
XLOC_003230	SKI	KB742522.1:1399112-1506506	WSD1	WSD2	OK	12.855	9.47724	-0.439796	-0.403517	0.52515	0.693318	no
XLOC_003231	PRKCZ	KB742522.1:1534974-1586592	WSD1	WSD2	OK	8.39391	11.7702	0.487719	0.442042	0.4425	0.623454	no
XLOC_003234	TMEM52	KB742522.1:1664895-1670075	WSD1	WSD2	OK	2.08974	5.41133	1.37266	0.848734	0.1259	0.296498	no
XLOC_003235	GNB1	KB742522.1:1692000-1736509	WSD1	WSD2	OK	109.071	129.795	0.250968	0.462464	0.44085	0.622068	no
XLOC_003236	NADK	KB742522.1:1750677-1776939	WSD1	WSD2	OK	42.0456	28.3854	-0.566805	-1.06163	0.07375	0.211559	no
XLOC_003237	SLC35E2	KB742522.1:1787605-1801236	WSD1	WSD2	OK	8.78913	5.54454	-0.664652	-0.859444	0.13335	0.305799	no
XLOC_003238	ENSAPLG00000011992	KB742522.1:1801438-1830891	WSD1	WSD2	OK	19.5842	18.4572	-0.0855086	-0.137342	0.81805	0.897744	no
XLOC_003241	RNF207	KB742522.1:40221-192267	WSD1	WSD2	OK	0.626483	1.64052	1.38881	0.208306	0.4082	0.592981	no
XLOC_003242	KCNAB2	KB742522.1:40221-192267	WSD1	WSD2	OK	4.89101	10.2289	1.06445	0.784144	0.2542	0.441573	no
XLOC_003244	DFFB	KB742522.1:326322-443156	WSD1	WSD2	OK	4.43696	3.03719	-0.546833	-0.300841	0.6469	0.785294	no
XLOC_003245	CCDC27	KB742522.1:443341-491320	WSD1	WSD2	OK	8.91716	14.489	0.700305	0.576829	0.3222	0.511525	no
XLOC_003246	TP73	KB742522.1:443341-491320	WSD1	WSD2	OK	3.60876	11.3311	1.65071	1.42814	0.0322	0.116564	no
XLOC_003247	TPRG1L	KB742522.1:506542-509211	WSD1	WSD2	OK	118.287	96.878	-0.288055	-0.52872	0.3584	0.546554	no
XLOC_003248	ARHGEF16	KB742522.1:585237-596256	WSD1	WSD2	OK	4.41453	9.94446	1.17163	1.50738	0.01005	0.047519	yes
XLOC_003252	ENSAPLG00000007688	KB742522.1:1101013-1112129	WSD1	WSD2	OK	1.00772	1.62682	0.69096	0.491516	0.31025	0.499319	no
XLOC_003253	KBP	KB742522.1:1120908-1152744	WSD1	WSD2	OK	1.02077	1.40714	0.463099	0.274341	0.6012	0.751899	no
XLOC_003254	PLCH2	KB742522.1:1158649-1226968	WSD1	WSD2	OK	0.794257	1.78596	1.16902	1.22614	0.0336	0.120179	no
XLOC_003255	RER1	KB742522.1:1242907-1257515	WSD1	WSD2	OK	56.4678	40.7405	-0.470964	-0.739295	0.21235	0.401174	no
XLOC_003256	SKI	KB742522.1:1399112-1506506	WSD1	WSD2	OK	11.9815	14.5089	0.276132	0.373581	0.5265	0.694337	no
XLOC_003257	PRKCZ	KB742522.1:1534974-1586592	WSD1	WSD2	OK	10.1949	43.0916	2.07955	2.56646	5e-05	0.000541201	yes
XLOC_003260	MMP23B	KB742522.1:1801438-1830891	WSD1	WSD2	OK	4.37129	2.80463	-0.64025	-0.283491	0.60355	0.753559	no
XLOC_003261	RNF207	KB742522.1:40221-192267	WSD1	WSD2	OK	6.54803	0.841299	-2.96037	-0.743085	0.0638	0.190876	no
XLOC_003270	PCSK6	KB742523.1:40627-61546	WSD1	WSD2	OK	5.73943	14.6191	1.34888	2.24433	0.0002	0.00182286	yes
XLOC_003272	CHSY1	KB742523.1:92179-143180	WSD1	WSD2	OK	7.00322	7.23351	0.0466765	0.0709057	0.89965	0.944457	no
XLOC_003275	LYSMD4	KB742523.1:631478-690358	WSD1	WSD2	OK	7.76374	12.9679	0.740123	0.32791	0.38855	0.574577	no
XLOC_003276	IGF1R	KB742523.1:932721-1083214	WSD1	WSD2	OK	19.6123	34.6667	0.821794	1.14493	0.0548	0.171002	no
XLOC_003277	FAM169B	KB742523.1:1097995-1137556	WSD1	WSD2	OK	1.93274	2.84927	0.559943	0.418714	0.4308	0.613446	no
XLOC_003279	ENSAPLG00000010513	KB742523.1:1304337-1361661	WSD1	WSD2	OK	3.39463	1.19184	-1.51006	-0.754139	0.24225	0.430199	no
XLOC_003282	NR2F2	KB742523.1:1956103-1964385	WSD1	WSD2	OK	2.61568	5.61585	1.10232	0.452155	0.51335	0.683618	no
XLOC_003283	ENSAPLG00000001379	KB742523.1:1956103-1964385	WSD1	WSD2	OK	83.0163	114.707	0.466483	0.200885	0.73175	0.843589	no
XLOC_003288	RGMA	KB742523.1:3190814-3209385	WSD1	WSD2	OK	22.5117	25.3212	0.169668	0.307665	0.59175	0.744704	no
XLOC_003289	FAM174B	KB742523.1:3328180-3347545	WSD1	WSD2	OK	23.0184	16.1401	-0.512137	-0.0804331	0.40565	0.590567	no
XLOC_003290	ENSAPLG00000005328	KB742523.1:2661-16246	WSD1	WSD2	OK	6.14276	14.5846	1.24748	1.02257	0.08925	0.241738	no
XLOC_003291	LRRK1	KB742523.1:149261-222451	WSD1	WSD2	OK	3.66627	3.16518	-0.212023	-0.322707	0.5714	0.729282	no
XLOC_003292	ALDH1A3	KB742523.1:228342-260697	WSD1	WSD2	OK	29.1883	19.1385	-0.608912	-1.09046	0.05995	0.182528	no
XLOC_003293	ASB7	KB742523.1:333779-364968	WSD1	WSD2	OK	10.4957	7.76828	-0.434127	-0.555428	0.34045	0.529647	no
XLOC_003294	MEF2A	KB742523.1:631478-690358	WSD1	WSD2	OK	10.7411	12.3973	0.206886	0.282332	0.61245	0.760113	no
XLOC_003296	LRRC28	KB742523.1:769879-822995	WSD1	WSD2	OK	6.94195	5.26209	-0.399704	-0.419522	0.4866	0.661226	no
XLOC_003297	SYNM	KB742523.1:841952-865607	WSD1	WSD2	OK	17.0843	22.0941	0.370991	0.396026	0.33305	0.522389	no
XLOC_003299	IGF1R	KB742523.1:932721-1083214	WSD1	WSD2	OK	23.4653	22.9411	-0.0325906	-0.0248354	0.96375	0.979402	no
XLOC_003300	PGPEP1L	KB742523.1:1083360-1094076	WSD1	WSD2	OK	0.782219	9.56669	3.61238	2.30666	0.00025	0.00221296	yes
XLOC_003301	ARRDC4	KB742523.1:1304337-1361661	WSD1	WSD2	OK	27.9874	27.2907	-0.0363722	-0.00738678	0.9741	0.984905	no
XLOC_003304	NR2F2	KB742523.1:1956103-1964385	WSD1	WSD2	OK	62.8608	92.0789	0.55071	0.79654	0.1574	0.336789	no
XLOC_003305	MCTP2	KB742523.1:2758473-2864115	WSD1	WSD2	OK	4.55758	4.82947	0.0835987	0.121973	0.8375	0.909585	no
XLOC_003307	CHD2	KB742523.1:3211805-3267810	WSD1	WSD2	OK	16.0565	17.4034	0.116209	0.208751	0.71815	0.834579	no
XLOC_003309	ST8SIA2	KB742523.1:3366894-3381358	WSD1	WSD2	OK	2.81956	5.10894	0.857553	0.939303	0.1138	0.281237	no
XLOC_003310	SLCO3A1	KB742523.1:3440260-3479479	WSD1	WSD2	OK	2.0181	3.16584	0.64959	0.770158	0.17265	0.355633	no
XLOC_003347	APCDD1	KB742524.1:286049-316958	WSD1	WSD2	OK	23.1033	43.0441	0.897717	1.48121	0.0111	0.0514282	no
XLOC_003348	PPP4R1	KB742524.1:454075-504374	WSD1	WSD2	OK	28.3088	39.6344	0.485506	0.801771	0.1624	0.343638	no
XLOC_003353	TMEM200C	KB742524.1:1999312-2003294	WSD1	WSD2	OK	11.2101	26.0061	1.21405	1.93235	0.0005	0.00400924	yes
XLOC_003354	EPB41L3	KB742524.1:2169309-2235832	WSD1	WSD2	OK	1.00669	4.22975	2.07095	2.28358	0.0007	0.00532773	yes
XLOC_003355	NAPG	KB742524.1:24982-38902	WSD1	WSD2	OK	21.1367	17.3435	-0.285358	-0.519695	0.37175	0.55889	no
XLOC_003356	VAPA	KB742524.1:321185-337958	WSD1	WSD2	OK	47.4808	52.487	0.144617	0.275046	0.63765	0.77873	no
XLOC_003357	RAB31	KB742524.1:368201-409836	WSD1	WSD2	OK	68.172	72.1988	0.0827953	0.113479	0.83365	0.907204	no
XLOC_003358	RALBP1	KB742524.1:507716-537261	WSD1	WSD2	OK	32.7065	42.9147	0.391892	0.712322	0.2248	0.412814	no
XLOC_003359	TWSG1	KB742524.1:538662-555256	WSD1	WSD2	OK	60.1106	61.319	0.0287143	0.0448786	0.93815	0.965826	no
XLOC_003361	NDUFV2	KB742524.1:624865-636512	WSD1	WSD2	OK	81.0215	69.8168	-0.21473	-0.403301	0.49045	0.664745	no
XLOC_003362	MTCL1	KB742524.1:726905-820511	WSD1	WSD2	OK	1.4765	2.42502	0.715817	0.876616	0.12055	0.290286	no
XLOC_003363	RAB12	KB742524.1:858778-871161	WSD1	WSD2	OK	28.512	25.5685	-0.157202	-0.252718	0.6473	0.78553	no
XLOC_003364	PTPRM	KB742524.1:917553-1280043	WSD1	WSD2	OK	15.003	20.5639	0.454857	0.797285	0.1714	0.354048	no
XLOC_003366	ARHGAP28	KB742524.1:1624710-1707011	WSD1	WSD2	OK	2.24235	2.39863	0.0971931	0.113178	0.83995	0.910805	no
XLOC_003389	EZH1	KB742525.1:1642-12801	WSD1	WSD2	OK	18.1292	26.4195	0.543288	0.94965	0.1011	0.261797	no
XLOC_003392	FAM134C	KB742525.1:49463-57712	WSD1	WSD2	OK	36.814	28.7071	-0.358845	-0.612091	0.28815	0.476284	no
XLOC_003394	ENSAPLG00000014307	KB742525.1:62101-62514	WSD1	WSD2	OK	4.16405	18.0555	2.11638	1.70537	0.0064	0.0329644	yes
XLOC_003396	TUBG1	KB742525.1:40566-46875	WSD1	WSD2	OK	34.6675	57.8856	0.739623	1.25347	0.0306	0.112307	no
XLOC_003400	PROK2	KB742527.1:359-6160	WSD1	WSD2	OK	0.65484	1.94057	1.56726	0.942338	0.05695	0.175908	no
XLOC_003401	EIF4E3	KB742527.1:38501-49481	WSD1	WSD2	OK	18.4237	14.4037	-0.355126	-0.549368	0.3495	0.538233	no
XLOC_003402	FOXP1	KB742527.1:77193-440679	WSD1	WSD2	OK	20.3458	35.7566	0.813474	1.36686	0.0239	0.0936245	no
XLOC_003407	FRMD4B	KB742527.1:973588-1057055	WSD1	WSD2	OK	14.5923	14.8945	0.0295709	0.0515375	0.92975	0.961137	no
XLOC_003409	UBA3	KB742527.1:1081093-1094625	WSD1	WSD2	OK	27.3858	24.4697	-0.162432	-0.283346	0.63125	0.774128	no
XLOC_003410	TMF1	KB742527.1:1094734-1111209	WSD1	WSD2	OK	11.7564	12.5252	0.0913856	0.165234	0.78315	0.876311	no
XLOC_003411	EOGT	KB742527.1:1113350-1132322	WSD1	WSD2	OK	7.64577	13.2283	0.790889	1.27373	0.0328	0.118132	no
XLOC_003414	SUCLG2	KB742527.1:1617436-1718166	WSD1	WSD2	OK	21.8589	23.5479	0.107377	0.185126	0.7548	0.858451	no
XLOC_003415	LRIG1	KB742527.1:1991684-2129155	WSD1	WSD2	OK	4.42425	6.86589	0.634015	0.563194	0.34735	0.536195	no
XLOC_003416	ENSAPLG00000015151	KB742527.1:2207775-2515079	WSD1	WSD2	OK	10.7081	9.55989	-0.163635	-0.240473	0.68125	0.809545	no
XLOC_003418	GPR27	KB742527.1:15346-17614	WSD1	WSD2	OK	7.32979	14.8386	1.01751	1.46836	0.01225	0.0556415	no
XLOC_003420	MITF	KB742527.1:803748-885295	WSD1	WSD2	OK	23.4916	14.2705	-0.719109	-1.30815	0.0269	0.102249	no
XLOC_003422	ARL6IP5	KB742527.1:1070140-1073302	WSD1	WSD2	OK	98.9277	116.579	0.236864	0.435214	0.4499	0.629843	no
XLOC_003425	KBTBD8	KB742527.1:1849747-1858284	WSD1	WSD2	OK	4.27816	2.92382	-0.549136	-0.715324	0.20115	0.389093	no
XLOC_003426	SLC25A26	KB742527.1:1991684-2129155	WSD1	WSD2	OK	13.5094	21.2038	0.650361	0.658672	0.2392	0.427386	no
XLOC_003434	FOXP1	KB742527.1:77193-440679	WSD1	WSD2	OK	0.723821	2.88207	1.9934	0.414245	0.29435	0.482737	no
XLOC_003444	PEMT	KB742528.1:86358-123431	WSD1	WSD2	OK	20.3257	34.6081	0.767808	1.00707	0.07295	0.209867	no
XLOC_003445	RASD1	KB742528.1:130419-139191	WSD1	WSD2	OK	6.70647	11.6042	0.791023	0.520168	0.42885	0.61177	no
XLOC_003447	ENSAPLG00000008666	KB742528.1:1288-2876	WSD1	WSD2	OK	2.03555	1.70527	-0.255417	-0.238705	0.6973	0.82044	no
XLOC_003449	MED9	KB742528.1:130419-139191	WSD1	WSD2	OK	23.3705	767.671	5.03773	2.48158	5e-05	0.000541201	yes
XLOC_003450	NT5M	KB742528.1:156279-164168	WSD1	WSD2	OK	9.42413	3.08916	-1.60914	-2.25081	0.00065	0.00499761	yes
XLOC_003459	CAMLG	KB742531.1:58811-88933	WSD1	WSD2	OK	1.84747	1.25161	-0.56177	-0.20542	0.81765	0.897503	no
XLOC_003460	SAR1B	KB742531.1:118440-130108	WSD1	WSD2	OK	30.5241	40.9378	0.423485	0.662067	0.26025	0.44767	no
XLOC_003461	PPP2CA	KB742531.1:282002-298016	WSD1	WSD2	OK	82.7955	97.8554	0.2411	0.453145	0.43445	0.616565	no
XLOC_003462	ENSAPLG00000015147	KB742531.1:308499-315343	WSD1	WSD2	OK	232.921	245.554	0.0762026	0.137542	0.8133	0.894871	no
XLOC_003463	VDAC1	KB742531.1:447687-462287	WSD1	WSD2	OK	52.3975	69.8903	0.415594	0.754746	0.1982	0.385456	no
XLOC_003464	C5orf15	KB742531.1:467340-470797	WSD1	WSD2	OK	73.129	86.5181	0.242559	0.456304	0.44995	0.629873	no
XLOC_003467	PCBD2	KB742531.1:9026-30770	WSD1	WSD2	OK	16.5725	45.1474	1.44586	1.42151	0.0021	0.013321	yes
XLOC_003468	TXNDC15	KB742531.1:34982-36768	WSD1	WSD2	OK	17.9941	26.4121	0.553678	0.710248	0.2123	0.401155	no
XLOC_003469	C5orf24	KB742531.1:41579-46394	WSD1	WSD2	OK	50.7065	54.0695	0.0926467	0.149141	0.75985	0.861716	no
XLOC_003471	SEC24A	KB742531.1:90681-112771	WSD1	WSD2	OK	12.184	12.4887	0.0356358	0.0648022	0.9146	0.953102	no
XLOC_003472	JADE2	KB742531.1:149530-199591	WSD1	WSD2	OK	38.7284	46.8171	0.273644	0.4861	0.39485	0.580367	no
XLOC_003473	UBE2B	KB742531.1:248488-255155	WSD1	WSD2	OK	93.5646	94.4783	0.0140193	0.0253804	0.9639	0.979478	no
XLOC_003474	TCF7	KB742531.1:317299-383508	WSD1	WSD2	OK	3.06261	3.14783	0.0395936	0.0318662	0.9535	0.974022	no
XLOC_003475	ENSAPLG00000015846	KB742531.1:948456-1052069	WSD1	WSD2	OK	13.2433	13.8519	0.0648243	0.111774	0.84335	0.912897	no
XLOC_003476	FNIP1	KB742531.1:1085843-1145890	WSD1	WSD2	OK	34.2594	42.289	0.303783	0.541598	0.3544	0.54293	no
XLOC_003477	ENSAPLG00000002907	KB742531.1:1159631-1165236	WSD1	WSD2	OK	2.71935	2.27498	-0.257411	-0.166308	0.74115	0.849593	no
XLOC_003492	JAM3	KB742534.1:29816-279127	WSD1	WSD2	OK	16.8371	17.7646	0.0773587	0.0698928	0.91075	0.950908	no
XLOC_003493	VPS26B	KB742534.1:29816-279127	WSD1	WSD2	OK	13.7183	16.6522	0.279613	0.242821	0.67085	0.802502	no
XLOC_003496	NCAPD3	KB742534.1:29816-279127	WSD1	WSD2	OK	1.75478	1.63656	-0.100628	-0.0361947	0.9589	0.976769	no
XLOC_003497	THYN1	KB742534.1:29816-279127	WSD1	WSD2	OK	64.6491	142.799	1.14329	1.24083	0.03525	0.124417	no
XLOC_003502	CUL1	KB742535.1:1182609-1232758	WSD1	WSD2	OK	27.6106	28.9126	0.0664729	0.121152	0.8305	0.905288	no
XLOC_003503	EZH2	KB742535.1:1235168-1290299	WSD1	WSD2	OK	1.37329	0.520828	-1.39876	-0.592419	0.52965	0.696868	no
XLOC_003507	RAMP3	KB742535.1:1348211-1454860	WSD1	WSD2	OK	10.9315	21.7621	0.993324	0.886504	0.1177	0.28695	no
XLOC_003510	EZH2	KB742535.1:1235168-1290299	WSD1	WSD2	OK	3.8196	4.94125	0.371455	0.43511	0.4562	0.635501	no
XLOC_003511	PDIA4	KB742535.1:1323765-1346560	WSD1	WSD2	OK	95.9602	89.913	-0.0939066	-0.14854	0.79295	0.882473	no
XLOC_003530	CD48	KB742536.1:5052-6569	WSD1	WSD2	OK	16.3565	4.47568	-1.86969	-1.75004	0.01695	0.071913	no
XLOC_003531	ENSAPLG00000009405	KB742536.1:8690-11810	WSD1	WSD2	OK	2.53577	2.70471	0.0930485	0.0864024	0.87305	0.9297	no
XLOC_003533	CAT	KB742537.1:27122-42249	WSD1	WSD2	OK	61.9903	29.8323	-1.05517	-1.85741	0.0019	0.0122842	yes
XLOC_003534	EHF	KB742537.1:106069-141184	WSD1	WSD2	OK	39.727	63.1308	0.668225	1.19753	0.0409	0.138934	no
XLOC_003535	PDHX	KB742537.1:206668-252895	WSD1	WSD2	OK	9.26898	9.17753	-0.0143033	-0.0206303	0.97285	0.984132	no
XLOC_003536	CD44	KB742537.1:318929-380864	WSD1	WSD2	OK	18.8231	35.8421	0.929148	1.6469	0.0075	0.0374798	yes
XLOC_003538	LDLRAD3	KB742537.1:631385-756720	WSD1	WSD2	OK	4.12359	5.80741	0.493992	0.757576	0.19065	0.376456	no
XLOC_003540	PRR5L	KB742537.1:821918-851014	WSD1	WSD2	OK	2.45931	1.28022	-0.941859	-0.793384	0.1787	0.362789	no
XLOC_003543	C11orf74	KB742537.1:912537-943683	WSD1	WSD2	OK	2.55032	2.94422	0.207206	0.254009	0.64345	0.782916	no
XLOC_003546	ELF5	KB742537.1:57788-73308	WSD1	WSD2	OK	0.0473004	1.36121	4.84689	0.909614	0.22025	0.408735	no
XLOC_003548	APIP	KB742537.1:194136-206484	WSD1	WSD2	OK	21.306	26.1675	0.296521	0.471277	0.42255	0.606049	no
XLOC_003550	PAMR1	KB742537.1:480277-534922	WSD1	WSD2	OK	20.2578	62.9688	1.63616	2.82835	5e-05	0.000541201	yes
XLOC_003551	COMMD9	KB742537.1:776488-784928	WSD1	WSD2	OK	52.777	78.1879	0.567035	0.751856	0.19095	0.376727	no
XLOC_003552	TRAF6	KB742537.1:861576-875983	WSD1	WSD2	OK	7.35166	6.11416	-0.265917	-0.440782	0.43675	0.61855	no
XLOC_003569	PFKP	KB742539.1:484400-558531	WSD1	WSD2	OK	59.0076	58.2925	-0.0175885	-0.0299117	0.95965	0.977157	no
XLOC_003570	ENSAPLG00000013745	KB742539.1:2035055-2036912	WSD1	WSD2	OK	2.98535	10.5152	1.81651	1.82231	0.00305	0.0180554	yes
XLOC_003571	CUL2	KB742539.1:2263398-2311699	WSD1	WSD2	OK	25.2756	23.5952	-0.099251	-0.128977	0.82435	0.901554	no
XLOC_003572	ENSAPLG00000014767	KB742539.1:2404468-2648334	WSD1	WSD2	OK	8.7415	14.3551	0.715609	1.10169	0.06865	0.201042	no
XLOC_003574	PITRM1	KB742539.1:484400-558531	WSD1	WSD2	OK	5.71454	5.2298	-0.12788	-0.0744611	0.9078	0.949172	no
XLOC_003575	KLF6	KB742539.1:891031-899808	WSD1	WSD2	OK	27.1552	28.0038	0.0443929	0.0814954	0.88965	0.938883	no
XLOC_003577	ENSAPLG00000013747	KB742539.1:2035055-2036912	WSD1	WSD2	OK	2.10748	7.80326	1.88856	0.646304	0.4901	0.664395	no
XLOC_003579	CCNY	KB742539.1:2073751-2124378	WSD1	WSD2	OK	8.50447	6.00465	-0.50214	-0.732217	0.21295	0.40157	no
XLOC_003580	CREM	KB742539.1:2222426-2251364	WSD1	WSD2	OK	39.567	30.4748	-0.376682	-0.637716	0.2782	0.466092	no
XLOC_003598	NUP210	KB742540.1:93842-154035	WSD1	WSD2	OK	2.68841	1.60518	-0.744023	-0.971758	0.08775	0.238932	no
XLOC_003601	ACAD9	KB742540.1:569492-586843	WSD1	WSD2	OK	43.9541	53.2075	0.275631	0.503295	0.3766	0.563523	no
XLOC_003604	RAB43	KB742540.1:732540-743362	WSD1	WSD2	OK	22.122	17.6105	-0.329049	-0.205421	0.59665	0.74838	no
XLOC_003605	RAF1	KB742540.1:816784-908762	WSD1	WSD2	OK	27.8655	26.0406	-0.0977173	-0.158238	0.78955	0.88026	no
XLOC_003607	HDAC11	KB742540.1:37997-70783	WSD1	WSD2	OK	13.7475	7.48675	-0.876756	-1.25337	0.0406	0.138226	no
XLOC_003608	ENSAPLG00000013916	KB742540.1:587594-602740	WSD1	WSD2	OK	0.118786	2.34088	4.30062	1.72665	0.01695	0.071913	no
XLOC_003610	ENSAPLG00000014041	KB742540.1:747923-758926	WSD1	WSD2	OK	10.2165	1.99462	-2.35672	-2.76286	5e-05	0.000541201	yes
XLOC_003611	ENSAPLG00000014136	KB742540.1:761661-773590	WSD1	WSD2	OK	37.1866	24.3198	-0.612653	-1.05194	0.0661	0.195686	no
XLOC_003612	CNBP	KB742540.1:775409-783581	WSD1	WSD2	OK	369.713	390.789	0.0799863	0.127194	0.82925	0.904602	no
XLOC_003613	MKRN2	KB742540.1:816784-908762	WSD1	WSD2	OK	13.0885	19.2204	0.554333	0.485958	0.4274	0.610501	no
XLOC_003614	TSEN2	KB742540.1:909258-925033	WSD1	WSD2	OK	16.6524	22.138	0.410793	0.510317	0.3811	0.567722	no
XLOC_003634	PTPRG	KB742541.1:100671-494454	WSD1	WSD2	OK	8.0108	6.46288	-0.309767	-0.516066	0.36895	0.556344	no
XLOC_003636	C3orf14	KB742541.1:512021-538325	WSD1	WSD2	OK	11.2626	15.5241	0.462976	0.447189	0.2566	0.443781	no
XLOC_003637	C3orf14	KB742541.1:512021-538325	WSD1	WSD2	OK	0.987858	5.28951	2.42076	1.23824	0.1084	0.274106	no
XLOC_003639	ENSAPLG00000002167	KB742541.1:542733-546808	WSD1	WSD2	OK	3.33975	2.4879	-0.424811	-0.42443	0.39365	0.579325	no
XLOC_003644	GULP1	KB742542.1:14263-54916	WSD1	WSD2	OK	21.9047	11.3548	-0.947942	-1.51333	0.01255	0.0567181	no
XLOC_003646	COL3A1	KB742542.1:214530-265093	WSD1	WSD2	OK	101.929	361.649	1.82703	2.30472	0.0003	0.00258328	yes
XLOC_003647	WDR75	KB742542.1:438729-452971	WSD1	WSD2	OK	17.4592	16.9542	-0.0423443	-0.0657891	0.90655	0.948408	no
XLOC_003648	ASNSD1	KB742542.1:523402-529961	WSD1	WSD2	OK	24.5141	19.5898	-0.323509	-0.537141	0.3558	0.544195	no
XLOC_003650	PMS1	KB742542.1:542288-585838	WSD1	WSD2	OK	12.1195	22.1663	0.871041	0.962737	0.0985	0.257216	no
XLOC_003651	ENSAPLG00000001482	KB742542.1:649914-698019	WSD1	WSD2	OK	2.89917	1.27013	-1.19067	-0.612949	0.206	0.394713	no
XLOC_003652	MFSD6	KB742542.1:708402-738303	WSD1	WSD2	OK	19.8427	18.8127	-0.0769049	-0.1363	0.8137	0.895129	no
XLOC_003653	NAB1	KB742542.1:772431-796826	WSD1	WSD2	OK	30.433	29.1622	-0.061537	-0.113968	0.8449	0.913941	no
XLOC_003654	ENSAPLG00000012742	KB742542.1:833692-885871	WSD1	WSD2	OK	18.0061	15.4771	-0.218353	-0.217034	0.6929	0.817428	no
XLOC_003656	COL5A2	KB742542.1:273379-376705	WSD1	WSD2	OK	9.65875	21.968	1.1855	2.10744	0.0003	0.00258328	yes
XLOC_003657	SLC40A1	KB742542.1:480561-497084	WSD1	WSD2	OK	159.989	51.2352	-1.64276	-2.84464	5e-05	0.000541201	yes
XLOC_003658	OSGEPL1	KB742542.1:530249-534332	WSD1	WSD2	OK	5.02834	19.0105	1.91864	2.41495	0.0003	0.00258328	yes
XLOC_003659	ORMDL1	KB742542.1:534964-541655	WSD1	WSD2	OK	23.299	44.2735	0.926173	1.46092	0.00795	0.0393271	yes
XLOC_003661	HIBCH	KB742542.1:649914-698019	WSD1	WSD2	OK	10.5902	13.1516	0.312511	0.360503	0.51655	0.686449	no
XLOC_003662	TMEM194B	KB742542.1:738939-751887	WSD1	WSD2	OK	8.85782	7.82008	-0.179767	-0.214736	0.6999	0.822284	no
XLOC_003663	ENSAPLG00000013262	KB742542.1:833692-885871	WSD1	WSD2	OK	34.1787	31.3764	-0.123416	-0.0838597	0.8153	0.896091	no
XLOC_003666	ADAMTS5	KB742543.1:351052-397927	WSD1	WSD2	OK	16.9501	4.42741	-1.93676	-2.92972	5e-05	0.000541201	yes
XLOC_003667	ADAMTS1	KB742543.1:423899-432376	WSD1	WSD2	OK	16.9656	6.36304	-1.41482	-2.39965	5e-05	0.000541201	yes
XLOC_003668	CYYR1	KB742543.1:527587-586841	WSD1	WSD2	OK	23.9487	4.21331	-2.50692	-3.37807	5e-05	0.000541201	yes
XLOC_003669	APP	KB742543.1:661851-866746	WSD1	WSD2	OK	242.921	344.218	0.502836	0.744693	0.196	0.382744	no
XLOC_003670	ATP5J	KB742543.1:923445-927835	WSD1	WSD2	OK	179.382	229.937	0.358198	0.627545	0.2593	0.446616	no
XLOC_003671	MRPL39	KB742543.1:968419-978751	WSD1	WSD2	OK	34.5995	60.8191	0.813775	1.07555	0.07015	0.204286	no
XLOC_003674	GABPA	KB742543.1:895223-922745	WSD1	WSD2	OK	21.8536	21.5742	-0.0185691	-0.0322824	0.95635	0.975558	no
XLOC_003675	JAM2	KB742543.1:927925-958145	WSD1	WSD2	OK	35.6503	26.0681	-0.45163	-0.760962	0.1906	0.376409	no
XLOC_003693	PDZD2	KB742544.1:179774-232320	WSD1	WSD2	OK	0.804433	1.4365	0.836517	0.838092	0.15715	0.33642	no
XLOC_003695	ENSAPLG00000013076	KB742544.1:396590-407123	WSD1	WSD2	OK	38.795	45.078	0.216554	0.346879	0.55285	0.715056	no
XLOC_003696	MTMR12	KB742544.1:442656-471185	WSD1	WSD2	OK	3.36869	4.08731	0.278964	0.346319	0.55255	0.714839	no
XLOC_003697	ENSAPLG00000013317	KB742544.1:489896-498225	WSD1	WSD2	OK	18.5294	20.8469	0.170021	0.183857	0.70335	0.824537	no
XLOC_003709	ENSAPLG00000014955	KB742547.1:5163-7961	WSD1	WSD2	OK	3.50053	18.938	2.43564	1.58774	0.0092	0.0443108	yes
XLOC_003711	CCDC77	KB742547.1:329935-345651	WSD1	WSD2	OK	1.18237	1.69306	0.51795	0.588621	0.29915	0.487521	no
XLOC_003712	B4GALNT3	KB742547.1:351451-401507	WSD1	WSD2	OK	2.88763	3.30545	0.194963	0.290449	0.60765	0.756464	no
XLOC_003713	WNK1	KB742547.1:478936-574340	WSD1	WSD2	OK	19.659	18.6012	-0.0798005	-0.139385	0.80895	0.89231	no
XLOC_003714	ENSAPLG00000014960	KB742547.1:8544-11541	WSD1	WSD2	OK	9.86949	18.5619	0.9113	1.30279	0.0261	0.0999634	no
XLOC_003718	KDM5A	KB742547.1:278878-325428	WSD1	WSD2	OK	10.655	11.5009	0.110225	0.202028	0.722	0.83717	no
XLOC_003719	NINJ2	KB742547.1:404132-449831	WSD1	WSD2	OK	0.104002	2.48772	4.58015	0.855925	0.2146	0.403164	no
XLOC_003726	CPSF1	KB742548.1:374-9517	WSD1	WSD2	OK	10.0589	78.3777	2.96197	1.73525	0.00785	0.0389333	yes
XLOC_003729	ENSAPLG00000006258	KB742549.1:908144-955278	WSD1	WSD2	OK	8.59684	5.14543	-0.740515	-1.13478	0.04475	0.147963	no
XLOC_003730	POF1B	KB742549.1:998741-1018678	WSD1	WSD2	OK	41.5517	73.476	0.822366	1.41209	0.01195	0.054575	no
XLOC_003732	HDX	KB742549.1:1230952-1341450	WSD1	WSD2	OK	3.29026	2.7935	-0.236126	-0.328206	0.57165	0.729458	no
XLOC_003733	RPS6KA6	KB742549.1:1344339-1384718	WSD1	WSD2	OK	10.3143	10.0457	-0.0380737	-0.069632	0.9025	0.946186	no
XLOC_003734	HMGN1	KB742549.1:1755921-1765113	WSD1	WSD2	OK	100.295	158.26	0.658052	1.21689	0.0374	0.130007	no
XLOC_003736	BRWD3	KB742549.1:1790622-1837202	WSD1	WSD2	OK	4.24905	3.13882	-0.436916	-0.718204	0.2172	0.406096	no
XLOC_003737	CHMP1B	KB742549.1:1896656-1906685	WSD1	WSD2	OK	47.5857	67.0611	0.494946	0.696868	0.20495	0.393567	no
XLOC_003738	ITM2A	KB742549.1:1966746-1975652	WSD1	WSD2	OK	664.113	842.217	0.342762	0.503944	0.37605	0.563018	no
XLOC_003740	DACH2	KB742549.1:592485-764142	WSD1	WSD2	OK	8.1289	6.21861	-0.386467	-0.497124	0.39165	0.577515	no
XLOC_003741	POF1B	KB742549.1:998741-1018678	WSD1	WSD2	OK	9.33003	19.0583	1.03047	0.534206	0.45595	0.635269	no
XLOC_003745	ENSAPLG00000008654	KB742549.1:1659181-1672936	WSD1	WSD2	OK	0.227991	1.40923	2.62786	1.40272	0.0141	0.0622145	no
XLOC_003747	ENSAPLG00000011592	KB742549.1:1715340-1717507	WSD1	WSD2	OK	1.47116	1.12633	-0.385321	-0.29382	0.56545	0.724891	no
XLOC_003748	SH3BGRL	KB742549.1:1722483-1732960	WSD1	WSD2	OK	132.519	163.798	0.305723	0.548786	0.3564	0.544746	no
XLOC_003751	TBX22	KB742549.1:1922510-1927687	WSD1	WSD2	OK	1.57464	1.03327	-0.607814	-0.490901	0.5472	0.710724	no
XLOC_003752	GPR174	KB742549.1:1986729-1991299	WSD1	WSD2	OK	1.25007	0.892499	-0.486085	-0.357263	0.4987	0.671569	no
XLOC_003753	ENSAPLG00000011608	KB742549.1:1998733-2003802	WSD1	WSD2	OK	2.00698	5.4359	1.43749	1.29283	0.0351	0.124019	no
XLOC_003754	ENSAPLG00000011612	KB742549.1:2007571-2015932	WSD1	WSD2	OK	2.82746	2.25265	-0.327883	-0.315839	0.55275	0.714983	no
XLOC_003778	RIC8B	KB742550.1:2539-27739	WSD1	WSD2	OK	38.5564	13.3956	-1.52521	-2.44072	5e-05	0.000541201	yes
XLOC_003779	TMEM263	KB742550.1:54656-65747	WSD1	WSD2	OK	21.2284	29.8436	0.491427	0.724855	0.2116	0.400392	no
XLOC_003780	CRY1	KB742550.1:86843-113698	WSD1	WSD2	OK	63.9746	55.7089	-0.199592	-0.274541	0.6382	0.779093	no
XLOC_003781	BTBD11	KB742550.1:166051-328912	WSD1	WSD2	OK	5.14658	4.4146	-0.221333	-0.269575	0.66115	0.795771	no
XLOC_003782	PWP1	KB742550.1:344797-375493	WSD1	WSD2	OK	23.2812	13.9402	-0.739911	-0.879185	0.13	0.301528	no
XLOC_003783	ASCL4	KB742550.1:381365-383996	WSD1	WSD2	OK	1.99955	1.01033	-0.984847	-0.61641	0.14565	0.320726	no
XLOC_003785	FBXO7	KB742550.1:461831-473095	WSD1	WSD2	OK	10.563	11.4823	0.120393	0.191324	0.7377	0.847518	no
XLOC_003786	TIMP3	KB742550.1:476969-644121	WSD1	WSD2	OK	98.645	170.304	0.787793	1.28075	0.0245	0.0953672	no
XLOC_003788	MTERF2	KB742550.1:68883-74024	WSD1	WSD2	OK	4.73501	5.12209	0.113363	0.116921	0.8495	0.916487	no
XLOC_003790	PRDM4	KB742550.1:344797-375493	WSD1	WSD2	OK	11.8624	11.1746	-0.0861731	-0.0992338	0.867	0.926337	no
XLOC_003799	CBX8	KB742551.1:1383-5359	WSD1	WSD2	OK	11.2447	9.91028	-0.182253	-0.298769	0.6084	0.757151	no
XLOC_003802	CANT1	KB742551.1:194969-196735	WSD1	WSD2	OK	9.10505	25.1939	1.46833	2.08349	0.00055	0.00434596	yes
XLOC_003803	TIMP2	KB742551.1:205933-207537	WSD1	WSD2	OK	228.815	251.464	0.136175	0.253358	0.6576	0.793162	no
XLOC_003804	USP36	KB742551.1:211114-214089	WSD1	WSD2	OK	15.3594	12.637	-0.281468	-0.299928	0.6047	0.754414	no
XLOC_003805	CYTH1	KB742551.1:224711-232212	WSD1	WSD2	OK	14.7741	23.5824	0.674639	1.05741	0.073	0.209983	no
XLOC_003806	DNAH17	KB742551.1:234574-283911	WSD1	WSD2	OK	5.95004	8.97114	0.592392	0.573765	0.32195	0.511272	no
XLOC_003807	SOCS3	KB742551.1:286645-288511	WSD1	WSD2	OK	13.0546	11.7045	-0.157496	-0.222722	0.69585	0.819426	no
XLOC_003809	TK1	KB742551.1:316149-318695	WSD1	WSD2	OK	1.64117	1.68045	0.0341217	0.0202645	0.96525	0.980243	no
XLOC_003813	MRPL12	KB742551.1:331662-429930	WSD1	WSD2	OK	98.7317	588.5	2.57546	0.438841	0.1058	0.269756	no
XLOC_003814	ENSAPLG00000014178	KB742551.1:331662-429930	WSD1	WSD2	OK	11.218	13.4923	0.266321	0.0355726	0.8024	0.888227	no
XLOC_003815	GCGR	KB742551.1:331662-429930	WSD1	WSD2	OK	28.0109	51.2859	0.872574	0.463975	0.506	0.677559	no
XLOC_003816	ASPSCR1	KB742551.1:462388-515054	WSD1	WSD2	OK	17.0568	23.1464	0.440439	0.612433	0.26905	0.456553	no
XLOC_003817	LRRC45	KB742551.1:515954-529722	WSD1	WSD2	OK	45.5067	42.3125	-0.104996	-0.14117	0.7673	0.866295	no
XLOC_003818	RAC3	KB742551.1:531979-538801	WSD1	WSD2	OK	4.01389	11.081	1.46502	1.2567	0.06255	0.188113	no
XLOC_003819	GPS1	KB742551.1:540152-578117	WSD1	WSD2	OK	19.1145	23.8229	0.317681	0.250073	0.68385	0.811334	no
XLOC_003821	SLC16A3	KB742551.1:668282-700863	WSD1	WSD2	OK	8.40368	9.20872	0.131979	0.0805805	0.8586	0.921606	no
XLOC_003825	ENGASE	KB742551.1:42164-186784	WSD1	WSD2	OK	1.75728	3.33361	0.923742	0.763777	0.18295	0.368305	no
XLOC_003827	C1QTNF1	KB742551.1:187785-191229	WSD1	WSD2	OK	83.2701	124.976	0.585783	0.796649	0.16875	0.351768	no
XLOC_003828	PGS1	KB742551.1:234574-283911	WSD1	WSD2	OK	11.7493	12.8328	0.12726	0.173311	0.77255	0.869648	no
XLOC_003829	AFMID	KB742551.1:312288-314486	WSD1	WSD2	OK	6.90068	14.1239	1.03333	0.991623	0.0954	0.251694	no
XLOC_003830	SYNGR2	KB742551.1:318839-321004	WSD1	WSD2	OK	60.8807	145.388	1.25585	2.37846	5e-05	0.000541201	yes
XLOC_003833	GCGR	KB742551.1:331662-429930	WSD1	WSD2	OK	16.8778	19.4642	0.2057	0.0563415	0.87825	0.932604	no
XLOC_003835	ARHGDIA	KB742551.1:331662-429930	WSD1	WSD2	OK	128.957	219.128	0.764887	0.503403	0.3885	0.574556	no
XLOC_003836	ALYREF	KB742551.1:331662-429930	WSD1	WSD2	OK	73.3513	150.474	1.03662	0.217226	0.494	0.667791	no
XLOC_003837	PCYT2	KB742551.1:331662-429930	WSD1	WSD2	OK	39.8672	58.8578	0.56203	0.212028	0.5724	0.730099	no
XLOC_003838	SIRT7	KB742551.1:331662-429930	WSD1	WSD2	OK	25.175	22.3611	-0.170999	-0.0251799	0.88685	0.937431	no
XLOC_003839	MAFG	KB742551.1:331662-429930	WSD1	WSD2	OK	9.5837	9.36363	-0.0335147	-0.00464395	0.97675	0.986246	no
XLOC_003840	ENSAPLG00000015367	KB742551.1:431335-436160	WSD1	WSD2	OK	19.1101	21.239	0.152386	0.262659	0.64815	0.786113	no
XLOC_003842	NOTUM	KB742551.1:446410-454771	WSD1	WSD2	OK	6.62645	9.81099	0.566162	0.710471	0.21925	0.407748	no
XLOC_003843	ASPSCR1	KB742551.1:462388-515054	WSD1	WSD2	OK	11.3625	6.78899	-0.743009	-0.703074	0.22245	0.410498	no
XLOC_003844	DCXR	KB742551.1:531979-538801	WSD1	WSD2	OK	39.1503	63.7205	0.702734	0.928205	0.1069	0.271611	no
XLOC_003845	RFNG	KB742551.1:540152-578117	WSD1	WSD2	OK	38.1125	29.3113	-0.378811	-0.501365	0.4093	0.594	no
XLOC_003846	DUS1L	KB742551.1:540152-578117	WSD1	WSD2	OK	10.4136	7.61162	-0.45219	-0.249799	0.72315	0.837972	no
XLOC_003847	FASN	KB742551.1:579680-619388	WSD1	WSD2	OK	7.49263	6.78068	-0.144043	-0.255283	0.6615	0.796008	no
XLOC_003849	CSNK1D	KB742551.1:668282-700863	WSD1	WSD2	OK	17.0956	14.5563	-0.231979	-0.200236	0.71265	0.830829	no
XLOC_003855	PRPSAP2	KB742553.1:16713-30841	WSD1	WSD2	OK	33.9651	38.1114	0.166171	0.289281	0.6201	0.766016	no
XLOC_003857	EPN2	KB742553.1:104520-127607	WSD1	WSD2	OK	18.4169	20.7784	0.174057	0.318684	0.577	0.733435	no
XLOC_003858	ENSAPLG00000002857	KB742553.1:482439-492761	WSD1	WSD2	OK	9.22576	16.7007	0.856166	1.14124	0.06815	0.200029	no
XLOC_003860	LMF1	KB742553.1:720121-903938	WSD1	WSD2	OK	7.13354	21.6571	1.60215	2.44527	0.00015	0.00142024	yes
XLOC_003861	SHMT1	KB742553.1:2-5441	WSD1	WSD2	OK	3.50136	3.38078	-0.0505615	-0.0596791	0.91985	0.955824	no
XLOC_003862	FAM83G	KB742553.1:33164-67358	WSD1	WSD2	OK	0.587899	1.22737	1.06193	0.957777	0.11495	0.282775	no
XLOC_003863	ENSAPLG00000012882	KB742553.1:67664-72495	WSD1	WSD2	OK	5.35875	4.67103	-0.198155	-0.181826	0.74525	0.85229	no
XLOC_003864	B9D1	KB742553.1:134395-138553	WSD1	WSD2	OK	25.2284	19.2058	-0.393508	-0.649861	0.26005	0.447397	no
XLOC_003865	CACNA1H	KB742553.1:146035-264697	WSD1	WSD2	OK	1.43631	2.25269	0.649286	0.797393	0.15505	0.333537	no
XLOC_003867	SSTR5	KB742553.1:557377-565253	WSD1	WSD2	OK	1.10061	2.54027	1.20668	1.00057	0.0718	0.20753	no
XLOC_003868	SOX8	KB742553.1:699907-701791	WSD1	WSD2	OK	4.1206	3.68084	-0.162818	-0.15896	0.7848	0.877249	no
XLOC_003873	SNORA47	KB742554.1:47814-74231	WSD1	WSD2	OK	7.59509	0.271695	-4.80501	-1.04084	0.03865	0.133291	no
XLOC_003875	F2RL2	KB742554.1:206157-312416	WSD1	WSD2	OK	9.5449	5.53445	-0.78629	-0.435475	0.4015	0.586744	no
XLOC_003876	POC5	KB742554.1:600950-623755	WSD1	WSD2	OK	3.11327	4.51278	0.535588	0.667047	0.28135	0.469315	no
XLOC_003877	COL4A3BP	KB742554.1:693091-769916	WSD1	WSD2	OK	28.9692	38.6323	0.415287	0.781982	0.1857	0.371494	no
XLOC_003878	ENSAPLG00000006969	KB742554.1:812911-831946	WSD1	WSD2	OK	1.29785	0.429374	-1.59582	-0.869037	0.06625	0.195978	no
XLOC_003881	FAM169A	KB742554.1:967201-988329	WSD1	WSD2	OK	0.751112	1.45877	0.957656	0.880046	0.1249	0.29577	no
XLOC_003882	GFM2	KB742554.1:998037-1032092	WSD1	WSD2	OK	5.62503	5.10281	-0.140567	-0.108441	0.85235	0.918096	no
XLOC_003883	ENC1	KB742554.1:1067622-1076351	WSD1	WSD2	OK	3.03595	3.97239	0.387858	0.542488	0.33075	0.520083	no
XLOC_003884	ANKRA2	KB742554.1:1531590-1539430	WSD1	WSD2	OK	22.4522	29.1535	0.376808	0.582712	0.3102	0.499275	no
XLOC_003885	ENSAPLG00000009619	KB742554.1:1860906-1921833	WSD1	WSD2	OK	16.053	16.0476	-0.000491476	-0.000661915	0.99785	0.998527	no
XLOC_003887	ZNF366	KB742554.1:2022922-2058580	WSD1	WSD2	OK	5.97543	3.99674	-0.580219	-0.844062	0.1391	0.312639	no
XLOC_003888	MRPS27	KB742554.1:2109203-2151356	WSD1	WSD2	OK	16.051	22.6724	0.498276	0.743237	0.19715	0.384238	no
XLOC_003890	PGM5	KB742554.1:2370058-2454515	WSD1	WSD2	OK	0.565685	1.40583	1.31335	0.116267	0.6028	0.75297	no
XLOC_003891	DOCK8	KB742554.1:2524747-2601778	WSD1	WSD2	OK	3.74046	0.937685	-1.99604	-1.66131	0.0042	0.023362	yes
XLOC_003892	KANK1	KB742554.1:2622210-2741549	WSD1	WSD2	OK	30.9042	21.3515	-0.533467	-0.934037	0.1107	0.277869	no
XLOC_003895	DMRT2	KB742554.1:2856253-2859529	WSD1	WSD2	OK	12.5485	8.99429	-0.480436	-0.632125	0.29255	0.480879	no
XLOC_003896	SMARCA2	KB742554.1:3153660-3272779	WSD1	WSD2	OK	32.4918	43.1823	0.410368	0.738379	0.2001	0.387831	no
XLOC_003897	VLDLR	KB742554.1:3399291-3412685	WSD1	WSD2	OK	29.2827	21.6662	-0.434602	-0.775883	0.183	0.368366	no
XLOC_003899	AGGF1	KB742554.1:47814-74231	WSD1	WSD2	OK	21.5801	13.058	-0.724764	-1.2197	0.0373	0.129746	no
XLOC_003902	F2RL1	KB742554.1:154791-164106	WSD1	WSD2	OK	11.8846	7.762	-0.61459	-0.634391	0.2235	0.411534	no
XLOC_003903	F2R	KB742554.1:191416-196041	WSD1	WSD2	OK	15.024	9.49216	-0.662458	-0.816432	0.1717	0.354357	no
XLOC_003904	IQGAP2	KB742554.1:206157-312416	WSD1	WSD2	OK	15.2875	13.4771	-0.181839	-0.284675	0.63615	0.777527	no
XLOC_003906	ANKDD1B	KB742554.1:624075-650934	WSD1	WSD2	OK	2.47703	3.86045	0.640157	0.614802	0.33155	0.520912	no
XLOC_003907	POLK	KB742554.1:655364-688889	WSD1	WSD2	OK	10.3386	6.37431	-0.697703	-1.02323	0.09095	0.244115	no
XLOC_003908	MED18	KB742554.1:773831-774362	WSD1	WSD2	OK	6.15925	8.47738	0.460863	0.384194	0.52395	0.692424	no
XLOC_003909	HMGCR	KB742554.1:780808-795523	WSD1	WSD2	OK	4.7522	5.54722	0.223168	0.324313	0.57385	0.731107	no
XLOC_003910	NSA2	KB742554.1:992987-996615	WSD1	WSD2	OK	142.74	159.316	0.158495	0.295154	0.6017	0.752219	no
XLOC_003911	HEXB	KB742554.1:998037-1032092	WSD1	WSD2	OK	37.5342	35.271	-0.0897234	-0.136066	0.81485	0.895801	no
XLOC_003912	ARHGEF28	KB742554.1:1389087-1486932	WSD1	WSD2	OK	7.05915	3.9306	-0.844743	-1.22821	0.0362	0.126855	no
XLOC_003913	UTP15	KB742554.1:1521403-1531008	WSD1	WSD2	OK	7.89258	8.18967	0.0533082	0.0731579	0.8945	0.94152	no
XLOC_003914	BTF3	KB742554.1:1559721-1563802	WSD1	WSD2	OK	71.0424	81.1802	0.192448	0.328643	0.55845	0.719258	no
XLOC_003916	TMEM171	KB742554.1:1734054-1744674	WSD1	WSD2	OK	3.63434	2.9184	-0.316514	-0.271328	0.65205	0.789117	no
XLOC_003917	FCHO2	KB742554.1:1757316-1839979	WSD1	WSD2	OK	23.2147	14.9937	-0.630676	-1.06882	0.07325	0.210539	no
XLOC_003918	ENSAPLG00000009619	KB742554.1:1860906-1921833	WSD1	WSD2	OK	9.7581	10.0821	0.0471196	0.0509187	0.93215	0.962468	no
XLOC_003919	PTCD2	KB742554.1:2088555-2106302	WSD1	WSD2	OK	6.62017	3.58008	-0.886879	-0.855909	0.1493	0.325208	no
XLOC_003920	ENSAPLG00000010826	KB742554.1:2162984-2228670	WSD1	WSD2	OK	1.50881	6.14863	2.02685	3.1052	5e-05	0.000541201	yes
XLOC_003922	PGM5	KB742554.1:2370058-2454515	WSD1	WSD2	OK	51.5086	134.007	1.37943	2.15468	0.0006	0.00467863	yes
XLOC_003923	ENSAPLG00000012182	KB742554.1:2470488-2498152	WSD1	WSD2	OK	27.2993	22.3512	-0.288513	-0.477989	0.42325	0.606724	no
XLOC_003924	ENSAPLG00000013741	KB742554.1:2622210-2741549	WSD1	WSD2	OK	34.8481	42.8986	0.299853	0.0992475	0.88525	0.936487	no
XLOC_003926	PUM3	KB742554.1:3471689-3496497	WSD1	WSD2	OK	13.8851	13.0279	-0.0919289	-0.144373	0.804	0.889141	no
XLOC_003963	NRIP2	KB742556.1:554711-567618	WSD1	WSD2	OK	1.81997	6.91712	1.92625	2.16107	0.13145	0.303237	no
XLOC_003966	PARP11	KB742556.1:215961-225378	WSD1	WSD2	OK	4.6925	1.08443	-2.11342	-2.18366	0.0002	0.00182286	yes
XLOC_003967	TSPAN9	KB742556.1:244756-338507	WSD1	WSD2	OK	38.0556	44.8569	0.237219	0.442026	0.4425	0.623454	no
XLOC_003969	TEAD4	KB742556.1:426973-488267	WSD1	WSD2	OK	24.0943	33.2551	0.464882	0.768381	0.18705	0.372735	no
XLOC_003970	TULP3	KB742556.1:492828-527625	WSD1	WSD2	OK	15.4631	20.1219	0.379934	0.657615	0.2567	0.443888	no
XLOC_003971	RHNO1	KB742556.1:528133-531835	WSD1	WSD2	OK	15.8267	8.57888	-0.883496	-0.90026	0.1177	0.28695	no
XLOC_003972	ITFG2	KB742556.1:575929-589725	WSD1	WSD2	OK	14.5006	18.1696	0.325415	0.510913	0.365	0.55281	no
XLOC_003973	FKBP4	KB742556.1:590279-605143	WSD1	WSD2	OK	153.519	157.721	0.0389589	0.0683248	0.90505	0.947687	no
XLOC_003982	SLC16A7	KB742557.1:336413-372130	WSD1	WSD2	OK	2.43702	2.67549	0.134684	0.156953	0.74085	0.849399	no
XLOC_004000	S100A13	KB742558.1:16341-17537	WSD1	WSD2	OK	879.16	0.222407	-11.9487	-2.26945	0.0096	0.0458171	yes
XLOC_004001	S100A14	KB742558.1:18831-19716	WSD1	WSD2	OK	2.30043	27.5193	3.58046	1.34407	0.18505	0.370823	no
XLOC_004002	S100A16	KB742558.1:22117-25206	WSD1	WSD2	OK	21.043	222.804	3.40436	3.33219	5e-05	0.000541201	yes
XLOC_004003	S100A4	KB742558.1:30461-31477	WSD1	WSD2	OK	49.2632	392.262	2.99323	4.05092	5e-05	0.000541201	yes
XLOC_004004	S100A6	KB742558.1:32148-33337	WSD1	WSD2	OK	802.683	2806.9	1.80608	2.89521	5e-05	0.000541201	yes
XLOC_004005	ENSAPLG00000010189	KB742558.1:42493-47205	WSD1	WSD2	OK	61.8063	64.5914	0.0635885	0.0742287	0.8937	0.941113	no
XLOC_004007	CHTOP	KB742558.1:1418-9628	WSD1	WSD2	OK	75.7173	118.104	0.641358	1.1728	0.04435	0.147076	no
XLOC_004010	EDEM2	KB742559.1:290289-302773	WSD1	WSD2	OK	25.1685	23.8332	-0.0786432	-0.133707	0.8117	0.893924	no
XLOC_004011	TRPC4AP	KB742559.1:308228-338959	WSD1	WSD2	OK	30.6376	18.4697	-0.730141	-1.33848	0.02185	0.0875613	no
XLOC_004012	GSS	KB742559.1:373202-379003	WSD1	WSD2	OK	37.8257	45.4228	0.26405	0.467795	0.4365	0.618352	no
XLOC_004014	PTPRT	KB742559.1:688417-1041908	WSD1	WSD2	OK	0.116913	1.6441	3.81378	2.18545	5e-05	0.000541201	yes
XLOC_004015	ENSAPLG00000005678	KB742559.1:1404579-1405104	WSD1	WSD2	OK	2.74779	0.130572	-4.39536	-1.41118	0.12	0.289634	no
XLOC_004016	ACTR5	KB742559.1:1524428-1533784	WSD1	WSD2	OK	8.00272	5.67779	-0.49516	-0.627149	0.25895	0.44628	no
XLOC_004017	PPP1R16B	KB742559.1:1570731-1612548	WSD1	WSD2	OK	2.05776	2.19385	0.0923881	0.120227	0.82095	0.899473	no
XLOC_004019	ENSAPLG00000008829	KB742559.1:1623112-1625709	WSD1	WSD2	OK	2.75503	1.80091	-0.613347	-0.556862	0.32525	0.514453	no
XLOC_004020	DHX35	KB742559.1:1627875-1657294	WSD1	WSD2	OK	3.84801	2.25248	-0.7726	-0.928068	0.1068	0.271431	no
XLOC_004021	TOX2	KB742559.1:22175-99221	WSD1	WSD2	OK	0.886626	1.70757	0.945544	0.723559	0.16595	0.348642	no
XLOC_004024	ACSS2	KB742559.1:380043-411581	WSD1	WSD2	OK	9.17519	14.348	0.645036	1.12387	0.05375	0.168679	no
XLOC_004025	SOGA1	KB742559.1:422689-435581	WSD1	WSD2	OK	4.44785	6.22153	0.484162	0.68618	0.21955	0.408025	no
XLOC_004027	MYBL2	KB742559.1:1387895-1404013	WSD1	WSD2	OK	4.37641	16.6934	1.93146	2.92158	5e-05	0.000541201	yes
XLOC_004030	ARHGAP40	KB742559.1:1477539-1515612	WSD1	WSD2	OK	7.10755	6.58892	-0.109309	-0.168772	0.7716	0.869069	no
XLOC_004046	PIK3C3	KB742561.1:931480-997440	WSD1	WSD2	OK	16.3901	19.6955	0.26504	0.405651	0.49295	0.666788	no
XLOC_004058	NGF	KB742563.1:2700-122036	WSD1	WSD2	OK	1.90337	3.33205	0.807854	0.36499	0.3949	0.580421	no
XLOC_004059	TSPAN2	KB742563.1:2700-122036	WSD1	WSD2	OK	2.33396	4.65229	0.99516	0.763109	0.20965	0.398464	no
XLOC_004060	SIKE1	KB742563.1:176827-180730	WSD1	WSD2	OK	42.7092	72.5502	0.764434	0.777956	0.0696	0.203099	no
XLOC_004063	BCAS2	KB742563.1:244117-247275	WSD1	WSD2	OK	169.614	217.336	0.35767	0.483351	0.3915	0.577399	no
XLOC_004064	TRIM33	KB742563.1:257683-283630	WSD1	WSD2	OK	7.09786	7.16814	0.0142148	0.0229989	0.9695	0.98252	no
XLOC_004065	SYT6	KB742563.1:292568-330702	WSD1	WSD2	OK	2.09222	5.23132	1.32214	1.60636	0.008	0.0395156	yes
XLOC_004066	AP4B1	KB742563.1:377722-384344	WSD1	WSD2	OK	17.5859	8.4462	-1.05804	-1.65661	0.0052	0.0277591	yes
XLOC_004067	BCL2L15	KB742563.1:384787-389346	WSD1	WSD2	OK	20.11	31.1237	0.630097	0.652894	0.2479	0.435546	no
XLOC_004068	PTPN22	KB742563.1:390714-429309	WSD1	WSD2	OK	1.82452	1.09166	-0.740998	-0.48857	0.43655	0.618382	no
XLOC_004069	ENSAPLG00000013735	KB742563.1:528399-631462	WSD1	WSD2	OK	7.90285	8.09255	0.0342224	0.059959	0.91935	0.955526	no
XLOC_004070	IKBKE	KB742563.1:635377-645481	WSD1	WSD2	OK	7.90653	6.81359	-0.214631	-0.303743	0.59305	0.745703	no
XLOC_004071	RASSF5	KB742563.1:658668-678906	WSD1	WSD2	OK	6.5734	4.54376	-0.532753	-0.802136	0.17085	0.353278	no
XLOC_004072	DYRK3	KB742563.1:691798-703759	WSD1	WSD2	OK	16.5282	12.6042	-0.391026	-0.725615	0.20245	0.390751	no
XLOC_004074	MAPKAPK2	KB742563.1:716022-736374	WSD1	WSD2	OK	44.1763	42.3171	-0.0620342	-0.096131	0.8657	0.925566	no
XLOC_004076	PIGR	KB742563.1:773682-802768	WSD1	WSD2	OK	1.79679	2.40728	0.421986	0.0334908	0.86385	0.924579	no
XLOC_004077	PFKFB2	KB742563.1:824492-839609	WSD1	WSD2	OK	23.913	30.8816	0.368956	0.649111	0.26735	0.454817	no
XLOC_004079	ENSAPLG00000016248	KB742563.1:840280-917407	WSD1	WSD2	OK	17.3639	4.73959	-1.87326	-0.47509	0.47555	0.652058	no
XLOC_004084	OLFML3	KB742563.1:339820-341591	WSD1	WSD2	OK	29.1197	93.5593	1.68389	2.95919	5e-05	0.000541201	yes
XLOC_004085	HIPK1	KB742563.1:342507-367773	WSD1	WSD2	OK	22.5321	22.673	0.00898774	0.0167739	0.9754	0.985632	no
XLOC_004086	ENSAPLG00000001831	KB742563.1:372540-374072	WSD1	WSD2	OK	5.07508	4.46	-0.186387	-0.124127	0.82985	0.904944	no
XLOC_004087	SLC41A1	KB742563.1:390714-429309	WSD1	WSD2	OK	3.54782	5.52444	0.638894	0.675679	0.2271	0.414894	no
XLOC_004088	PM20D1	KB742563.1:434716-446706	WSD1	WSD2	OK	10.3458	25.3418	1.29247	1.94837	0.0016	0.0106789	yes
XLOC_004090	RAB7B	KB742563.1:480080-481754	WSD1	WSD2	OK	5.04739	12.8146	1.34418	1.29369	0.031	0.11341	no
XLOC_004093	ENSAPLG00000013732	KB742563.1:521467-526201	WSD1	WSD2	OK	1.81526	6.64361	1.87179	0.82265	0.19875	0.386126	no
XLOC_004094	EIF2D	KB742563.1:679170-689896	WSD1	WSD2	OK	31.5204	31.5181	-0.000101342	-0.000162274	0.99985	0.999896	no
XLOC_004096	PIGR	KB742563.1:773682-802768	WSD1	WSD2	OK	304	82.1214	-1.88824	-2.28879	0.00085	0.00627356	yes
XLOC_004097	C1orf116	KB742563.1:807690-813267	WSD1	WSD2	OK	7.82968	4.82163	-0.699431	-0.883201	0.1323	0.304478	no
XLOC_004098	YOD1	KB742563.1:818919-823185	WSD1	WSD2	OK	9.0771	10.5368	0.215138	0.267213	0.57945	0.735382	no
XLOC_004099	ENSAPLG00000001843	KB742563.1:918275-945442	WSD1	WSD2	OK	17.9426	51.2967	1.51548	0.156436	0.17215	0.354913	no
XLOC_004100	CD34	KB742563.1:954496-965976	WSD1	WSD2	OK	13.9538	12.7387	-0.131431	-0.114393	0.8432	0.912803	no
XLOC_004121	ENSAPLG00000010510	KB742564.1:310564-324467	WSD1	WSD2	OK	3.95333	2.29557	-0.784217	-0.596062	0.39105	0.576965	no
XLOC_004122	C18orf54	KB742564.1:324558-332719	WSD1	WSD2	OK	2.58067	0.401202	-2.68534	-2.00372	0.00205	0.0130658	yes
XLOC_004124	RAB27B	KB742564.1:358236-375732	WSD1	WSD2	OK	5.94297	3.10336	-0.937354	-0.761889	0.14095	0.314909	no
XLOC_004126	MBD2	KB742564.1:278667-306654	WSD1	WSD2	OK	54.2601	72.9791	0.427591	0.724082	0.21415	0.402744	no
XLOC_004127	ENSAPLG00000010510	KB742564.1:310564-324467	WSD1	WSD2	OK	11.9632	16.4982	0.463705	0.629734	0.33185	0.521232	no
XLOC_004128	CCDC68	KB742564.1:358236-375732	WSD1	WSD2	OK	3.11854	3.82451	0.294402	0.219185	0.6971	0.820309	no
XLOC_004129	TCF4	KB742564.1:411225-585261	WSD1	WSD2	OK	33.985	66.5997	0.970619	1.40913	0.00245	0.0151248	yes
XLOC_004134	STAP1	KB742565.1:543215-552204	WSD1	WSD2	OK	5.07499	0.421424	-3.59006	-2.45448	0.00085	0.00627356	yes
XLOC_004135	YTHDC1	KB742565.1:690818-711777	WSD1	WSD2	OK	38.7646	48.3153	0.31774	0.56067	0.3412	0.530413	no
XLOC_004137	GC	KB742565.1:794342-800465	WSD1	WSD2	OK	0.0169928	2.60428	7.25982	1.32588	0.13	0.301528	no
XLOC_004138	EPHA5	KB742565.1:17038-191938	WSD1	WSD2	OK	0.606065	2.79715	2.20641	2.10941	0.00075	0.00564338	yes
XLOC_004139	CENPC	KB742565.1:514591-543136	WSD1	WSD2	OK	5.41692	3.04564	-0.83073	-1.05298	0.07415	0.21241	no
XLOC_004140	UBA6	KB742565.1:553888-585185	WSD1	WSD2	OK	13.6349	19.3472	0.504818	0.643855	0.2693	0.456846	no
XLOC_004142	ENSAPLG00000009678	KB742565.1:639984-651473	WSD1	WSD2	OK	0.130389	4.24373	5.02444	3.07989	0.0307	0.112569	no
XLOC_004143	ENSAPLG00000010167	KB742565.1:712514-725150	WSD1	WSD2	OK	1.53572	3.3204	1.11244	0.989224	0.0862	0.236015	no
XLOC_004144	SULT1E1	KB742565.1:728807-742932	WSD1	WSD2	OK	16.6335	39.1818	1.23609	1.7335	0.015	0.0652884	no
XLOC_004146	SLC4A4	KB742565.1:824322-1033719	WSD1	WSD2	OK	44.1325	33.1021	-0.414919	-0.68897	0.2356	0.423738	no
XLOC_004147	DCK	KB742565.1:1063764-1073417	WSD1	WSD2	OK	7.03992	12.476	0.82553	1.18488	0.046	0.150831	no
XLOC_004148	MOB1B	KB742565.1:1078210-1112610	WSD1	WSD2	OK	4.87885	5.26819	0.110766	0.0877019	0.8819	0.934681	no
XLOC_004151	SBF1	KB742566.1:26759-60292	WSD1	WSD2	OK	11.0321	15.0592	0.44894	0.805037	0.1573	0.336625	no
XLOC_004152	PPP6R2	KB742566.1:63058-131295	WSD1	WSD2	OK	58.9469	44.9961	-0.389616	-0.602133	0.30235	0.490911	no
XLOC_004158	SOCS6	KB742567.1:568937-596013	WSD1	WSD2	OK	7.16645	7.31361	0.0293249	0.043478	0.9394	0.96653	no
XLOC_004160	CD226	KB742567.1:398996-424529	WSD1	WSD2	OK	1.30577	1.30371	-0.00228151	-0.00139183	0.9966	0.997723	no
XLOC_004161	RTTN	KB742567.1:445279-528039	WSD1	WSD2	OK	1.91911	2.13523	0.153958	0.171686	0.7739	0.870443	no
XLOC_004183	MCM2	KB742569.1:190496-201955	WSD1	WSD2	OK	5.47716	3.00622	-0.865479	-1.19573	0.04445	0.147306	no
XLOC_004184	PODXL2	KB742569.1:218829-239864	WSD1	WSD2	OK	5.73467	8.39735	0.550223	0.903809	0.1083	0.273966	no
XLOC_004185	ABTB1	KB742569.1:241940-269998	WSD1	WSD2	OK	31.3257	15.7951	-0.987875	-1.81127	0.00185	0.0120161	yes
XLOC_004187	SEC61A1	KB742569.1:405014-415006	WSD1	WSD2	OK	41.3373	30.2093	-0.452453	-0.789312	0.1701	0.352412	no
XLOC_004188	EEFSEC	KB742569.1:481172-580212	WSD1	WSD2	OK	10.7633	11.4663	0.0912756	0.139848	0.8038	0.889056	no
XLOC_004192	NXN	KB742569.1:709661-735852	WSD1	WSD2	OK	51.0349	76.9169	0.591815	1.10116	0.05525	0.171988	no
XLOC_004194	VPS53	KB742569.1:755125-815118	WSD1	WSD2	OK	9.61353	6.47779	-0.569565	-0.884967	0.12425	0.294807	no
XLOC_004195	FAM101B	KB742569.1:820335-828310	WSD1	WSD2	OK	19.4551	30.9218	0.66848	0.43672	0.21755	0.406422	no
XLOC_004196	DOC2B	KB742569.1:828644-900247	WSD1	WSD2	OK	13.6674	12.3542	-0.145739	-0.245391	0.6742	0.804936	no
XLOC_004199	CHCHD6	KB742569.1:48982-166654	WSD1	WSD2	OK	38.4408	86.0648	1.16278	2.02229	0.0004	0.00331455	yes
XLOC_004200	TPRA1	KB742569.1:169453-184884	WSD1	WSD2	OK	14.4679	9.45495	-0.613714	-1.01436	0.0836	0.231189	no
XLOC_004201	MGLL	KB742569.1:274358-337862	WSD1	WSD2	OK	110.549	100.443	-0.138311	-0.140825	0.7284	0.841447	no
XLOC_004203	RUVBL1	KB742569.1:434283-450109	WSD1	WSD2	OK	43.7603	49.9962	0.192194	0.344064	0.54485	0.708921	no
XLOC_004204	RNMTL1	KB742569.1:737963-753136	WSD1	WSD2	OK	8.74765	33.3013	1.92861	1.22541	0.0287	0.107342	no
XLOC_004205	FAM57A	KB742569.1:737963-753136	WSD1	WSD2	OK	23.0367	25.1442	0.126295	0.068489	0.9099	0.950464	no
XLOC_004206	C17orf97	KB742569.1:820335-828310	WSD1	WSD2	OK	6.85389	21.9899	1.68185	0.838986	0.22485	0.412836	no
XLOC_004207	TEX14	KB742569.1:908354-933617	WSD1	WSD2	OK	0.55305	1.10252	0.995321	0.423277	0.2962	0.484589	no
XLOC_004225	PRKX	KB742570.1:392748-422451	WSD1	WSD2	OK	10.0982	7.72087	-0.387266	-0.633337	0.27205	0.459689	no
XLOC_004226	MXRA5	KB742570.1:584063-601912	WSD1	WSD2	OK	1.23842	14.801	3.57912	4.98494	5e-05	0.000541201	yes
XLOC_004227	ENSAPLG00000007832	KB742570.1:719581-739371	WSD1	WSD2	OK	1.89713	7.16822	1.9178	2.03274	0.0019	0.0122842	yes
XLOC_004229	ZEB2	KB742571.1:234021-346876	WSD1	WSD2	OK	22.5731	29.4124	0.381816	0.64823	0.26735	0.454817	no
XLOC_004230	GTDC1	KB742571.1:375941-555100	WSD1	WSD2	OK	10.2457	11.1356	0.120158	0.170228	0.7717	0.869106	no
XLOC_004237	NXPH2	KB742571.1:2377573-2420798	WSD1	WSD2	OK	0.650273	5.32087	3.03255	2.69575	0.0001	0.000999576	yes
XLOC_004238	ARHGAP15	KB742571.1:647415-980466	WSD1	WSD2	OK	4.49488	6.15259	0.452913	0.58622	0.29915	0.487521	no
XLOC_004240	SPOPL	KB742571.1:2437220-2455465	WSD1	WSD2	OK	16.1946	12.8719	-0.331288	-0.595386	0.311	0.500166	no
XLOC_004254	PIGB	KB742572.1:142931-168878	WSD1	WSD2	OK	8.34328	10.3428	0.309944	0.136181	0.82745	0.903542	no
XLOC_004257	TEX9	KB742572.1:454339-484601	WSD1	WSD2	OK	9.30553	6.07589	-0.614992	-0.399584	0.605	0.754694	no
XLOC_004258	TCF12	KB742572.1:604347-762093	WSD1	WSD2	OK	38.5587	41.2701	0.0980396	0.178259	0.7624	0.863325	no
XLOC_004259	CGNL1	KB742572.1:800326-854384	WSD1	WSD2	OK	14.6413	8.07842	-0.857894	-1.4471	0.01485	0.0647637	no
XLOC_004260	ENSAPLG00000008051	KB742572.1:866160-927686	WSD1	WSD2	OK	17.3488	9.78797	-0.825755	-1.41065	0.0163	0.0697048	no
XLOC_004261	AQP9	KB742572.1:1073677-1102589	WSD1	WSD2	OK	0.744892	1.38578	0.895593	0.527309	0.24365	0.431627	no
XLOC_004262	RSL24D1	KB742572.1:94895-103886	WSD1	WSD2	OK	70.2502	63.3825	-0.148417	-0.280721	0.6379	0.778888	no
XLOC_004263	RAB27A	KB742572.1:106257-141711	WSD1	WSD2	OK	30.9433	35.6866	0.205757	0.380351	0.52245	0.691195	no
XLOC_004264	CCPG1	KB742572.1:142931-168878	WSD1	WSD2	OK	42.2022	41.6251	-0.019863	-0.0343021	0.9531	0.97379	no
XLOC_004265	DYX1C1	KB742572.1:176288-184334	WSD1	WSD2	OK	9.76507	22.813	1.22415	1.8167	0.00535	0.0284125	yes
XLOC_004266	PYGO1	KB742572.1:186193-195032	WSD1	WSD2	OK	2.22468	1.39322	-0.67517	-0.812139	0.1414	0.315507	no
XLOC_004268	NEDD4	KB742572.1:311759-359241	WSD1	WSD2	OK	7.3615	6.48346	-0.183235	-0.27621	0.62735	0.771329	no
XLOC_004270	RFX7	KB742572.1:375242-405894	WSD1	WSD2	OK	6.56638	6.06786	-0.113911	-0.193154	0.73695	0.847017	no
XLOC_004271	MNS1	KB742572.1:454339-484601	WSD1	WSD2	OK	16.4892	25.6422	0.636997	0.833635	0.1421	0.316422	no
XLOC_004272	ENSAPLG00000006903	KB742572.1:514336-561860	WSD1	WSD2	OK	8.73116	4.1512	-1.07265	-1.68017	0.0065	0.0333603	yes
XLOC_004273	ALDH1A2	KB742572.1:1007638-1063416	WSD1	WSD2	OK	27.9697	52.7545	0.91543	1.59771	0.00575	0.0301699	yes
XLOC_004289	IDNK	KB742573.1:499413-506676	WSD1	WSD2	OK	2.59146	4.80015	0.889314	0.672565	0.2643	0.451779	no
XLOC_004290	RASEF	KB742573.1:230712-259441	WSD1	WSD2	OK	5.19517	4.02632	-0.367707	-0.553961	0.3486	0.537345	no
XLOC_004291	FRMD3	KB742573.1:338830-425694	WSD1	WSD2	OK	2.49865	1.61335	-0.63109	-0.711488	0.2192	0.407708	no
XLOC_004292	ENSAPLG00000014441	KB742573.1:509254-522594	WSD1	WSD2	OK	27.115	22.4935	-0.269586	-0.480161	0.4185	0.602338	no
XLOC_004293	GKAP1	KB742573.1:540671-557375	WSD1	WSD2	OK	12.3293	9.22946	-0.417769	-0.547277	0.34545	0.534433	no
XLOC_004295	SPRY3	KB742574.1:45675-57801	WSD1	WSD2	OK	4.22346	4.30356	0.0271061	0.028247	0.96235	0.978685	no
XLOC_004297	ENSAPLG00000012679	KB742574.1:188813-199679	WSD1	WSD2	OK	1.70324	0.522793	-1.70397	-1.27884	0.1473	0.322552	no
XLOC_004298	VAMP7	KB742574.1:206266-220707	WSD1	WSD2	OK	23.9491	22.1731	-0.111159	-0.195314	0.73375	0.844934	no
XLOC_004302	ENSAPLG00000001241	KB742574.1:419923-445958	WSD1	WSD2	OK	51.3326	77.5233	0.594756	0.826387	0.1543	0.332453	no
XLOC_004307	TMLHE	KB742574.1:19346-35406	WSD1	WSD2	OK	13.1602	17.1378	0.381002	0.466895	0.4352	0.617231	no
XLOC_004309	POLR1D	KB742574.1:202869-204801	WSD1	WSD2	OK	53.2162	39.5062	-0.429787	-0.413153	0.44635	0.626876	no
XLOC_004310	ENSAPLG00000012884	KB742574.1:222933-248418	WSD1	WSD2	OK	3.33791	5.853	0.81023	1.05633	0.07505	0.214236	no
XLOC_004311	ZNF185	KB742574.1:251231-293698	WSD1	WSD2	OK	1.59013	2.00382	0.333607	0.276169	0.6356	0.777089	no
XLOC_004312	NSDHL	KB742574.1:303514-314808	WSD1	WSD2	OK	2.53166	4.92552	0.960192	0.972766	0.0914	0.244872	no
XLOC_004313	ENSAPLG00000013521	KB742574.1:327926-331970	WSD1	WSD2	OK	36.8956	47.4755	0.363736	0.59511	0.29125	0.479539	no
XLOC_004314	GLOD5	KB742574.1:375565-379338	WSD1	WSD2	OK	1.12719	0.266286	-2.08168	-0.79859	0.10495	0.268285	no
XLOC_004316	ENSAPLG00000014118	KB742574.1:468086-488828	WSD1	WSD2	OK	32.3344	43.1604	0.41664	0.727872	0.1872	0.372874	no
XLOC_004317	ENSAPLG00000014128	KB742574.1:504476-512324	WSD1	WSD2	OK	47.6459	56.2791	0.240247	0.414365	0.4764	0.652726	no
XLOC_004320	C8orf48	KB742574.1:572424-609177	WSD1	WSD2	OK	2.17798	7.00678	1.68576	0.491252	0.10395	0.266601	no
XLOC_004336	SLC9A3R1	KB742575.1:297264-299595	WSD1	WSD2	OK	8.35653	14.8421	0.828716	1.05866	0.0618	0.186536	no
XLOC_004337	TMEM104	KB742575.1:309096-346376	WSD1	WSD2	OK	2.82605	6.0199	1.09095	1.19478	0.04495	0.148458	no
XLOC_004341	HID1	KB742575.1:432702-458300	WSD1	WSD2	OK	4.78518	9.67954	1.01637	0.642749	0.24085	0.429152	no
XLOC_004342	CDR2L	KB742575.1:463314-508274	WSD1	WSD2	OK	1.93823	2.51661	0.376743	0.1279	0.85255	0.91822	no
XLOC_004343	KCTD2	KB742575.1:463314-508274	WSD1	WSD2	OK	44.1697	35.4069	-0.319025	-0.381982	0.4523	0.631969	no
XLOC_004344	ICT1	KB742575.1:463314-508274	WSD1	WSD2	OK	24.9863	34.2638	0.455544	0.186656	0.77315	0.869999	no
XLOC_004346	SLC16A5	KB742575.1:515890-526304	WSD1	WSD2	OK	5.08708	8.90779	0.808231	0.895792	0.13435	0.30679	no
XLOC_004347	ENSAPLG00000006788	KB742575.1:529546-532002	WSD1	WSD2	OK	15.3946	5.56402	-1.46822	-1.70332	0.00305	0.0180554	yes
XLOC_004348	NUP85	KB742575.1:567416-578807	WSD1	WSD2	OK	27.6056	25.0466	-0.140348	-0.23852	0.6807	0.80921	no
XLOC_004349	MRPS7	KB742575.1:601295-669021	WSD1	WSD2	OK	21.2854	25.4403	0.257253	0.0965646	0.8738	0.930147	no
XLOC_004350	TMEM94	KB742575.1:690342-733884	WSD1	WSD2	OK	11.5855	5.39075	-1.10376	-1.70888	0.0047	0.0255516	yes
XLOC_004351	ENSAPLG00000009417	KB742575.1:736760-777741	WSD1	WSD2	OK	6.00647	1.85126	-1.69801	-0.571602	0.3563	0.544657	no
XLOC_004353	TSEN54	KB742575.1:816603-824997	WSD1	WSD2	OK	8.9451	7.33275	-0.286742	-0.399649	0.48155	0.657048	no
XLOC_004354	LLGL2	KB742575.1:827910-860735	WSD1	WSD2	OK	38.7826	64.9373	0.743639	0.951044	0.0905	0.243416	no
XLOC_004357	SMIM5	KB742575.1:920334-991580	WSD1	WSD2	OK	4.88309	10.1316	1.053	0.564806	0.44075	0.622001	no
XLOC_004358	SAP30BP	KB742575.1:920334-991580	WSD1	WSD2	OK	29.4339	27.8877	-0.0778482	-0.0999363	0.86375	0.924525	no
XLOC_004359	ITGB4	KB742575.1:997411-1028794	WSD1	WSD2	OK	7.08079	16.2091	1.19482	1.7796	0.002	0.0128114	yes
XLOC_004360	ENSAPLG00000013382	KB742575.1:1030369-1034117	WSD1	WSD2	OK	3.24965	0.493945	-2.71786	-1.15388	0.27005	0.45755	no
XLOC_004363	NAT9	KB742575.1:303226-306728	WSD1	WSD2	OK	6.39624	4.21587	-0.601392	-0.642296	0.27925	0.467236	no
XLOC_004365	FDXR	KB742575.1:369677-376927	WSD1	WSD2	OK	6.685	8.6842	0.377466	0.50969	0.39155	0.577466	no
XLOC_004366	FADS6	KB742575.1:381630-386005	WSD1	WSD2	OK	5.55547	3.44734	-0.688423	-0.631015	0.2653	0.452754	no
XLOC_004369	HID1	KB742575.1:432702-458300	WSD1	WSD2	OK	8.53706	10.8214	0.342077	0.496545	0.398	0.583325	no
XLOC_004370	CDR2L	KB742575.1:463314-508274	WSD1	WSD2	OK	1.41269	0.0252329	-5.807	-0.23388	0.24765	0.435366	no
XLOC_004371	ATP5H	KB742575.1:463314-508274	WSD1	WSD2	OK	320.077	796.055	1.31445	1.35702	0.0206	0.0836295	no
XLOC_004373	HN1	KB742575.1:536802-553471	WSD1	WSD2	OK	67.8747	125.673	0.888729	1.60383	0.00615	0.0318959	yes
XLOC_004374	ENSAPLG00000006800	KB742575.1:553532-561615	WSD1	WSD2	OK	364.827	473.014	0.37467	0.616081	0.2893	0.477589	no
XLOC_004375	GGA3	KB742575.1:578924-596999	WSD1	WSD2	OK	10.1238	7.99306	-0.340931	-0.574145	0.3289	0.518072	no
XLOC_004377	GRB2	KB742575.1:601295-669021	WSD1	WSD2	OK	115.91	116.028	0.00146457	0.000689739	0.9973	0.998223	no
XLOC_004378	CASKIN2	KB742575.1:736760-777741	WSD1	WSD2	OK	4.60495	2.7358	-0.751224	-1.06695	0.0822	0.228472	no
XLOC_004380	RECQL5	KB742575.1:920334-991580	WSD1	WSD2	OK	5.76555	10.0191	0.797224	0.805794	0.17975	0.36418	no
XLOC_004383	GALK1	KB742575.1:997411-1028794	WSD1	WSD2	OK	12.182	13.6562	0.164803	0.101794	0.8913	0.939768	no
XLOC_004393	PTRF	KB742576.1:30502-48670	WSD1	WSD2	OK	60.7973	90.5015	0.573935	0.86092	0.12495	0.295808	no
XLOC_004394	STAT3	KB742576.1:53359-62368	WSD1	WSD2	OK	56.851	45.1833	-0.331395	-0.605372	0.3012	0.489705	no
XLOC_004397	ENSAPLG00000001203	KB742576.1:92539-92719	WSD1	WSD2	OK	95.3391	2807.87	4.88026	4.06758	0.00025	0.00221296	yes
XLOC_004398	ENSAPLG00000009370	KB742576.1:100873-106337	WSD1	WSD2	OK	1.32408	2.17603	0.716703	0.775717	0.20895	0.39778	no
XLOC_004400	ATP6V0A1	KB742576.1:4708-27035	WSD1	WSD2	OK	12.1982	12.1238	-0.00883137	-0.013585	0.9829	0.989575	no
XLOC_004410	VDR	KB742577.1:17419-51081	WSD1	WSD2	OK	11.0612	4.95129	-1.15963	-0.987173	0.0713	0.20655	no
XLOC_004412	TMEM106C	KB742577.1:5618-9221	WSD1	WSD2	OK	38.5725	70.7951	0.876078	1.35599	0.02105	0.0850597	no
XLOC_004413	AAAS	KB742577.1:59585-64892	WSD1	WSD2	OK	2.31953	7.24411	1.64297	1.54954	0.00865	0.0421421	yes
XLOC_004414	MAFB	KB742578.1:114565-117833	WSD1	WSD2	OK	32.902	40.7224	0.307648	0.542668	0.34095	0.530177	no
XLOC_004416	GRM7	KB742579.1:183915-444275	WSD1	WSD2	OK	2.72015	0.283629	-3.26161	-2.10433	0.01225	0.0556415	no
XLOC_004417	LMCD1	KB742579.1:653825-673025	WSD1	WSD2	OK	14.9571	30.1022	1.00904	1.0079	0.07275	0.209487	no
XLOC_004419	THUMPD3	KB742579.1:929390-934685	WSD1	WSD2	OK	31.4793	23.4039	-0.427654	-0.75122	0.20035	0.388124	no
XLOC_004420	ENSAPLG00000003676	KB742579.1:935182-937246	WSD1	WSD2	OK	70.2504	87.0831	0.309887	0.128116	0.51975	0.689106	no
XLOC_004421	IRAK2	KB742579.1:939298-954123	WSD1	WSD2	OK	8.84058	6.66307	-0.407954	-0.571978	0.3307	0.52003	no
XLOC_004422	CAND2	KB742579.1:969410-985302	WSD1	WSD2	OK	11.3225	15.3646	0.440412	0.79085	0.17775	0.361557	no
XLOC_004423	IFT122	KB742579.1:988277-1023140	WSD1	WSD2	OK	19.4746	47.4284	1.28416	1.36558	0.0332	0.119202	no
XLOC_004425	H1FOO	KB742579.1:1032106-1235294	WSD1	WSD2	OK	1.11272	7.12731	2.67927	0.17941	0.2907	0.478955	no
XLOC_004428	RBSN	KB742579.1:1273547-1288931	WSD1	WSD2	OK	10.2586	7.12459	-0.525948	-0.625201	0.26235	0.449815	no
XLOC_004430	OXTR	KB742579.1:720969-726816	WSD1	WSD2	OK	1.07038	1.82851	0.772546	0.605678	0.29125	0.479539	no
XLOC_004431	RAD18	KB742579.1:756513-799332	WSD1	WSD2	OK	4.04121	4.61213	0.190644	0.221947	0.7038	0.824834	no
XLOC_004432	SRGAP3	KB742579.1:819771-872959	WSD1	WSD2	OK	5.30059	5.77066	0.122584	0.198263	0.7327	0.844257	no
XLOC_004434	SEC13	KB742579.1:962111-967561	WSD1	WSD2	OK	42.1669	78.2293	0.891599	1.62099	0.005	0.026894	yes
XLOC_004435	RPL32	KB742579.1:985531-986594	WSD1	WSD2	OK	1969.83	5094.38	1.37083	2.07039	0.00055	0.00434596	yes
XLOC_004436	MBD4	KB742579.1:988277-1023140	WSD1	WSD2	OK	97.0954	137.529	0.502257	0.532916	0.35285	0.541425	no
XLOC_004437	PLXND1	KB742579.1:1032106-1235294	WSD1	WSD2	OK	8.22989	14.3179	0.798875	1.2248	0.0409	0.138934	no
XLOC_004438	TMCC1	KB742579.1:1032106-1235294	WSD1	WSD2	OK	10.4531	9.3172	-0.165966	-0.135196	0.84115	0.911595	no
XLOC_004440	MRPS25	KB742579.1:1273547-1288931	WSD1	WSD2	OK	121.661	113.105	-0.105206	-0.107315	0.84975	0.916627	no
XLOC_004441	NR2C2	KB742579.1:1290406-1329319	WSD1	WSD2	OK	43.9831	21.3315	-1.04397	-1.41981	0.01795	0.0751989	no
XLOC_004442	FGD5	KB742579.1:1332735-1429861	WSD1	WSD2	OK	11.8744	9.07867	-0.387304	-0.661269	0.26465	0.452139	no
XLOC_004453	TRMT61B	KB742580.1:269356-280575	WSD1	WSD2	OK	22.7273	18.3656	-0.30742	-0.294775	0.6383	0.779142	no
XLOC_004454	EPCAM	KB742580.1:292050-299007	WSD1	WSD2	OK	125.104	72.9393	-0.778361	-1.348	0.0228	0.0903937	no
XLOC_004455	MSH2	KB742580.1:305145-339249	WSD1	WSD2	OK	8.53983	12.6953	0.572018	0.933375	0.1083	0.273966	no
XLOC_004457	MSH6	KB742580.1:458026-542384	WSD1	WSD2	OK	8.06518	11.628	0.527821	0.507882	0.37565	0.562647	no
XLOC_004459	FOXN2	KB742580.1:626297-645561	WSD1	WSD2	OK	7.65668	7.51171	-0.0275786	-0.0459401	0.93975	0.966744	no
XLOC_004460	PPP1R21	KB742580.1:656459-683344	WSD1	WSD2	OK	15.5488	16.0266	0.0436575	0.0742206	0.90325	0.946635	no
XLOC_004461	ENSAPLG00000002684	KB742580.1:692185-732819	WSD1	WSD2	OK	11.4395	4.345	-1.3966	-2.28584	0.0001	0.000999576	yes
XLOC_004462	SEC23B	KB742580.1:2933395-2953631	WSD1	WSD2	OK	3.99	2.13605	-0.90144	-0.445705	0.44375	0.624611	no
XLOC_004463	DZANK1	KB742580.1:2964805-2983379	WSD1	WSD2	OK	4.47005	7.91746	0.824746	1.0317	0.08835	0.240027	no
XLOC_004464	CLIP4	KB742580.1:131259-158709	WSD1	WSD2	OK	2.77111	3.40428	0.296886	0.395414	0.49635	0.669725	no
XLOC_004465	FAM179A	KB742580.1:182232-222179	WSD1	WSD2	OK	1.82876	1.82481	-0.00311943	-0.00349993	0.9959	0.997307	no
XLOC_004466	WDR43	KB742580.1:242365-266761	WSD1	WSD2	OK	20.3415	23.5175	0.209313	0.370035	0.52475	0.693065	no
XLOC_004471	SPDYA	KB742580.1:269356-280575	WSD1	WSD2	OK	0.811746	1.6327	1.00816	0.301115	0.5666	0.725834	no
XLOC_004472	KCNK12	KB742580.1:351923-362790	WSD1	WSD2	OK	2.28268	0.383308	-2.57416	-0.969882	0.05395	0.169172	no
XLOC_004473	FBXO11	KB742580.1:458026-542384	WSD1	WSD2	OK	21.0186	26.0721	0.310841	0.459824	0.3811	0.567722	no
XLOC_004475	FSHR	KB742580.1:856565-940772	WSD1	WSD2	OK	1.67571	6.91643	2.04525	2.23267	0.0007	0.00532773	yes
XLOC_004480	DTD1	KB742580.1:2911584-2931019	WSD1	WSD2	OK	17.5721	19.8603	0.176605	0.236824	0.675	0.805461	no
XLOC_004481	SEC23B	KB742580.1:2933395-2953631	WSD1	WSD2	OK	21.6263	32.204	0.574454	0.93326	0.1022	0.263724	no
XLOC_004482	POLR3F	KB742580.1:2957256-2964750	WSD1	WSD2	OK	15.4245	11.9179	-0.372095	-0.545941	0.33805	0.527343	no
XLOC_004497	LYN	KB742582.1:81042-127300	WSD1	WSD2	OK	31.924	38.5931	0.273701	0.487951	0.4038	0.588825	no
XLOC_004498	CHCHD7	KB742582.1:235256-238003	WSD1	WSD2	OK	34.663	29.5028	-0.232544	-0.296583	0.60455	0.754314	no
XLOC_004499	FAM110B	KB742582.1:909765-912854	WSD1	WSD2	OK	5.13882	8.68753	0.757509	1.07688	0.05315	0.16731	no
XLOC_004500	UBXN2B	KB742582.1:994264-1010635	WSD1	WSD2	OK	8.17117	8.97346	0.135121	0.192518	0.74825	0.854207	no
XLOC_004501	SDCBP	KB742582.1:1052928-1066220	WSD1	WSD2	OK	234.929	279.538	0.250817	0.444699	0.4472	0.627513	no
XLOC_004505	RPS20	KB742582.1:155656-157037	WSD1	WSD2	OK	2117.64	9365.25	2.14486	3.13604	5e-05	0.000541201	yes
XLOC_004507	PLAG1	KB742582.1:186388-192783	WSD1	WSD2	OK	1.65145	1.25334	-0.397953	-0.337319	0.58855	0.742333	no
XLOC_004508	SDR16C5	KB742582.1:258011-271329	WSD1	WSD2	OK	7.58725	7.06633	-0.102617	-0.120377	0.83225	0.906426	no
XLOC_004510	IMPAD1	KB742582.1:553353-613656	WSD1	WSD2	OK	13.5153	11.1827	-0.273326	-0.362817	0.517	0.686794	no
XLOC_004512	ENSAPLG00000008911	KB742582.1:1068650-1105259	WSD1	WSD2	OK	25.3286	19.3953	-0.385064	-0.670082	0.24655	0.434462	no
XLOC_004513	TOX	KB742582.1:1158221-1381824	WSD1	WSD2	OK	7.42234	5.45101	-0.44535	-0.676214	0.2432	0.431154	no
XLOC_004536	FER	KB742583.1:37041-208672	WSD1	WSD2	OK	2.84579	7.51021	1.40002	1.84927	0.00265	0.0161239	yes
XLOC_004537	MAN2A1	KB742583.1:407967-528703	WSD1	WSD2	OK	13.1935	9.92054	-0.411337	-0.648964	0.28255	0.470632	no
XLOC_004545	MICU2	KB742584.1:36377-146411	WSD1	WSD2	OK	22.223	20.6751	-0.104161	-0.188168	0.74995	0.855101	no
XLOC_004550	WBP11	KB742585.1:5161-16267	WSD1	WSD2	OK	28.4071	22.0792	-0.363559	-0.653109	0.2508	0.438302	no
XLOC_004553	ENSAPLG00000002193	KB742585.1:22409-133508	WSD1	WSD2	OK	4.2566	2.65562	-0.680653	-0.126581	0.66755	0.800193	no
XLOC_004554	ENSAPLG00000002133	KB742585.1:22409-133508	WSD1	WSD2	OK	4.1475	2.78153	-0.576363	-0.121186	0.755	0.858535	no
XLOC_004558	ENSAPLG00000002195	KB742585.1:22409-133508	WSD1	WSD2	OK	11.882	21.7478	0.872097	0.219611	0.66955	0.801694	no
XLOC_004562	ENSAPLG00000002308	KB742585.1:22409-133508	WSD1	WSD2	OK	1.66091	1.95542	0.235508	0.026422	0.8948	0.94169	no
XLOC_004565	ENSAPLG00000002330	KB742585.1:22409-133508	WSD1	WSD2	OK	12.8469	25.5204	0.990228	0.515015	0.47425	0.650915	no
XLOC_004567	ENSAPLG00000002339	KB742585.1:133819-134209	WSD1	WSD2	OK	1.39098	0.475477	-1.54865	-0.969491	0.3474	0.536247	no
XLOC_004568	APOLD1	KB742585.1:147638-151840	WSD1	WSD2	OK	12.3352	10.3766	-0.249439	-0.344441	0.51195	0.682468	no
XLOC_004569	DDX47	KB742585.1:154617-168162	WSD1	WSD2	OK	27.2199	26.806	-0.0221058	-0.0348601	0.9519	0.973131	no
XLOC_004570	GPRC5A	KB742585.1:178465-185845	WSD1	WSD2	OK	9.83204	5.63995	-0.801809	-0.992495	0.06625	0.195978	no
XLOC_004571	FAM234B	KB742585.1:230059-254269	WSD1	WSD2	OK	12.7796	9.62693	-0.408692	-0.648429	0.2737	0.461443	no
XLOC_004572	EMP1	KB742585.1:283658-299363	WSD1	WSD2	OK	37.3792	85.9868	1.20188	2.01732	0.00085	0.00627356	yes
XLOC_004574	ATF7IP	KB742585.1:755802-844724	WSD1	WSD2	OK	10.1731	7.43795	-0.451787	-0.799458	0.1699	0.3522	no
XLOC_004575	TTC26	KB742585.1:943728-993999	WSD1	WSD2	OK	12.4506	19.4908	0.646576	1.09987	0.05565	0.172856	no
XLOC_004576	UBN2	KB742585.1:1009924-1051991	WSD1	WSD2	OK	9.47408	6.44461	-0.555893	-0.926996	0.1153	0.283341	no
XLOC_004578	ENSAPLG00000004587	KB742585.1:1060874-1061064	WSD1	WSD2	OK	42.4841	971.814	4.51568	3.76826	5e-05	0.000541201	yes
XLOC_004579	LUC7L2	KB742585.1:1070055-1095813	WSD1	WSD2	OK	77.0708	84.3689	0.130527	0.239412	0.68205	0.810125	no
XLOC_004581	POLDIP3	KB742585.1:1149863-1162537	WSD1	WSD2	OK	26.7414	33.6631	0.33209	0.601912	0.29755	0.486013	no
XLOC_004582	RRP7A	KB742585.1:1163164-1166353	WSD1	WSD2	OK	37.1197	41.546	0.162526	0.243632	0.6719	0.80324	no
XLOC_004583	ENSAPLG00000002341	KB742585.1:1186497-1196345	WSD1	WSD2	OK	6.66842	16.2975	1.28923	1.19039	0.03365	0.120298	no
XLOC_004584	ENSAPLG00000005790	KB742585.1:1207830-1226893	WSD1	WSD2	OK	4.28984	5.64682	0.396516	0.426868	0.3952	0.58071	no
XLOC_004585	TCF20	KB742585.1:1244467-1347760	WSD1	WSD2	OK	16.0135	20.1139	0.328904	0.226718	0.4898	0.6641	no
XLOC_004586	ENSAPLG00000006049	KB742585.1:1362223-1369909	WSD1	WSD2	OK	31.3249	24.8225	-0.335661	-0.558713	0.32025	0.509696	no
XLOC_004587	NDUFA6	KB742585.1:1370961-1372008	WSD1	WSD2	OK	116.888	691.14	2.56385	4.39605	5e-05	0.000541201	yes
XLOC_004588	NAGA	KB742585.1:1381170-1392650	WSD1	WSD2	OK	30.1858	50.8803	0.753237	0.646961	0.24645	0.434393	no
XLOC_004589	ENSAPLG00000002122	KB742585.1:22409-133508	WSD1	WSD2	OK	3.32028	17.318	2.3829	0.471888	0.24245	0.430413	no
XLOC_004592	ENSAPLG00000015186	KB742585.1:22409-133508	WSD1	WSD2	OK	1.32936	1.98813	0.580679	0.0630061	0.774	0.870533	no
XLOC_004594	HIST2H2AA4	KB742585.1:22409-133508	WSD1	WSD2	OK	3.95939	12.8359	1.69683	0.400482	0.3481	0.536893	no
XLOC_004595	ENSAPLG00000015232	KB742585.1:22409-133508	WSD1	WSD2	OK	2.98044	1.40698	-1.08292	-0.410826	0.71475	0.832283	no
XLOC_004603	HEBP1	KB742585.1:201459-207200	WSD1	WSD2	OK	35.0198	56.9352	0.701149	1.09106	0.0699	0.203736	no
XLOC_004604	ENSAPLG00000015631	KB742585.1:208415-218140	WSD1	WSD2	OK	23.8147	27.499	0.207531	0.158789	0.76535	0.865079	no
XLOC_004605	GSG1	KB742585.1:230059-254269	WSD1	WSD2	OK	2.51558	1.41033	-0.834858	-0.348861	0.55815	0.719057	no
XLOC_004609	PLBD1	KB742585.1:846884-885445	WSD1	WSD2	OK	14.0559	18.6594	0.408727	0.629013	0.28665	0.474773	no
XLOC_004612	ENSAPLG00000005123	KB742585.1:1114099-1138761	WSD1	WSD2	OK	2.45618	0.292971	-3.06759	-1.30216	0.0998	0.259654	no
XLOC_004614	SERHL2	KB742585.1:1166857-1173875	WSD1	WSD2	OK	9.50316	10.9642	0.206325	0.270374	0.63665	0.777941	no
XLOC_004615	SMDT1	KB742585.1:1372521-1374755	WSD1	WSD2	OK	1717.97	9.72754	-7.46441	-4.91326	5e-05	0.000541201	yes
XLOC_004616	WBP2NL	KB742585.1:1381170-1392650	WSD1	WSD2	OK	20.813	33.8648	0.7023	0.794434	0.1295	0.301311	no
XLOC_004648	SATB1	KB742586.1:269383-344161	WSD1	WSD2	OK	3.78123	6.00188	0.666556	0.909389	0.10905	0.27509	no
XLOC_004658	ENSAPLG00000004386	KB742588.1:7829-15652	WSD1	WSD2	OK	33.1201	21.0483	-0.654006	-0.904143	0.0449	0.148331	no
XLOC_004659	PCTP	KB742588.1:148077-157359	WSD1	WSD2	OK	13.2404	15.4316	0.220939	0.225289	0.68	0.808816	no
XLOC_004662	NOG	KB742588.1:346234-346906	WSD1	WSD2	OK	2.25726	6.31132	1.48337	1.20602	0.03575	0.125703	no
XLOC_004664	SCPEP1	KB742588.1:477589-487812	WSD1	WSD2	OK	78.3851	121.075	0.627246	1.07408	0.05335	0.167769	no
XLOC_004665	RAB11FIP4	KB742588.1:532124-619275	WSD1	WSD2	OK	7.6343	7.84961	0.0401253	0.0564196	0.9171	0.954358	no
XLOC_004668	SUZ12	KB742588.1:845893-868521	WSD1	WSD2	OK	8.11524	6.43887	-0.333827	-0.525182	0.37835	0.565157	no
XLOC_004669	ATAD5	KB742588.1:869100-901472	WSD1	WSD2	OK	1.66605	0.904932	-0.880551	-0.652485	0.3138	0.502948	no
XLOC_004670	ADAP2	KB742588.1:903782-910638	WSD1	WSD2	OK	11.2319	7.24867	-0.631811	-0.812603	0.164	0.345862	no
XLOC_004672	RHBDL3	KB742588.1:984162-1017915	WSD1	WSD2	OK	2.2177	1.21595	-0.866975	-0.96138	0.078	0.220234	no
XLOC_004673	ZNF207	KB742588.1:1028301-1050306	WSD1	WSD2	OK	63.9309	78.858	0.302743	0.522373	0.3854	0.571672	no
XLOC_004674	MILR1	KB742588.1:1202255-1211936	WSD1	WSD2	OK	10.7542	1.08317	-3.31157	-1.30509	0.037	0.128938	no
XLOC_004675	CEP95	KB742588.1:1225443-1281857	WSD1	WSD2	OK	5.9239	12.3224	1.05666	1.23918	0.03805	0.131723	no
XLOC_004678	B3GNTL1	KB742588.1:1479669-1723901	WSD1	WSD2	OK	2.80351	9.68626	1.78871	0.766716	0.18655	0.372099	no
XLOC_004679	ZNF750	KB742588.1:1479669-1723901	WSD1	WSD2	OK	0.658067	1.60106	1.28272	0.427116	0.4741	0.650819	no
XLOC_004680	MMD	KB742588.1:24679-46015	WSD1	WSD2	OK	38.0414	41.8543	0.137806	0.246236	0.6805	0.809077	no
XLOC_004681	TMEM100	KB742588.1:118972-127048	WSD1	WSD2	OK	3.25328	11.3713	1.80543	1.42874	0.0048	0.0259939	yes
XLOC_004683	TRIM25	KB742588.1:424854-466582	WSD1	WSD2	OK	13.0127	7.64956	-0.766473	-0.889363	0.1207	0.290491	no
XLOC_004684	COIL	KB742588.1:468572-475367	WSD1	WSD2	OK	12.0443	9.63414	-0.322118	-0.491602	0.3979	0.583231	no
XLOC_004685	UTP6	KB742588.1:814483-832706	WSD1	WSD2	OK	9.93964	14.0421	0.498497	0.739843	0.20385	0.392268	no
XLOC_004687	CRLF3	KB742588.1:869100-901472	WSD1	WSD2	OK	12.074	5.82471	-1.05165	-1.36857	0.0231	0.0913041	no
XLOC_004688	C17orf75	KB742588.1:1020198-1026336	WSD1	WSD2	OK	27.4	14.9106	-0.877841	-1.37083	0.02435	0.0949144	no
XLOC_004689	ENSAPLG00000001183	KB742588.1:1051186-1056870	WSD1	WSD2	OK	3.20008	1.9611	-0.706447	-0.911299	0.11975	0.289634	no
XLOC_004691	PECAM1	KB742588.1:1161727-1200762	WSD1	WSD2	OK	52.1898	23.3017	-1.16333	-2.04158	0.0004	0.00331455	yes
XLOC_004692	POLG2	KB742588.1:1202255-1211936	WSD1	WSD2	OK	6.06014	11.7962	0.960899	0.816665	0.18	0.364482	no
XLOC_004693	DDX5	KB742588.1:1214215-1222103	WSD1	WSD2	OK	239.253	252.309	0.0766541	0.118899	0.83835	0.910021	no
XLOC_004694	SMURF2	KB742588.1:1225443-1281857	WSD1	WSD2	OK	5.14931	4.85506	-0.0848892	-0.0701493	0.90945	0.950208	no
XLOC_004695	KPNA2	KB742588.1:1324681-1330542	WSD1	WSD2	OK	2.49679	2.4613	-0.0206569	-0.0201479	0.97215	0.983838	no
XLOC_004697	METRNL	KB742588.1:1435455-1453767	WSD1	WSD2	OK	56.9051	132.828	1.22293	2.24744	0.00015	0.00142024	yes
XLOC_004698	TBCD	KB742588.1:1479669-1723901	WSD1	WSD2	OK	13.3025	12.6069	-0.0774805	-0.113147	0.85035	0.916992	no
XLOC_004699	FN3K	KB742588.1:1725224-1737056	WSD1	WSD2	OK	4.59949	1.88336	-1.28816	-1.14253	0.0698	0.203518	no
XLOC_004700	FN3KRP	KB742588.1:1737578-1744550	WSD1	WSD2	OK	34.4546	14.0821	-1.29083	-1.99288	0.002	0.0128114	yes
XLOC_004725	ENSAPLG00000016426	KB742590.1:1579315-1715495	WSD1	WSD2	OK	0.981626	3.91217	1.99472	2.79397	5e-05	0.000541201	yes
XLOC_004726	DCTD	KB742590.1:1748157-1764482	WSD1	WSD2	OK	1.33437	7.38347	2.46814	2.42489	0.0006	0.00467863	yes
XLOC_004730	TMEM18	KB742592.1:492385-495808	WSD1	WSD2	OK	18.2087	9.31858	-0.966444	-1.12542	0.0558	0.173185	no
XLOC_004731	FAM150B	KB742592.1:680051-706849	WSD1	WSD2	OK	1.12047	3.76636	1.74907	0.479855	0.34435	0.533444	no
XLOC_004732	SH3YL1	KB742592.1:718353-758088	WSD1	WSD2	OK	12.333	23.2686	0.915858	1.31271	0.0291	0.108481	no
XLOC_004733	FAM110C	KB742592.1:862016-870010	WSD1	WSD2	OK	12.8754	26.7117	1.05285	1.75711	0.00235	0.0146145	yes
XLOC_004734	FBXO25	KB742592.1:969674-995523	WSD1	WSD2	OK	17.0927	27.179	0.669109	1.15712	0.04545	0.149546	no
XLOC_004736	CLN8	KB742592.1:1675175-1681598	WSD1	WSD2	OK	13.4032	4.51306	-1.5704	-2.33558	0.00015	0.00142024	yes
XLOC_004737	ARHGEF10	KB742592.1:1698496-1806352	WSD1	WSD2	OK	9.76081	10.824	0.14916	0.255192	0.6662	0.799298	no
XLOC_004738	KBTBD11	KB742592.1:1825785-1834366	WSD1	WSD2	OK	4.9174	3.01498	-0.705746	-0.880405	0.1199	0.289634	no
XLOC_004740	ACP1	KB742592.1:680051-706849	WSD1	WSD2	OK	30.6305	42.2588	0.464284	0.78678	0.1882	0.374096	no
XLOC_004741	TDRP	KB742592.1:1004086-1017858	WSD1	WSD2	OK	11.7379	11.6709	-0.00825703	-0.00993708	0.98305	0.989696	no
XLOC_004742	ERICH1	KB742592.1:1078025-1158570	WSD1	WSD2	OK	5.56266	5.36045	-0.0534194	-0.0592232	0.92125	0.956482	no
XLOC_004743	KBTBD11	KB742592.1:1825785-1834366	WSD1	WSD2	OK	2.66342	2.18355	-0.2866	-0.241302	0.69435	0.818529	no
XLOC_004746	PNRC1	KB742594.1:206684-207786	WSD1	WSD2	OK	515.595	558.835	0.116182	0.166006	0.7485	0.854357	no
XLOC_004747	PM20D2	KB742594.1:237158-248728	WSD1	WSD2	OK	9.4909	1.86674	-2.34602	-1.54106	0.01715	0.0725622	no
XLOC_004748	ANKRD6	KB742594.1:439658-481083	WSD1	WSD2	OK	3.95538	6.3773	0.68913	0.895659	0.11255	0.279479	no
XLOC_004749	CASP8AP2	KB742594.1:581002-601571	WSD1	WSD2	OK	3.97392	3.84942	-0.0459218	-0.0757559	0.8953	0.941957	no
XLOC_004751	RNGTT	KB742594.1:3106-184789	WSD1	WSD2	OK	6.54363	6.33528	-0.0466832	-0.0713956	0.90425	0.947247	no
XLOC_004757	LYRM2	KB742594.1:482592-484427	WSD1	WSD2	OK	21.9784	75.1898	1.77445	2.27202	0.0001	0.000999576	yes
XLOC_004758	ENSAPLG00000016257	KB742594.1:485394-491165	WSD1	WSD2	OK	29.7737	24.7352	-0.267472	-0.380969	0.50925	0.680106	no
XLOC_004759	ENSAPLG00000000872	KB742594.1:494212-508918	WSD1	WSD2	OK	9.6535	10.9093	0.176438	0.29369	0.6097	0.75802	no
XLOC_004762	ENSAPLG00000000987	KB742594.1:528074-576586	WSD1	WSD2	OK	0.549486	2.74094	2.31851	2.2168	0.0011	0.00781416	yes
XLOC_004763	BACH2	KB742594.1:616635-805104	WSD1	WSD2	OK	3.60623	5.51072	0.611751	0.881248	0.13615	0.308845	no
XLOC_004764	MAP3K7	KB742594.1:895446-935949	WSD1	WSD2	OK	31.5957	27.7483	-0.18733	-0.349131	0.55815	0.719057	no
XLOC_004788	PLEKHG7	KB742595.1:750610-855144	WSD1	WSD2	OK	2.53244	4.825	0.93	0.393295	0.41545	0.599678	no
XLOC_004789	NUDT4	KB742595.1:1001958-1025445	WSD1	WSD2	OK	11.057	37.1874	1.74985	0.946014	0.02735	0.10345	no
XLOC_004790	MRPL42	KB742595.1:1056477-1061574	WSD1	WSD2	OK	37.6201	96.7954	1.36344	1.67545	0.00455	0.0249304	yes
XLOC_004792	SOCS2	KB742595.1:1078965-1174562	WSD1	WSD2	OK	8.83501	14.1735	0.681891	0.695189	0.22655	0.414356	no
XLOC_004793	CRADD	KB742595.1:1078965-1174562	WSD1	WSD2	OK	15.0514	33.0138	1.13317	0.947854	0.10955	0.275912	no
XLOC_004796	PLXNC1	KB742595.1:1265061-1334194	WSD1	WSD2	OK	26.626	36.3867	0.450577	0.802157	0.1664	0.349316	no
XLOC_004799	LUM	KB742595.1:110153-123554	WSD1	WSD2	OK	90.9105	80.6253	-0.173214	-0.324106	0.5886	0.742389	no
XLOC_004800	DCN	KB742595.1:143218-184809	WSD1	WSD2	OK	219.555	244.932	0.157802	0.25358	0.66515	0.798585	no
XLOC_004801	BTG1	KB742595.1:549847-553645	WSD1	WSD2	OK	268.475	162.819	-0.721522	-1.04898	0.02945	0.109283	no
XLOC_004802	EEA1	KB742595.1:750610-855144	WSD1	WSD2	OK	9.93264	20.1828	1.02288	1.47305	0.01	0.0473257	yes
XLOC_004803	ENSAPLG00000014911	KB742595.1:1027290-1033527	WSD1	WSD2	OK	73.9936	156.996	1.08526	1.8078	0.00165	0.0109439	yes
XLOC_004807	CEP83	KB742595.1:1335255-1360568	WSD1	WSD2	OK	15.8404	9.30232	-0.767946	-1.202	0.04505	0.148686	no
XLOC_004808	TMCC3	KB742595.1:1369282-1468566	WSD1	WSD2	OK	10.7491	10.117	-0.0874402	-0.133769	0.8206	0.899234	no
XLOC_004809	NDUFA12	KB742595.1:1524169-1536660	WSD1	WSD2	OK	123.422	310.617	1.33154	2.32139	5e-05	0.000541201	yes
XLOC_004833	C3AR1	KB742597.1:30268-65275	WSD1	WSD2	OK	5.80514	2.48261	-1.22547	-0.522174	0.3576	0.545809	no
XLOC_004834	ENSAPLG00000013634	KB742597.1:97819-106490	WSD1	WSD2	OK	37.7374	10.1186	-1.89899	-3.00785	5e-05	0.000541201	yes
XLOC_004836	APOBEC1	KB742597.1:168471-175787	WSD1	WSD2	OK	12.4331	8.44569	-0.557901	-0.734739	0.46415	0.642347	no
XLOC_004837	RIMKLB	KB742597.1:226465-284382	WSD1	WSD2	OK	25.0601	24.2175	-0.0493436	-0.0759767	0.8942	0.941334	no
XLOC_004840	PHC1	KB742597.1:429637-449638	WSD1	WSD2	OK	6.27595	6.41414	0.0314228	0.0148182	0.9816	0.988911	no
XLOC_004842	ENSAPLG00000003459	KB742597.1:468372-501145	WSD1	WSD2	OK	74.7441	66.8704	-0.160593	-0.242245	0.6802	0.808913	no
XLOC_004844	NECAP1	KB742597.1:17380-23345	WSD1	WSD2	OK	24.0022	20.1391	-0.25317	-0.445396	0.4371	0.61887	no
XLOC_004845	FOXJ2	KB742597.1:30268-65275	WSD1	WSD2	OK	29.676	42.9729	0.53413	0.915825	0.11115	0.278447	no
XLOC_004848	MFAP5	KB742597.1:200967-211826	WSD1	WSD2	OK	31.0192	31.7341	0.0328684	0.0595521	0.91585	0.953776	no
XLOC_004850	M6PR	KB742597.1:429637-449638	WSD1	WSD2	OK	95.3985	125.927	0.400547	0.673642	0.24935	0.436981	no
XLOC_004851	ENSAPLG00000003459	KB742597.1:468372-501145	WSD1	WSD2	OK	9.33836	14.6404	0.648718	0.330507	0.66495	0.798426	no
XLOC_004860	GCC2	KB742598.1:695942-723598	WSD1	WSD2	OK	5.41374	6.87343	0.344405	0.561138	0.3318	0.521191	no
XLOC_004861	ENSAPLG00000009313	KB742598.1:751110-792241	WSD1	WSD2	OK	10.4587	16.1251	0.624605	0.753839	0.19795	0.385224	no
XLOC_004862	ST6GAL2	KB742598.1:161444-185269	WSD1	WSD2	OK	0.122472	1.56491	3.67556	2.01813	0.0034	0.0196757	yes
XLOC_004871	ENSAPLG00000011071	KB742599.1:732-6566	WSD1	WSD2	OK	78.2158	113.721	0.539964	0.90045	0.10855	0.274363	no
XLOC_004872	FAM188B	KB742599.1:378697-463468	WSD1	WSD2	OK	7.93119	8.72112	0.136977	0.18992	0.74895	0.85466	no
XLOC_004874	AQP1	KB742599.1:484695-588600	WSD1	WSD2	OK	99.551	185.506	0.897958	1.15228	0.04545	0.149546	no
XLOC_004876	CRHR2	KB742599.1:69959-214761	WSD1	WSD2	OK	3.37948	7.77881	1.20275	1.39238	0.0198	0.0811052	no
XLOC_004882	C7	KB742602.1:13247-38189	WSD1	WSD2	OK	81.6158	35.3192	-1.2084	-2.08185	0.00045	0.00366289	yes
XLOC_004883	C5orf51	KB742602.1:357176-358862	WSD1	WSD2	OK	4.02686	7.82441	0.958328	0.808064	0.19045	0.376273	no
XLOC_004884	FBXO4	KB742602.1:359015-367808	WSD1	WSD2	OK	11.0495	7.6002	-0.539874	-0.555086	0.28615	0.47426	no
XLOC_004885	GHR	KB742602.1:577627-671165	WSD1	WSD2	OK	26.1407	17.2665	-0.598328	-1.06643	0.06895	0.201702	no
XLOC_004887	ENSAPLG00000012245	KB742602.1:732322-744520	WSD1	WSD2	OK	2.95117	2.18495	-0.433684	-0.410849	0.49905	0.671831	no
XLOC_004888	C6	KB742602.1:50247-75627	WSD1	WSD2	OK	2.1191	0.257716	-3.0396	-2.01241	0.01235	0.0559957	no
XLOC_004889	PLCXD3	KB742602.1:109495-145254	WSD1	WSD2	OK	0.802554	1.43307	0.836437	0.510768	0.39705	0.582452	no
XLOC_004890	ENSAPLG00000010383	KB742602.1:256553-352838	WSD1	WSD2	OK	37.5893	36.377	-0.0472981	-0.086427	0.87865	0.932868	no
XLOC_004891	SEPP1	KB742602.1:689408-715004	WSD1	WSD2	OK	176.225	223.222	0.341062	0.541154	0.34135	0.530558	no
XLOC_004903	AGPAT3	KB742605.1:52508-132774	WSD1	WSD2	OK	6.09218	7.27229	0.255451	0.326595	0.56175	0.721924	no
XLOC_004904	TRAPPC10	KB742605.1:158412-188290	WSD1	WSD2	OK	8.69655	10.8419	0.318099	0.554798	0.34525	0.534263	no
XLOC_004905	ENSAPLG00000010371	KB742605.1:188625-205540	WSD1	WSD2	OK	8.92185	8.04597	-0.149077	-0.221125	0.7022	0.82377	no
XLOC_004906	ENSAPLG00000010748	KB742605.1:207683-212529	WSD1	WSD2	OK	76.7928	83.8966	0.127641	0.23599	0.6748	0.805356	no
XLOC_004909	CXorf36	KB742605.1:691648-703127	WSD1	WSD2	OK	8.37	7.98399	-0.0681167	-0.0855476	0.88415	0.935973	no
XLOC_004911	FUNDC1	KB742605.1:906605-920604	WSD1	WSD2	OK	22.0291	29.8853	0.440025	0.418661	0.4263	0.609393	no
XLOC_004912	EFHC2	KB742605.1:944471-1003073	WSD1	WSD2	OK	24.3927	46.3517	0.926171	1.42736	0.01405	0.0620424	no
XLOC_004913	NDP	KB742605.1:1063134-1085243	WSD1	WSD2	OK	8.06272	37.3891	2.21328	2.21173	0.0004	0.00331455	yes
XLOC_004914	MAOB	KB742605.1:1136127-1171896	WSD1	WSD2	OK	2.55658	1.11657	-1.19514	-1.12435	0.0569	0.175779	no
XLOC_004915	CASK	KB742605.1:1704428-1864427	WSD1	WSD2	OK	22.6109	37.7462	0.739312	1.13621	0.05125	0.163118	no
XLOC_004916	RPL8	KB742605.1:1947599-1953778	WSD1	WSD2	OK	978.421	1344.38	0.458411	0.636082	0.2585	0.445753	no
XLOC_004917	MED14	KB742605.1:2122954-2160214	WSD1	WSD2	OK	8.79616	9.76307	0.15046	0.253494	0.6562	0.792107	no
XLOC_004918	ENSAPLG00000010861	KB742605.1:217455-252581	WSD1	WSD2	OK	2.75515	1.24769	-1.14288	-1.05201	0.06455	0.192481	no
XLOC_004919	ENSAPLG00000010902	KB742605.1:265916-277004	WSD1	WSD2	OK	8.56505	6.30823	-0.441227	-0.472282	0.36965	0.556991	no
XLOC_004920	ENSAPLG00000011033	KB742605.1:718733-838653	WSD1	WSD2	OK	19.9167	24.971	0.32627	0.609366	0.293	0.481381	no
XLOC_004921	MAOA	KB742605.1:1178601-1208765	WSD1	WSD2	OK	41.846	22.5412	-0.892523	-1.5167	0.0112	0.0517861	no
XLOC_004922	GPR34	KB742605.1:1704428-1864427	WSD1	WSD2	OK	12.1461	9.47365	-0.358506	-0.165429	0.75265	0.856975	no
XLOC_004924	NYX	KB742605.1:1875758-1887347	WSD1	WSD2	OK	4.78379	1.39259	-1.78038	-1.75767	0.02055	0.0834605	no
XLOC_004925	ENSAPLG00000014240	KB742605.1:1903272-1919610	WSD1	WSD2	OK	382.085	327.979	-0.220292	-0.280869	0.62785	0.771738	no
XLOC_004926	ENSAPLG00000014792	KB742605.1:1959409-2047030	WSD1	WSD2	OK	19.2048	23.6922	0.302946	0.555357	0.34625	0.535211	no
XLOC_004927	ATP6AP2	KB742605.1:2171558-2181407	WSD1	WSD2	OK	117.473	73.3118	-0.680213	-1.19964	0.03555	0.125231	no
XLOC_004961	NASP	KB742606.1:186-12507	WSD1	WSD2	OK	15.3271	18.6089	0.279908	0.419352	0.4732	0.650052	no
XLOC_004962	TMEM69	KB742606.1:47216-59311	WSD1	WSD2	OK	6.80973	12.2447	0.84649	0.570888	0.27675	0.464581	no
XLOC_004963	ENSAPLG00000006104	KB742606.1:68775-89905	WSD1	WSD2	OK	4.27321	2.49456	-0.776533	-0.631718	0.23535	0.423482	no
XLOC_004966	TSPAN1	KB742606.1:350331-354094	WSD1	WSD2	OK	140.571	194.492	0.468418	0.664207	0.23785	0.426107	no
XLOC_004967	ENSAPLG00000005349	KB742606.1:186-12507	WSD1	WSD2	OK	6.17352	1.62838	-1.92265	-1.18122	0.01345	0.0599954	no
XLOC_004969	GPBP1L1	KB742606.1:14331-39849	WSD1	WSD2	OK	58.2484	66.6994	0.195454	0.350393	0.5344	0.700539	no
XLOC_004970	IPP	KB742606.1:47216-59311	WSD1	WSD2	OK	4.6614	5.11101	0.132844	0.136594	0.82135	0.899737	no
XLOC_004971	ENSAPLG00000006104	KB742606.1:68775-89905	WSD1	WSD2	OK	0.0397062	5.75413	7.17909	0.578002	0.0181	0.0756929	no
XLOC_004972	MAST2	KB742606.1:110308-281639	WSD1	WSD2	OK	4.5591	3.60592	-0.338381	-0.223598	0.69025	0.815667	no
XLOC_004973	ENSAPLG00000006823	KB742606.1:291799-346517	WSD1	WSD2	OK	9.27687	8.75747	-0.0831249	-0.137733	0.8103	0.893115	no
XLOC_004987	MGMT	KB742609.1:78924-113589	WSD1	WSD2	OK	10.0822	27.9403	1.47054	2.01943	0.00115	0.00811071	yes
XLOC_004988	GLRX3	KB742609.1:324781-341559	WSD1	WSD2	OK	74.1205	77.3153	0.0608818	0.113088	0.84175	0.911979	no
XLOC_004989	EBF3	KB742609.1:142394-264333	WSD1	WSD2	OK	1.95519	1.6834	-0.215926	-0.224971	0.68205	0.810125	no
XLOC_004997	TRAPPC12	KB742611.1:1202032-1256550	WSD1	WSD2	OK	13.4851	15.8671	0.234671	0.371253	0.518	0.687629	no
XLOC_005000	PXDN	KB742611.1:396469-454349	WSD1	WSD2	OK	8.21555	7.33798	-0.162974	-0.264687	0.65735	0.792978	no
XLOC_005003	TSSC1	KB742611.1:1106081-1191099	WSD1	WSD2	OK	3.52331	3.76654	0.0963088	0.110602	0.84295	0.912707	no
XLOC_005004	ADI1	KB742611.1:1263735-1269910	WSD1	WSD2	OK	19.727	39.1689	0.989536	1.51552	0.00925	0.0444888	yes
XLOC_005005	ENSAPLG00000001961	KB742611.1:1271887-1279582	WSD1	WSD2	OK	46.7998	28.5077	-0.715152	-1.19668	0.0396	0.135659	no
XLOC_005018	CCNL1	KB742612.1:30732-43430	WSD1	WSD2	OK	92.0522	88.283	-0.0603152	-0.104437	0.85475	0.919581	no
XLOC_005019	SSR3	KB742612.1:124540-156017	WSD1	WSD2	OK	148.472	117.681	-0.335306	-0.496298	0.38615	0.572398	no
XLOC_005021	ENSAPLG00000010703	KB742612.1:54292-107570	WSD1	WSD2	OK	8.9355	13.1136	0.553445	0.661725	0.2615	0.448969	no
XLOC_005022	TIPARP	KB742612.1:124540-156017	WSD1	WSD2	OK	24.55	41.6293	0.761875	0.689719	0.23115	0.419011	no
XLOC_005023	KCNAB1	KB742612.1:156304-195063	WSD1	WSD2	OK	1.27027	4.82034	1.924	1.76149	0.0053	0.0282035	yes
XLOC_005024	GMPS	KB742612.1:201688-215798	WSD1	WSD2	OK	41.4666	39.7024	-0.0627238	-0.0981977	0.86265	0.92395	no
XLOC_005028	OSMR	KB742613.1:152513-244846	WSD1	WSD2	OK	12.8119	12.7058	-0.0119937	-0.014588	0.98195	0.989102	no
XLOC_005029	LIFR	KB742613.1:4987-90525	WSD1	WSD2	OK	5.26945	2.37783	-1.14801	-1.03825	0.093	0.247588	no
XLOC_005030	ENSAPLG00000008632	KB742613.1:152513-244846	WSD1	WSD2	OK	10.846	6.75784	-0.682525	-0.820793	0.17225	0.355052	no
XLOC_005032	FYB	KB742613.1:275933-312413	WSD1	WSD2	OK	5.68218	7.66285	0.431437	0.441665	0.446	0.626581	no
XLOC_005033	C9	KB742613.1:341695-361793	WSD1	WSD2	OK	1.82261	0.5447	-1.74247	-1.25981	0.0382	0.132122	no
XLOC_005034	DAB2	KB742613.1:363523-375355	WSD1	WSD2	OK	13.1651	5.61016	-1.23061	-1.91759	0.00125	0.00869217	yes
XLOC_005047	CMKLR1	KB742615.1:21845-30971	WSD1	WSD2	OK	3.83823	2.06068	-0.897325	-0.726895	0.21335	0.401945	no
XLOC_005048	RPL6	KB742615.1:137950-141366	WSD1	WSD2	OK	933.997	2664.76	1.51251	1.97721	0.0014	0.00956348	yes
XLOC_005050	FICD	KB742615.1:13-2754	WSD1	WSD2	OK	6.80598	6.68226	-0.0264679	-0.029086	0.9583	0.976526	no
XLOC_005054	PTPN11	KB742615.1:110505-133234	WSD1	WSD2	OK	19.4046	20.9225	0.108652	0.198479	0.72565	0.839631	no
XLOC_005055	ENSAPLG00000001642	KB742615.1:228274-233542	WSD1	WSD2	OK	25.6344	19.8767	-0.367005	-0.37786	0.3447	0.533782	no
XLOC_005059	LHX1	KB742616.1:48442-53293	WSD1	WSD2	OK	0.0471479	3.01963	6.00103	1.69071	0.2208	0.409263	no
XLOC_005060	AATF	KB742616.1:62703-110442	WSD1	WSD2	OK	8.72261	13.6039	0.641192	0.902278	0.1256	0.296456	no
XLOC_005062	TADA2A	KB742616.1:240747-263836	WSD1	WSD2	OK	7.48713	8.19515	0.130358	0.19766	0.72325	0.83805	no
XLOC_005063	DUSP14	KB742616.1:269985-284829	WSD1	WSD2	OK	19.0785	39.6964	1.05706	1.82969	0.0014	0.00956348	yes
XLOC_005064	SRSF1	KB742616.1:415816-419664	WSD1	WSD2	OK	153.491	157.252	0.0349254	0.0610029	0.9175	0.954605	no
XLOC_005065	VEZF1	KB742616.1:432388-445566	WSD1	WSD2	OK	26.8251	23.6277	-0.183104	-0.295833	0.5758	0.732599	no
XLOC_005066	CUEDC1	KB742616.1:458776-468273	WSD1	WSD2	OK	6.07426	8.1785	0.429128	0.62063	0.23885	0.427049	no
XLOC_005067	MRPS23	KB742616.1:472164-474116	WSD1	WSD2	OK	199.595	498.302	1.31995	2.05019	0.00045	0.00366289	yes
XLOC_005069	ENSAPLG00000012024	KB742616.1:625634-647174	WSD1	WSD2	OK	14.9552	15.1114	0.0149856	0.0275253	0.9627	0.978887	no
XLOC_005070	CROCC	KB742616.1:656469-898447	WSD1	WSD2	OK	13.7868	9.4614	-0.54316	-0.0892899	0.68745	0.813811	no
XLOC_005071	PLEKHM2	KB742616.1:656469-898447	WSD1	WSD2	OK	18.5769	26.7728	0.527257	0.290449	0.6437	0.783073	no
XLOC_005072	TMEM82	KB742616.1:656469-898447	WSD1	WSD2	OK	0.540979	3.41553	2.65847	0.159694	0.06765	0.198994	no
XLOC_005073	FBLIM1	KB742616.1:656469-898447	WSD1	WSD2	OK	3.16153	3.32446	0.072495	0.00864188	0.9578	0.9763	no
XLOC_005074	SPEN	KB742616.1:656469-898447	WSD1	WSD2	OK	17.2171	16.3269	-0.0765907	-0.07557	0.89625	0.94252	no
XLOC_005075	ENSAPLG00000012984	KB742616.1:656469-898447	WSD1	WSD2	OK	24.9539	17.7204	-0.493854	-0.172156	0.6803	0.808957	no
XLOC_005076	ENSAPLG00000011669	KB742616.1:656469-898447	WSD1	WSD2	OK	50.203	0.602098	-6.38163	-0.395695	0.08625	0.236127	no
XLOC_005077	SZRD1	KB742616.1:656469-898447	WSD1	WSD2	OK	16.8591	20.1935	0.260363	0.117523	0.91495	0.953306	no
XLOC_005079	MFAP2	KB742616.1:899950-908174	WSD1	WSD2	OK	7.27717	2.69238	-1.4345	-0.92975	0.1093	0.275528	no
XLOC_005081	ENSAPLG00000015957	KB742616.1:965374-970762	WSD1	WSD2	OK	4.37056	24.9794	2.51485	3.38549	5e-05	0.000541201	yes
XLOC_005082	ARHGEF10L	KB742616.1:986638-1005654	WSD1	WSD2	OK	8.31085	14.5484	0.807796	1.34034	0.02655	0.101227	no
XLOC_005084	ACACA	KB742616.1:112865-239186	WSD1	WSD2	OK	9.40057	12.6396	0.42713	0.763377	0.19875	0.386126	no
XLOC_005085	SYNRG	KB742616.1:285966-324508	WSD1	WSD2	OK	10.859	12.6767	0.22329	0.401863	0.494	0.667791	no
XLOC_005086	DDX52	KB742616.1:329945-341264	WSD1	WSD2	OK	12.334	11.4723	-0.104489	-0.17017	0.77005	0.868175	no
XLOC_005087	HNF1B	KB742616.1:343650-359024	WSD1	WSD2	OK	7.82657	14.9198	0.930774	1.55377	0.0102	0.0480845	yes
XLOC_005088	HEATR6	KB742616.1:371183-386583	WSD1	WSD2	OK	12.6426	15.5413	0.297811	0.473054	0.41425	0.598546	no
XLOC_005089	DYNLL2	KB742616.1:394806-398472	WSD1	WSD2	OK	47.5628	85.8321	0.851684	1.56231	0.00775	0.0385154	yes
XLOC_005090	MSI2	KB742616.1:503138-556731	WSD1	WSD2	OK	17.927	10.5768	-0.76123	-0.880304	0.13385	0.306252	no
XLOC_005092	ZBTB17	KB742616.1:656469-898447	WSD1	WSD2	OK	11.6179	18.2671	0.65289	0.273315	0.5177	0.687428	no
XLOC_005093	HSPB7	KB742616.1:656469-898447	WSD1	WSD2	OK	27.1148	53.3262	0.975765	0.231028	0.49125	0.665349	no
XLOC_005094	EPHA2	KB742616.1:656469-898447	WSD1	WSD2	OK	3.23229	5.04254	0.641596	0.144008	0.66065	0.795391	no
XLOC_005095	FBXO42	KB742616.1:656469-898447	WSD1	WSD2	OK	8.59344	11.5743	0.429619	0.159027	0.80095	0.887356	no
XLOC_005096	MFAP2	KB742616.1:899950-908174	WSD1	WSD2	OK	18.3609	26.6728	0.538733	0.500899	0.41775	0.601646	no
XLOC_005097	ATP13A2	KB742616.1:910117-922164	WSD1	WSD2	OK	5.72155	6.77876	0.244616	0.374866	0.52335	0.691878	no
XLOC_005098	SDHB	KB742616.1:925036-935723	WSD1	WSD2	OK	57.224	102.807	0.845246	1.55968	0.00755	0.037689	yes
XLOC_005100	RCC2	KB742616.1:972918-977008	WSD1	WSD2	OK	33.166	51.2023	0.626502	1.1375	0.0581	0.178542	no
XLOC_005111	ARHGEF5	KB742617.1:23463-79473	WSD1	WSD2	OK	8.5164	12.2977	0.530076	0.778465	0.1816	0.366691	no
XLOC_005112	ENSAPLG00000002592	KB742617.1:23463-79473	WSD1	WSD2	OK	0.351804	6.60245	4.23016	0.713741	0.0185	0.0769982	no
XLOC_005113	VWF	KB742617.1:83657-302747	WSD1	WSD2	OK	49.7457	36.0048	-0.466382	-0.566199	0.33285	0.522176	no
XLOC_005114	ANO2	KB742617.1:304183-501435	WSD1	WSD2	OK	0.276155	3.42507	3.63258	3.49423	5e-05	0.000541201	yes
XLOC_005117	CCND2	KB742617.1:1375467-1414172	WSD1	WSD2	OK	16.5352	19.4405	0.233527	0.419233	0.4635	0.641804	no
XLOC_005118	TIGAR	KB742617.1:1424164-1433973	WSD1	WSD2	OK	7.08485	8.63778	0.285924	0.32192	0.58505	0.739666	no
XLOC_005119	RAD51AP1	KB742617.1:1527632-1535717	WSD1	WSD2	OK	9.81504	11.9191	0.280204	0.383956	0.5135	0.683769	no
XLOC_005123	ENSAPLG00000003141	KB742617.1:1643120-1649343	WSD1	WSD2	OK	25.8046	9.32256	-1.46883	-2.20783	0.0001	0.000999576	yes
XLOC_005126	YBX3	KB742617.1:1773641-1789984	WSD1	WSD2	OK	281.614	262.212	-0.102984	-0.173851	0.76485	0.864763	no
XLOC_005127	STYK1	KB742617.1:1800310-1820417	WSD1	WSD2	OK	18.8169	16.6515	-0.176381	-0.240246	0.68625	0.813051	no
XLOC_005130	CD9	KB742617.1:83657-302747	WSD1	WSD2	OK	172.113	207.671	0.270939	0.170891	0.8028	0.88851	no
XLOC_005131	NTF3	KB742617.1:553763-614420	WSD1	WSD2	OK	5.04491	6.68981	0.407138	0.29888	0.6145	0.761673	no
XLOC_005133	ENSAPLG00000002935	KB742617.1:858877-907374	WSD1	WSD2	OK	2.32268	4.16452	0.842361	0.564255	0.36245	0.550388	no
XLOC_005138	GALNT8	KB742617.1:1139735-1175360	WSD1	WSD2	OK	0.0396943	1.89072	5.57386	1.7627	0.26115	0.448629	no
XLOC_005139	ENSAPLG00000002956	KB742617.1:1185070-1204444	WSD1	WSD2	OK	45.4881	68.5178	0.59099	1.08135	0.06865	0.201042	no
XLOC_005144	C12orf4	KB742617.1:1503476-1527432	WSD1	WSD2	OK	22.1985	18.5994	-0.255209	-0.420571	0.479	0.654974	no
XLOC_005148	GABARAPL1	KB742617.1:1836293-1845436	WSD1	WSD2	OK	70.2956	57.3117	-0.294606	-0.501151	0.3484	0.537132	no
XLOC_005196	RAB2A	KB742618.1:119662-164255	WSD1	WSD2	OK	141.597	161.402	0.188864	0.285741	0.5937	0.746267	no
XLOC_005198	CHD7	KB742618.1:181669-307843	WSD1	WSD2	OK	6.21203	5.75723	-0.10969	-0.18582	0.7517	0.856314	no
XLOC_005200	NKAIN3	KB742618.1:764585-1137393	WSD1	WSD2	OK	1.8897	5.00055	1.40393	1.34495	0.03145	0.114552	no
XLOC_005201	CA8	KB742618.1:9921-56251	WSD1	WSD2	OK	36.8874	39.2167	0.0883406	0.119735	0.8371	0.909387	no
XLOC_005203	ASPH	KB742618.1:592778-695731	WSD1	WSD2	OK	13.211	18.3735	0.475891	0.822761	0.1899	0.375788	no
XLOC_005209	FIP1L1	KB742619.1:147512-190804	WSD1	WSD2	OK	36.9712	44.9216	0.281005	0.504283	0.3903	0.576245	no
XLOC_005212	ENSAPLG00000003497	KB742619.1:497505-532528	WSD1	WSD2	OK	38.6692	28.4893	-0.440762	-0.787807	0.16655	0.349518	no
XLOC_005213	KIT	KB742619.1:620963-660288	WSD1	WSD2	OK	5.17015	2.0546	-1.33135	-1.71983	0.00395	0.0222491	yes
XLOC_005214	SRD5A3	KB742619.1:803431-806431	WSD1	WSD2	OK	16.1126	17.9497	0.155771	0.17347	0.76375	0.864084	no
XLOC_005215	TMEM165	KB742619.1:807953-817523	WSD1	WSD2	OK	39.6759	54.2314	0.450867	0.807357	0.1633	0.344907	no
XLOC_005216	EXOC1	KB742619.1:988517-1012618	WSD1	WSD2	OK	11.9712	10.2305	-0.226696	-0.368018	0.519	0.688548	no
XLOC_005217	CEP135	KB742619.1:1013726-1043334	WSD1	WSD2	OK	1.57873	1.74469	0.144205	0.159894	0.7779	0.872959	no
XLOC_005218	KIAA1211	KB742619.1:1159281-1190108	WSD1	WSD2	OK	1.93577	1.86004	-0.0575748	-0.0313845	0.9734	0.984488	no
XLOC_005219	PAICS	KB742619.1:1208399-1247639	WSD1	WSD2	OK	37.0846	45.2286	0.286417	0.507078	0.3725	0.559583	no
XLOC_005220	KIAA1456	KB742619.1:1335431-1384190	WSD1	WSD2	OK	1.4794	7.21406	2.2858	2.34989	0.0001	0.000999576	yes
XLOC_005221	ALB	KB742619.1:2127472-2138041	WSD1	WSD2	OK	0.271264	31.7663	6.87166	5.32575	5e-05	0.000541201	yes
XLOC_005223	ENSAPLG00000012692	KB742619.1:2217186-2219848	WSD1	WSD2	OK	2.23989	27.425	3.61399	2.3494	0.00085	0.00627356	yes
XLOC_005224	Anpl-IL8	KB742619.1:2233586-2236693	WSD1	WSD2	OK	7.74701	3.023	-1.35766	-1.05501	0.075	0.214136	no
XLOC_005225	MTHFD2L	KB742619.1:2308472-2338481	WSD1	WSD2	OK	0.871062	5.40732	2.63407	2.48593	0.00015	0.00142024	yes
XLOC_005226	EPGN	KB742619.1:2339043-2347942	WSD1	WSD2	OK	2.44606	4.21364	0.784606	0.716253	0.1907	0.376503	no
XLOC_005227	EREG	KB742619.1:2368745-2377566	WSD1	WSD2	OK	0.797668	12.5271	3.97312	2.96477	0.0022	0.0138416	yes
XLOC_005228	AREG	KB742619.1:2393595-2400797	WSD1	WSD2	OK	1.7017	4.75633	1.48288	1.48809	0.0107	0.0499424	yes
XLOC_005229	G3BP2	KB742619.1:2515804-2542856	WSD1	WSD2	OK	16.6802	27.7009	0.731797	1.30489	0.02665	0.101506	no
XLOC_005230	BMP2K	KB742619.1:2602478-2671929	WSD1	WSD2	OK	15.2652	14.7341	-0.0510803	-0.0768304	0.8964	0.942594	no
XLOC_005232	C4orf22	KB742619.1:3102090-3304876	WSD1	WSD2	OK	0.161339	1.56378	3.27688	0.883044	0.22	0.408463	no
XLOC_005234	RASGEF1B	KB742619.1:3373293-3518160	WSD1	WSD2	OK	19.8836	27.8	0.483505	0.848645	0.1426	0.316855	no
XLOC_005238	ENSAPLG00000003417	KB742619.1:3637296-3705672	WSD1	WSD2	OK	16.7336	38.6101	1.20623	1.04334	0.09295	0.247506	no
XLOC_005239	KLHL8	KB742619.1:3711511-3727348	WSD1	WSD2	OK	6.68172	8.76992	0.392345	0.524459	0.4084	0.593179	no
XLOC_005240	SCFD2	KB742619.1:17966-143462	WSD1	WSD2	OK	5.49167	9.56456	0.800452	0.836449	0.14505	0.319986	no
XLOC_005241	LNX1	KB742619.1:191594-287426	WSD1	WSD2	OK	2.88425	7.54967	1.38822	1.63418	0.00715	0.036067	yes
XLOC_005242	CHIC2	KB742619.1:418773-443175	WSD1	WSD2	OK	14.6149	11.7339	-0.316752	-0.303177	0.61935	0.765425	no
XLOC_005243	KDR	KB742619.1:722103-749784	WSD1	WSD2	OK	5.86241	5.33274	-0.136616	-0.209921	0.7177	0.834287	no
XLOC_005244	CLOCK	KB742619.1:821588-873070	WSD1	WSD2	OK	12.5366	10.4176	-0.267121	-0.498906	0.3994	0.584769	no
XLOC_005247	AASDH	KB742619.1:1159281-1190108	WSD1	WSD2	OK	14.5521	9.31585	-0.643467	-0.622951	0.1835	0.368977	no
XLOC_005248	PPAT	KB742619.1:1191844-1208220	WSD1	WSD2	OK	11.3563	16.7752	0.562834	0.866631	0.141	0.314972	no
XLOC_005249	LONRF1	KB742619.1:1251333-1266295	WSD1	WSD2	OK	36.2684	25.7943	-0.491664	-0.622733	0.2852	0.473351	no
XLOC_005252	ADAMTS3	KB742619.1:1758500-1917827	WSD1	WSD2	OK	4.79266	12.6221	1.39705	2.03045	0.0004	0.00331455	yes
XLOC_005253	COX18	KB742619.1:2005076-2011407	WSD1	WSD2	OK	6.66701	4.78892	-0.47734	-0.454847	0.4342	0.616406	no
XLOC_005254	ANKRD17	KB742619.1:2013300-2098724	WSD1	WSD2	OK	17.3508	19.0776	0.136878	0.251545	0.67585	0.806075	no
XLOC_005256	RASSF6	KB742619.1:2152230-2195727	WSD1	WSD2	OK	3.23238	3.95889	0.2925	0.291357	0.6288	0.772438	no
XLOC_005258	USO1	KB742619.1:2482113-2514363	WSD1	WSD2	OK	33.1058	42.9571	0.375812	0.688624	0.2508	0.438302	no
XLOC_005259	PAQR3	KB742619.1:2602478-2671929	WSD1	WSD2	OK	9.15823	13.2503	0.532889	0.241513	0.50045	0.672926	no
XLOC_005260	ANTXR2	KB742619.1:2957784-3070205	WSD1	WSD2	OK	57.4044	66.9362	0.221624	0.382126	0.51275	0.683107	no
XLOC_005262	PKD2	KB742619.1:3603472-3620149	WSD1	WSD2	OK	17.5508	24.4319	0.477231	0.84788	0.14865	0.324266	no
XLOC_005263	SPP1	KB742619.1:3622198-3630137	WSD1	WSD2	OK	3.55112	46.4541	3.70946	4.74503	5e-05	0.000541201	yes
XLOC_005265	ENSAPLG00000003038	KB742619.1:3637296-3705672	WSD1	WSD2	OK	2.14066	1.7816	-0.264884	-0.0986279	0.86655	0.926108	no
XLOC_005267	NUDT9	KB742619.1:3637296-3705672	WSD1	WSD2	OK	45.3234	25.2747	-0.842561	-0.923339	0.0988	0.257817	no
XLOC_005268	ENSAPLG00000003417	KB742619.1:3637296-3705672	WSD1	WSD2	OK	19.7942	3.71724	-2.41278	-0.909255	0.42775	0.610799	no
XLOC_005269	KLHL8	KB742619.1:3711511-3727348	WSD1	WSD2	OK	2.15315	0.354691	-2.60182	-1.40145	0.1541	0.332144	no
XLOC_005270	AFF1	KB742619.1:3727875-3775524	WSD1	WSD2	OK	12.1272	8.6711	-0.483958	-0.877287	0.1307	0.302287	no
XLOC_005271	PTPN13	KB742619.1:3825938-3911368	WSD1	WSD2	OK	5.64346	5.16126	-0.128859	-0.214258	0.71375	0.831521	no
XLOC_005273	ARHGAP24	KB742619.1:4115036-4155299	WSD1	WSD2	OK	13.4608	29.7005	1.14172	1.67322	0.0048	0.0259939	yes
XLOC_005322	ENSAPLG00000013451	KB742622.1:272681-419948	WSD1	WSD2	OK	0.461783	1.14589	1.31119	0.185938	0.26265	0.450109	no
XLOC_005325	CCDC67	KB742622.1:773461-818123	WSD1	WSD2	OK	3.52766	10.4612	1.56826	2.21977	0.00055	0.00434596	yes
XLOC_005327	C11orf54	KB742622.1:929284-937932	WSD1	WSD2	OK	14.1143	19.9413	0.498609	0.715242	0.22765	0.415419	no
XLOC_005328	MED17	KB742622.1:938944-961261	WSD1	WSD2	OK	24.1836	28.2226	0.222824	0.380073	0.50895	0.679846	no
XLOC_005330	PANX1	KB742622.1:1065559-1081907	WSD1	WSD2	OK	3.15575	12.9147	2.03296	2.75098	5e-05	0.000541201	yes
XLOC_005331	ANKRD49	KB742622.1:1130032-1132464	WSD1	WSD2	OK	13.3252	24.8718	0.900349	1.2701	0.0266	0.101367	no
XLOC_005333	ENSAPLG00000002741	KB742622.1:1147451-1155017	WSD1	WSD2	OK	6.44943	5.07608	-0.345455	-0.284575	0.6019	0.752331	no
XLOC_005334	AMOTL1	KB742622.1:1196526-1255116	WSD1	WSD2	OK	10.2944	11.5619	0.167518	0.263241	0.65435	0.790845	no
XLOC_005335	ENDOD1	KB742622.1:1299990-1311844	WSD1	WSD2	OK	3.86838	6.24221	0.690325	0.663231	0.21855	0.40724	no
XLOC_005336	CEP57	KB742622.1:1499989-1577292	WSD1	WSD2	OK	6.35392	6.27521	-0.0179834	-0.0188029	0.97535	0.985623	no
XLOC_005340	SLC36A4	KB742622.1:623491-735307	WSD1	WSD2	OK	1.98494	1.13112	-0.811351	-0.797284	0.1125	0.279403	no
XLOC_005341	SMCO4	KB742622.1:822230-847419	WSD1	WSD2	OK	11.8958	34.4837	1.53546	0.105527	0.2568	0.443984	no
XLOC_005343	TAF1D	KB742622.1:915004-928266	WSD1	WSD2	OK	48.2897	17.9696	-1.42616	-1.88928	0.00135	0.00927173	yes
XLOC_005348	VSTM5	KB742622.1:938944-961261	WSD1	WSD2	OK	5.49537	2.58922	-1.0857	-0.376781	0.43985	0.621265	no
XLOC_005352	MRE11A	KB742622.1:1109120-1129521	WSD1	WSD2	OK	19.7131	12.5702	-0.649141	-1.11562	0.06305	0.189226	no
XLOC_005353	AMOTL1	KB742622.1:1196526-1255116	WSD1	WSD2	OK	9.3014	4.92921	-0.91609	-0.546116	0.32925	0.518479	no
XLOC_005354	CWC15	KB742622.1:1270451-1287016	WSD1	WSD2	OK	60.9992	126.75	1.05512	1.832	0.00175	0.0114932	yes
XLOC_005355	SESN3	KB742622.1:1311996-1334294	WSD1	WSD2	OK	8.43113	6.16746	-0.451049	-0.808813	0.1618	0.342861	no
XLOC_005356	FAM76B	KB742622.1:1485491-1497047	WSD1	WSD2	OK	9.50465	6.12207	-0.634613	-0.956259	0.10455	0.267626	no
XLOC_005357	MTMR2	KB742622.1:1499989-1577292	WSD1	WSD2	OK	3.69377	6.26879	0.763095	0.80775	0.1595	0.339758	no
XLOC_005358	MAML2	KB742622.1:1594155-1660906	WSD1	WSD2	OK	15.8664	13.8286	-0.198321	-0.326532	0.5726	0.730225	no
XLOC_005360	CCDC82	KB742622.1:1803039-1822032	WSD1	WSD2	OK	6.57566	5.06184	-0.377473	-0.472236	0.4037	0.588725	no
XLOC_005403	TTC17	KB742623.1:84754-126915	WSD1	WSD2	OK	15.2233	12.8587	-0.243539	-0.430886	0.4554	0.634762	no
XLOC_005404	API5	KB742623.1:140062-154045	WSD1	WSD2	OK	32.913	34.7564	0.0786197	0.145609	0.80495	0.889774	no
XLOC_005417	DSCR3	KB742627.1:172142-194565	WSD1	WSD2	OK	40.8408	31.7738	-0.362172	-0.60026	0.2911	0.479389	no
XLOC_005418	PIGP	KB742627.1:258066-265475	WSD1	WSD2	OK	14.3602	9.95451	-0.528657	-0.410891	0.48985	0.66416	no
XLOC_005419	HLCS	KB742627.1:268930-464416	WSD1	WSD2	OK	9.92355	5.50232	-0.850816	-1.51464	0.01125	0.0519692	no
XLOC_005422	SETD4	KB742627.1:694943-705677	WSD1	WSD2	OK	2.23089	0.915952	-1.28427	-0.992237	0.06795	0.199618	no
XLOC_005423	XRCC4	KB742627.1:1267626-1426608	WSD1	WSD2	OK	5.41136	8.56287	0.662104	0.752064	0.19885	0.386239	no
XLOC_005425	VCAN	KB742627.1:1462091-1568351	WSD1	WSD2	OK	1.6322	4.11584	1.33437	1.63799	0.00885	0.0429391	yes
XLOC_005426	DYRK1A	KB742627.1:59607-122881	WSD1	WSD2	OK	7.54114	6.57484	-0.197827	-0.348078	0.54715	0.710695	no
[truncated: 9,692 more rows]

## Sheet: BSD1 vs. BSD2
gene_id	gene	locus	sample_1	sample_2	status	BSD1_FPKM	BSD2_FPKM	log2(fold_change)	test_stat	p_value	q_value	significant
XLOC_000001	ENSAPLG00000016114	KB742382.1:5714-33916	BSD1	BSD2	OK	7.38154	7.57344	0.0370279	0.0549402	0.92315	0.957519	no
XLOC_000002	C1orf159	KB742382.1:59511-77459	BSD1	BSD2	OK	9.9366	8.05324	-0.303184	-0.465126	0.42085	0.60462	no
XLOC_000006	TTLL10	KB742382.1:166895-179234	BSD1	BSD2	OK	1.16817	1.92786	0.722744	0.581616	0.3399	0.529103	no
XLOC_000007	ENSAPLG00000002452	KB742382.1:179731-189077	BSD1	BSD2	OK	1.84529	1.08501	-0.766131	-0.65789	0.22065	0.409132	no
XLOC_000008	B3GALT6	KB742382.1:230597-236516	BSD1	BSD2	OK	5.30131	3.80934	-0.476808	-0.68984	0.22405	0.412061	no
XLOC_000010	PUSL1	KB742382.1:433483-458004	BSD1	BSD2	OK	2.91389	2.66471	-0.128969	-0.10973	0.8524	0.918111	no
XLOC_000011	ENSAPLG00000001589	KB742382.1:458168-473762	BSD1	BSD2	OK	2.6564	2.12282	-0.32349	-0.146588	0.82575	0.902453	no
XLOC_000012	CPTP	KB742382.1:473788-475473	BSD1	BSD2	OK	24.0139	32.0888	0.418203	0.639709	0.23995	0.428225	no
XLOC_000014	TMEM88	KB742382.1:646149-650949	BSD1	BSD2	OK	2.86378	2.7333	-0.0672777	-0.0532976	0.91915	0.955402	no
XLOC_000015	VWA1	KB742382.1:668220-683029	BSD1	BSD2	OK	15.0595	12.3379	-0.287573	-0.423359	0.41515	0.599379	no
XLOC_000016	ENSAPLG00000007627	KB742382.1:684482-709376	BSD1	BSD2	OK	25.7144	19.4157	-0.405358	-0.669454	0.25235	0.439796	no
XLOC_000018	RNF223	KB742382.1:34692-39824	BSD1	BSD2	OK	1.10493	2.10027	0.926622	0.497307	0.24715	0.434888	no
XLOC_000019	ENSAPLG00000002321	KB742382.1:135525-140642	BSD1	BSD2	OK	1.2553	3.98294	1.6658	1.44485	0.0055	0.0290758	yes
XLOC_000021	ENSAPLG00000000093	KB742382.1:146523-153372	BSD1	BSD2	OK	12.917	18.7521	0.537776	0.969016	0.09155	0.245177	no
XLOC_000024	FAM132A	KB742382.1:293895-321678	BSD1	BSD2	OK	6.51689	3.35711	-0.956962	-1.10336	0.04045	0.137861	no
XLOC_000025	UBE2J2	KB742382.1:323995-331274	BSD1	BSD2	OK	42.6952	28.2475	-0.595949	-1.00528	0.06245	0.187934	no
XLOC_000026	ACAP3	KB742382.1:365398-404302	BSD1	BSD2	OK	1.03287	1.26976	0.297905	0.330578	0.56955	0.727953	no
XLOC_000028	CPSF3L	KB742382.1:458168-473762	BSD1	BSD2	OK	12.7998	12.0095	-0.0919475	-0.136709	0.8141	0.895379	no
XLOC_000029	DVL1	KB742382.1:485949-561855	BSD1	BSD2	OK	9.91393	9.77499	-0.0203629	-0.0341997	0.95285	0.973619	no
XLOC_000030	MXRA8	KB742382.1:569395-591501	BSD1	BSD2	OK	9.5224	7.53769	-0.337202	-0.415839	0.4712	0.648348	no
XLOC_000032	AURKAIP1	KB742382.1:604944-608416	BSD1	BSD2	OK	80.8258	63	-0.359462	-0.616096	0.2862	0.474337	no
XLOC_000033	ENSAPLG00000006980	KB742382.1:608730-611749	BSD1	BSD2	OK	33.1988	25.0662	-0.405389	-0.640689	0.24945	0.437085	no
XLOC_000036	SSU72	KB742382.1:731166-756999	BSD1	BSD2	OK	81.9318	65.144	-0.330792	-0.59132	0.3195	0.508939	no
XLOC_000053	GORAB	KB742383.1:130361-140384	BSD1	BSD2	OK	5.97788	7.3201	0.292228	0.406646	0.4714	0.648486	no
XLOC_000054	PRRX1	KB742383.1:160299-197868	BSD1	BSD2	OK	26.4804	22.6596	-0.224804	-0.347622	0.55315	0.715301	no
XLOC_000055	FMO3	KB742383.1:217846-224361	BSD1	BSD2	OK	20.0989	31.4224	0.644675	0.68808	0.1743	0.35759	no
XLOC_000057	PRRC2C	KB742383.1:239470-309773	BSD1	BSD2	OK	22.1607	30.6642	0.468552	0.836205	0.1783	0.362278	no
XLOC_000059	VAMP4	KB742383.1:317401-327263	BSD1	BSD2	OK	44.9282	68.2417	0.603031	0.823671	0.14815	0.323632	no
XLOC_000060	METTL13	KB742383.1:328577-337086	BSD1	BSD2	OK	52.8909	63.6204	0.266472	0.419031	0.49545	0.669012	no
XLOC_000062	SUCO	KB742383.1:532267-578005	BSD1	BSD2	OK	38.2436	23.7711	-0.686009	-1.16448	0.0474	0.154125	no
XLOC_000065	ENSAPLG00000002383	KB742383.1:10100-22675	BSD1	BSD2	OK	7.75365	7.8951	0.0260821	0.0298786	0.95785	0.976328	no
XLOC_000066	ENSAPLG00000004197	KB742383.1:313737-314184	BSD1	BSD2	OK	14.9843	23.8144	0.668385	0.729844	0.2	0.387695	no
XLOC_000070	PIGC	KB742383.1:529327-530221	BSD1	BSD2	OK	41.869	65.888	0.654135	1.09665	0.0658	0.195078	no
XLOC_000073	TADA1	KB742383.1:737082-750644	BSD1	BSD2	OK	71.6215	53.4181	-0.423066	-0.613563	0.2893	0.477589	no
XLOC_000087	ENSAPLG00000012894	KB742384.1:91685-120989	BSD1	BSD2	OK	177.837	138.914	-0.356364	-0.604342	0.2952	0.483538	no
XLOC_000088	ENSAPLG00000013049	KB742384.1:155872-163704	BSD1	BSD2	OK	0.905835	26.0048	4.84338	4.06987	0.23295	0.42074	no
XLOC_000089	CCT2	KB742384.1:172365-183722	BSD1	BSD2	OK	113.035	116.824	0.0475632	0.0882991	0.8789	0.932973	no
XLOC_000090	FRS2	KB742384.1:190602-231963	BSD1	BSD2	OK	5.63628	4.75875	-0.24416	-0.411132	0.4794	0.655307	no
XLOC_000092	YEATS4	KB742384.1:260828-264941	BSD1	BSD2	OK	57.7838	38.4479	-0.58776	-0.865477	0.12235	0.292298	no
XLOC_000093	LYZ	KB742384.1:265581-278654	BSD1	BSD2	OK	268.955	246.814	-0.123942	-0.199016	0.72815	0.841293	no
XLOC_000097	SASH1	KB742386.1:3497-106574	BSD1	BSD2	OK	9.12737	7.33235	-0.315925	-0.536839	0.3569	0.545157	no
XLOC_000098	UST	KB742386.1:161805-310393	BSD1	BSD2	OK	41.5239	33.042	-0.329642	-0.515213	0.3491	0.537834	no
XLOC_000100	TAB2	KB742386.1:376542-436143	BSD1	BSD2	OK	19.1802	14.0666	-0.447344	-0.800059	0.18185	0.366893	no
XLOC_000101	GINM1	KB742386.1:493424-503400	BSD1	BSD2	OK	45.4611	36.0844	-0.333257	-0.584861	0.295	0.483326	no
XLOC_000102	PCMT1	KB742386.1:564182-595417	BSD1	BSD2	OK	24.324	14.6504	-0.731443	-1.25271	0.03045	0.111861	no
XLOC_000103	PPP1R14C	KB742386.1:696497-708894	BSD1	BSD2	OK	7.89716	11.1223	0.494055	0.235612	0.52335	0.691878	no
XLOC_000105	PLEKHG1	KB742386.1:860999-984486	BSD1	BSD2	OK	6.63732	7.07948	0.093042	0.149611	0.79855	0.885999	no
XLOC_000106	MTHFD1L	KB742386.1:985562-1137533	BSD1	BSD2	OK	1.95737	1.25467	-0.641611	-0.596106	0.3267	0.515891	no
XLOC_000107	AKAP12	KB742386.1:1179666-1200933	BSD1	BSD2	OK	18.048	9.59335	-0.911732	-1.61251	0.00735	0.0368708	yes
XLOC_000109	ARMT1	KB742386.1:1255628-1265133	BSD1	BSD2	OK	16.6734	13.4873	-0.305946	-0.302208	0.5657	0.725075	no
XLOC_000110	CCDC170	KB742386.1:1269864-1314958	BSD1	BSD2	OK	14.4052	12.8422	-0.16569	-0.243867	0.6796	0.808592	no
XLOC_000114	PPIL4	KB742386.1:465011-485502	BSD1	BSD2	OK	11.1435	7.81911	-0.511125	-0.620379	0.24665	0.43448	no
XLOC_000115	KATNA1	KB742386.1:505642-525642	BSD1	BSD2	OK	16.5764	15.154	-0.129431	-0.16083	0.78145	0.875314	no
XLOC_000116	LATS1	KB742386.1:526645-548890	BSD1	BSD2	OK	11.9576	10.6986	-0.160507	-0.261005	0.64805	0.786036	no
XLOC_000117	NUP43	KB742386.1:549806-558240	BSD1	BSD2	OK	19.1966	17.8288	-0.106642	-0.172493	0.7583	0.860681	no
XLOC_000120	ZBTB2	KB742386.1:1218735-1225362	BSD1	BSD2	OK	6.44265	5.40249	-0.25403	-0.39081	0.49315	0.666982	no
XLOC_000121	RMND1	KB742386.1:1234014-1254247	BSD1	BSD2	OK	39.5069	27.5857	-0.518185	-0.879323	0.1303	0.301808	no
XLOC_000139	NDUFAF2	KB742387.1:158683-212732	BSD1	BSD2	OK	42.5511	36.0499	-0.239203	-0.344052	0.45115	0.631021	no
XLOC_000141	ELOVL7	KB742387.1:68316-100956	BSD1	BSD2	OK	67.9406	65.3377	-0.0563576	-0.0971027	0.8665	0.926093	no
XLOC_000142	ERCC8	KB742387.1:123246-156181	BSD1	BSD2	OK	8.54973	5.90072	-0.534988	-0.625598	0.29875	0.487212	no
XLOC_000156	ENSAPLG00000006175	KB742388.1:1591478-1657527	BSD1	BSD2	OK	12.9626	13.114	0.0167475	0.00952179	0.9877	0.992236	no
XLOC_000157	OBFC1	KB742388.1:1682884-1719876	BSD1	BSD2	OK	3.18427	2.69157	-0.242515	-0.245636	0.67635	0.806374	no
XLOC_000159	ENSAPLG00000006691	KB742388.1:1890426-1967325	BSD1	BSD2	OK	4.11361	2.17959	-0.916347	-1.35922	0.0175	0.0737185	no
XLOC_000160	ENSAPLG00000006698	KB742388.1:1969993-1990088	BSD1	BSD2	OK	51.9284	13.2817	-1.96709	-0.832831	0.13575	0.308294	no
XLOC_000162	CFAP58	KB742388.1:1420181-1476404	BSD1	BSD2	OK	2.60895	2.30897	-0.176218	-0.215562	0.71385	0.831608	no
XLOC_000164	ENSAPLG00000005953	KB742388.1:1509289-1518194	BSD1	BSD2	OK	95.944	127.472	0.409916	0.755859	0.18195	0.367055	no
XLOC_000165	SFR1	KB742388.1:1521695-1571228	BSD1	BSD2	OK	7.63237	5.68977	-0.423761	-0.342236	0.53995	0.704837	no
XLOC_000166	SLK	KB742388.1:1591478-1657527	BSD1	BSD2	OK	31.4475	19.0901	-0.720119	-0.545609	0.3529	0.541483	no
XLOC_000167	NEURL	KB742388.1:1969993-1990088	BSD1	BSD2	OK	22.6937	48.1583	1.0855	1.58939	0.005	0.026894	yes
XLOC_000176	NUFIP1	KB742389.1:61-22870	BSD1	BSD2	OK	10.1947	10.2592	0.00910275	0.0146902	0.9811	0.988622	no
XLOC_000182	ENOX1	KB742389.1:469744-881516	BSD1	BSD2	OK	2.38067	3.85998	0.697227	0.442095	0.48765	0.662181	no
XLOC_000188	ENSAPLG00000005165	KB742389.1:413802-440410	BSD1	BSD2	OK	12.2222	10.5845	-0.207553	-0.298889	0.6063	0.755574	no
XLOC_000189	DNAJC15	KB742389.1:469744-881516	BSD1	BSD2	OK	20.3675	33.1202	0.701441	0.592645	0.3205	0.509925	no
XLOC_000208	LHFPL2	KB742390.1:91503-155358	BSD1	BSD2	OK	2.57933	1.5593	-0.726102	-0.778527	0.1884	0.374126	no
XLOC_000217	SORBS2	KB742391.1:292645-515326	BSD1	BSD2	OK	12.159	9.62211	-0.337596	-0.241114	0.70095	0.822973	no
XLOC_000218	PDLIM3	KB742391.1:292645-515326	BSD1	BSD2	OK	22.4559	12.4697	-0.848667	-0.744001	0.19295	0.379002	no
XLOC_000220	UFSP2	KB742391.1:516029-528015	BSD1	BSD2	OK	19.7224	14.5026	-0.443519	-0.648974	0.2737	0.461443	no
XLOC_000222	CFAP97	KB742391.1:625167-653763	BSD1	BSD2	OK	8.96793	8.99948	0.00506594	0.00763791	0.9901	0.993654	no
XLOC_000225	TLR3	KB742391.1:216342-225978	BSD1	BSD2	OK	5.62518	4.21983	-0.414714	-0.606331	0.28765	0.475816	no
XLOC_000226	C4orf47	KB742391.1:292645-515326	BSD1	BSD2	OK	6.83487	5.56833	-0.295669	-0.152446	0.8145	0.895652	no
XLOC_000227	ANKRD37	KB742391.1:516029-528015	BSD1	BSD2	OK	1.43268	1.04851	-0.450366	-0.139466	0.81985	0.898845	no
XLOC_000228	SNX25	KB742391.1:542561-611760	BSD1	BSD2	OK	12.9045	10.7901	-0.258169	-0.432075	0.4579	0.636864	no
XLOC_000229	SLC25A4	KB742391.1:658505-662630	BSD1	BSD2	OK	15.2641	9.72619	-0.650198	-0.892181	0.1155	0.283676	no
XLOC_000248	RLIM	KB742393.1:121086-130294	BSD1	BSD2	OK	13.761	15.6782	0.18818	0.245695	0.683	0.810734	no
XLOC_000249	ENSAPLG00000008068	KB742393.1:133717-149312	BSD1	BSD2	OK	26.7316	2.93057	-3.18929	-0.676275	0.05595	0.173568	no
XLOC_000251	ENSAPLG00000008517	KB742393.1:228735-240559	BSD1	BSD2	OK	32.5545	47.5506	0.546606	0.787663	0.1789	0.363059	no
XLOC_000252	ENSAPLG00000008529	KB742393.1:276703-308481	BSD1	BSD2	OK	36.5962	38.5934	0.076659	0.128044	0.8129	0.894681	no
XLOC_000253	KIAA2022	KB742393.1:87358-103695	BSD1	BSD2	OK	0.847253	1.25976	0.572282	0.426591	0.4606	0.639249	no
XLOC_000254	SLC16A2	KB742393.1:133717-149312	BSD1	BSD2	OK	14.5194	25.814	0.830174	0.835261	0.13795	0.311057	no
XLOC_000255	ENSAPLG00000008335	KB742393.1:191691-210492	BSD1	BSD2	OK	24.0142	18.644	-0.365176	-0.644094	0.27795	0.465842	no
XLOC_000256	ENSAPLG00000008517	KB742393.1:228735-240559	BSD1	BSD2	OK	2.63711	1.63953	-0.685677	-0.31258	0.7664	0.865776	no
XLOC_000257	ENSAPLG00000008548	KB742393.1:310448-337100	BSD1	BSD2	OK	37.4901	40.2712	0.103239	0.190765	0.73525	0.845992	no
XLOC_000258	CHIC1	KB742393.1:339453-354912	BSD1	BSD2	OK	6.59206	3.67876	-0.841508	-1.12249	0.06245	0.187934	no
XLOC_000261	ENSAPLG00000009277	KB742393.1:457955-516504	BSD1	BSD2	OK	44.0673	23.6158	-0.899958	-1.46014	0.0108	0.0503078	no
XLOC_000268	ENSAPLG00000001700	KB742394.1:6530-6692	BSD1	BSD2	OK	10.9206	261.895	4.58386	11.7516	0.17995	0.364443	no
XLOC_000269	ENSAPLG00000002398	KB742394.1:10519-13440	BSD1	BSD2	OK	55.1328	155.108	1.49229	2.6031	5e-05	0.000541201	yes
XLOC_000270	CFAP70	KB742394.1:17829-39494	BSD1	BSD2	OK	11.9183	15.0186	0.333566	0.476813	0.42665	0.609705	no
XLOC_000271	WDR90	KB742394.1:40323-67614	BSD1	BSD2	OK	10.8708	16.0178	0.55922	0.762125	0.22025	0.408735	no
XLOC_000272	RHOT2	KB742394.1:68483-78614	BSD1	BSD2	OK	13.5252	18.564	0.456852	0.792901	0.1848	0.370546	no
XLOC_000273	STUB1	KB742394.1:86535-89120	BSD1	BSD2	OK	109.52	157.01	0.519668	0.98033	0.1054	0.269038	no
XLOC_000274	FAM173A	KB742394.1:125667-140713	BSD1	BSD2	OK	83.7152	141.34	0.755608	0.811307	0.1608	0.341517	no
XLOC_000275	IGFALS	KB742394.1:145084-148136	BSD1	BSD2	OK	0.382286	1.29506	1.7603	0.807916	0.31475	0.504016	no
XLOC_000276	SPSB3	KB742394.1:149163-159295	BSD1	BSD2	OK	22.2421	22.529	0.0184895	0.0229586	0.96975	0.982628	no
XLOC_000277	NME3	KB742394.1:161143-170824	BSD1	BSD2	OK	11.0975	16.1527	0.541541	0.349285	0.5857	0.740207	no
XLOC_000279	WDR24	KB742394.1:95113-99758	BSD1	BSD2	OK	8.44024	15.7563	0.900576	1.33172	0.019	0.0785926	no
XLOC_000281	CCDC78	KB742394.1:125667-140713	BSD1	BSD2	OK	44.1234	57.4912	0.381795	0.462726	0.44405	0.62485	no
XLOC_000282	IGFALS	KB742394.1:145084-148136	BSD1	BSD2	OK	1.94992	6.5368	1.74517	0.872128	0.1009	0.261425	no
XLOC_000283	NUBP2	KB742394.1:149163-159295	BSD1	BSD2	OK	14.9904	22.0392	0.556027	0.590462	0.32345	0.512851	no
XLOC_000284	EME2	KB742394.1:161143-170824	BSD1	BSD2	OK	2.23105	2.9387	0.397456	0.299243	0.6122	0.759897	no
XLOC_000286	WDR60	KB742395.1:683587-714575	BSD1	BSD2	OK	5.26808	5.00475	-0.0739792	-0.106049	0.8521	0.918009	no
XLOC_000288	ZMYND11	KB742395.1:958853-1066156	BSD1	BSD2	OK	40.1279	36.4685	-0.137954	-0.226206	0.69545	0.819192	no
XLOC_000291	ESYT2	KB742395.1:595825-676268	BSD1	BSD2	OK	30.6457	20.6021	-0.572898	-1.0282	0.0914	0.244872	no
XLOC_000292	VIPR2	KB742395.1:763315-890666	BSD1	BSD2	OK	1.8039	1.44544	-0.319607	-0.319827	0.56115	0.72146	no
XLOC_000294	DIP2C	KB742395.1:1072388-1219046	BSD1	BSD2	OK	9.09159	8.57736	-0.0839987	-0.139331	0.8127	0.894567	no
XLOC_000295	LARP4B	KB742395.1:1440927-1492509	BSD1	BSD2	OK	21.7705	18.7552	-0.215085	-0.390257	0.507	0.678345	no
XLOC_000300	UGCG	KB742396.1:5189-28390	BSD1	BSD2	OK	33.8296	23.0245	-0.55512	-0.98458	0.0901	0.243138	no
XLOC_000304	COL4A2	KB742397.1:802814-968230	BSD1	BSD2	OK	50.7305	24.6877	-1.03906	-1.27796	0.03	0.110669	no
XLOC_000306	ENSAPLG00000008253	KB742397.1:495466-523381	BSD1	BSD2	OK	54.3774	53.5328	-0.0225845	-0.0366682	0.94525	0.969741	no
XLOC_000308	COL4A1	KB742397.1:673315-763346	BSD1	BSD2	OK	37.9738	21.4579	-0.823493	-1.39523	0.0171	0.0723932	no
XLOC_000309	RAB20	KB742397.1:802814-968230	BSD1	BSD2	OK	56.5196	62.8681	0.153577	0.0997454	0.8602	0.922453	no
XLOC_000323	OGFOD1	KB742399.1:184782-191947	BSD1	BSD2	OK	14.3261	13.5946	-0.0756085	-0.114113	0.84075	0.911368	no
XLOC_000324	ENSAPLG00000013360	KB742399.1:221018-222699	BSD1	BSD2	OK	2017.09	11575.1	2.52068	1.56878	0.01145	0.0527409	no
XLOC_000326	NUP93	KB742399.1:232201-308982	BSD1	BSD2	OK	12.7619	10.1988	-0.32345	-0.513986	0.3787	0.565458	no
XLOC_000329	CFDP1	KB742399.1:320554-375007	BSD1	BSD2	OK	74.6461	87.1093	0.222761	0.338496	0.57545	0.732297	no
XLOC_000330	BCAR1	KB742399.1:381459-385915	BSD1	BSD2	OK	51.1958	101.577	0.988471	1.64096	0.0076	0.0378919	yes
XLOC_000331	WDR59	KB742399.1:395991-451593	BSD1	BSD2	OK	25.8684	33.3964	0.3685	0.389764	0.53105	0.697953	no
XLOC_000332	FA2H	KB742399.1:460600-464865	BSD1	BSD2	OK	90.8494	164.737	0.858617	1.43208	0.0119	0.0543792	no
XLOC_000333	MLKL	KB742399.1:466098-470300	BSD1	BSD2	OK	1.64274	1.75779	0.0976604	0.0834326	0.8803	0.933802	no
XLOC_000334	RFWD3	KB742399.1:471235-494387	BSD1	BSD2	OK	5.30357	6.73661	0.345059	0.510432	0.3757	0.562695	no
XLOC_000335	GLG1	KB742399.1:523534-568113	BSD1	BSD2	OK	52.2273	75.155	0.525064	0.846643	0.1195	0.289526	no
XLOC_000336	PDPR	KB742399.1:568860-593891	BSD1	BSD2	OK	12.4691	13.1082	0.0721084	0.127472	0.82705	0.903265	no
XLOC_000337	FUK	KB742399.1:601612-607951	BSD1	BSD2	OK	9.34889	10.0212	0.100181	0.158699	0.79045	0.880854	no
XLOC_000338	COG4	KB742399.1:608078-620341	BSD1	BSD2	OK	58.3955	58.4811	0.00211229	0.00196978	0.9967	0.997792	no
XLOC_000339	SF3B3	KB742399.1:620703-645124	BSD1	BSD2	OK	26.3338	52.168	0.986249	1.69328	0.0029	0.0173496	yes
XLOC_000343	AMFR	KB742399.1:145167-174059	BSD1	BSD2	OK	49.4058	40.2067	-0.297244	-0.515604	0.3642	0.552082	no
XLOC_000344	NUDT21	KB742399.1:176926-181430	BSD1	BSD2	OK	79.5298	96.0344	0.272056	0.446423	0.446	0.626581	no
XLOC_000345	BBS2	KB742399.1:195145-215329	BSD1	BSD2	OK	11.6495	10.7507	-0.115841	-0.170288	0.76	0.861818	no
XLOC_000346	ENSAPLG00000014893	KB742399.1:320554-375007	BSD1	BSD2	OK	22.8989	55.8177	1.28544	0.465655	0.13675	0.309594	no
XLOC_000348	ZNRF1	KB742399.1:395991-451593	BSD1	BSD2	OK	216.065	446.429	1.04696	1.09357	0.0659	0.195307	no
XLOC_000349	ST3GAL2	KB742399.1:596843-597782	BSD1	BSD2	OK	1.84606	1.85905	0.0101202	0.00621024	0.96475	0.979927	no
XLOC_000350	COG4	KB742399.1:608078-620341	BSD1	BSD2	OK	20.871	30.4586	0.545354	0.779827	0.1817	0.366785	no
XLOC_000378	DDX50	KB742402.1:127956-142431	BSD1	BSD2	OK	1.17138	0.884168	-0.405816	-0.118286	0.8583	0.921444	no
XLOC_000380	TET1	KB742402.1:202408-268584	BSD1	BSD2	OK	0.991528	1.43064	0.528939	0.25791	0.68835	0.814372	no
XLOC_000381	SLC25A16	KB742402.1:282661-301595	BSD1	BSD2	OK	11.9373	9.52504	-0.325678	-0.248762	0.6527	0.789594	no
XLOC_000382	DNA2	KB742402.1:302796-321281	BSD1	BSD2	OK	2.05994	1.67335	-0.299865	-0.285494	0.60105	0.751776	no
XLOC_000383	RUFY2	KB742402.1:324577-350906	BSD1	BSD2	OK	12.6835	7.64822	-0.729762	-1.1433	0.0547	0.170809	no
XLOC_000384	PBLD	KB742402.1:358911-372333	BSD1	BSD2	OK	6.76118	7.08832	0.068169	0.0750387	0.89695	0.942951	no
XLOC_000386	HERC4	KB742402.1:461012-506391	BSD1	BSD2	OK	19.0471	12.7285	-0.581512	-0.81379	0.1646	0.346766	no
XLOC_000387	DNAJC12	KB742402.1:536845-546259	BSD1	BSD2	OK	6.16155	4.65291	-0.40516	-0.403572	0.4614	0.640003	no
XLOC_000390	HK1	KB742402.1:2043-41800	BSD1	BSD2	OK	29.4577	28.209	-0.0624856	-0.111243	0.8458	0.914381	no
XLOC_000391	HKDC1	KB742402.1:49863-66565	BSD1	BSD2	OK	3.872	3.04524	-0.346525	-0.458916	0.41745	0.601381	no
XLOC_000392	SUPV3L1	KB742402.1:71408-83354	BSD1	BSD2	OK	31.761	21.0028	-0.596672	-0.826228	0.1615	0.342449	no
XLOC_000393	VPS26A	KB742402.1:86877-98706	BSD1	BSD2	OK	58.3818	42.3229	-0.464081	-0.803025	0.1666	0.349583	no
XLOC_000394	SRGN	KB742402.1:98927-100711	BSD1	BSD2	OK	40.0754	66.5056	0.730759	1.00196	0.0754	0.214895	no
XLOC_000395	KIF1BP	KB742402.1:107258-116394	BSD1	BSD2	OK	21.8619	16.4586	-0.409578	-0.652695	0.2564	0.443653	no
XLOC_000396	DDX21	KB742402.1:116633-127780	BSD1	BSD2	OK	61.4562	55.3815	-0.150154	-0.253663	0.65905	0.79429	no
XLOC_000397	DDX50	KB742402.1:127956-142431	BSD1	BSD2	OK	26.754	22.0699	-0.277673	-0.465315	0.42105	0.6048	no
XLOC_000398	STOX1	KB742402.1:142565-152710	BSD1	BSD2	OK	9.82017	9.359	-0.0693937	-0.110638	0.85395	0.919102	no
XLOC_000399	CCAR1	KB742402.1:164629-189561	BSD1	BSD2	OK	26.7718	29.1037	0.120489	0.211281	0.7157	0.832895	no
XLOC_000401	TET1	KB742402.1:202408-268584	BSD1	BSD2	OK	9.26751	6.87509	-0.430804	-0.675768	0.2546	0.441995	no
XLOC_000402	SLC25A16	KB742402.1:282661-301595	BSD1	BSD2	OK	0.80257	1.43926	0.842627	0.425138	0.68235	0.810281	no
XLOC_000403	HNRNPH3	KB742402.1:351225-357975	BSD1	BSD2	OK	178.21	144.801	-0.299514	-0.522547	0.3722	0.559281	no
XLOC_000405	SIRT1	KB742402.1:512497-530956	BSD1	BSD2	OK	18.4436	14.4265	-0.354404	-0.603892	0.29885	0.487283	no
XLOC_000410	LRRCC1	KB742403.1:1151341-1170261	BSD1	BSD2	OK	5.5704	3.92148	-0.506382	-0.629118	0.2783	0.466187	no
XLOC_000411	E2F5	KB742403.1:1174233-1189907	BSD1	BSD2	OK	29.2532	24.0971	-0.279735	-0.333854	0.5598	0.72036	no
XLOC_000412	CA13	KB742403.1:1199310-1212954	BSD1	BSD2	OK	1.96367	1.25038	-0.651179	-0.568967	0.32115	0.510489	no
XLOC_000416	E2F5	KB742403.1:1174233-1189907	BSD1	BSD2	OK	14.9421	16.5944	0.151318	0.20206	0.72065	0.836248	no
XLOC_000445	TMEM204	KB742404.1:2892-42274	BSD1	BSD2	OK	18.9409	15.1713	-0.320155	-0.249779	0.51155	0.682174	no
XLOC_000446	CRAMP1	KB742404.1:52177-94116	BSD1	BSD2	OK	4.13821	4.25161	0.0390037	0.0597358	0.9142	0.952922	no
XLOC_000447	HN1L	KB742404.1:99555-105468	BSD1	BSD2	OK	31.897	27.0085	-0.240009	-0.434098	0.46	0.638682	no
XLOC_000448	TMEM186	KB742404.1:120281-165990	BSD1	BSD2	OK	20.3298	24.9093	0.293084	0.152832	0.88365	0.935665	no
XLOC_000449	CARHSP1	KB742404.1:120281-165990	BSD1	BSD2	OK	29.8622	33.2919	0.156852	0.169707	0.76995	0.868138	no
XLOC_000450	METTL22	KB742404.1:232402-324906	BSD1	BSD2	OK	1.4577	2.48236	0.768022	0.414036	0.50785	0.678964	no
XLOC_000454	GLYR1	KB742404.1:2231204-2257789	BSD1	BSD2	OK	1.3068	7.10159	2.44211	0.826731	0.34075	0.529974	no
XLOC_000455	MRPS34	KB742404.1:2259802-2261439	BSD1	BSD2	OK	120.857	130.084	0.106143	0.184262	0.7489	0.854633	no
XLOC_000456	C16orf72	KB742404.1:2448973-2532580	BSD1	BSD2	OK	26.6181	18.0264	-0.562302	-0.992632	0.08385	0.231757	no
XLOC_000457	ENSAPLG00000011283	KB742404.1:2892-42274	BSD1	BSD2	OK	3.43125	6.02749	0.812823	0.551027	0.34805	0.536861	no
XLOC_000458	PMM2	KB742404.1:120281-165990	BSD1	BSD2	OK	12.9307	11.7808	-0.134364	-0.0895822	0.8778	0.932423	no
XLOC_000459	ABAT	KB742404.1:166623-213355	BSD1	BSD2	OK	2.41691	2.42633	0.00561552	0.00696768	0.98955	0.993341	no
XLOC_000460	METTL22	KB742404.1:232402-324906	BSD1	BSD2	OK	7.92424	4.89083	-0.696196	-1.00873	0.08975	0.242626	no
XLOC_000465	ROGDI	KB742404.1:2215931-2229169	BSD1	BSD2	OK	34.8627	30.4664	-0.194465	-0.323907	0.5742	0.731345	no
XLOC_000466	GLYR1	KB742404.1:2231204-2257789	BSD1	BSD2	OK	26.0157	23.1615	-0.167657	-0.270459	0.6206	0.766407	no
XLOC_000467	MAPK8IP3	KB742404.1:2263805-2321130	BSD1	BSD2	OK	8.56559	7.86572	-0.122973	-0.208124	0.72655	0.8402	no
XLOC_000468	USP7	KB742404.1:2384652-2448661	BSD1	BSD2	OK	21.6907	17.5609	-0.304711	-0.545261	0.3581	0.546282	no
XLOC_000525	DPY19L4	KB742405.1:71923-97626	BSD1	BSD2	OK	3.78835	3.03399	-0.320356	-0.407356	0.4811	0.656676	no
XLOC_000527	INTS8	KB742405.1:148552-179508	BSD1	BSD2	OK	23.7259	19.3873	-0.291352	-0.451785	0.43085	0.613456	no
XLOC_000528	NDUFAF6	KB742405.1:212915-228391	BSD1	BSD2	OK	29.1639	23.5918	-0.305895	-0.370587	0.5063	0.677751	no
XLOC_000529	PLEKHF2	KB742405.1:253692-257167	BSD1	BSD2	OK	13.6198	13.4289	-0.0203638	-0.0333759	0.952	0.973172	no
XLOC_000531	CCNE2	KB742405.1:148552-179508	BSD1	BSD2	OK	7.60949	7.15013	-0.0898312	-0.0652751	0.9237	0.957806	no
XLOC_000532	TP53INP1	KB742405.1:190143-198461	BSD1	BSD2	OK	32.2615	24.8701	-0.3754	-0.668317	0.2465	0.434428	no
XLOC_000540	GCLC	KB742406.1:885946-912066	BSD1	BSD2	OK	20.9489	16.4417	-0.349515	-0.617694	0.29045	0.478708	no
XLOC_000541	ELOVL5	KB742406.1:945810-979002	BSD1	BSD2	OK	37.1949	33.7509	-0.140179	-0.240473	0.6865	0.813154	no
XLOC_000542	GCM1	KB742406.1:1001314-1017725	BSD1	BSD2	OK	46.8594	27.387	-0.774844	-1.34628	0.01945	0.0800151	no
XLOC_000543	ICK	KB742406.1:1037096-1059688	BSD1	BSD2	OK	18.5328	14.0508	-0.399431	-0.722668	0.2156	0.40424	no
XLOC_000544	ENSAPLG00000004953	KB742406.1:1061108-1069452	BSD1	BSD2	OK	8.24778	6.55196	-0.332078	-0.388696	0.5137	0.68393	no
XLOC_000545	ENSAPLG00000005277	KB742406.1:1081380-1092503	BSD1	BSD2	OK	156.613	148.99	-0.0719919	-0.132034	0.8246	0.901743	no
XLOC_000546	ENSAPLG00000005354	KB742406.1:1098475-1105046	BSD1	BSD2	OK	18.7051	24.4922	0.388889	0.548486	0.3438	0.53291	no
XLOC_000547	ENSAPLG00000005503	KB742406.1:1105983-1117360	BSD1	BSD2	OK	12.687	19.4271	0.614718	0.811432	0.14125	0.315308	no
XLOC_000548	ANGPT2	KB742406.1:1253885-1378322	BSD1	BSD2	OK	9.94447	4.52731	-1.13524	-1.38022	0.02135	0.0859746	no
XLOC_000555	LRRC1	KB742406.1:721575-775465	BSD1	BSD2	OK	24.7355	25.067	0.0192064	0.0337101	0.9555	0.975051	no
XLOC_000557	FBXO9	KB742406.1:1021064-1036131	BSD1	BSD2	OK	70.8775	54.5809	-0.376932	-0.703123	0.23465	0.422739	no
XLOC_000558	7SK	KB742406.1:1060498-1060826	BSD1	BSD2	OK	2440.55	1588.32	-0.619709	-1.01394	0.0851	0.233971	no
XLOC_000559	TMEM14A	KB742406.1:1118248-1127219	BSD1	BSD2	OK	34.714	45.5424	0.391695	0.576656	0.31575	0.50505	no
XLOC_000560	AGPAT5	KB742406.1:1162552-1225146	BSD1	BSD2	OK	23.123	21.3051	-0.118131	-0.213087	0.706	0.826404	no
XLOC_000561	MCPH1	KB742406.1:1253885-1378322	BSD1	BSD2	OK	2.50145	1.58986	-0.653861	-0.211742	0.6785	0.807906	no
XLOC_000573	ARFGAP1	KB742407.1:125717-148524	BSD1	BSD2	OK	16.4709	11.2643	-0.54816	-0.955308	0.0945	0.250313	no
XLOC_000574	ENSAPLG00000006994	KB742407.1:155885-171523	BSD1	BSD2	OK	8.79425	6.62967	-0.407625	-0.483952	0.40265	0.587749	no
XLOC_000576	YTHDF1	KB742407.1:20219-34217	BSD1	BSD2	OK	37.0596	30.1138	-0.299424	-0.551536	0.328	0.517126	no
XLOC_000577	NKAIN4	KB742407.1:55482-116463	BSD1	BSD2	OK	60.612	36.8963	-0.716127	-1.19232	0.0349	0.123491	no
XLOC_000580	ENSAPLG00000015818	KB742408.1:1353-2845	BSD1	BSD2	OK	14.4923	34.4442	1.24897	1.56181	0.00805	0.0397278	yes
XLOC_000581	DPH2	KB742408.1:18526-214659	BSD1	BSD2	OK	9.12771	15.6642	0.779148	0.535868	0.38365	0.570087	no
XLOC_000583	IPO13	KB742408.1:18526-214659	BSD1	BSD2	OK	51.3368	48.2633	-0.0890653	-0.0945278	0.86905	0.927397	no
XLOC_000585	ST3GAL3	KB742408.1:18526-214659	BSD1	BSD2	OK	7.41046	8.31431	0.166035	0.140363	0.818	0.897727	no
XLOC_000586	KDM4A	KB742408.1:236570-259291	BSD1	BSD2	OK	11.5957	11.3527	-0.0305452	-0.0553376	0.9208	0.956328	no
XLOC_000587	ENSAPLG00000004221	KB742408.1:263870-292999	BSD1	BSD2	OK	76.8134	94.8761	0.304685	0.506368	0.358	0.546188	no
XLOC_000591	AP3S2	KB742410.1:15081-49381	BSD1	BSD2	OK	50.2687	57.2309	0.187134	0.074612	0.8846	0.936166	no
XLOC_000592	ANPEP	KB742410.1:15081-49381	BSD1	BSD2	OK	26.8333	38.4346	0.518382	0.517814	0.3479	0.536712	no
XLOC_000595	RASGRF1	KB742410.1:101544-132386	BSD1	BSD2	OK	2.52694	4.50126	0.832935	1.04333	0.076	0.21613	no
XLOC_000596	CTSH	KB742410.1:133920-139290	BSD1	BSD2	OK	38.9455	48.537	0.317629	0.525417	0.37105	0.558245	no
XLOC_000597	BLM	KB742410.1:140602-157745	BSD1	BSD2	OK	2.34051	2.2681	-0.0453382	-0.0533427	0.9229	0.957382	no
XLOC_000598	WDR76	KB742410.1:160257-167544	BSD1	BSD2	OK	6.39544	6.24016	-0.0354618	-0.0410133	0.94115	0.967448	no
XLOC_000599	CASC4	KB742410.1:275953-298802	BSD1	BSD2	OK	53.1936	42.5908	-0.320711	-0.573844	0.3091	0.498185	no
XLOC_000600	CTDSPL2	KB742410.1:327107-352974	BSD1	BSD2	OK	8.40886	7.26597	-0.210754	-0.334299	0.57125	0.729206	no
XLOC_000601	EIF3J	KB742410.1:357492-398866	BSD1	BSD2	OK	78.3236	92.6236	0.241931	0.305899	0.559	0.719638	no
XLOC_000602	FAM96A	KB742410.1:401452-409651	BSD1	BSD2	OK	107.808	122.521	0.184576	0.204706	0.7121	0.830472	no
XLOC_000604	SPDEF	KB742410.1:94-958	BSD1	BSD2	OK	39.9362	79.5572	0.994296	1.31162	0.0197	0.0808078	no
XLOC_000606	TMED3	KB742410.1:15081-49381	BSD1	BSD2	OK	211.245	177.348	-0.252337	-0.19835	0.77495	0.871125	no
XLOC_000608	RASGRF1	KB742410.1:101544-132386	BSD1	BSD2	OK	2.74845	4.03144	0.552679	0.218461	0.79755	0.885336	no
XLOC_000611	SPG11	KB742410.1:357492-398866	BSD1	BSD2	OK	4.9578	2.96221	-0.743027	-0.676447	0.2664	0.453843	no
XLOC_000612	ADAMTS7	KB742410.1:416747-461642	BSD1	BSD2	OK	1.29909	1.28613	-0.0144681	-0.0170161	0.9768	0.986274	no
XLOC_000617	BACE2	KB742411.1:2399-34144	BSD1	BSD2	OK	3.00357	3.45465	0.20186	0.131469	0.83825	0.91002	no
XLOC_000618	DSCAM	KB742411.1:210342-681631	BSD1	BSD2	OK	22.6332	25.7317	0.185107	0.331986	0.57525	0.732157	no
XLOC_000619	LCA5L	KB742411.1:880890-905466	BSD1	BSD2	OK	1.40686	1.73926	0.305997	0.171591	0.76505	0.864891	no
XLOC_000620	ENSAPLG00000014566	KB742411.1:909021-912286	BSD1	BSD2	OK	275.455	208.998	-0.39833	-0.712488	0.211	0.399834	no
XLOC_000621	BRWD1	KB742411.1:915485-973397	BSD1	BSD2	OK	10.4655	7.59986	-0.461601	-0.830853	0.16145	0.342377	no
XLOC_000622	PSMG1	KB742411.1:973812-982042	BSD1	BSD2	OK	37.3316	29.6669	-0.331542	-0.441896	0.4424	0.623394	no
XLOC_000623	ENSAPLG00000015271	KB742411.1:1228202-1339037	BSD1	BSD2	OK	4.22048	2.35414	-0.84221	-1.01884	0.0841	0.232236	no
XLOC_000625	BACE2	KB742411.1:2399-34144	BSD1	BSD2	OK	19.0294	34.4829	0.857654	1.16013	0.03805	0.131723	no
XLOC_000627	PCP4	KB742411.1:712618-748401	BSD1	BSD2	OK	566.094	8.91484	-5.98869	-11.7123	5e-05	0.000541201	yes
XLOC_000628	IGSF5	KB742411.1:783517-813262	BSD1	BSD2	OK	14.2	9.28164	-0.613441	-0.915696	0.11175	0.278512	no
XLOC_000631	WRB	KB742411.1:880890-905466	BSD1	BSD2	OK	27.4574	33.0834	0.26891	0.30674	0.5713	0.729241	no
XLOC_000632	ETS2	KB742411.1:1101501-1115764	BSD1	BSD2	OK	46.2823	54.4924	0.235596	0.35609	0.54165	0.706302	no
XLOC_000633	KCNJ15	KB742411.1:1375391-1399935	BSD1	BSD2	OK	64.8272	44.4332	-0.54496	-0.909987	0.1245	0.295189	no
XLOC_000659	GNL1	KB742413.1:851-11367	BSD1	BSD2	OK	47.2611	86.4803	0.871718	1.4279	0.02395	0.0937807	no
XLOC_000661	SLU7	KB742414.1:6386-19464	BSD1	BSD2	OK	23.4718	19.3519	-0.278454	-0.461769	0.41135	0.595989	no
XLOC_000662	C1QTNF2	KB742414.1:25526-33985	BSD1	BSD2	OK	1.39926	1.80704	0.368965	0.235935	0.61715	0.763768	no
XLOC_000664	PWWP2A	KB742414.1:119602-155229	BSD1	BSD2	OK	8.1465	6.98261	-0.222414	-0.333408	0.5625	0.72253	no
XLOC_000666	FBXO38	KB742414.1:434584-457460	BSD1	BSD2	OK	24.605	15.9865	-0.622096	-0.802666	0.16195	0.3431	no
XLOC_000669	ENSAPLG00000010571	KB742414.1:753099-788013	BSD1	BSD2	OK	139.362	110.923	-0.329278	-0.549191	0.347	0.535846	no
XLOC_000670	ENSAPLG00000000514	KB742414.1:798279-810493	BSD1	BSD2	OK	4.00981	2.50699	-0.677578	-0.542319	0.41785	0.601763	no
XLOC_000672	ENSAPLG00000007970	KB742414.1:2883-6292	BSD1	BSD2	OK	34.6811	27.9152	-0.313098	-0.429337	0.47555	0.652058	no
XLOC_000674	PWWP2A	KB742414.1:119602-155229	BSD1	BSD2	OK	7.16746	13.7282	0.937611	0.430453	0.66165	0.796122	no
XLOC_000675	TTC1	KB742414.1:163990-196748	BSD1	BSD2	OK	38.864	34.0891	-0.189122	-0.322781	0.5676	0.726584	no
XLOC_000676	ADRA1B	KB742414.1:213340-232558	BSD1	BSD2	OK	0.644568	1.50425	1.22264	0.876093	0.1696	0.351888	no
XLOC_000680	SLC26A2	KB742414.1:625468-636643	BSD1	BSD2	OK	3.44807	3.01085	-0.195618	-0.302074	0.594	0.746456	no
XLOC_000682	PPARGC1B	KB742414.1:669242-684085	BSD1	BSD2	OK	2.61486	3.39268	0.375693	0.530588	0.34285	0.532035	no
XLOC_000683	ARHGEF37	KB742414.1:719863-738255	BSD1	BSD2	OK	7.64487	8.40465	0.136695	0.1314	0.7435	0.851196	no
XLOC_000685	PCYOX1L	KB742414.1:820393-822614	BSD1	BSD2	OK	16.3617	25.8499	0.659839	1.00093	0.08275	0.229519	no
XLOC_000687	ABLIM3	KB742414.1:858229-900953	BSD1	BSD2	OK	10.8408	8.98331	-0.271155	-0.355734	0.5751	0.732024	no
XLOC_000717	HDAC2	KB742416.1:484225-506780	BSD1	BSD2	OK	59.0171	57.4764	-0.0381635	-0.0688998	0.90425	0.947247	no
XLOC_000731	ZBTB14	KB742418.1:9276-13223	BSD1	BSD2	OK	7.21242	8.1075	0.168773	0.256325	0.6495	0.787176	no
XLOC_000736	LPIN2	KB742418.1:801781-880656	BSD1	BSD2	OK	1.9825	2.40861	0.280879	0.138523	0.8554	0.919884	no
XLOC_000737	METTL4	KB742418.1:1006981-1025285	BSD1	BSD2	OK	6.23571	4.7436	-0.394572	-0.494229	0.39495	0.580488	no
XLOC_000738	YES1	KB742418.1:1731283-1752022	BSD1	BSD2	OK	14.8485	13.7654	-0.109264	-0.178026	0.75765	0.860221	no
XLOC_000739	COLEC12	KB742418.1:1852156-1938399	BSD1	BSD2	OK	3.69054	2.06125	-0.840312	-1.05881	0.06295	0.189	no
XLOC_000740	THOC1	KB742418.1:1953349-1972346	BSD1	BSD2	OK	39.7434	32.6859	-0.282046	-0.419594	0.4952	0.668807	no
XLOC_000742	MIB1	KB742418.1:2315059-2390231	BSD1	BSD2	OK	8.50759	6.48184	-0.392347	-0.676403	0.2454	0.433443	no
XLOC_000744	RBBP8	KB742418.1:2673907-2715399	BSD1	BSD2	OK	10.2237	9.16199	-0.158182	-0.238717	0.68565	0.812689	no
XLOC_000745	CABLES1	KB742418.1:2739799-2795947	BSD1	BSD2	OK	7.31911	6.08629	-0.266105	-0.33763	0.48855	0.662966	no
XLOC_000747	LAMA3	KB742418.1:2964250-3076965	BSD1	BSD2	OK	11.3242	9.45055	-0.260945	-0.42961	0.4622	0.640715	no
XLOC_000748	TTC39C	KB742418.1:3092956-3128598	BSD1	BSD2	OK	11.5876	10.5999	-0.128539	-0.209282	0.71175	0.830256	no
XLOC_000749	TGIF1	KB742418.1:467537-634472	BSD1	BSD2	OK	80.5614	99.5459	0.305273	0.50005	0.38645	0.572627	no
XLOC_000750	ENSAPLG00000010564	KB742418.1:671948-691584	BSD1	BSD2	OK	574.928	462.838	-0.312875	-0.493341	0.3862	0.572433	no
XLOC_000752	EMILIN2	KB742418.1:801781-880656	BSD1	BSD2	OK	8.50843	4.90636	-0.794241	-1.11301	0.0466	0.152202	no
XLOC_000754	NDC80	KB742418.1:989079-1005732	BSD1	BSD2	OK	1.31503	1.07903	-0.285358	-0.205651	0.6787	0.808018	no
XLOC_000757	TYMS	KB742418.1:1770655-1780218	BSD1	BSD2	OK	7.60155	7.92573	0.0602504	0.0598948	0.9145	0.953074	no
XLOC_000759	USP14	KB742418.1:1973290-1989164	BSD1	BSD2	OK	46.8104	33.2318	-0.494264	-0.885986	0.12815	0.299475	no
XLOC_000760	ROCK1	KB742418.1:1995644-2081577	BSD1	BSD2	OK	14.727	10.8005	-0.447362	-0.809117	0.1658	0.348434	no
XLOC_000763	ESCO1	KB742418.1:2119319-2276745	BSD1	BSD2	OK	23.0386	13.4127	-0.780454	-0.816279	0.149	0.324794	no
XLOC_000764	ABHD3	KB742418.1:2282261-2304430	BSD1	BSD2	OK	10.3049	7.37692	-0.482242	-0.70025	0.22405	0.412061	no
XLOC_000766	TMEM241	KB742418.1:2802697-2852667	BSD1	BSD2	OK	42.9953	37.9942	-0.1784	-0.299691	0.59785	0.749342	no
XLOC_000767	NPC1	KB742418.1:2855309-2907671	BSD1	BSD2	OK	20.7271	17.1259	-0.275342	-0.29165	0.6248	0.769535	no
XLOC_000793	APRT	KB742421.1:189-3191	BSD1	BSD2	OK	18.0933	20.2075	0.159433	0.239161	0.6754	0.805797	no
XLOC_000795	PIEZO1	KB742421.1:20859-33182	BSD1	BSD2	OK	14.686	21.9703	0.581116	1.00687	0.081	0.226116	no
XLOC_000796	RNF166	KB742421.1:36459-43301	BSD1	BSD2	OK	9.54337	13.183	0.466107	0.762112	0.1885	0.374182	no
XLOC_000797	ENSAPLG00000007283	KB742421.1:47566-120724	BSD1	BSD2	OK	36.0051	153.009	2.08735	0.903995	0.36775	0.555225	no
XLOC_000798	CIDEC	KB742421.1:47566-120724	BSD1	BSD2	OK	5.94767	10.323	0.795461	0.280066	0.7938	0.883002	no
XLOC_000799	ENSAPLG00000007542	KB742421.1:520041-542076	BSD1	BSD2	OK	2.17254	2.50767	0.20696	0.206987	0.68515	0.81229	no
XLOC_000800	ENSAPLG00000007677	KB742421.1:545746-559617	BSD1	BSD2	OK	16.4947	43.4671	1.39792	1.43797	0.0147	0.0642695	no
XLOC_000801	CDT1	KB742421.1:4525-7274	BSD1	BSD2	OK	6.68493	10.0136	0.582971	0.637536	0.29325	0.481609	no
XLOC_000803	IL17C	KB742421.1:47566-120724	BSD1	BSD2	OK	35.3899	78.0534	1.14112	0.797042	0.55245	0.714795	no
XLOC_000804	ENSAPLG00000007302	KB742421.1:47566-120724	BSD1	BSD2	OK	23.3858	29.8865	0.353864	0.47682	0.4398	0.621235	no
XLOC_000805	ZFPM1	KB742421.1:47566-120724	BSD1	BSD2	OK	0.979579	2.38057	1.28107	0.166508	0.5198	0.689151	no
XLOC_000806	ENSAPLG00000007283	KB742421.1:47566-120724	BSD1	BSD2	OK	0.990772	0.666091	-0.572834	-0.0546172	0.78935	0.880166	no
XLOC_000808	BANP	KB742421.1:363822-501094	BSD1	BSD2	OK	5.4047	5.17401	-0.0629316	-0.0706939	0.90295	0.946436	no
XLOC_000812	PIBF1	KB742423.1:11847-134891	BSD1	BSD2	OK	2.48651	1.95626	-0.346023	-0.365787	0.5183	0.687915	no
XLOC_000813	KLF5	KB742423.1:144425-172369	BSD1	BSD2	OK	16.6246	18.8744	0.183109	0.29909	0.6055	0.75507	no
XLOC_000815	UCHL3	KB742423.1:1138742-1180647	BSD1	BSD2	OK	29.2219	22.4735	-0.378825	-0.597575	0.30575	0.494592	no
XLOC_000818	CLN5	KB742423.1:1688700-1694574	BSD1	BSD2	OK	38.1021	36.7176	-0.0533997	-0.0681637	0.90205	0.945936	no
XLOC_000819	ENSAPLG00000003971	KB742423.1:1462-11219	BSD1	BSD2	OK	8.61169	7.73187	-0.155478	-0.168715	0.77385	0.870409	no
XLOC_000820	KLF12	KB742423.1:378805-560605	BSD1	BSD2	OK	1.12277	0.738206	-0.60497	-0.307291	0.4048	0.589773	no
XLOC_000821	TBC1D4	KB742423.1:1010790-1063436	BSD1	BSD2	OK	5.32693	3.06059	-0.799496	-1.0555	0.0761	0.216301	no
XLOC_000822	COMMD6	KB742423.1:1127045-1134511	BSD1	BSD2	OK	19.0665	13.0726	-0.544493	-0.937914	0.10265	0.264469	no
XLOC_000823	KCTD12	KB742423.1:1635750-1640483	BSD1	BSD2	OK	6.3018	4.02806	-0.645678	-0.920136	0.093	0.247588	no
XLOC_000824	ENSAPLG00000005619	KB742423.1:1678068-1682492	BSD1	BSD2	OK	150.386	128.654	-0.225178	-0.378705	0.50085	0.673255	no
XLOC_000836	IMPACT	KB742424.1:124267-144129	BSD1	BSD2	OK	7.34357	6.92069	-0.0855641	-0.092388	0.87425	0.930443	no
XLOC_000843	CHST9	KB742424.1:1224623-1314775	BSD1	BSD2	OK	4.12815	4.50689	0.126637	0.0565251	0.9236	0.957772	no
XLOC_000844	ENSAPLG00000000811	KB742424.1:1224623-1314775	BSD1	BSD2	OK	10.6564	27.0615	1.34451	0.489985	0.5599	0.720424	no
XLOC_000846	ENSAPLG00000007015	KB742424.1:2910835-2951000	BSD1	BSD2	OK	1.88722	3.84047	1.02502	1.06996	0.0648	0.193013	no
XLOC_000847	DSG2	KB742424.1:2959903-2981332	BSD1	BSD2	OK	21.1582	17.8307	-0.246853	-0.377344	0.50355	0.675498	no
XLOC_000848	TTR	KB742424.1:3001320-3008658	BSD1	BSD2	OK	0.182724	134.875	9.52775	4.62644	0.1211	0.290779	no
XLOC_000851	OSBPL1A	KB742424.1:37273-115279	BSD1	BSD2	OK	9.84356	8.0052	-0.298242	-0.449153	0.44185	0.62293	no
XLOC_000855	SS18	KB742424.1:839879-878353	BSD1	BSD2	OK	42.4383	49.5563	0.2237	0.409684	0.4722	0.649194	no
XLOC_000856	KCTD1	KB742424.1:1003767-1072624	BSD1	BSD2	OK	30.4845	61.5311	1.01324	0.996435	0.1457	0.320809	no
XLOC_000860	CHST9	KB742424.1:1224623-1314775	BSD1	BSD2	OK	8.9153	11.3163	0.344046	0.385878	0.51785	0.687543	no
XLOC_000862	ENSAPLG00000005803	KB742424.1:2792650-2815015	BSD1	BSD2	OK	1.88495	1.34102	-0.491199	-0.528741	0.36935	0.556707	no
XLOC_000864	ENSAPLG00000007015	KB742424.1:2910835-2951000	BSD1	BSD2	OK	8.46577	10.502	0.310945	0.170331	0.79725	0.88517	no
XLOC_000898	ENSAPLG00000012651	KB742426.1:14307-16551	BSD1	BSD2	OK	19.0424	16.9691	-0.166306	-0.200102	0.72555	0.839575	no
XLOC_000899	AHCYL2	KB742427.1:20032-55264	BSD1	BSD2	OK	10.9229	22.0857	1.01575	1.54387	0.00815	0.0401419	yes
XLOC_000902	NRF1	KB742427.1:99903-147880	BSD1	BSD2	OK	19.3205	19.0525	-0.020156	-0.0317249	0.95735	0.976049	no
XLOC_000903	ENSAPLG00000000736	KB742427.1:164707-187796	BSD1	BSD2	OK	31.3787	364.522	3.53815	0.703948	0.04465	0.147712	no
XLOC_000905	ZC3HC1	KB742427.1:212462-222071	BSD1	BSD2	OK	24.5378	25.4164	0.0507525	0.0350435	0.95465	0.97459	no
XLOC_000906	KLHDC10	KB742427.1:232847-243924	BSD1	BSD2	OK	23.9118	28.1395	0.234874	0.401903	0.4934	0.667223	no
XLOC_000911	MEST	KB742427.1:311557-315291	BSD1	BSD2	OK	1.67691	1.65437	-0.0195224	-0.0155797	0.9777	0.986683	no
XLOC_000912	COPG2	KB742427.1:315565-336303	BSD1	BSD2	OK	4.04756	1.42213	-1.509	-0.372924	0.5716	0.729437	no
XLOC_000914	FBXO18	KB742427.1:362324-387478	BSD1	BSD2	OK	4.98185	4.39274	-0.18156	-0.0493124	0.89745	0.943255	no
XLOC_000915	ANKRD16	KB742427.1:390356-404365	BSD1	BSD2	OK	4.00521	6.16755	0.622821	0.670621	0.265	0.452433	no
XLOC_000921	UBE2H	KB742427.1:164707-187796	BSD1	BSD2	OK	43.4992	37.7816	-0.203306	-0.259377	0.6749	0.805401	no
XLOC_000922	ZC3HC1	KB742427.1:212462-222071	BSD1	BSD2	OK	19.5912	24.3872	0.31592	0.453539	0.44695	0.627318	no
XLOC_000924	TMEM209	KB742427.1:256463-268294	BSD1	BSD2	OK	7.8417	8.77257	0.161833	0.234551	0.6832	0.810867	no
XLOC_000925	CEP41	KB742427.1:296058-308125	BSD1	BSD2	OK	10.7135	10.3422	-0.0508867	-0.0550075	0.92315	0.957519	no
XLOC_000926	COPG2	KB742427.1:315565-336303	BSD1	BSD2	OK	47.0509	49.7001	0.0790268	0.142791	0.7988	0.886163	no
XLOC_000927	FBXO18	KB742427.1:362324-387478	BSD1	BSD2	OK	9.99627	8.99379	-0.152461	-0.21569	0.70365	0.824732	no
XLOC_000942	YTHDF3	KB742428.1:55454-77696	BSD1	BSD2	OK	21.9036	21.7688	-0.00890802	-0.0151468	0.97935	0.987611	no
XLOC_000945	CYP7B1	KB742428.1:616969-640289	BSD1	BSD2	OK	3.24692	3.18351	-0.0284552	-0.0395953	0.9411	0.967412	no
XLOC_000947	EMC4	KB742429.1:2385-3380	BSD1	BSD2	OK	1152.02	2063.25	0.840751	1.31776	0.02275	0.0902424	no
XLOC_000950	SPATA17	KB742430.1:757895-849986	BSD1	BSD2	OK	5.28128	6.73248	0.350251	0.37759	0.50075	0.673162	no
XLOC_000951	RRP15	KB742430.1:1067587-1086337	BSD1	BSD2	OK	22.25	10.4821	-1.08587	-1.51441	0.0112	0.0517861	no
XLOC_000952	TGFB2	KB742430.1:1098573-1155251	BSD1	BSD2	OK	1.9422	2.92779	0.592124	0.407043	0.5179	0.68756	no
XLOC_000954	ESRRG	KB742430.1:103435-508022	BSD1	BSD2	OK	7.38077	8.78304	0.25095	0.239426	0.67675	0.806614	no
XLOC_000955	GPATCH2	KB742430.1:627615-745652	BSD1	BSD2	OK	5.17434	3.77997	-0.452999	-0.68749	0.23135	0.419233	no
XLOC_000995	ENSAPLG00000010562	KB742431.1:28458-147109	BSD1	BSD2	OK	18.204	19.0405	0.0648154	0.00557944	0.96465	0.979871	no
XLOC_000996	MPZL2	KB742431.1:28458-147109	BSD1	BSD2	OK	52.7688	40.2946	-0.389099	-0.0856218	0.7596	0.861553	no
XLOC_000998	SCN2B	KB742431.1:28458-147109	BSD1	BSD2	OK	1.60881	1.81258	0.17205	0.0046626	0.9015	0.945565	no
XLOC_000999	SCN4B	KB742431.1:28458-147109	BSD1	BSD2	OK	1.14118	2.83749	1.31409	0.0301556	0.46485	0.642925	no
XLOC_001000	IL10RA	KB742431.1:28458-147109	BSD1	BSD2	OK	7.57324	10.4416	0.463353	0.072119	0.7435	0.851196	no
XLOC_001001	TMPRSS13	KB742431.1:28458-147109	BSD1	BSD2	OK	40.8222	72.5113	0.828852	0.21664	0.5913	0.744361	no
XLOC_001002	DSCAML1	KB742431.1:159950-248454	BSD1	BSD2	OK	0.97157	2.38492	1.29555	1.60166	0.00695	0.0352376	yes
XLOC_001003	BACE1	KB742431.1:296293-300389	BSD1	BSD2	OK	17.8278	38.1605	1.09795	1.82798	0.00125	0.00869217	yes
XLOC_001004	PCSK7	KB742431.1:310902-324941	BSD1	BSD2	OK	12.4015	19.9543	0.68618	1.12325	0.0455	0.149657	no
XLOC_001005	SIK3	KB742431.1:377283-416053	BSD1	BSD2	OK	19.0249	23.1408	0.282547	0.509581	0.37845	0.565235	no
XLOC_001006	APOA1	KB742431.1:418065-418960	BSD1	BSD2	OK	8.08736	7.32187	-0.143458	-0.0325962	0.9337	0.963317	no
XLOC_001008	ZPR1	KB742431.1:424670-427540	BSD1	BSD2	OK	59.5897	51.4223	-0.212668	-0.367991	0.5216	0.690528	no
XLOC_001009	BUD13	KB742431.1:428659-435354	BSD1	BSD2	OK	13.5772	14.9896	0.142776	0.240709	0.68305	0.810763	no
XLOC_001011	ZW10	KB742431.1:28458-147109	BSD1	BSD2	OK	21.6195	18.0151	-0.263127	-0.0549079	0.8816	0.934501	no
XLOC_001012	CD3E	KB742431.1:28458-147109	BSD1	BSD2	OK	2.52116	2.07163	-0.283324	-0.0119058	0.8143	0.895523	no
XLOC_001013	TMPRSS4	KB742431.1:28458-147109	BSD1	BSD2	OK	110.843	265.006	1.25751	0.494494	0.4169	0.600889	no
XLOC_001014	IL10RA	KB742431.1:28458-147109	BSD1	BSD2	OK	1.97929	3.61144	0.867588	0.0644449	0.4059	0.590805	no
XLOC_001016	RNF214	KB742431.1:300553-309924	BSD1	BSD2	OK	41.0095	37.0805	-0.145299	-0.26961	0.64655	0.785016	no
XLOC_001018	SIDT2	KB742431.1:333105-336226	BSD1	BSD2	OK	10.1897	19.1158	0.907655	1.13727	0.0451	0.148775	no
XLOC_001019	PAFAH1B2	KB742431.1:337769-345035	BSD1	BSD2	OK	37.5088	42.7042	0.18715	0.339524	0.5454	0.709424	no
XLOC_001020	ENSAPLG00000002591	KB742431.1:418065-418960	BSD1	BSD2	OK	417.911	289.956	-0.527361	-0.624666	0.2967	0.485113	no
XLOC_001026	SLC18B1	KB742432.1:82072-99123	BSD1	BSD2	OK	10.6055	10.9948	0.0520074	0.0709482	0.8988	0.944001	no
XLOC_001031	STX7	KB742432.1:181985-210946	BSD1	BSD2	OK	36.6224	30.0668	-0.284556	-0.498661	0.38965	0.575626	no
XLOC_001032	MOXD1	KB742432.1:243936-286251	BSD1	BSD2	OK	7.81209	5.076	-0.622017	-0.770051	0.16955	0.351851	no
XLOC_001033	CTGF	KB742432.1:506159-508669	BSD1	BSD2	OK	60.2915	35.5615	-0.761639	-1.2361	0.03455	0.122607	no
XLOC_001034	MED23	KB742432.1:650799-688010	BSD1	BSD2	OK	11.6248	9.94013	-0.225864	-0.380491	0.5081	0.679151	no
XLOC_001037	EPB41L2	KB742432.1:895788-1003632	BSD1	BSD2	OK	10.0919	7.20514	-0.486099	-0.808091	0.16385	0.345652	no
XLOC_001040	ARHGAP18	KB742432.1:1462211-1519117	BSD1	BSD2	OK	11.703	10.9197	-0.0999431	-0.172177	0.7547	0.858375	no
XLOC_001042	PTPRK	KB742432.1:2123361-2448520	BSD1	BSD2	OK	13.404	14.2646	0.0897791	0.157856	0.78555	0.877732	no
XLOC_001048	ENSAPLG00000000956	KB742432.1:3276090-3280016	BSD1	BSD2	OK	2.79929	1.74501	-0.681825	-0.220617	0.3658	0.553556	no
XLOC_001051	HDDC2	KB742432.1:3591545-3600825	BSD1	BSD2	OK	93.6627	103.149	0.139184	0.237193	0.6755	0.805843	no
XLOC_001054	RPS12	KB742432.1:73386-76570	BSD1	BSD2	OK	4055.97	7035.99	0.794706	1.08356	0.0585	0.179372	no
XLOC_001059	ENPP1	KB742432.1:523527-580179	BSD1	BSD2	OK	7.99034	6.31618	-0.339206	-0.546417	0.3566	0.544904	no
XLOC_001060	ENPP3	KB742432.1:604779-648168	BSD1	BSD2	OK	1.06505	0.823509	-0.371071	-0.222295	0.6919	0.816821	no
XLOC_001061	AKAP7	KB742432.1:777367-862755	BSD1	BSD2	OK	4.46328	2.56427	-0.799556	-0.67669	0.2662	0.453705	no
XLOC_001062	TMEM200A	KB742432.1:1164007-1170328	BSD1	BSD2	OK	4.73084	2.405	-0.976056	-1.26281	0.03065	0.112437	no
XLOC_001063	L3MBTL3	KB742432.1:1294850-1383180	BSD1	BSD2	OK	6.91055	6.7607	-0.0316276	-0.0435917	0.9358	0.964501	no
XLOC_001064	LAMA2	KB742432.1:1543982-1832725	BSD1	BSD2	OK	21.3422	14.9455	-0.513991	-0.563498	0.3392	0.528514	no
XLOC_001067	RNF146	KB742432.1:2702717-2747232	BSD1	BSD2	OK	19.0136	19.9798	0.0715135	0.0844199	0.8829	0.93526	no
XLOC_001068	RSPO3	KB742432.1:2774650-2835658	BSD1	BSD2	OK	19.3463	13.8594	-0.481193	-0.731602	0.20955	0.39835	no
XLOC_001069	CENPW	KB742432.1:3079272-3205826	BSD1	BSD2	OK	35.1944	8.87706	-1.98719	-3.12078	5e-05	0.000541201	yes
XLOC_001071	TRMT11	KB742432.1:3236573-3274278	BSD1	BSD2	OK	1.97684	1.95207	-0.0181918	-0.0148903	0.97955	0.98769	no
XLOC_001072	HINT3	KB742432.1:3281085-3287123	BSD1	BSD2	OK	19.2745	16.1154	-0.258251	-0.408404	0.4875	0.662047	no
XLOC_001073	NCOA7	KB742432.1:3288042-3400487	BSD1	BSD2	OK	15.0935	13.2091	-0.192398	-0.281811	0.62325	0.768276	no
XLOC_001074	HEY2	KB742432.1:3288042-3400487	BSD1	BSD2	OK	5.13436	10.465	1.02731	0.479078	0.6877	0.813996	no
XLOC_001075	TPD52L1	KB742432.1:3603382-3637986	BSD1	BSD2	OK	1.8987	1.33248	-0.510896	-0.369335	0.48165	0.657136	no
XLOC_001076	RNF217	KB742432.1:3674594-3706093	BSD1	BSD2	OK	8.09114	7.62076	-0.0864064	-0.0741485	0.84975	0.916627	no
XLOC_001121	PCDH18	KB742433.1:168452-178192	BSD1	BSD2	OK	3.62474	2.05461	-0.819009	-0.797347	0.19795	0.385224	no
XLOC_001124	SCLT1	KB742433.1:3314105-3355374	BSD1	BSD2	OK	4.65591	3.32598	-0.485283	-0.532651	0.3391	0.528428	no
XLOC_001125	JADE1	KB742433.1:3355428-3397362	BSD1	BSD2	OK	5.88787	4.44405	-0.40587	-0.242991	0.67505	0.805506	no
XLOC_001128	C4orf33	KB742433.1:3302620-3310581	BSD1	BSD2	OK	3.73165	4.13822	0.149197	0.154307	0.7658	0.865384	no
XLOC_001129	JADE1	KB742433.1:3355428-3397362	BSD1	BSD2	OK	16.8046	11.4452	-0.554114	-0.841981	0.14635	0.32146	no
XLOC_001150	TAF3	KB742435.1:30014-59663	BSD1	BSD2	OK	25.6473	34.2372	0.416756	0.661639	0.2521	0.439561	no
XLOC_001151	GATA3	KB742435.1:89843-108550	BSD1	BSD2	OK	9.25941	9.40338	0.0222591	0.0329543	0.9558	0.975227	no
XLOC_001152	CELF2	KB742435.1:1281086-1648913	BSD1	BSD2	OK	2.62319	3.68588	0.490689	0.330734	0.65735	0.792978	no
XLOC_001155	ECHDC3	KB742435.1:1849522-1858216	BSD1	BSD2	OK	30.247	23.3776	-0.371665	-0.519994	0.38265	0.569162	no
XLOC_001156	PROSER2	KB742435.1:1877012-1903594	BSD1	BSD2	OK	11.088	7.76239	-0.514427	-0.795816	0.15625	0.335196	no
XLOC_001157	ENSAPLG00000010282	KB742435.1:1908677-1970014	BSD1	BSD2	OK	22.7668	12.4549	-0.870222	-0.137761	0.4066	0.591438	no
XLOC_001158	DHTKD1	KB742435.1:1976592-1995142	BSD1	BSD2	OK	7.51043	6.57477	-0.191954	-0.277241	0.6514	0.788595	no
XLOC_001160	USP6NL	KB742435.1:1710007-1827154	BSD1	BSD2	OK	8.97692	6.66321	-0.430002	-0.705425	0.23865	0.426904	no
XLOC_001162	UPF2	KB742435.1:1908677-1970014	BSD1	BSD2	OK	26.6495	20.6033	-0.371231	-0.53632	0.3596	0.547791	no
XLOC_001187	NUP62CL	KB742437.1:48913-69866	BSD1	BSD2	OK	37.4335	38.1188	0.0261744	0.0357352	0.9522	0.973261	no
XLOC_001188	RBM41	KB742437.1:70769-75414	BSD1	BSD2	OK	9.60816	11.773	0.293148	0.428669	0.4738	0.650559	no
XLOC_001189	MORC4	KB742437.1:75690-88886	BSD1	BSD2	OK	1.89419	1.10355	-0.779422	-0.735673	0.21745	0.40634	no
XLOC_001191	PRRG3	KB742437.1:100798-106948	BSD1	BSD2	OK	97.5897	152.946	0.648226	1.00885	0.0887	0.24067	no
XLOC_001192	ENSAPLG00000009125	KB742437.1:107548-114840	BSD1	BSD2	OK	8.47338	16.9661	1.00165	0.423913	0.1534	0.331185	no
XLOC_001195	ENSAPLG00000008513	KB742437.1:864-8272	BSD1	BSD2	OK	1.09969	2.13259	0.955514	0.49502	0.2804	0.468405	no
XLOC_001196	PIH1D3	KB742437.1:48913-69866	BSD1	BSD2	OK	31.6	30.819	-0.036103	-0.0402159	0.9502	0.972213	no
XLOC_001197	CLDN2	KB742437.1:95323-96743	BSD1	BSD2	OK	15.155	34.546	1.18872	1.50346	0.0212	0.0855193	no
XLOC_001199	GABRA3	KB742437.1:220647-304738	BSD1	BSD2	OK	5.55513	6.46502	0.218834	0.192202	0.74405	0.851578	no
XLOC_001206	AACS	KB742438.1:71400-116812	BSD1	BSD2	OK	16.1507	14.6173	-0.14392	-0.241469	0.67055	0.802321	no
XLOC_001208	DHX37	KB742438.1:39965-56347	BSD1	BSD2	OK	4.79023	4.10235	-0.223646	-0.311281	0.59535	0.7474	no
XLOC_001209	BRI3BP	KB742438.1:57133-62009	BSD1	BSD2	OK	37.2764	26.3272	-0.501709	-0.92757	0.11235	0.27918	no
XLOC_001214	SPRY2	KB742439.1:984512-992027	BSD1	BSD2	OK	13.4723	11.6946	-0.204149	-0.211614	0.71245	0.830708	no
XLOC_001215	RBM26	KB742439.1:1440774-1479887	BSD1	BSD2	OK	24.5631	24.6235	0.00354238	0.00642842	0.99125	0.994401	no
XLOC_001216	RNF219	KB742439.1:1812812-1830526	BSD1	BSD2	OK	4.66301	3.54453	-0.395666	-0.495931	0.38625	0.572468	no
XLOC_001217	EDNRB	KB742439.1:2228687-2245362	BSD1	BSD2	OK	4.72245	2.34732	-1.00852	-1.24152	0.03265	0.117723	no
XLOC_001218	MYCBP2	KB742439.1:2515883-2708300	BSD1	BSD2	OK	17.1734	13.2685	-0.372163	-0.640918	0.285	0.473158	no
XLOC_001221	NDFIP2	KB742439.1:1337261-1383453	BSD1	BSD2	OK	18.9187	17.0186	-0.152703	-0.249948	0.66625	0.799321	no
XLOC_001224	SCEL	KB742439.1:2371104-2445350	BSD1	BSD2	OK	12.001	9.38463	-0.35478	-0.38598	0.40175	0.586957	no
XLOC_001237	TRMT10C	KB742440.1:89960-91145	BSD1	BSD2	OK	21.2881	14.2615	-0.577918	-0.828657	0.1494	0.325333	no
XLOC_001238	PCNP	KB742440.1:91745-103381	BSD1	BSD2	OK	36.2265	29.9846	-0.272823	-0.492958	0.39665	0.58205	no
XLOC_001240	CEP97	KB742440.1:135338-151973	BSD1	BSD2	OK	7.44236	7.60083	0.0303963	0.0511991	0.92905	0.960689	no
XLOC_001241	NXPE3	KB742440.1:160485-180566	BSD1	BSD2	OK	2.92943	2.15378	-0.443749	-0.455766	0.4069	0.591676	no
XLOC_001242	NFKBIZ	KB742440.1:186445-203842	BSD1	BSD2	OK	80.9063	66.0267	-0.293201	-0.348057	0.5531	0.715265	no
XLOC_001246	SENP7	KB742440.1:41895-80212	BSD1	BSD2	OK	5.7501	5.34142	-0.106364	-0.139858	0.80335	0.888816	no
XLOC_001247	TXNL4B	KB742440.1:86308-87750	BSD1	BSD2	OK	15.0843	16.7117	0.147811	0.162194	0.783	0.876233	no
XLOC_001248	ZBTB11	KB742440.1:104420-122036	BSD1	BSD2	OK	9.29636	8.12728	-0.193893	-0.327664	0.5707	0.728812	no
XLOC_001249	RPL24	KB742440.1:131215-134275	BSD1	BSD2	OK	2544.84	3200.9	0.330905	0.473329	0.41215	0.596608	no
XLOC_001252	SLC17A5	KB742441.1:513112-536570	BSD1	BSD2	OK	49.1549	46.5712	-0.0778976	-0.143104	0.81	0.892936	no
XLOC_001253	EEF1A1	KB742441.1:555729-559398	BSD1	BSD2	OK	6159.87	7397.06	0.264053	0.143997	0.77525	0.871334	no
XLOC_001254	MB21D1	KB742441.1:578737-584571	BSD1	BSD2	OK	2.8254	2.04301	-0.467758	-0.465854	0.40955	0.59423	no
XLOC_001255	ASRGL1	KB742441.1:1388504-1413239	BSD1	BSD2	OK	4.3659	4.13937	-0.0768682	-0.0782179	0.88205	0.934772	no
XLOC_001256	ENSAPLG00000000110	KB742441.1:1426007-1465873	BSD1	BSD2	OK	13.1952	8.83714	-0.578362	-0.931562	0.10075	0.261203	no
XLOC_001258	OGFRL1	KB742441.1:1495729-1509472	BSD1	BSD2	OK	9.53145	6.68845	-0.511024	-0.838279	0.15185	0.328961	no
XLOC_001259	B3GAT2	KB742441.1:1640727-1717057	BSD1	BSD2	OK	3.58474	1.70162	-1.07496	-0.177838	0.41655	0.600591	no
XLOC_001261	LMBRD1	KB742441.1:2209529-2282616	BSD1	BSD2	OK	18.7839	19.7352	0.0712746	0.114278	0.8381	0.909955	no
XLOC_001264	CD109	KB742441.1:409924-495070	BSD1	BSD2	OK	2.36017	1.79225	-0.397121	-0.602067	0.28785	0.476001	no
XLOC_001265	MTO1	KB742441.1:569724-577201	BSD1	BSD2	OK	30.5648	30.5752	0.000491262	0.000874194	0.99935	0.999558	no
XLOC_001268	RIMS1	KB742441.1:1008350-1207718	BSD1	BSD2	OK	1.13869	1.13718	-0.00191781	-0.0017719	0.99715	0.998104	no
XLOC_001269	ASRGL1	KB742441.1:1388504-1413239	BSD1	BSD2	OK	0.793077	1.12365	0.502664	0.317676	0.5867	0.741037	no
XLOC_001270	SMAP1	KB742441.1:1640727-1717057	BSD1	BSD2	OK	37.7	42.1436	0.160747	0.262835	0.65345	0.790236	no
XLOC_001271	SDHAF4	KB742441.1:1752451-1762315	BSD1	BSD2	OK	76.4157	87.2943	0.192018	0.277418	0.62565	0.770078	no
XLOC_001272	FAM135A	KB742441.1:1763773-1830459	BSD1	BSD2	OK	4.72382	3.68857	-0.356891	-0.540236	0.36435	0.552193	no
XLOC_001322	OTUD1	KB742442.1:104362-106095	BSD1	BSD2	OK	32.6394	37.819	0.212495	0.330603	0.5652	0.724699	no
XLOC_001323	KIAA1217	KB742442.1:197437-548302	BSD1	BSD2	OK	14.6112	14.4521	-0.0157982	-0.0253996	0.96755	0.981526	no
XLOC_001325	THNSL1	KB742442.1:767641-774009	BSD1	BSD2	OK	15.9903	12.7891	-0.322284	-0.541218	0.36155	0.549536	no
XLOC_001326	ARHGAP21	KB742442.1:551324-639529	BSD1	BSD2	OK	12.244	9.85358	-0.313354	-0.546604	0.3485	0.537242	no
XLOC_001327	PRTFDC1	KB742442.1:699099-744342	BSD1	BSD2	OK	11.4079	7.95317	-0.520432	-0.724281	0.2088	0.397617	no
XLOC_001328	ENKUR	KB742442.1:752372-767322	BSD1	BSD2	OK	20.544	28.4601	0.470221	0.668271	0.2412	0.429316	no
XLOC_001363	ATP6V1D	KB742443.1:32487-40697	BSD1	BSD2	OK	73.4915	73.7572	0.00520735	0.00951366	0.9868	0.99177	no
XLOC_001364	BMF	KB742443.1:477169-499635	BSD1	BSD2	OK	8.45994	6.92169	-0.289523	-0.435927	0.4445	0.625246	no
XLOC_001365	SRP14	KB742443.1:535953-592152	BSD1	BSD2	OK	103.108	76.2103	-0.436105	-0.388387	0.4971	0.670291	no
XLOC_001366	GPR176	KB742443.1:596255-629801	BSD1	BSD2	OK	3.42949	1.88988	-0.859699	-0.91034	0.09935	0.258852	no
XLOC_001369	KATNBL1	KB742443.1:1161562-1177788	BSD1	BSD2	OK	9.05045	6.68406	-0.437265	-0.611109	0.302	0.490514	no
XLOC_001372	AVEN	KB742443.1:1251175-1546653	BSD1	BSD2	OK	15.7273	13.1097	-0.262644	-0.334786	0.5655	0.724926	no
XLOC_001373	FMN1	KB742443.1:1590513-1777665	BSD1	BSD2	OK	6.37156	5.45792	-0.223294	-0.388796	0.503	0.675131	no
XLOC_001375	MEIS2	KB742443.1:2500292-2668859	BSD1	BSD2	OK	21.8491	24.1459	0.144201	0.237321	0.68325	0.810882	no
XLOC_001377	DPH6	KB742443.1:3299427-3494479	BSD1	BSD2	OK	1.63642	2.02466	0.307135	0.286122	0.63015	0.773459	no
XLOC_001378	ZNF770	KB742443.1:3534639-3538891	BSD1	BSD2	OK	1.95877	1.18677	-0.722907	-0.676229	0.2381	0.426325	no
XLOC_001379	AQR	KB742443.1:3548595-3605535	BSD1	BSD2	OK	10.3313	8.29726	-0.316317	-0.508274	0.3733	0.560363	no
XLOC_001380	ACTC1	KB742443.1:3630081-3634652	BSD1	BSD2	OK	7.63714	2.29663	-1.73351	-1.48419	0.0304	0.111757	no
XLOC_001383	MPP5	KB742443.1:42571-92062	BSD1	BSD2	OK	10.3901	7.72577	-0.427462	-0.719844	0.2223	0.410367	no
XLOC_001386	GPHN	KB742443.1:119624-440295	BSD1	BSD2	OK	18.0942	17.7528	-0.0274775	-0.0410276	0.94765	0.970982	no
XLOC_001387	EIF2AK4	KB742443.1:535953-592152	BSD1	BSD2	OK	18.3093	13.1889	-0.473245	-0.504178	0.4124	0.59687	no
XLOC_001389	THBS1	KB742443.1:721444-736496	BSD1	BSD2	OK	55.6738	30.8354	-0.852413	-1.16065	0.0502	0.160755	no
XLOC_001394	ENSAPLG00000006312	KB742443.1:1844238-1855032	BSD1	BSD2	OK	2.08393	1.72073	-0.276288	-0.29922	0.6109	0.758864	no
XLOC_001395	FAM98B	KB742443.1:1940094-1955981	BSD1	BSD2	OK	26.7609	26.0764	-0.0373821	-0.0582035	0.91955	0.955596	no
XLOC_001396	SPRED1	KB742443.1:1977511-2037625	BSD1	BSD2	OK	19.5695	14.1539	-0.467408	-0.853237	0.1573	0.336625	no
XLOC_001400	C15orf41	KB742443.1:2714228-2813808	BSD1	BSD2	OK	9.01576	8.02313	-0.168284	-0.233886	0.67875	0.808048	no
XLOC_001434	EPAS1	KB742444.1:693696-772478	BSD1	BSD2	OK	30.9944	16.6889	-0.893119	-1.63044	0.00565	0.029721	yes
XLOC_001436	PIGF	KB742444.1:875988-901321	BSD1	BSD2	OK	7.5905	4.05156	-0.905716	-0.97793	0.092	0.245976	no
XLOC_001437	CRIPT	KB742444.1:901662-906388	BSD1	BSD2	OK	96.5127	73.8808	-0.38552	-0.664384	0.2515	0.438993	no
XLOC_001438	SOCS5	KB742444.1:963874-997764	BSD1	BSD2	OK	5.60912	5.09366	-0.139072	-0.181835	0.73415	0.845274	no
XLOC_001439	TTC7A	KB742444.1:1028398-1263996	BSD1	BSD2	OK	10.0317	9.15733	-0.131563	-0.144983	0.80995	0.892927	no
XLOC_001441	SRBD1	KB742444.1:197122-320305	BSD1	BSD2	OK	2.82857	2.75839	-0.036246	-0.044993	0.93705	0.965214	no
XLOC_001443	PIGF	KB742444.1:875988-901321	BSD1	BSD2	OK	72.2746	47.8241	-0.595752	-0.752203	0.20185	0.389958	no
XLOC_001444	MCFD2	KB742444.1:1028398-1263996	BSD1	BSD2	OK	62.2664	66.734	0.0999692	0.136216	0.8099	0.892902	no
XLOC_001445	CALM3	KB742444.1:1300119-1313879	BSD1	BSD2	OK	417.255	296.836	-0.491263	-0.811186	0.168	0.351089	no
XLOC_001448	PPP1CB	KB742444.1:1380112-1404286	BSD1	BSD2	OK	103.539	76.6485	-0.433848	-0.813422	0.1677	0.350734	no
XLOC_001450	FOSL2	KB742444.1:1548635-1562379	BSD1	BSD2	OK	19.3259	17.9436	-0.107072	-0.163986	0.7721	0.869383	no
XLOC_001464	ARPC5	KB742446.1:492247-494745	BSD1	BSD2	OK	143.271	109.255	-0.391047	-0.723915	0.204	0.392417	no
XLOC_001466	NMNAT2	KB742446.1:572182-597910	BSD1	BSD2	OK	2.881	3.69108	0.357476	0.238845	0.59595	0.747907	no
XLOC_001467	HEBP2	KB742446.1:602235-729117	BSD1	BSD2	OK	3.00198	2.69682	-0.154652	-0.0289828	0.92085	0.95634	no
XLOC_001468	ZBTB37	KB742446.1:730135-752370	BSD1	BSD2	OK	5.92762	4.82789	-0.29606	-0.487972	0.4002	0.585563	no
XLOC_001469	ENSAPLG00000005959	KB742446.1:825935-919612	BSD1	BSD2	OK	9.21411	8.75257	-0.0741385	-0.11213	0.8472	0.915231	no
XLOC_001472	SMG7	KB742446.1:508686-543693	BSD1	BSD2	OK	21.2269	15.931	-0.414056	-0.756581	0.19155	0.377463	no
XLOC_001473	LAMC2	KB742446.1:572182-597910	BSD1	BSD2	OK	2.10596	3.39105	0.687252	0.721966	0.246	0.434048	no
XLOC_001475	SNORD24	KB742446.1:602235-729117	BSD1	BSD2	OK	25.1468	15.7782	-0.672445	-0.228803	0.509	0.679884	no
XLOC_001482	ZBTB37	KB742446.1:730135-752370	BSD1	BSD2	OK	0.746099	1.135	0.605252	0.376217	0.52075	0.689917	no
XLOC_001483	SERPINC1	KB742446.1:752647-760162	BSD1	BSD2	OK	2.51776	8.42842	1.74312	1.83183	0.00375	0.0213441	yes
XLOC_001484	RC3H1	KB742446.1:762910-824529	BSD1	BSD2	OK	12.9454	9.43647	-0.456124	-0.809972	0.17695	0.36067	no
XLOC_001495	CACNA1E	KB742447.1:38703-100963	BSD1	BSD2	OK	4.029	6.63965	0.720685	0.769155	0.2395	0.42771	no
XLOC_001496	MYO18A	KB742447.1:107471-241662	BSD1	BSD2	OK	9.74683	9.85836	0.0164159	0.0110175	0.98575	0.991191	no
XLOC_001497	ERAL1	KB742447.1:107471-241662	BSD1	BSD2	OK	16.2495	19.2386	0.243605	0.12979	0.85515	0.919805	no
XLOC_001500	PHF12	KB742447.1:107471-241662	BSD1	BSD2	OK	84.2335	70.7817	-0.251017	-0.289127	0.6144	0.761622	no
XLOC_001503	FAM222B	KB742447.1:266148-273796	BSD1	BSD2	OK	11.1869	14.9028	0.413779	0.64909	0.25205	0.439521	no
XLOC_001504	ENSAPLG00000000569	KB742447.1:303360-304089	BSD1	BSD2	OK	45.2206	59.1582	0.387598	0.510686	0.3946	0.580118	no
XLOC_001506	SUPT6H	KB742447.1:317112-340228	BSD1	BSD2	OK	22.7234	20.6713	-0.136548	-0.116794	0.8405	0.91118	no
XLOC_001507	SDF2	KB742447.1:345229-345517	BSD1	BSD2	OK	135.252	177.303	0.390574	0.538972	0.33615	0.525517	no
XLOC_001508	KIAA0100	KB742447.1:348326-359866	BSD1	BSD2	OK	17.9528	22.6878	0.33771	0.631547	0.2916	0.479926	no
XLOC_001510	ENSAPLG00000004241	KB742447.1:369549-370662	BSD1	BSD2	OK	2.40045	2.87805	0.261783	0.164159	0.8574	0.920943	no
XLOC_001512	ALDOA	KB742447.1:374852-376835	BSD1	BSD2	OK	912.717	817.555	-0.158851	-0.2349	0.69845	0.821235	no
XLOC_001513	PIGS	KB742447.1:379732-383474	BSD1	BSD2	OK	37.3641	51.8076	0.471511	0.851772	0.1484	0.323982	no
XLOC_001514	UNC119	KB742447.1:394515-400181	BSD1	BSD2	OK	0.758567	1.08631	0.518087	0.293175	0.6168	0.763503	no
XLOC_001516	TRAF4	KB742447.1:280804-284206	BSD1	BSD2	OK	11.3847	22.316	0.970978	1.40973	0.01965	0.0806384	no
XLOC_001517	NEK8	KB742447.1:289458-300018	BSD1	BSD2	OK	11.8581	21.4769	0.856907	1.35714	0.0238	0.0933371	no
XLOC_001518	RPL23A	KB742447.1:306361-308623	BSD1	BSD2	OK	2792.05	3584.14	0.360305	0.503352	0.37985	0.566582	no
XLOC_001520	SUPT6H	KB742447.1:317112-340228	BSD1	BSD2	OK	11.3446	11.0763	-0.0345248	-0.0496079	0.93375	0.963322	no
XLOC_001526	NLN	KB742448.1:58627-82861	BSD1	BSD2	OK	3.2327	3.94079	0.285748	0.330805	0.5474	0.710885	no
XLOC_001528	ERBB2IP	KB742448.1:132472-241293	BSD1	BSD2	OK	19.0504	17.4535	-0.126303	-0.182573	0.74255	0.850552	no
XLOC_001529	ENSAPLG00000003523	KB742448.1:257990-301683	BSD1	BSD2	OK	45.426	61.0358	0.426138	0.707854	0.20645	0.395219	no
XLOC_001531	MAST4	KB742448.1:569462-729540	BSD1	BSD2	OK	3.74602	3.62044	-0.0491925	-0.0338721	0.92085	0.95634	no
XLOC_001532	PIK3R1	KB742448.1:1039018-1091059	BSD1	BSD2	OK	7.286	4.72068	-0.626132	-0.773232	0.2071	0.395815	no
XLOC_001533	MRPS36	KB742448.1:1220362-1355012	BSD1	BSD2	OK	230.441	256.208	0.152913	0.0959877	0.8606	0.922714	no
XLOC_001534	SLC30A5	KB742448.1:1220362-1355012	BSD1	BSD2	OK	20.9819	19.9795	-0.0706255	-0.10493	0.856	0.920254	no
XLOC_001535	CDK7	KB742448.1:1356670-1384055	BSD1	BSD2	OK	48.2631	32.0572	-0.590273	-0.894392	0.15215	0.329424	no
XLOC_001536	SERINC5	KB742448.1:1396527-1424939	BSD1	BSD2	OK	11.6613	14.0079	0.264518	0.411622	0.4513	0.631129	no
XLOC_001538	MTX3	KB742448.1:1476832-1486593	BSD1	BSD2	OK	5.65442	5.3313	-0.0848903	-0.109036	0.8495	0.916487	no
XLOC_001539	HOMER1	KB742448.1:1679825-1744469	BSD1	BSD2	OK	1.13868	0.832091	-0.452546	-0.360635	0.5392	0.704347	no
XLOC_001540	DMGDH	KB742448.1:1877637-1923388	BSD1	BSD2	OK	0.131404	1.38151	3.39416	2.05438	0.2212	0.409426	no
XLOC_001541	ARSB	KB742448.1:1931137-1994682	BSD1	BSD2	OK	10.811	9.88602	-0.129045	-0.153422	0.78555	0.877732	no
XLOC_001542	SGTB	KB742448.1:25983-46630	BSD1	BSD2	OK	2.45331	1.51505	-0.695364	-0.674669	0.2518	0.43928	no
XLOC_001547	PAPD4	KB742448.1:1595997-1635446	BSD1	BSD2	OK	6.78867	5.65591	-0.26337	-0.351337	0.54175	0.706362	no
XLOC_001548	JMY	KB742448.1:1755126-1807736	BSD1	BSD2	OK	3.51388	3.87931	0.142734	0.210628	0.7119	0.830321	no
XLOC_001549	ENSAPLG00000008403	KB742448.1:1857721-1873063	BSD1	BSD2	OK	0.131225	15.0028	6.83704	3.25349	0.04635	0.151657	no
XLOC_001577	ENSAPLG00000006235	KB742449.1:36876-72870	BSD1	BSD2	OK	86.3862	100.48	0.218032	0.375633	0.52145	0.690428	no
XLOC_001581	BPGM	KB742449.1:11453-25221	BSD1	BSD2	OK	11.4949	11.0221	-0.0606	-0.0974671	0.86685	0.926269	no
XLOC_001583	ENSAPLG00000007508	KB742449.1:94375-109887	BSD1	BSD2	OK	2.1517	2.19447	0.0283948	0.0304711	0.9581	0.976437	no
XLOC_001587	BID	KB742449.1:141398-336007	BSD1	BSD2	OK	52.3428	66.4362	0.343979	0.297791	0.6008	0.751608	no
XLOC_001588	ENSAPLG00000008978	KB742449.1:336158-353485	BSD1	BSD2	OK	49.0494	37.7476	-0.377851	-0.242909	0.4674	0.645124	no
XLOC_001589	LRIG3	KB742451.1:17672-54375	BSD1	BSD2	OK	2.58234	2.61302	0.0170415	0.020238	0.97205	0.98379	no
XLOC_001590	RPAP3	KB742451.1:351839-370437	BSD1	BSD2	OK	23.7371	16.084	-0.561518	-0.953995	0.09775	0.25587	no
XLOC_001592	AMIGO2	KB742451.1:567469-569035	BSD1	BSD2	OK	2.79724	1.25598	-1.15519	-0.954009	0.09565	0.252175	no
XLOC_001593	SLC38A4	KB742451.1:702828-725117	BSD1	BSD2	OK	0.37305	2.46375	2.72342	2.14689	0.0009	0.00659344	yes
XLOC_001594	SLC38A2	KB742451.1:827828-842599	BSD1	BSD2	OK	87.0839	55.4881	-0.650226	-1.20309	0.0536	0.168326	no
XLOC_001595	SLC38A1	KB742451.1:862587-899230	BSD1	BSD2	OK	16.6545	21.62	0.376455	0.625498	0.2739	0.461661	no
XLOC_001596	SCAF11	KB742451.1:924154-970523	BSD1	BSD2	OK	14.4547	10.7028	-0.433555	-0.754639	0.19025	0.376193	no
XLOC_001599	ANO6	KB742451.1:1159098-1206641	BSD1	BSD2	OK	1.90214	0.908831	-1.06554	-0.537806	0.429	0.611863	no
XLOC_001600	DBX2	KB742451.1:1286809-1295738	BSD1	BSD2	OK	3.71133	3.04672	-0.284679	-0.114449	0.781	0.875067	no
XLOC_001601	ENSAPLG00000011188	KB742451.1:1300666-1346117	BSD1	BSD2	OK	3.41932	2.90331	-0.236012	-0.220841	0.78645	0.878404	no
XLOC_001602	NELL2	KB742451.1:1348761-1494359	BSD1	BSD2	OK	28.5934	25.375	-0.172272	-0.283651	0.62525	0.769827	no
XLOC_001604	TWF1	KB742451.1:1756078-1771261	BSD1	BSD2	OK	16.5329	14.2464	-0.214744	-0.37804	0.5223	0.691053	no
XLOC_001605	PUS7L	KB742451.1:1787210-1798468	BSD1	BSD2	OK	7.16624	5.60045	-0.355673	-0.426665	0.4581	0.637033	no
XLOC_001607	XRCC6BP1	KB742451.1:344729-349926	BSD1	BSD2	OK	43.8185	34.1855	-0.358158	-0.514038	0.37655	0.563487	no
XLOC_001610	ARID2	KB742451.1:977345-1079874	BSD1	BSD2	OK	9.83076	7.88823	-0.3176	-0.561403	0.33	0.51932	no
XLOC_001613	ANO6	KB742451.1:1159098-1206641	BSD1	BSD2	OK	2.84705	1.46431	-0.959252	-0.966094	0.10525	0.268814	no
XLOC_001615	TMEM117	KB742451.1:1524201-1736366	BSD1	BSD2	OK	5.89881	4.68554	-0.332208	-0.423246	0.4706	0.64777	no
XLOC_001616	IRAK4	KB742451.1:1773756-1786587	BSD1	BSD2	OK	3.72939	3.31134	-0.171527	-0.17821	0.76245	0.863329	no
XLOC_001637	ENSAPLG00000013069	KB742452.1:3925-15899	BSD1	BSD2	OK	18.1388	24.368	0.425908	0.659937	0.2411	0.429238	no
XLOC_001639	CD14	KB742452.1:21783-45213	BSD1	BSD2	OK	1.71168	2.73382	0.675505	0.160862	0.6422	0.781982	no
XLOC_001640	NDUFA2	KB742452.1:21783-45213	BSD1	BSD2	OK	1849.59	8950.97	2.27484	2.15092	0.00075	0.00564338	yes
XLOC_001641	UBE2D2	KB742452.1:75990-104523	BSD1	BSD2	OK	208.117	161.724	-0.363861	-0.366656	0.49535	0.668933	no
XLOC_001642	CXXC5	KB742452.1:165367-173348	BSD1	BSD2	OK	19.7427	27.789	0.493199	0.767716	0.1788	0.362919	no
XLOC_001643	PSD2	KB742452.1:333457-392145	BSD1	BSD2	OK	1.30942	1.22672	-0.0941143	-0.0628677	0.9328	0.962817	no
XLOC_001646	CYSTM1	KB742452.1:652031-677816	BSD1	BSD2	OK	327.546	369.022	0.172009	0.241888	0.6269	0.771009	no
XLOC_001648	ENSAPLG00000002418	KB742452.1:758202-858498	BSD1	BSD2	OK	19.9724	18.9256	-0.0776703	-0.141742	0.8098	0.892845	no
XLOC_001649	SH3TC2	KB742452.1:882213-897489	BSD1	BSD2	OK	3.10811	4.59763	0.564851	0.762642	0.1942	0.380633	no
XLOC_001650	UBTD2	KB742452.1:1075184-1126358	BSD1	BSD2	OK	12.5151	11.1518	-0.166391	-0.161033	0.77455	0.870902	no
XLOC_001651	STK10	KB742452.1:1134352-1181742	BSD1	BSD2	OK	7.96012	12.3775	0.636857	1.11398	0.0523	0.165454	no
XLOC_001652	SH3PXD2B	KB742452.1:1188005-1260511	BSD1	BSD2	OK	4.32961	4.68204	0.112899	0.115326	0.83475	0.907868	no
XLOC_001653	IK	KB742452.1:21783-45213	BSD1	BSD2	OK	39.601	42.0359	0.0860837	0.111061	0.8495	0.916487	no
XLOC_001654	TMCO6	KB742452.1:21783-45213	BSD1	BSD2	OK	9.07866	12.1794	0.423897	0.249296	0.7961	0.884514	no
XLOC_001660	PFDN1	KB742452.1:678857-710042	BSD1	BSD2	OK	306.576	278.102	-0.140632	-0.24585	0.6665	0.799459	no
XLOC_001661	HBEGF	KB742452.1:715182-719454	BSD1	BSD2	OK	25.5864	29.4874	0.204724	0.269118	0.6319	0.774573	no
XLOC_001663	SRA1	KB742452.1:859054-860599	BSD1	BSD2	OK	212.097	227.386	0.100419	0.147702	0.7944	0.883367	no
XLOC_001664	APBB3	KB742452.1:861337-864867	BSD1	BSD2	OK	1.5116	1.99212	0.398227	0.329723	0.5641	0.723754	no
XLOC_001665	ADRB2	KB742452.1:921631-953467	BSD1	BSD2	OK	1.18758	1.18876	0.00143487	0.00134216	0.9975	0.998285	no
XLOC_001666	SH3PXD2B	KB742452.1:1188005-1260511	BSD1	BSD2	OK	8.48751	7.91469	-0.10081	-0.11443	0.8451	0.914043	no
XLOC_001685	ENSAPLG00000007244	KB742454.1:77643-97786	BSD1	BSD2	OK	1.36576	0.753686	-0.857667	-0.74957	0.1877	0.373474	no
XLOC_001686	ENSAPLG00000001753	KB742454.1:123369-123597	BSD1	BSD2	OK	3.65191	1.13361	-1.68773	-1.00728	0.2249	0.412863	no
XLOC_001699	HIVEP2	KB742456.1:48207-166401	BSD1	BSD2	OK	6.3519	4.63377	-0.455003	-0.673132	0.25265	0.440118	no
XLOC_001702	VTA1	KB742456.1:396245-425480	BSD1	BSD2	OK	18.6265	19.2186	0.0451469	0.0707077	0.90085	0.945166	no
XLOC_001713	MED30	KB742457.1:24145-40165	BSD1	BSD2	OK	111.215	141.878	0.351302	0.622692	0.27415	0.461908	no
XLOC_001716	ENSAPLG00000008821	KB742459.1:2-43836	BSD1	BSD2	OK	10.3087	8.85785	-0.218834	-0.095005	0.87885	0.932943	no
XLOC_001717	RIBC2	KB742459.1:44067-60324	BSD1	BSD2	OK	29.4045	24.1051	-0.286699	-0.496329	0.3961	0.581585	no
XLOC_001718	FBLN1	KB742459.1:103261-191540	BSD1	BSD2	OK	38.7312	25.5805	-0.598451	-0.856698	0.131	0.302727	no
XLOC_001719	ATXN10	KB742459.1:237003-339220	BSD1	BSD2	OK	14.2381	9.83529	-0.533721	-0.691865	0.25295	0.440333	no
XLOC_001722	ENSAPLG00000000292	KB742459.1:658826-903803	BSD1	BSD2	OK	8.74365	11.4126	0.384316	0.360675	0.50415	0.675996	no
XLOC_001725	PPARA	KB742459.1:937144-977904	BSD1	BSD2	OK	11.3264	8.80402	-0.363458	-0.667615	0.252	0.439475	no
XLOC_001727	TTC38	KB742459.1:1037491-1066361	BSD1	BSD2	OK	15.6214	14.7316	-0.0846109	-0.13501	0.81015	0.893034	no
XLOC_001728	ETV6	KB742459.1:1127952-1274372	BSD1	BSD2	OK	97.7556	72.3659	-0.43387	-0.580013	0.3254	0.514609	no
XLOC_001730	BORCS5	KB742459.1:1504403-1579302	BSD1	BSD2	OK	5.61911	5.62244	0.000853653	0.000891973	0.99855	0.99902	no
XLOC_001731	CREBL2	KB742459.1:1668448-1680001	BSD1	BSD2	OK	30.3735	25.0461	-0.278225	-0.468664	0.42005	0.603799	no
XLOC_001732	ENSAPLG00000013291	KB742459.1:1816070-1853426	BSD1	BSD2	OK	39.5239	45.6296	0.207246	0.329549	0.5638	0.723576	no
XLOC_001733	MRPS35	KB742459.1:2404189-2432348	BSD1	BSD2	OK	37.4132	37.8567	0.017	0.0253202	0.96275	0.978892	no
XLOC_001734	KLHL42	KB742459.1:2434828-2464623	BSD1	BSD2	OK	8.22007	8.40915	0.0328095	0.0385598	0.94715	0.970708	no
XLOC_001735	SMC1B	KB742459.1:2-43836	BSD1	BSD2	OK	2.97967	1.81311	-0.716683	-0.719855	0.1587	0.338604	no
XLOC_001736	FBLN1	KB742459.1:103261-191540	BSD1	BSD2	OK	1.29788	0.946823	-0.454988	-0.181161	0.8637	0.92451	no
XLOC_001737	WNT7B	KB742459.1:419535-524659	BSD1	BSD2	OK	5.52637	15.2748	1.46675	1.68233	0.00875	0.0425399	yes
XLOC_001740	CDPF1	KB742459.1:979055-999456	BSD1	BSD2	OK	35.0315	22.4399	-0.642587	-0.545191	0.2915	0.479822	no
XLOC_001742	ZC3HAV1	KB742459.1:1067495-1092486	BSD1	BSD2	OK	19.1366	23.6552	0.305821	0.543131	0.34855	0.537293	no
XLOC_001743	LRP6	KB742459.1:1354683-1468981	BSD1	BSD2	OK	5.6485	3.12697	-0.853105	-1.32611	0.02765	0.104314	no
XLOC_001744	MANSC1	KB742459.1:1491893-1502302	BSD1	BSD2	OK	30.9009	23.0443	-0.423242	-0.490654	0.38665	0.57278	no
XLOC_001745	DUSP16	KB742459.1:1583521-1647571	BSD1	BSD2	OK	3.54211	3.44634	-0.039544	-0.0510197	0.92615	0.959143	no
XLOC_001751	PTHLH	KB742459.1:2531852-2544986	BSD1	BSD2	OK	1.23513	1.53837	0.316745	0.216985	0.67705	0.806823	no
XLOC_001816	ENSAPLG00000011096	KB742461.1:601-55951	BSD1	BSD2	OK	2.60135	2.89168	0.15265	0.150435	0.79605	0.884489	no
XLOC_001821	KIF5C	KB742462.1:4413-64104	BSD1	BSD2	OK	2.82502	2.29433	-0.300188	-0.363311	0.53425	0.700427	no
XLOC_001822	LYPD6B	KB742462.1:68307-108017	BSD1	BSD2	OK	4.94183	6.01038	0.282409	0.24747	0.58165	0.736955	no
XLOC_001823	LYPD6	KB742462.1:152410-159887	BSD1	BSD2	OK	1.72169	1.45527	-0.242537	-0.191604	0.7281	0.841288	no
XLOC_001825	TNFAIP6	KB742462.1:386436-398052	BSD1	BSD2	OK	10.0193	5.72817	-0.806636	-0.945718	0.10085	0.261342	no
XLOC_001826	RIF1	KB742462.1:399474-494495	BSD1	BSD2	OK	11.4088	8.26916	-0.464333	-0.827155	0.1653	0.34775	no
XLOC_001827	FMNL2	KB742462.1:728600-787753	BSD1	BSD2	OK	4.25594	3.78983	-0.167346	-0.229449	0.69545	0.819192	no
XLOC_001830	MMADHC	KB742462.1:166845-179667	BSD1	BSD2	OK	33.8543	23.6528	-0.517327	-0.799537	0.15635	0.335333	no
XLOC_001832	RND3	KB742462.1:257303-266018	BSD1	BSD2	OK	3.56041	1.9035	-0.903388	-0.907924	0.11555	0.283783	no
XLOC_001833	RBM43	KB742462.1:355312-358982	BSD1	BSD2	OK	5.92741	5.13041	-0.208328	-0.266508	0.63715	0.778339	no
XLOC_001834	NMI	KB742462.1:361236-369763	BSD1	BSD2	OK	27.6256	16.251	-0.765481	-1.25695	0.0296	0.109592	no
XLOC_001838	ARL5A	KB742462.1:558062-574317	BSD1	BSD2	OK	17.1892	11.73	-0.551304	-0.800434	0.1063	0.270616	no
XLOC_001839	CACNB4	KB742462.1:578510-610403	BSD1	BSD2	OK	10.8491	6.87687	-0.65775	-0.708626	0.21215	0.401006	no
XLOC_001840	STAM2	KB742462.1:651923-668401	BSD1	BSD2	OK	30.5109	21.5172	-0.503832	-0.900546	0.121	0.290779	no
XLOC_001841	PRPF40A	KB742462.1:788284-809535	BSD1	BSD2	OK	23.9748	17.1723	-0.481435	-0.880961	0.1406	0.314474	no
XLOC_001843	NR4A2	KB742462.1:1444041-1448686	BSD1	BSD2	OK	20.9795	13.0553	-0.684339	-0.903336	0.1115	0.278447	no
XLOC_001869	COL8A1	KB742463.1:27-256065	BSD1	BSD2	OK	3.44175	2.67885	-0.361528	-0.427312	0.45135	0.631172	no
XLOC_001870	CPOX	KB742463.1:344793-352474	BSD1	BSD2	OK	72.6336	82.4535	0.182944	0.306571	0.5812	0.736673	no
XLOC_001871	TIPRL	KB742463.1:393896-405265	BSD1	BSD2	OK	13.5317	11.9069	-0.184541	-0.259588	0.6717	0.803067	no
XLOC_001872	SFT2D2	KB742463.1:405855-415708	BSD1	BSD2	OK	24.3336	26.0734	0.0996288	0.0995681	0.776	0.871762	no
XLOC_001875	ST3GAL6	KB742463.1:257160-301642	BSD1	BSD2	OK	30.6785	25.1757	-0.285196	-0.409505	0.49045	0.664745	no
XLOC_001877	TTF2	KB742463.1:360786-378851	BSD1	BSD2	OK	8.16603	6.75973	-0.27267	-0.38577	0.51295	0.683261	no
XLOC_001878	GPR161	KB742463.1:380886-391595	BSD1	BSD2	OK	3.13484	2.52149	-0.314116	-0.381131	0.49765	0.670719	no
XLOC_001887	RNF24	KB742464.1:2040804-2069094	BSD1	BSD2	OK	14.5879	14.9506	0.0354306	0.0199091	0.96155	0.978155	no
XLOC_001888	PTPRA	KB742464.1:2081663-2161758	BSD1	BSD2	OK	54.4239	64.1686	0.237627	0.337993	0.5524	0.714745	no
XLOC_001889	MRPS26	KB742464.1:2165851-2166449	BSD1	BSD2	OK	409.554	902.14	1.1393	2.05364	0.00065	0.00499761	yes
XLOC_001890	ENSAPLG00000004269	KB742464.1:2186517-2203413	BSD1	BSD2	OK	41.5489	23.0386	-0.850758	-0.281615	0.39985	0.585183	no
XLOC_001894	ATRN	KB742464.1:2730822-2846752	BSD1	BSD2	OK	8.81903	8.33761	-0.0809863	-0.137441	0.8074	0.891381	no
XLOC_001897	SMOX	KB742464.1:1936092-2001438	BSD1	BSD2	OK	46.5815	53.5287	0.200557	0.341277	0.5581	0.719028	no
XLOC_001899	PANK2	KB742464.1:2040804-2069094	BSD1	BSD2	OK	21.5745	18.6359	-0.211244	-0.301421	0.5663	0.7256	no
XLOC_001901	MAVS	KB742464.1:2071024-2076188	BSD1	BSD2	OK	9.10181	10.8506	0.253551	0.407796	0.48495	0.660097	no
XLOC_001904	UBOX5	KB742464.1:2174871-2185689	BSD1	BSD2	OK	13.6158	17.2174	0.338584	0.432721	0.41815	0.602035	no
XLOC_001905	FASTKD5	KB742464.1:2174871-2185689	BSD1	BSD2	OK	7.71999	9.34519	0.275625	0.262276	0.6534	0.790197	no
XLOC_001906	ENSAPLG00000004270	KB742464.1:2186517-2203413	BSD1	BSD2	OK	11.7118	17.0685	0.54337	0.656117	0.24375	0.431752	no
XLOC_001907	DDRGK1	KB742464.1:2229872-2262215	BSD1	BSD2	OK	79.0359	69.3048	-0.189553	-0.348848	0.5419	0.7065	no
XLOC_001910	SLC4A11	KB742464.1:2357662-2453868	BSD1	BSD2	OK	1.25755	0.897564	-0.486528	-0.555783	0.3042	0.492921	no
XLOC_001911	C20orf194	KB742464.1:2580415-2647432	BSD1	BSD2	OK	22.5908	24.4328	0.113082	0.204919	0.71795	0.834473	no
XLOC_001914	ADAM33	KB742464.1:3083592-3102697	BSD1	BSD2	OK	3.10458	3.01555	-0.0419732	-0.0467614	0.93505	0.964088	no
XLOC_001917	ENSAPLG00000006090	KB742464.1:3153224-3167093	BSD1	BSD2	OK	2.52655	1.65542	-0.609976	-0.483364	0.40415	0.589203	no
XLOC_001941	UNK	KB742465.1:23837-51658	BSD1	BSD2	OK	4.77819	3.77828	-0.338735	-0.518305	0.36195	0.549957	no
XLOC_001942	TEN1	KB742465.1:147229-149989	BSD1	BSD2	OK	2.47561	2.35112	-0.0744354	-0.0620531	0.914	0.952783	no
XLOC_001944	EVPL	KB742465.1:160220-182521	BSD1	BSD2	OK	9.24241	11.8486	0.358379	0.154991	0.87485	0.930822	no
XLOC_001946	H3F3B	KB742465.1:346-3671	BSD1	BSD2	OK	332.914	324.211	-0.0382191	-0.0587044	0.91815	0.954883	no
XLOC_001949	WBP2	KB742465.1:79385-86227	BSD1	BSD2	OK	45.9811	42.2962	-0.120511	-0.216241	0.7074	0.827386	no
XLOC_001951	ENSAPLG00000015689	KB742465.1:98762-102039	BSD1	BSD2	OK	4.97273	7.44798	0.582813	0.573785	0.3327	0.522023	no
XLOC_001952	ENSAPLG00000015690	KB742465.1:103787-107771	BSD1	BSD2	OK	56.8067	71.6582	0.33507	0.605696	0.2935	0.481885	no
XLOC_001953	ENSAPLG00000015809	KB742465.1:108277-122821	BSD1	BSD2	OK	18.4605	21.8047	0.2402	0.438091	0.4583	0.637236	no
XLOC_001954	ACOX1	KB742465.1:123700-143274	BSD1	BSD2	OK	28.2026	27.3705	-0.0432104	-0.0765012	0.89105	0.939619	no
XLOC_001955	EVPL	KB742465.1:160220-182521	BSD1	BSD2	OK	3.04335	3.92033	0.365314	0.488687	0.4018	0.587024	no
XLOC_001956	SRP68	KB742465.1:188751-205760	BSD1	BSD2	OK	46.0452	42.4726	-0.116518	-0.180909	0.7426	0.850586	no
XLOC_001957	EXOC7	KB742465.1:214741-237002	BSD1	BSD2	OK	70.1411	68.8046	-0.0277549	-0.0511327	0.932	0.962397	no
XLOC_001958	FOXJ1	KB742465.1:244602-250331	BSD1	BSD2	OK	88.8284	136.744	0.622383	1.09683	0.0572	0.176491	no
XLOC_001966	DTNA	KB742466.1:111298-293159	BSD1	BSD2	OK	10.8813	8.32688	-0.385996	-0.556191	0.3333	0.522623	no
XLOC_001967	MAPRE2	KB742466.1:330716-423343	BSD1	BSD2	OK	31.0009	27.1045	-0.193776	-0.255301	0.6674	0.800065	no
XLOC_001968	SPIDR	KB742466.1:493716-688425	BSD1	BSD2	OK	11.6007	52.3286	2.17339	3.21638	5e-05	0.000541201	yes
XLOC_001969	MCM4	KB742466.1:775993-786709	BSD1	BSD2	OK	10.5094	9.13601	-0.202038	-0.294792	0.6146	0.761768	no
XLOC_001970	UBE2V2	KB742466.1:809119-841286	BSD1	BSD2	OK	47.4553	31.5154	-0.590512	-0.932106	0.11265	0.279631	no
XLOC_001974	C8orf22	KB742466.1:1266025-1276619	BSD1	BSD2	OK	0.445002	8.72007	4.29246	1.99407	5e-05	0.000541201	yes
XLOC_001978	CEBPD	KB742466.1:688677-772768	BSD1	BSD2	OK	761.065	1303.43	0.776222	1.06326	0.0826	0.22923	no
XLOC_001979	PRKDC	KB742466.1:688677-772768	BSD1	BSD2	OK	2.88234	2.42518	-0.249147	-0.0752046	0.8871	0.93755	no
XLOC_001980	SNAI2	KB742466.1:1203294-1207088	BSD1	BSD2	OK	4.23085	3.77618	-0.164017	-0.164872	0.7645	0.864533	no
XLOC_002019	DCP1B	KB742468.1:394904-437750	BSD1	BSD2	OK	15.4465	13.4682	-0.197729	-0.317834	0.59675	0.748426	no
XLOC_002021	FBXL14	KB742468.1:656148-659290	BSD1	BSD2	OK	11.0752	13.441	0.279307	0.403035	0.4516	0.631392	no
XLOC_002022	RAD52	KB742468.1:1006375-1020169	BSD1	BSD2	OK	6.07318	4.99809	-0.281077	-0.358474	0.5362	0.701926	no
XLOC_002026	ADIPOR2	KB742468.1:569607-612916	BSD1	BSD2	OK	129.053	101.229	-0.350335	-0.615682	0.2922	0.480499	no
XLOC_002027	WNT5B	KB742468.1:621215-637679	BSD1	BSD2	OK	11.383	13.442	0.239863	0.303438	0.61395	0.761297	no
XLOC_002028	ERC1	KB742468.1:703716-1003619	BSD1	BSD2	OK	7.13933	6.7866	-0.0731005	-0.129843	0.82745	0.903542	no
XLOC_002029	ENSAPLG00000007032	KB742468.1:1021943-1027181	BSD1	BSD2	OK	28.1828	20.1078	-0.487061	-0.702511	0.1372	0.310234	no
XLOC_002045	ENSAPLG00000004929	KB742469.1:257483-273565	BSD1	BSD2	OK	24.8608	15.2486	-0.705196	-0.755158	0.12175	0.291412	no
XLOC_002052	RIN2	KB742470.1:9827-97515	BSD1	BSD2	OK	16.2662	12.0112	-0.437505	-0.756708	0.18565	0.371494	no
XLOC_002056	PUS7	KB742471.1:109154-129579	BSD1	BSD2	OK	13.924	10.1409	-0.457389	-0.691967	0.2491	0.436755	no
XLOC_002057	RINT1	KB742471.1:130065-141403	BSD1	BSD2	OK	24.8036	19.9377	-0.315051	-0.414774	0.4762	0.652563	no
XLOC_002058	CDHR3	KB742471.1:285872-319575	BSD1	BSD2	OK	72.3989	74.3497	0.0383579	0.0631323	0.9141	0.952849	no
XLOC_002059	PIK3CG	KB742471.1:557268-593798	BSD1	BSD2	OK	6.82387	6.13542	-0.153428	-0.235803	0.68145	0.809716	no
XLOC_002060	PRKAR2B	KB742471.1:617905-700837	BSD1	BSD2	OK	6.32854	3.72845	-0.763296	-0.951538	0.0994	0.258951	no
XLOC_002061	HBP1	KB742471.1:706134-725018	BSD1	BSD2	OK	54.436	40.7685	-0.417104	-0.749261	0.20325	0.391799	no
XLOC_002063	DUS4L	KB742471.1:906275-917377	BSD1	BSD2	OK	4.35103	3.66811	-0.24632	-0.281208	0.61885	0.765069	no
XLOC_002064	BCAP29	KB742471.1:921414-945503	BSD1	BSD2	OK	51.9984	37.4178	-0.474743	-0.833627	0.1536	0.33149	no
XLOC_002066	ENSAPLG00000008876	KB742471.1:979275-984981	BSD1	BSD2	OK	14.8228	18.1146	0.289331	0.319844	0.4644	0.642584	no
XLOC_002067	DLD	KB742471.1:1032169-1086580	BSD1	BSD2	OK	40.4156	31.4738	-0.36076	-0.318442	0.56	0.720517	no
XLOC_002068	ERGIC2	KB742471.1:1153800-1172316	BSD1	BSD2	OK	48.5309	58.145	0.260752	0.465419	0.4046	0.589634	no
XLOC_002069	SLC2A13	KB742471.1:1316109-1463189	BSD1	BSD2	OK	10.3619	8.25286	-0.328327	-0.515435	0.35035	0.539069	no
XLOC_002070	ABCD2	KB742471.1:1495658-1541736	BSD1	BSD2	OK	13.3189	11.9484	-0.156657	-0.250521	0.6647	0.798266	no
XLOC_002071	KIF21A	KB742471.1:1565107-1653635	BSD1	BSD2	OK	24.425	27.5695	0.174716	0.325421	0.5767	0.733212	no
XLOC_002075	GTSE1	KB742471.1:1960879-1971266	BSD1	BSD2	OK	7.91972	5.74009	-0.464376	-0.586275	0.3056	0.494411	no
XLOC_002076	TRMU	KB742471.1:1973027-1985046	BSD1	BSD2	OK	12.3754	7.23308	-0.774792	-1.09823	0.062	0.186927	no
XLOC_002077	GRAMD4	KB742471.1:2200212-2271375	BSD1	BSD2	OK	7.68116	6.64019	-0.210099	-0.351174	0.5488	0.711862	no
XLOC_002078	TBC1D22A	KB742471.1:2465843-2631415	BSD1	BSD2	OK	7.05723	6.71176	-0.0724099	-0.0939703	0.8642	0.924778	no
XLOC_002080	EFCAB10	KB742471.1:130065-141403	BSD1	BSD2	OK	18.0416	119.304	2.72525	1.00878	0.11435	0.28193	no
XLOC_002081	ATXN7L1	KB742471.1:147658-261717	BSD1	BSD2	OK	12.4541	10.7089	-0.217807	-0.360088	0.53215	0.698839	no
XLOC_002083	NAMPT	KB742471.1:371419-392095	BSD1	BSD2	OK	20.2863	14.6857	-0.466101	-0.843377	0.16365	0.345404	no
XLOC_002084	COG5	KB742471.1:728551-905405	BSD1	BSD2	OK	10.231	8.87442	-0.205225	-0.194828	0.7165	0.833438	no
XLOC_002086	LAMB1	KB742471.1:1032169-1086580	BSD1	BSD2	OK	26.9978	20.2334	-0.416103	-0.387301	0.5501	0.712992	no
XLOC_002088	LRRK2	KB742471.1:1181590-1245882	BSD1	BSD2	OK	12.7143	12.9735	0.0291114	0.0404851	0.9431	0.968631	no
XLOC_002090	ENSAPLG00000016352	KB742471.1:1936505-1946383	BSD1	BSD2	OK	7.18629	3.8393	-0.904405	-1.13609	0.03165	0.115103	no
XLOC_002092	CELSR1	KB742471.1:1994474-2154602	BSD1	BSD2	OK	19.5431	22.5359	0.205565	0.366052	0.5283	0.695763	no
XLOC_002093	CERK	KB742471.1:2391271-2427836	BSD1	BSD2	OK	13.7948	8.84945	-0.640468	-0.92256	0.11425	0.281785	no
XLOC_002125	ADGRL4	KB742473.1:155342-234255	BSD1	BSD2	OK	6.52005	4.54462	-0.520724	-0.719546	0.2227	0.410719	no
XLOC_002126	ENSAPLG00000003957	KB742473.1:267828-310472	BSD1	BSD2	OK	0.186612	86.4746	8.85609	6.07333	5e-05	0.000541201	yes
XLOC_002127	FUBP1	KB742473.1:549308-593698	BSD1	BSD2	OK	71.577	54.8255	-0.384648	-0.519848	0.38765	0.573704	no
XLOC_002128	USP33	KB742473.1:648584-680347	BSD1	BSD2	OK	22.1173	20.0622	-0.140698	-0.220086	0.70155	0.823305	no
XLOC_002129	ZZZ3	KB742473.1:690591-845462	BSD1	BSD2	OK	13.2106	7.7619	-0.767211	-1.20789	0.0423	0.142175	no
XLOC_002130	PIGK	KB742473.1:861123-938303	BSD1	BSD2	OK	19.4557	17.6613	-0.139604	-0.220005	0.7026	0.824008	no
XLOC_002131	FAM183A	KB742473.1:1334289-1339692	BSD1	BSD2	OK	33.3866	34.4667	0.0459341	0.0389901	0.94705	0.970659	no
XLOC_002132	WDR65	KB742473.1:1342279-1362435	BSD1	BSD2	OK	60.7936	47.4575	-0.357283	-0.531509	0.36205	0.550005	no
XLOC_002133	TMEM125	KB742473.1:1364336-1372887	BSD1	BSD2	OK	11.5193	21.9064	0.927298	1.18661	0.0115	0.052928	no
XLOC_002134	TIE1	KB742473.1:1382384-1395610	BSD1	BSD2	OK	12.3497	9.79076	-0.334979	-0.504822	0.4016	0.586837	no
XLOC_002136	CDC20	KB742473.1:1402894-1407356	BSD1	BSD2	OK	32.9818	36.8934	0.161692	0.260084	0.65055	0.788022	no
XLOC_002137	SZT2	KB742473.1:1442566-1499210	BSD1	BSD2	OK	5.1751	5.84639	0.17596	0.303618	0.60275	0.75297	no
XLOC_002138	ENSAPLG00000012532	KB742473.1:1633928-1879386	BSD1	BSD2	OK	11.8705	16.7843	0.499729	0.782319	0.1651	0.347492	no
XLOC_002139	PTGFR	KB742473.1:373554-392865	BSD1	BSD2	OK	2.22244	1.22832	-0.855467	-0.804195	0.15965	0.33996	no
XLOC_002140	GIPC2	KB742473.1:490180-508939	BSD1	BSD2	OK	11.2142	9.23349	-0.280373	-0.294994	0.59475	0.747044	no
XLOC_002141	DNAJB4	KB742473.1:521526-548532	BSD1	BSD2	OK	24.1885	14.5686	-0.731461	-1.27533	0.0359	0.126084	no
XLOC_002142	NEXN	KB742473.1:549308-593698	BSD1	BSD2	OK	13.2408	9.41085	-0.492595	-0.365304	0.5203	0.689553	no
XLOC_002143	FAM73A	KB742473.1:602137-643325	BSD1	BSD2	OK	6.19576	6.23658	0.00947465	0.0145723	0.9797	0.987795	no
XLOC_002148	EBNA1BP2	KB742473.1:1334289-1339692	BSD1	BSD2	OK	42.6103	42.4943	-0.00393222	-0.00459338	0.99425	0.996262	no
XLOC_002149	LRRC19	KB742473.1:1375584-1379117	BSD1	BSD2	OK	23.5637	25.2164	0.0977923	0.152886	0.7913	0.881385	no
XLOC_002150	TIE1	KB742473.1:1382384-1395610	BSD1	BSD2	OK	4.04898	3.73054	-0.118173	-0.0446936	0.8327	0.906675	no
XLOC_002152	ELOVL1	KB742473.1:1410380-1420064	BSD1	BSD2	OK	32.6584	48.4466	0.568944	0.963993	0.088	0.239387	no
XLOC_002154	MED8	KB742473.1:1432937-1441025	BSD1	BSD2	OK	59.3337	79.0354	0.413647	0.755966	0.19225	0.378251	no
XLOC_002155	HYI	KB742473.1:1499421-1500937	BSD1	BSD2	OK	35.9741	57.1069	0.666708	0.978327	0.10085	0.261342	no
XLOC_002174	FAM172A	KB742474.1:26371-280305	BSD1	BSD2	OK	4.62562	5.8304	0.333948	0.372895	0.49125	0.665349	no
XLOC_002179	LCOR	KB742476.1:11360-54292	BSD1	BSD2	OK	15.3723	18.9396	0.301072	0.256784	0.65085	0.78826	no
XLOC_002180	PPRC1	KB742476.1:83212-86942	BSD1	BSD2	OK	14.5541	13.5668	-0.101349	-0.117996	0.8446	0.913739	no
XLOC_002185	NCL	KB742477.1:32709-38802	BSD1	BSD2	OK	160.139	116.124	-0.46366	-0.798631	0.166	0.348724	no
XLOC_002189	HTR2B	KB742477.1:131367-200641	BSD1	BSD2	OK	2.90146	1.69398	-0.776366	-0.177374	0.6865	0.813154	no
XLOC_002190	IQCG	KB742477.1:221647-239167	BSD1	BSD2	OK	15.9607	19.6836	0.302471	0.471806	0.42895	0.611839	no
XLOC_002191	RUBCN	KB742477.1:328434-392562	BSD1	BSD2	OK	1.21208	2.65942	1.13363	0.273065	0.3604	0.548495	no
XLOC_002194	HTATIP2	KB742477.1:328434-392562	BSD1	BSD2	OK	16.2293	25.8522	0.671685	0.317271	0.62545	0.769963	no
XLOC_002195	RGS5	KB742477.1:328434-392562	BSD1	BSD2	OK	100.885	67.136	-0.587552	-0.438576	0.41725	0.601226	no
XLOC_002196	RGS18	KB742477.1:426425-437553	BSD1	BSD2	OK	2.89239	1.29479	-1.15955	-1.09333	0.05875	0.179917	no
XLOC_002198	RGS1	KB742477.1:489918-493174	BSD1	BSD2	OK	8.54248	6.16477	-0.470608	-0.472555	0.3951	0.580609	no
XLOC_002200	RGS2	KB742477.1:546972-553218	BSD1	BSD2	OK	85.4773	59.7554	-0.516471	-0.859531	0.12865	0.300146	no
XLOC_002201	TROVE2	KB742477.1:624196-640163	BSD1	BSD2	OK	4.53696	2.79787	-0.697398	-0.528608	0.40575	0.590672	no
XLOC_002202	CDC73	KB742477.1:645633-742869	BSD1	BSD2	OK	8.48448	5.32524	-0.671979	-0.843625	0.1423	0.316519	no
XLOC_002203	B3GNT7	KB742477.1:38998-46312	BSD1	BSD2	OK	29.6739	57.5185	0.954834	1.36964	0.0149	0.0649294	no
XLOC_002204	ARMC9	KB742477.1:57968-123493	BSD1	BSD2	OK	12.257	11.1654	-0.13457	-0.22565	0.6978	0.82082	no
XLOC_002205	PSMD1	KB742477.1:131367-200641	BSD1	BSD2	OK	77.3496	89.1948	0.205567	0.30761	0.5895	0.743091	no
XLOC_002208	RPL35A	KB742477.1:215672-218813	BSD1	BSD2	OK	1687.92	2000.47	0.245093	0.353724	0.5088	0.679722	no
XLOC_002210	ENSAPLG00000015330	KB742477.1:244645-279565	BSD1	BSD2	OK	2.89996	4.01782	0.470379	0.505593	0.38545	0.571727	no
XLOC_002211	FYTTD1	KB742477.1:306383-319089	BSD1	BSD2	OK	37.0793	35.1899	-0.07545	-0.133877	0.8194	0.898579	no
XLOC_002212	ENSAPLG00000015887	KB742477.1:328434-392562	BSD1	BSD2	OK	28.5994	14.7835	-0.951993	-1.43582	0.0148	0.0645978	no
XLOC_002213	RGS4	KB742477.1:393310-401109	BSD1	BSD2	OK	7.23777	3.82156	-0.921385	-1.08117	0.06955	0.203031	no
XLOC_002215	UCHL5	KB742477.1:601237-620735	BSD1	BSD2	OK	9.45262	9.42464	-0.00427709	-0.00565691	0.9924	0.995085	no
XLOC_002216	GLRX2	KB742477.1:624196-640163	BSD1	BSD2	OK	44.6504	41.6674	-0.0997531	-0.119253	0.8407	0.911321	no
XLOC_002229	ENSAPLG00000006234	KB742478.1:217901-272454	BSD1	BSD2	OK	12.0631	10.8626	-0.151239	-0.184816	0.7421	0.850224	no
XLOC_002230	SCAF8	KB742478.1:30077-99954	BSD1	BSD2	OK	9.77407	7.92308	-0.302897	-0.52072	0.38265	0.569162	no
XLOC_002233	LAMA5	KB742479.1:27196-112833	BSD1	BSD2	OK	10.2254	8.92342	-0.196488	-0.339961	0.571	0.729016	no
XLOC_002234	HRH3	KB742479.1:181391-185380	BSD1	BSD2	OK	5.15135	4.08495	-0.334633	-0.43791	0.4192	0.602971	no
XLOC_002235	PSMA7	KB742479.1:223826-230131	BSD1	BSD2	OK	169.684	191.371	0.173527	0.254356	0.65805	0.79352	no
XLOC_002237	TAF4	KB742479.1:259354-294611	BSD1	BSD2	OK	3.85156	3.89592	0.0165194	0.0227821	0.96915	0.982319	no
XLOC_002238	PPP1R3D	KB742479.1:1224103-1225478	BSD1	BSD2	OK	1.40514	2.1803	0.633813	0.437717	0.42895	0.611839	no
XLOC_002240	PRELID3B	KB742479.1:1516226-1521940	BSD1	BSD2	OK	44.9487	35.1408	-0.355132	-0.528266	0.3273	0.516399	no
XLOC_002241	ENSAPLG00000014652	KB742479.1:1530846-1532254	BSD1	BSD2	OK	2429.94	3862.75	0.668708	0.489081	0.15155	0.328509	no
XLOC_002242	CTSZ	KB742479.1:1541187-1556287	BSD1	BSD2	OK	128.463	117.032	-0.134449	-0.20123	0.7297	0.842229	no
XLOC_002244	APCDD1L	KB742479.1:1869098-1874207	BSD1	BSD2	OK	1.51583	1.81281	0.25812	0.250147	0.6559	0.791929	no
XLOC_002245	ENSAPLG00000002651	KB742479.1:1938856-1963669	BSD1	BSD2	OK	3.92909	3.48745	-0.172024	-0.248732	0.6628	0.7969	no
XLOC_002248	ENSAPLG00000002901	KB742479.1:2264165-2302554	BSD1	BSD2	OK	21.9052	58.9162	1.42739	2.19171	0.00045	0.00366289	yes
XLOC_002251	BMP7	KB742479.1:2504882-2552045	BSD1	BSD2	OK	4.29926	6.20763	0.529954	0.767214	0.17035	0.352705	no
XLOC_002252	GCNT7	KB742479.1:2829905-2855859	BSD1	BSD2	OK	6.59395	3.58064	-0.880926	-0.407723	0.60135	0.751977	no
XLOC_002253	AURKA	KB742479.1:2894250-2899544	BSD1	BSD2	OK	3.85936	3.96051	0.0373244	0.0356332	0.9511	0.972704	no
XLOC_002257	BCAS1	KB742479.1:3509527-3559116	BSD1	BSD2	OK	2.21823	2.2206	0.00154454	0.00168298	0.99745	0.998273	no
XLOC_002258	ZNF217	KB742479.1:3666363-3694181	BSD1	BSD2	OK	22.9012	17.9034	-0.35519	-0.644028	0.27175	0.459374	no
XLOC_002260	ZFP64	KB742479.1:4204315-4214429	BSD1	BSD2	OK	2.3697	2.29654	-0.0452439	-0.0484054	0.93375	0.963322	no
XLOC_002262	SALL4	KB742479.1:4328042-4342333	BSD1	BSD2	OK	3.67246	2.7522	-0.416164	-0.422802	0.49505	0.668688	no
XLOC_002263	ATP9A	KB742479.1:4359998-4415805	BSD1	BSD2	OK	12.4195	11.4667	-0.115159	-0.202831	0.72655	0.8402	no
XLOC_002264	NFATC2	KB742479.1:4444958-4569065	BSD1	BSD2	OK	3.35766	2.69347	-0.31799	-0.45708	0.4288	0.611739	no
XLOC_002266	KCNG1	KB742479.1:4672158-4682075	BSD1	BSD2	OK	1.7034	1.61002	-0.081344	-0.0770615	0.88505	0.936367	no
XLOC_002267	DPM1	KB742479.1:4697311-4708195	BSD1	BSD2	OK	85.9534	72.8548	-0.23853	-0.321998	0.58285	0.737949	no
XLOC_002268	ADNP	KB742479.1:4721082-4754607	BSD1	BSD2	OK	28.9047	22.9549	-0.332501	-0.452665	0.38495	0.571312	no
XLOC_002269	FAM65C	KB742479.1:4825659-4922535	BSD1	BSD2	OK	1.58749	1.4857	-0.0956009	-0.0419563	0.94935	0.971834	no
XLOC_002274	ADRM1	KB742479.1:112989-119158	BSD1	BSD2	OK	58.1299	78.5861	0.434992	0.785481	0.1791	0.363306	no
XLOC_002275	OSBPL2	KB742479.1:119928-171515	BSD1	BSD2	OK	36.1499	25.5553	-0.500368	-0.924829	0.11255	0.279479	no
XLOC_002276	MTG2	KB742479.1:196308-202559	BSD1	BSD2	OK	6.01912	6.23796	0.0515227	0.0558198	0.9227	0.957305	no
XLOC_002278	LSM14B	KB742479.1:230910-238464	BSD1	BSD2	OK	43.0261	35.0413	-0.296156	-0.493132	0.42345	0.606904	no
XLOC_002280	CDH4	KB742479.1:328319-783365	BSD1	BSD2	OK	2.34608	3.49343	0.574391	0.290726	0.4408	0.622038	no
XLOC_002281	CDH26	KB742479.1:1202089-1214860	BSD1	BSD2	OK	5.52405	4.90237	-0.172246	-0.203984	0.72265	0.837617	no
XLOC_002284	ENSAPLG00000014539	KB742479.1:1432986-1436309	BSD1	BSD2	OK	2.79243	1.35823	-1.0398	-0.852806	0.1438	0.31836	no
XLOC_002289	TUBB1	KB742479.1:1532465-1537471	BSD1	BSD2	OK	1.16945	0.982895	-0.250717	-0.202427	0.7217	0.83692	no
XLOC_002290	NELFCD	KB742479.1:1541187-1556287	BSD1	BSD2	OK	11.9002	14.568	0.291817	0.197157	0.7235	0.838235	no
XLOC_002291	GNAS	KB742479.1:1562320-1658041	BSD1	BSD2	OK	19.1251	29.4171	0.62119	0.808362	0.1584	0.338192	no
XLOC_002292	NPEPL1	KB742479.1:1748514-1761775	BSD1	BSD2	OK	32.4579	33.7471	0.0561961	0.0914232	0.8723	0.929321	no
XLOC_002293	ENSAPLG00000002465	KB742479.1:1764485-1779712	BSD1	BSD2	OK	17.5539	12.0165	-0.546773	-0.957226	0.09655	0.253712	no
XLOC_002298	PCK1	KB742479.1:2342248-2350052	BSD1	BSD2	OK	0.310952	1.66786	2.42324	1.68882	0.27505	0.462823	no
XLOC_002299	RBM38	KB742479.1:2428354-2444454	BSD1	BSD2	OK	68.6357	182.074	1.4075	1.70003	0.0021	0.013321	yes
XLOC_002300	RAE1	KB742479.1:2454089-2463022	BSD1	BSD2	OK	41.3455	32.4254	-0.350606	-0.620125	0.2777	0.465579	no
XLOC_002304	RTFDC1	KB742479.1:2829905-2855859	BSD1	BSD2	OK	62.6502	51.821	-0.273781	-0.491886	0.39825	0.583566	no
XLOC_002306	CSTF1	KB742479.1:2883761-2890837	BSD1	BSD2	OK	16.3341	10.1934	-0.680252	-1.09649	0.06165	0.186174	no
XLOC_002307	FAM210B	KB742479.1:2899929-2904227	BSD1	BSD2	OK	15.9621	9.72592	-0.714743	-0.504401	0.16885	0.351768	no
XLOC_002309	DOK5	KB742479.1:3351438-3394352	BSD1	BSD2	OK	1.51095	0.773262	-0.966427	-0.611056	0.2401	0.428345	no
XLOC_002310	PFDN4	KB742479.1:3456253-3459837	BSD1	BSD2	OK	43.5658	44.2898	0.023778	0.0354067	0.95195	0.973136	no
XLOC_002311	TSHZ2	KB742479.1:3707329-3931532	BSD1	BSD2	OK	1.48064	1.31886	-0.166932	-0.151002	0.7846	0.877154	no
XLOC_002314	ENSAPLG00000007500	KB742479.1:4695657-4696688	BSD1	BSD2	OK	10.2516	12.1796	0.248614	0.294104	0.61525	0.762333	no
XLOC_002316	BCAS4	KB742479.1:4754712-4783038	BSD1	BSD2	OK	4.9531	5.08997	0.0393248	0.0170151	0.9702	0.982831	no
XLOC_002318	PARD6B	KB742479.1:4801756-4815312	BSD1	BSD2	OK	15.6259	13.9377	-0.164948	-0.239356	0.67605	0.806247	no
XLOC_002319	PTPN1	KB742479.1:4825659-4922535	BSD1	BSD2	OK	17.9317	16.6473	-0.107224	-0.161871	0.7577	0.86024	no
XLOC_002321	ENSAPLG00000011570	KB742479.1:5085723-5086254	BSD1	BSD2	OK	20.0992	19.8505	-0.0179581	-0.0177253	0.97385	0.984782	no
XLOC_002378	ENSAPLG00000015683	KB742480.1:2-54016	BSD1	BSD2	OK	4.70153	4.70916	0.00233917	0.00204714	0.99705	0.998043	no
XLOC_002381	WBSCR17	KB742480.1:275924-352714	BSD1	BSD2	OK	1.85318	1.69918	-0.125163	-0.118797	0.82545	0.902239	no
XLOC_002384	CEP126	KB742481.1:380285-420449	BSD1	BSD2	OK	9.1231	7.08403	-0.364954	-0.460255	0.43625	0.618092	no
XLOC_002385	C11orf70	KB742481.1:440752-463008	BSD1	BSD2	OK	33.4791	34.9881	0.0636036	0.0857823	0.8821	0.934794	no
XLOC_002386	YAP1	KB742481.1:465454-551596	BSD1	BSD2	OK	54.182	31.7155	-0.772625	-1.37497	0.0189	0.0782713	no
XLOC_002387	ENSAPLG00000005387	KB742481.1:585329-595381	BSD1	BSD2	OK	19.2658	12.1063	-0.670289	-1.11659	0.0578	0.177831	no
XLOC_002388	DYNC2H1	KB742481.1:867565-1028620	BSD1	BSD2	OK	26.9925	18.5274	-0.542901	-0.657128	0.2511	0.438578	no
XLOC_002390	AKAP17A	KB742481.1:1536710-1544458	BSD1	BSD2	OK	15.2701	10.262	-0.573389	-0.962295	0.09745	0.255363	no
XLOC_002392	CD99	KB742481.1:2041862-2054228	BSD1	BSD2	OK	74.368	64.4537	-0.206419	-0.364963	0.5437	0.707965	no
XLOC_002394	GYG2	KB742481.1:2088789-2101842	BSD1	BSD2	OK	3.55921	2.53112	-0.491785	-0.55033	0.3711	0.558281	no
XLOC_002395	PGR	KB742481.1:0-36035	BSD1	BSD2	OK	72.9148	70.9027	-0.0403702	-0.0708692	0.90495	0.947636	no
XLOC_002397	ANGPTL5	KB742481.1:363178-375980	BSD1	BSD2	OK	2.1005	1.43246	-0.552231	-0.484677	0.4025	0.587623	no
XLOC_002398	TMEM123	KB742481.1:600283-616962	BSD1	BSD2	OK	13.0424	9.82337	-0.408917	-0.555026	0.32805	0.517161	no
XLOC_002401	MMP27	KB742481.1:711539-718581	BSD1	BSD2	OK	19.1415	12.2814	-0.640233	-0.911249	0.10895	0.274956	no
XLOC_002402	ENSAPLG00000005987	KB742481.1:724102-731885	BSD1	BSD2	OK	16.2598	7.29493	-1.15635	-1.17764	0.26855	0.455997	no
XLOC_002403	ENSAPLG00000006797	KB742481.1:759801-766333	BSD1	BSD2	OK	21.2019	12.0023	-0.820887	-1.1399	0.05215	0.165132	no
XLOC_002404	MMP13	KB742481.1:799753-807444	BSD1	BSD2	OK	6.67863	4.21032	-0.665622	-0.691713	0.25895	0.44628	no
XLOC_002405	DCUN1D5	KB742481.1:849359-865010	BSD1	BSD2	OK	35.8997	38.3133	0.0938724	0.127603	0.82475	0.901847	no
XLOC_002406	PDGFD	KB742481.1:1203699-1313067	BSD1	BSD2	OK	24.1779	14.0941	-0.778593	-1.31781	0.0218	0.0874204	no
XLOC_002407	ENSAPLG00000009720	KB742481.1:1421414-1425542	BSD1	BSD2	OK	965.211	719.105	-0.424642	-0.520948	0.36725	0.554773	no
XLOC_002408	ASMTL	KB742481.1:1428164-1454724	BSD1	BSD2	OK	4.7461	3.5677	-0.411745	-0.483075	0.4044	0.589468	no
XLOC_002461	ENSAPLG00000015849	KB742482.1:75769-171538	BSD1	BSD2	OK	7.89609	14.9895	0.92474	0.22498	0.361	0.549047	no
XLOC_002462	ENSAPLG00000016141	KB742482.1:187809-195554	BSD1	BSD2	OK	7.43842	11.2986	0.60308	0.981913	0.09235	0.246551	no
XLOC_002463	MYOZ3	KB742482.1:223672-228075	BSD1	BSD2	OK	1.48812	0.627731	-1.24527	-0.839738	0.15115	0.327927	no
XLOC_002464	RBM22	KB742482.1:228471-247960	BSD1	BSD2	OK	1.26776	1.78472	0.493423	0.104368	0.67365	0.804575	no
XLOC_002465	ENSAPLG00000002355	KB742482.1:256620-257527	BSD1	BSD2	OK	339.357	306.191	-0.148368	-0.254599	0.6511	0.788386	no
XLOC_002466	GM2A	KB742482.1:301084-302327	BSD1	BSD2	OK	247.01	531.138	1.10452	1.92083	0.00135	0.00927173	yes
XLOC_002468	ENSAPLG00000004805	KB742482.1:307107-321486	BSD1	BSD2	OK	7.4871	11.4415	0.611801	0.605536	0.31155	0.500715	no
XLOC_002469	SPARC	KB742482.1:398979-408378	BSD1	BSD2	OK	162.364	73.042	-1.15243	-0.203872	0.474	0.65073	no
XLOC_002470	G3BP1	KB742482.1:435228-450343	BSD1	BSD2	OK	69.6709	79.0369	0.181971	0.32037	0.5787	0.734789	no
XLOC_002471	CSF1R	KB742482.1:204-14955	BSD1	BSD2	OK	4.56237	3.22492	-0.500517	-0.531871	0.3426	0.531787	no
XLOC_002473	ENSAPLG00000013923	KB742482.1:75769-171538	BSD1	BSD2	OK	2212.44	3208.68	0.536339	0.478993	0.41715	0.601142	no
XLOC_002476	ARSI	KB742482.1:75769-171538	BSD1	BSD2	OK	1.05415	1.67472	0.667838	0.0556542	0.67155	0.802962	no
XLOC_002478	CD74	KB742482.1:75769-171538	BSD1	BSD2	OK	387.719	489.438	0.336114	0.297243	0.61215	0.759864	no
XLOC_002481	TNIP1	KB742482.1:258696-269755	BSD1	BSD2	OK	38.4704	64.8841	0.754115	1.32442	0.0254	0.0980175	no
XLOC_002482	ANXA6	KB742482.1:274229-281651	BSD1	BSD2	OK	43.6977	34.055	-0.359689	-0.650618	0.2733	0.461021	no
XLOC_002483	CCDC69	KB742482.1:289288-291315	BSD1	BSD2	OK	9.79924	6.46182	-0.600728	-0.225968	0.677	0.806801	no
XLOC_002484	ENSAPLG00000004805	KB742482.1:307107-321486	BSD1	BSD2	OK	9.54675	12.2027	0.354119	0.440187	0.4417	0.622753	no
XLOC_002486	SPARC	KB742482.1:398979-408378	BSD1	BSD2	OK	384.264	449.66	0.226739	0.210699	0.7333	0.84461	no
XLOC_002487	ATOX1	KB742482.1:421107-424901	BSD1	BSD2	OK	510.975	1033.89	1.01675	0.72524	0.17295	0.355969	no
XLOC_002496	ENSAPLG00000014742	KB742483.1:175298-176614	BSD1	BSD2	OK	1.58737	0.916711	-0.792096	-0.45524	0.49335	0.667169	no
XLOC_002498	ZFAT	KB742483.1:1402898-1485290	BSD1	BSD2	OK	2.2309	2.32526	0.059761	0.0734423	0.8924	0.940393	no
XLOC_002499	ST3GAL1	KB742483.1:1907382-1986146	BSD1	BSD2	OK	86.7628	85.4551	-0.0219097	-0.0296011	0.95965	0.977157	no
XLOC_002500	NDRG1	KB742483.1:2059754-2101175	BSD1	BSD2	OK	288.43	335.621	0.218613	0.309294	0.58325	0.73826	no
XLOC_002501	SLA	KB742483.1:2188955-2343338	BSD1	BSD2	OK	3.04668	1.67981	-0.858938	-0.739462	0.2083	0.397143	no
XLOC_002503	LRRC6	KB742483.1:2435194-2468113	BSD1	BSD2	OK	6.87648	7.10003	0.0461555	0.0689504	0.9022	0.946009	no
XLOC_002507	ADCY8	KB742483.1:3160326-3281230	BSD1	BSD2	OK	22.4309	11.2075	-1.00102	-0.909797	0.1311	0.302828	no
XLOC_002508	ASAP1	KB742483.1:3453051-3599742	BSD1	BSD2	OK	4.30871	2.97304	-0.535316	-0.774566	0.18685	0.372503	no
XLOC_002511	KHDRBS3	KB742483.1:929704-996436	BSD1	BSD2	OK	5.51866	5.20396	-0.0847081	-0.0934984	0.8752	0.93095	no
XLOC_002513	WISP1	KB742483.1:2110844-2148520	BSD1	BSD2	OK	2.78922	2.7868	-0.00125345	-0.00115565	0.9987	0.999139	no
XLOC_002515	PHF20L1	KB742483.1:2348219-2406917	BSD1	BSD2	OK	6.72162	6.07875	-0.145033	-0.246613	0.67065	0.802381	no
XLOC_002516	EFR3A	KB742483.1:2757748-2838814	BSD1	BSD2	OK	18.9662	13.5494	-0.485199	-0.854595	0.16545	0.347992	no
XLOC_002542	NBAS	KB742484.1:81637-261901	BSD1	BSD2	OK	7.43356	4.40293	-0.755589	-1.07117	0.0523	0.165454	no
XLOC_002546	DDX1	KB742484.1:59162-79360	BSD1	BSD2	OK	40.4031	33.3676	-0.276017	-0.500247	0.3875	0.573606	no
XLOC_002548	TRIB2	KB742484.1:1350993-1371257	BSD1	BSD2	OK	40.6657	29.3574	-0.470088	-0.833677	0.15	0.326256	no
XLOC_002549	LPIN1	KB742484.1:1768561-1835049	BSD1	BSD2	OK	9.3414	9.68575	0.0522251	0.0799551	0.89175	0.940052	no
XLOC_002550	ENSAPLG00000014229	KB742484.1:1851858-1886026	BSD1	BSD2	OK	25.8591	13.391	-0.949403	-1.67866	0.0047	0.0255516	yes
XLOC_002558	LRP12	KB742485.1:903202-927733	BSD1	BSD2	OK	13.9429	11.9896	-0.217737	-0.378909	0.51595	0.685898	no
XLOC_002560	SLC25A32	KB742485.1:1520343-1535869	BSD1	BSD2	OK	5.66796	3.50007	-0.695443	-0.830838	0.13985	0.313738	no
XLOC_002562	AZIN1	KB742485.1:1687892-1708210	BSD1	BSD2	OK	67.4644	46.0016	-0.552442	-1.03045	0.08145	0.226991	no
XLOC_002563	KLF10	KB742485.1:1719196-1723086	BSD1	BSD2	OK	23.2038	26.2285	0.176774	0.308791	0.5808	0.736382	no
XLOC_002565	UBR5	KB742485.1:1766248-1829631	BSD1	BSD2	OK	12.2823	8.37473	-0.552466	-1.00443	0.0949	0.25087	no
XLOC_002566	RRM2B	KB742485.1:1836218-1847303	BSD1	BSD2	OK	21.6084	20.4148	-0.081973	-0.137653	0.8073	0.891331	no
XLOC_002571	NCALD	KB742485.1:1960256-2005306	BSD1	BSD2	OK	4.03487	5.3394	0.404156	0.441966	0.45735	0.636386	no
XLOC_002576	DCAF13	KB742485.1:1493500-1516376	BSD1	BSD2	OK	33.2185	31.2999	-0.0858296	-0.146161	0.8034	0.888841	no
XLOC_002578	FZD6	KB742485.1:1546930-1572841	BSD1	BSD2	OK	29.9163	29.0829	-0.040759	-0.0739775	0.9	0.944657	no
XLOC_002580	ATP6V1C1	KB742485.1:1636814-1652450	BSD1	BSD2	OK	34.3425	31.8429	-0.109023	-0.18912	0.74315	0.850983	no
XLOC_002597	CTNNAL1	KB742486.1:300511-378636	BSD1	BSD2	OK	29.4635	20.9045	-0.495115	-0.491441	0.3851	0.571417	no
XLOC_002600	ENSAPLG00000010055	KB742486.1:715935-728077	BSD1	BSD2	OK	18.2433	13.0645	-0.481717	-0.631607	0.28045	0.468434	no
XLOC_002601	ELP2	KB742486.1:203066-238294	BSD1	BSD2	OK	11.8444	10.4261	-0.184003	-0.294637	0.6146	0.761768	no
XLOC_002603	ENSAPLG00000009683	KB742486.1:565449-696940	BSD1	BSD2	OK	6.6404	7.67666	0.209209	0.372644	0.5202	0.689463	no
XLOC_002607	DHX33	KB742489.1:3781-15682	BSD1	BSD2	OK	5.58513	6.62984	0.247384	0.385387	0.4964	0.669765	no
XLOC_002608	C1QBP	KB742489.1:16751-20490	BSD1	BSD2	OK	190.841	215.867	0.177777	0.328152	0.572	0.729747	no
XLOC_002609	NUP88	KB742489.1:25632-76943	BSD1	BSD2	OK	12.1646	11.6861	-0.0578893	-0.0327601	0.96385	0.97945	no
XLOC_002611	COL26A1	KB742489.1:262936-309499	BSD1	BSD2	OK	4.41758	5.69602	0.366699	0.380427	0.3815	0.568083	no
XLOC_002612	HSD3B7	KB742489.1:311342-326616	BSD1	BSD2	OK	1.95395	1.87935	-0.0561572	-0.0473734	0.95235	0.973361	no
XLOC_002613	CUX1	KB742489.1:566658-778861	BSD1	BSD2	OK	16.8684	22.183	0.395134	0.394433	0.4872	0.661764	no
XLOC_002615	SH2B2	KB742489.1:805524-816613	BSD1	BSD2	OK	0.90089	2.369	1.39485	1.13635	0.04225	0.142043	no
XLOC_002616	PRKRIP1	KB742489.1:823108-831216	BSD1	BSD2	OK	32.0541	23.4737	-0.449461	-0.74879	0.1871	0.372783	no
XLOC_002617	ORAI2	KB742489.1:832791-843711	BSD1	BSD2	OK	25.2614	47.7029	0.917141	1.2255	0.03925	0.134766	no
XLOC_002618	LRWD1	KB742489.1:854166-870469	BSD1	BSD2	OK	22.2871	20.6951	-0.106919	-0.0970901	0.8731	0.929723	no
XLOC_002620	YWHAG	KB742489.1:951761-959625	BSD1	BSD2	OK	22.3544	21.9109	-0.0289052	-0.046725	0.93125	0.961929	no
XLOC_002621	STYXL1	KB742489.1:1006927-1018981	BSD1	BSD2	OK	4.88108	6.53688	0.421404	0.462041	0.4256	0.608768	no
XLOC_002622	TMEM120A	KB742489.1:1020734-1027134	BSD1	BSD2	OK	4.73363	7.20162	0.605374	0.778253	0.1616	0.342555	no
XLOC_002623	TAF15	KB742489.1:1060991-1078686	BSD1	BSD2	OK	43.2301	43.0041	-0.00755968	-0.0134476	0.9818	0.989044	no
XLOC_002624	MMP28	KB742489.1:1089013-1096676	BSD1	BSD2	OK	2.76462	2.99555	0.11574	0.119839	0.84065	0.911282	no
XLOC_002625	GAS2L2	KB742489.1:1098302-1102688	BSD1	BSD2	OK	25.8735	53.6284	1.05152	1.70116	0.0031	0.0182938	yes
XLOC_002626	PEX12	KB742489.1:1114404-1193610	BSD1	BSD2	OK	6.05565	7.71841	0.350022	0.16567	0.80045	0.887075	no
XLOC_002627	ENSAPLG00000007709	KB742489.1:1199339-1204947	BSD1	BSD2	OK	1.74821	1.41429	-0.305799	-0.29369	0.6087	0.757292	no
XLOC_002631	ENSAPLG00000009784	KB742489.1:1458535-1582557	BSD1	BSD2	OK	4.93451	2.18205	-1.17722	-0.590393	0.64615	0.784795	no
XLOC_002633	ENSAPLG00000009793	KB742489.1:1458535-1582557	BSD1	BSD2	OK	3.80803	4.14195	0.121266	0.0503685	0.8484	0.91594	no
XLOC_002634	MRPS17	KB742489.1:1620644-1626388	BSD1	BSD2	OK	119.514	91.1387	-0.391041	-0.526218	0.3575	0.545707	no
XLOC_002635	GBAS	KB742489.1:1630600-1641742	BSD1	BSD2	OK	28.8756	20.8355	-0.470809	-0.82605	0.148	0.323413	no
XLOC_002636	ENSAPLG00000010870	KB742489.1:1662120-1668153	BSD1	BSD2	OK	94.667	100.145	0.0811516	0.14784	0.7966	0.884812	no
XLOC_002638	SUMF2	KB742489.1:1669349-1674366	BSD1	BSD2	OK	17.7706	18.0447	0.0220868	0.0309501	0.95695	0.975809	no
XLOC_002639	ENSAPLG00000012406	KB742489.1:1698083-1716222	BSD1	BSD2	OK	6.29452	3.69884	-0.767025	-0.525699	0.236	0.424123	no
XLOC_002641	RABEP1	KB742489.1:25632-76943	BSD1	BSD2	OK	52.6498	49.603	-0.0860029	-0.134844	0.8121	0.894134	no
XLOC_002642	IFT22	KB742489.1:106837-110124	BSD1	BSD2	OK	29.4369	31.9752	0.119326	0.187792	0.7407	0.849288	no
XLOC_002643	ENSAPLG00000001296	KB742489.1:383707-398808	BSD1	BSD2	OK	1.7534	0.955039	-0.876526	-0.575681	0.31225	0.501411	no
XLOC_002644	ENSAPLG00000002480	KB742489.1:515882-517102	BSD1	BSD2	OK	1.25088	0.907127	-0.463564	-0.334026	0.50285	0.674978	no
XLOC_002645	ALKBH4	KB742489.1:843790-852078	BSD1	BSD2	OK	11.4897	10.2237	-0.168421	-0.151032	0.7901	0.880555	no
XLOC_002646	ENSAPLG00000003744	KB742489.1:854166-870469	BSD1	BSD2	OK	195.058	308.774	0.662646	0.731754	0.2016	0.389655	no
XLOC_002647	ENSAPLG00000003804	KB742489.1:875528-881785	BSD1	BSD2	OK	61.3371	123.482	1.00946	1.68642	0.0075	0.0374798	yes
XLOC_002649	ENSAPLG00000004047	KB742489.1:892078-915877	BSD1	BSD2	OK	13.0043	20.2504	0.638955	1.04179	0.08555	0.23482	no
XLOC_002650	HSPB1	KB742489.1:962838-963677	BSD1	BSD2	OK	20270	0.173781	-16.8317	-2.3216	0.22765	0.415419	no
XLOC_002652	MDH2	KB742489.1:999578-1006621	BSD1	BSD2	OK	259.684	313.267	0.270634	0.473447	0.4076	0.592295	no
XLOC_002653	POR	KB742489.1:1027501-1048824	BSD1	BSD2	OK	26.1981	41.2257	0.654081	1.15937	0.04945	0.158949	no
XLOC_002654	RHBDD2	KB742489.1:1051313-1058341	BSD1	BSD2	OK	13.999	24.2364	0.791854	1.34914	0.02075	0.0840832	no
XLOC_002656	AP2B1	KB742489.1:1114404-1193610	BSD1	BSD2	OK	47.3316	46.1856	-0.0353587	-0.0571431	0.9269	0.959567	no
XLOC_002659	LIG3	KB742489.1:1218493-1272914	BSD1	BSD2	OK	10.9023	9.67899	-0.171707	-0.198617	0.74475	0.852041	no
XLOC_002662	ENSAPLG00000009798	KB742489.1:1583171-1584261	BSD1	BSD2	OK	34.774	38.9217	0.162564	0.185444	0.7372	0.847199	no
XLOC_002663	ENSAPLG00000009847	KB742489.1:1595536-1620381	BSD1	BSD2	OK	3.66866	2.44861	-0.583291	-0.681022	0.18985	0.375729	no
XLOC_002664	PSPH	KB742489.1:1645303-1657440	BSD1	BSD2	OK	34.3207	104.012	1.5996	2.288	0.0001	0.000999576	yes
XLOC_002665	PHKG1	KB742489.1:1675012-1681338	BSD1	BSD2	OK	15.2836	22.1964	0.538343	0.836545	0.1506	0.327078	no
XLOC_002666	ENSAPLG00000012325	KB742489.1:1683838-1684836	BSD1	BSD2	OK	1127.1	2183.13	0.953786	1.73077	0.002	0.0128114	yes
XLOC_002667	GUSB	KB742489.1:1698083-1716222	BSD1	BSD2	OK	17.564	16.6707	-0.0752994	-0.078896	0.88895	0.938465	no
XLOC_002682	SLC35B3	KB742490.1:546173-570564	BSD1	BSD2	OK	28.8633	18.7385	-0.623227	-0.887591	0.1185	0.288077	no
XLOC_002683	EEF1E1	KB742490.1:713047-728553	BSD1	BSD2	OK	26.4891	29.0469	0.132985	0.195729	0.7254	0.839454	no
XLOC_002684	ENSAPLG00000003057	KB742490.1:736929-751545	BSD1	BSD2	OK	29.9562	27.5719	-0.119656	-0.162749	0.7458	0.852671	no
XLOC_002685	TXNDC5	KB742490.1:779237-802942	BSD1	BSD2	OK	33.0877	21.554	-0.618339	-0.937387	0.1073	0.272211	no
XLOC_002686	DSP	KB742490.1:957962-996841	BSD1	BSD2	OK	96.871	86.4278	-0.164569	-0.126653	0.8046	0.889556	no
XLOC_002687	SSR1	KB742490.1:1067417-1178613	BSD1	BSD2	OK	343.637	225.131	-0.610119	-0.74384	0.2048	0.393384	no
XLOC_002688	ENSAPLG00000004942	KB742490.1:1067417-1178613	BSD1	BSD2	OK	3.89662	5.02554	0.367055	0.0194232	0.8316	0.905938	no
XLOC_002691	F13A1	KB742490.1:1451472-1515917	BSD1	BSD2	OK	2.45848	2.27927	-0.109191	-0.112712	0.8224	0.90037	no
XLOC_002692	NRN1	KB742490.1:1566149-1567415	BSD1	BSD2	OK	2.76016	3.3885	0.295892	0.120613	0.86435	0.92487	no
XLOC_002693	LYRM4	KB742490.1:1895151-1986002	BSD1	BSD2	OK	68.9771	32.2392	-1.0973	-0.290391	0.1487	0.324337	no
XLOC_002695	RPP40	KB742490.1:2013579-2025363	BSD1	BSD2	OK	28.1627	21.4182	-0.394946	-0.484199	0.3868	0.57291	no
XLOC_002696	ECI2	KB742490.1:2345853-2374426	BSD1	BSD2	OK	26.0434	21.427	-0.281486	-0.445292	0.4424	0.623394	no
XLOC_002697	OTULIN	KB742490.1:2379174-2390644	BSD1	BSD2	OK	14.4593	10.6349	-0.443193	-0.696083	0.2461	0.434171	no
XLOC_002698	FBXL7	KB742490.1:2722762-2866658	BSD1	BSD2	OK	4.34297	6.88688	0.665169	0.732667	0.18625	0.371844	no
XLOC_002699	BASP1	KB742490.1:3316568-3362527	BSD1	BSD2	OK	57.4228	79.3143	0.465957	0.800821	0.1683	0.351428	no
XLOC_002700	BMP6	KB742490.1:803056-830767	BSD1	BSD2	OK	29.0135	21.9594	-0.401883	-0.657301	0.256	0.443221	no
XLOC_002701	DSP	KB742490.1:957962-996841	BSD1	BSD2	OK	16.0878	16.7735	0.0602197	0.0824778	0.88455	0.936159	no
XLOC_002702	RIOK1	KB742490.1:1038678-1053703	BSD1	BSD2	OK	20.9706	16.6927	-0.329147	-0.533805	0.3613	0.54931	no
XLOC_002703	RREB1	KB742490.1:1067417-1178613	BSD1	BSD2	OK	8.42304	6.86584	-0.294905	-0.129456	0.83445	0.907732	no
XLOC_002704	LY86	KB742490.1:1333404-1358860	BSD1	BSD2	OK	38.0406	25.8619	-0.556707	-0.805162	0.17365	0.356854	no
XLOC_002705	FARS2	KB742490.1:1647309-1893302	BSD1	BSD2	OK	41.9758	43.3959	0.0480018	0.0643632	0.9127	0.952001	no
XLOC_002706	ENSAPLG00000005925	KB742490.1:2043324-2113828	BSD1	BSD2	OK	16.8109	9.77651	-0.78201	-1.2456	0.03645	0.127539	no
XLOC_002709	ANKH	KB742490.1:2396581-2501094	BSD1	BSD2	OK	49.3793	33.5745	-0.556544	-0.71781	0.2049	0.393518	no
XLOC_002712	ENSAPLG00000007175	KB742490.1:3056104-3188404	BSD1	BSD2	OK	3.32941	3.86806	0.216345	0.321925	0.57425	0.731394	no
XLOC_002713	ENSAPLG00000007539	KB742490.1:3316568-3362527	BSD1	BSD2	OK	47.1579	30.6628	-0.621009	-0.256139	0.74985	0.855101	no
XLOC_002793	RPS23	KB742491.1:370695-372174	BSD1	BSD2	OK	1840.3	1878.5	0.0296397	0.0488983	0.93175	0.962215	no
XLOC_002794	SSBP2	KB742491.1:566078-704993	BSD1	BSD2	OK	2.12503	2.08769	-0.0255734	-0.0224729	0.96875	0.982098	no
XLOC_002795	ACOT12	KB742491.1:722484-753553	BSD1	BSD2	OK	7.70729	9.11568	0.242127	0.321665	0.5702	0.72846	no
XLOC_002796	AK6	KB742491.1:771854-791022	BSD1	BSD2	OK	34.5229	29.1428	-0.244412	-0.343374	0.55995	0.720482	no
XLOC_002797	CCDC125	KB742491.1:791268-803931	BSD1	BSD2	OK	33.8794	21.2333	-0.674082	-1.12578	0.0487	0.157197	no
XLOC_002798	ZFYVE16	KB742491.1:807074-835077	BSD1	BSD2	OK	2.04252	1.97907	-0.0455311	-0.0514594	0.9305	0.961514	no
XLOC_002800	ATG10	KB742491.1:379332-460561	BSD1	BSD2	OK	5.47393	4.59877	-0.251328	-0.342038	0.546	0.709862	no
XLOC_002801	ZCCHC9	KB742491.1:758047-764639	BSD1	BSD2	OK	12.9703	11.1519	-0.217926	-0.252705	0.66025	0.795131	no
XLOC_002802	RAD17	KB742491.1:771854-791022	BSD1	BSD2	OK	9.58788	6.685	-0.520284	-0.537022	0.34765	0.536524	no
XLOC_002810	PCYT1B	KB742496.1:1023988-1051560	BSD1	BSD2	OK	5.49746	6.0993	0.149877	0.188026	0.72285	0.837759	no
XLOC_002811	KLHL15	KB742496.1:1231009-1253419	BSD1	BSD2	OK	9.77973	8.25408	-0.244687	-0.326974	0.5749	0.731863	no
XLOC_002812	APOO	KB742496.1:1265659-1294825	BSD1	BSD2	OK	66.5876	58.1579	-0.195277	-0.293026	0.6129	0.760402	no
XLOC_002813	ACOT9	KB742496.1:1314097-1336882	BSD1	BSD2	OK	18.4469	11.5121	-0.680226	-1.16444	0.0526	0.166111	no
XLOC_002815	POLA1	KB742496.1:808359-1009502	BSD1	BSD2	OK	4.51587	4.19814	-0.105254	-0.145245	0.7997	0.886653	no
XLOC_002817	PDK3	KB742496.1:1054777-1111965	BSD1	BSD2	OK	74.4092	55.9884	-0.410352	-0.684951	0.24095	0.429238	no
XLOC_002818	ENSAPLG00000010976	KB742496.1:1137569-1147265	BSD1	BSD2	OK	4.37743	3.2311	-0.438059	-0.456616	0.4209	0.604665	no
XLOC_002819	ENSAPLG00000011089	KB742496.1:1168985-1192869	BSD1	BSD2	OK	12.1046	8.85893	-0.450357	-0.75478	0.19835	0.385638	no
XLOC_002820	ENSAPLG00000011402	KB742496.1:1215449-1228999	BSD1	BSD2	OK	41.5548	33.0506	-0.330336	-0.617095	0.281	0.46896	no
XLOC_002823	SAT1	KB742496.1:1306341-1308776	BSD1	BSD2	OK	886.893	820.562	-0.112147	-0.153918	0.7937	0.882944	no
XLOC_002824	PRDX4	KB742496.1:1339054-1345415	BSD1	BSD2	OK	217.338	171.556	-0.341264	-0.593927	0.30885	0.497899	no
XLOC_002834	ZDHHC17	KB742497.1:118007-190750	BSD1	BSD2	OK	10.1903	6.41798	-0.666999	-1.02705	0.07815	0.220552	no
XLOC_002836	ENSAPLG00000014672	KB742497.1:820969-931064	BSD1	BSD2	OK	1.17266	1.32697	0.178351	0.165934	0.76395	0.864212	no
XLOC_002839	RPS16	KB742497.1:1786981-1789865	BSD1	BSD2	OK	1605.64	1593.62	-0.0108392	-0.0165591	0.97755	0.986632	no
XLOC_002846	ENSAPLG00000014029	KB742497.1:704-39582	BSD1	BSD2	OK	3.55625	2.21439	-0.683445	-0.540808	0.3799	0.566624	no
XLOC_002847	CSRP2	KB742497.1:195684-201707	BSD1	BSD2	OK	28.0404	22.4357	-0.321707	-0.420575	0.46535	0.643329	no
XLOC_002848	E2F7	KB742497.1:262388-279273	BSD1	BSD2	OK	1.57687	1.63519	0.0523875	0.0465108	0.9561	0.975403	no
XLOC_002849	PAWR	KB742497.1:1499532-1541470	BSD1	BSD2	OK	6.83688	7.93193	0.214334	0.108152	0.73375	0.844934	no
XLOC_002850	PPP1R12A	KB742497.1:1591624-1673443	BSD1	BSD2	OK	24.8392	16.9845	-0.5484	-1.00471	0.0843	0.232654	no
XLOC_002851	LIN7A	KB742497.1:2085420-2118468	BSD1	BSD2	OK	2.43817	2.22975	-0.128919	-0.0944107	0.83615	0.908796	no
XLOC_002867	KIAA1324L	KB742499.1:130345-181386	BSD1	BSD2	OK	23.6331	22.2245	-0.0886596	-0.153938	0.79245	0.882075	no
XLOC_002868	SEMA3D	KB742499.1:874153-1072418	BSD1	BSD2	OK	3.35331	2.72957	-0.296913	-0.358261	0.5439	0.708112	no
XLOC_002869	ENSAPLG00000012883	KB742499.1:1411210-1545047	BSD1	BSD2	OK	1.34306	0.518303	-1.37366	-0.429561	0.37795	0.564768	no
XLOC_002870	DMTF1	KB742499.1:19276-41793	BSD1	BSD2	OK	12.0333	9.11264	-0.401093	-0.656823	0.26625	0.453743	no
XLOC_002885	GDF11	KB742500.1:3-1332	BSD1	BSD2	OK	2.60031	5.38027	1.049	0.867832	0.134	0.306385	no
XLOC_002886	SARNP	KB742500.1:7840-35407	BSD1	BSD2	OK	16.3394	48.2698	1.56277	0.995807	0.15815	0.337858	no
XLOC_002887	ORMDL2	KB742500.1:37599-38865	BSD1	BSD2	OK	301.304	559.806	0.893707	0.789813	0.1471	0.322288	no
XLOC_002888	SARNP	KB742500.1:7840-35407	BSD1	BSD2	OK	97.2761	92.4342	-0.0736592	-0.123128	0.83715	0.909388	no
XLOC_002894	PLCB1	KB742503.1:174453-539710	BSD1	BSD2	OK	25.4257	25.6212	0.0110461	0.0146181	0.9789	0.987318	no
XLOC_002895	PLCB4	KB742503.1:582198-782054	BSD1	BSD2	OK	9.21859	8.56526	-0.10605	-0.177589	0.76155	0.862837	no
XLOC_002898	ENSAPLG00000014957	KB742503.1:985808-994543	BSD1	BSD2	OK	5.88734	2.95085	-0.996484	-1.15399	0.0481	0.155753	no
XLOC_002899	PCSK2	KB742503.1:1043496-1126118	BSD1	BSD2	OK	2.0277	1.39004	-0.54472	-0.612957	0.2868	0.474955	no
XLOC_002901	TMX4	KB742503.1:88690-113530	BSD1	BSD2	OK	8.46591	6.08891	-0.475483	-0.721924	0.18565	0.371494	no
XLOC_002902	PAK7	KB742503.1:799414-855946	BSD1	BSD2	OK	1.17333	1.71584	0.548313	0.546358	0.3445	0.533574	no
XLOC_002917	SMPX	KB742504.1:761465-802610	BSD1	BSD2	OK	2.26911	1.04724	-1.11553	-0.843366	0.4804	0.656162	no
XLOC_002919	RPS6KA3	KB742504.1:1426285-1500601	BSD1	BSD2	OK	36.8877	25.4982	-0.532744	-0.804837	0.17365	0.356854	no
XLOC_002920	PTCHD1	KB742504.1:48683-75456	BSD1	BSD2	OK	5.12232	8.57213	0.742856	1.10754	0.04075	0.138581	no
XLOC_002923	SMS	KB742504.1:641855-679031	BSD1	BSD2	OK	25.5537	23.1501	-0.142513	-0.223056	0.7047	0.825523	no
XLOC_002924	MBTPS2	KB742504.1:713656-749909	BSD1	BSD2	OK	3.39823	2.34315	-0.536338	-0.724857	0.2005	0.388304	no
XLOC_002926	RPS6KA3	KB742504.1:1426285-1500601	BSD1	BSD2	OK	6.14631	18.7121	1.60618	0.678113	0.28975	0.477997	no
XLOC_002938	SLC9A9	KB742505.1:235011-454327	BSD1	BSD2	OK	1.33475	0.960238	-0.475105	-0.384281	0.4922	0.666163	no
XLOC_002940	PCOLCE2	KB742505.1:604131-630286	BSD1	BSD2	OK	6.59733	3.49299	-0.91742	-0.966864	0.1038	0.266364	no
XLOC_002941	ATR	KB742505.1:696238-736019	BSD1	BSD2	OK	2.91664	2.27681	-0.357291	-0.497463	0.39215	0.577983	no
XLOC_002942	XRN1	KB742505.1:738941-773383	BSD1	BSD2	OK	6.56951	4.99558	-0.395134	-0.41475	0.3312	0.520545	no
XLOC_002943	GK5	KB742505.1:775236-801916	BSD1	BSD2	OK	15.2102	9.63879	-0.658113	-0.874865	0.133	0.305309	no
XLOC_002944	TFDP2	KB742505.1:804388-851912	BSD1	BSD2	OK	7.6913	3.4951	-1.13789	-1.33588	0.035	0.123764	no
XLOC_002946	SLC16A14	KB742505.1:1069475-1081225	BSD1	BSD2	OK	1.60184	2.14595	0.421884	0.362241	0.5515	0.714114	no
XLOC_002947	TRIP12	KB742505.1:1113578-1188483	BSD1	BSD2	OK	26.7586	20.2793	-0.4	-0.721138	0.21245	0.401246	no
XLOC_002948	DNER	KB742505.1:1246435-1320646	BSD1	BSD2	OK	5.8549	9.20819	0.653273	0.938644	0.0976	0.255632	no
XLOC_002949	PID1	KB742505.1:1367276-1421470	BSD1	BSD2	OK	17.7888	12.9895	-0.453627	-0.244191	0.6116	0.759436	no
XLOC_002950	C3orf58	KB742505.1:23592-208253	BSD1	BSD2	OK	3.04674	2.28105	-0.417568	-0.420032	0.40695	0.591735	no
XLOC_002951	CHST2	KB742505.1:501100-504429	BSD1	BSD2	OK	14.0008	17.4423	0.317083	0.400556	0.5019	0.674149	no
XLOC_002952	U2SURP	KB742505.1:513507-573017	BSD1	BSD2	OK	33.2708	21.1969	-0.650406	-1.17831	0.0493	0.158589	no
XLOC_002953	TRPC1	KB742505.1:632082-652474	BSD1	BSD2	OK	6.09896	4.13296	-0.561388	-0.744462	0.19685	0.383912	no
XLOC_002954	PLS1	KB742505.1:654798-687766	BSD1	BSD2	OK	2.59361	1.9636	-0.40146	-0.390891	0.51145	0.682096	no
XLOC_002955	ATP1B3	KB742505.1:866311-890556	BSD1	BSD2	OK	82.4061	48.9903	-0.750256	-1.4061	0.01605	0.0688035	no
XLOC_002956	GRK7	KB742505.1:911660-935336	BSD1	BSD2	OK	2.38147	1.60057	-0.573267	-0.57338	0.3315	0.520878	no
XLOC_002957	RNF7	KB742505.1:938898-945484	BSD1	BSD2	OK	211.731	930.067	2.1351	0.544474	0.2374	0.42566	no
XLOC_002958	RASA2	KB742505.1:954368-999726	BSD1	BSD2	OK	9.28814	7.89215	-0.234972	-0.384789	0.5083	0.679341	no
XLOC_002959	ZBTB38	KB742505.1:1007003-1058069	BSD1	BSD2	OK	8.76952	6.77957	-0.371304	-0.579218	0.3195	0.508939	no
XLOC_002961	PID1	KB742505.1:1367276-1421470	BSD1	BSD2	OK	1.79463	0.253352	-2.82447	-0.294378	0.42675	0.609794	no
XLOC_002978	SHKBP1	KB742506.1:43427-44896	BSD1	BSD2	OK	13.8986	20.7996	0.581615	0.623037	0.2876	0.475769	no
XLOC_002984	ZMAT2	KB742509.1:7686-14819	BSD1	BSD2	OK	110.688	113.305	0.0337072	0.0623782	0.909	0.949914	no
XLOC_002986	ENSAPLG00000013708	KB742509.1:109-4653	BSD1	BSD2	OK	11.9727	10.4096	-0.20184	-0.270356	0.6388	0.779532	no
XLOC_002998	TNS1	KB742511.1:7116-38135	BSD1	BSD2	OK	59.1118	108.483	0.875951	1.36879	0.0208	0.0842673	no
XLOC_003000	IGFBP5	KB742511.1:648949-699215	BSD1	BSD2	OK	35.0858	98.3339	1.4868	0.966644	0.1276	0.298728	no
XLOC_003004	IGFBP2	KB742511.1:648949-699215	BSD1	BSD2	OK	56.1795	42.3326	-0.408277	-0.546015	0.31665	0.505959	no
XLOC_003005	RPL37A	KB742511.1:755519-758325	BSD1	BSD2	OK	5443.65	7809.48	0.520653	0.653394	0.264	0.45145	no
XLOC_003006	SMARCAL1	KB742511.1:762171-795089	BSD1	BSD2	OK	8.95555	8.28326	-0.112583	-0.160538	0.7869	0.878695	no
XLOC_003017	ACTR1A	KB742512.1:120482-133738	BSD1	BSD2	OK	61.5099	61.5156	0.000133707	0.000221678	0.99965	0.99975	no
XLOC_003018	ENSAPLG00000001047	KB742512.1:143630-148890	BSD1	BSD2	OK	24.0467	34.4126	0.517099	0.891538	0.1374	0.310481	no
XLOC_003021	SEMA4G	KB742512.1:208493-211721	BSD1	BSD2	OK	14.2028	36.4206	1.35858	2.06231	0.0005	0.00400924	yes
XLOC_003023	C10orf2	KB742512.1:215411-217723	BSD1	BSD2	OK	14.9816	16.8195	0.166941	0.206744	0.7235	0.838235	no
XLOC_003025	ENSAPLG00000004464	KB742512.1:232095-236422	BSD1	BSD2	OK	14.696	16.7174	0.18593	0.154932	0.7848	0.877249	no
XLOC_003028	TRIM8	KB742512.1:3790-27060	BSD1	BSD2	OK	25.4248	43.2683	0.767073	1.28535	0.0224	0.0891977	no
XLOC_003029	SUFU	KB742512.1:35753-115993	BSD1	BSD2	OK	8.87164	13.0261	0.554129	0.903253	0.10565	0.269474	no
XLOC_003030	ACTR1A	KB742512.1:120482-133738	BSD1	BSD2	OK	34.385	18.2764	-0.911802	-0.570466	0.349	0.53777	no
XLOC_003031	MFSD13A	KB742512.1:134306-140759	BSD1	BSD2	OK	13.4521	18.0262	0.422266	0.635575	0.27075	0.45834	no
XLOC_003033	MRPL43	KB742512.1:213016-214085	BSD1	BSD2	OK	455.311	5458.74	3.58364	2.16511	0.00075	0.00564338	yes
XLOC_003044	ENSAPLG00000006632	KB742513.1:6109-76144	BSD1	BSD2	OK	24.857	18.2156	-0.448474	-0.578377	0.32645	0.515666	no
XLOC_003045	ANKIB1	KB742513.1:128495-195453	BSD1	BSD2	OK	15.1851	12.3983	-0.292516	-0.470299	0.4118	0.596321	no
XLOC_003046	GATAD1	KB742513.1:201952-206189	BSD1	BSD2	OK	37.1743	28.2428	-0.396424	-0.609953	0.27555	0.463388	no
XLOC_003047	RBM48	KB742513.1:263512-273053	BSD1	BSD2	OK	8.67199	7.01154	-0.30663	-0.202131	0.713	0.831087	no
XLOC_003048	VPS50	KB742513.1:566209-652513	BSD1	BSD2	OK	17.261	12.5067	-0.46481	-0.7369	0.20735	0.396077	no
XLOC_003050	ENSAPLG00000010896	KB742513.1:998091-1069962	BSD1	BSD2	OK	13.3163	16.4528	0.305146	0.40625	0.4957	0.669217	no
XLOC_003051	COL1A2	KB742513.1:1265167-1302093	BSD1	BSD2	OK	125.116	107.062	-0.224815	-0.239709	0.6787	0.808018	no
XLOC_003052	CASD1	KB742513.1:1318705-1379269	BSD1	BSD2	OK	5.65392	4.29461	-0.396724	-0.328984	0.5892	0.742886	no
XLOC_003053	PPP1R9A	KB742513.1:1418175-1577110	BSD1	BSD2	OK	1.34872	0.741743	-0.862598	-0.506051	0.27695	0.464772	no
XLOC_003055	DYNC1I1	KB742513.1:1664606-1853676	BSD1	BSD2	OK	26.3363	26.8407	0.0273699	0.0380444	0.94315	0.968644	no
XLOC_003056	DLX6	KB742513.1:2144863-2185174	BSD1	BSD2	OK	109.275	63.6202	-0.780409	-0.46379	0.45785	0.636829	no
XLOC_003057	ACN9	KB742513.1:2221214-2248575	BSD1	BSD2	OK	66.4914	125.589	0.917471	0.369382	0.36885	0.556264	no
XLOC_003059	C1GALT1	KB742513.1:2461502-2474874	BSD1	BSD2	OK	36.4957	28.7621	-0.343558	-0.601038	0.3133	0.5025	no
XLOC_003060	MIOS	KB742513.1:2564421-2576405	BSD1	BSD2	OK	6.42056	5.8939	-0.123474	-0.192911	0.7494	0.854873	no
XLOC_003061	ENSAPLG00000002260	KB742513.1:2585484-2661012	BSD1	BSD2	OK	39.5479	38.9307	-0.0226917	-0.0259966	0.9486	0.971503	no
XLOC_003062	GLCCI1	KB742513.1:2697907-2749333	BSD1	BSD2	OK	35.57	28.4247	-0.323516	-0.581529	0.31565	0.50494	no
XLOC_003065	KRIT1	KB742513.1:76402-96688	BSD1	BSD2	OK	7.51611	4.5954	-0.709795	-1.0528	0.07625	0.216604	no
XLOC_003068	ENSAPLG00000008401	KB742513.1:221736-234258	BSD1	BSD2	OK	1.13819	1.00643	-0.177502	-0.113123	0.8494	0.916471	no
XLOC_003069	PEX1	KB742513.1:239321-262039	BSD1	BSD2	OK	23.6485	18.3337	-0.367251	-0.626099	0.28005	0.468091	no
XLOC_003070	EFCAB1	KB742513.1:263512-273053	BSD1	BSD2	OK	51.6135	70.9196	0.458436	0.594266	0.3148	0.504065	no
XLOC_003071	ENSAPLG00000009245	KB742513.1:273774-286565	BSD1	BSD2	OK	15.6678	37.7045	1.26693	1.71007	0.00505	0.0271224	yes
XLOC_003072	CDK6	KB742513.1:294073-433253	BSD1	BSD2	OK	4.39582	2.49327	-0.818091	-1.34306	0.0186	0.0773375	no
XLOC_003073	ENSAPLG00000002252	KB742513.1:517123-526636	BSD1	BSD2	OK	6.21622	3.62288	-0.7789	-0.709324	0.2278	0.415599	no
XLOC_003074	HEPACAM2	KB742513.1:533802-561476	BSD1	BSD2	OK	2.78292	3.09186	0.151874	0.140005	0.80155	0.887725	no
XLOC_003077	TFPI2	KB742513.1:971572-976563	BSD1	BSD2	OK	172.729	99.1439	-0.800911	-1.47654	0.01225	0.0556415	no
XLOC_003080	BET1	KB742513.1:1070842-1077055	BSD1	BSD2	OK	34.0293	37.984	0.158615	0.179378	0.757	0.859777	no
XLOC_003081	SGCE	KB742513.1:1318705-1379269	BSD1	BSD2	OK	32.6934	17.8993	-0.869097	-1.1032	0.0605	0.183737	no
XLOC_003082	ENSAPLG00000014945	KB742513.1:1418175-1577110	BSD1	BSD2	OK	3.33655	7.62067	1.19156	0.922823	0.20535	0.394015	no
XLOC_003083	PDK4	KB742513.1:1620371-1629781	BSD1	BSD2	OK	26.1334	14.6026	-0.839665	-1.39674	0.0195	0.0801674	no
XLOC_003084	DYNC1I1	KB742513.1:1664606-1853676	BSD1	BSD2	OK	3.36232	5.48121	0.705037	0.243129	0.7237	0.838332	no
XLOC_003085	SLC25A13	KB742513.1:1858591-1954609	BSD1	BSD2	OK	48.59	46.8831	-0.0515942	-0.0850752	0.8815	0.934441	no
XLOC_003086	ENSAPLG00000016265	KB742513.1:2054141-2058205	BSD1	BSD2	OK	580.378	1087.38	0.90579	1.33498	0.02415	0.0943332	no
XLOC_003087	DLX6	KB742513.1:2144863-2185174	BSD1	BSD2	OK	67.0676	64.4227	-0.0580464	-0.0505411	0.9408	0.967287	no
XLOC_003088	DLX5	KB742513.1:2188916-2193137	BSD1	BSD2	OK	185.699	223.615	0.268053	0.39814	0.5038	0.675694	no
XLOC_003089	ASNS	KB742513.1:2429595-2448011	BSD1	BSD2	OK	34.1731	25.7376	-0.408981	-0.574532	0.3468	0.535697	no
XLOC_003091	RPA3	KB742513.1:2579748-2582650	BSD1	BSD2	OK	171.654	173.337	0.0140711	0.0254305	0.96365	0.9794	no
XLOC_003092	ICA1	KB742513.1:2757017-2826860	BSD1	BSD2	OK	71.1971	54.406	-0.388052	-0.486622	0.40075	0.586064	no
XLOC_003120	GPR85	KB742515.1:2055436-2060616	BSD1	BSD2	OK	2.95827	4.27695	0.531828	0.432195	0.4204	0.604141	no
XLOC_003121	ENSAPLG00000002001	KB742515.1:2141105-2141417	BSD1	BSD2	OK	0.18981	22.737	6.90434	2.276	0.16915	0.351768	no
XLOC_003122	C7orf60	KB742515.1:2161866-2184404	BSD1	BSD2	OK	7.7767	5.11726	-0.603787	-0.877896	0.1347	0.307097	no
XLOC_003123	TMEM168	KB742515.1:2187761-2211754	BSD1	BSD2	OK	7.75718	7.11443	-0.124784	-0.198831	0.72745	0.840836	no
XLOC_003124	ST7	KB742515.1:3642-103793	BSD1	BSD2	OK	35.5142	23.8782	-0.572703	-0.616134	0.2681	0.455555	no
XLOC_003125	CAPZA2	KB742515.1:150825-172141	BSD1	BSD2	OK	88.285	64.7613	-0.447037	-0.832982	0.15885	0.338774	no
XLOC_003126	MET	KB742515.1:205821-278021	BSD1	BSD2	OK	2.41108	2.03597	-0.24396	-0.286858	0.6222	0.767601	no
XLOC_003127	CAV1	KB742515.1:347235-349977	BSD1	BSD2	OK	56.5665	31.6697	-0.836845	-1.09679	0.0204	0.0830306	no
XLOC_003128	CAV2	KB742515.1:370338-380725	BSD1	BSD2	OK	31.5381	25.0647	-0.331437	-0.400226	0.4853	0.660366	no
XLOC_003129	TES	KB742515.1:469492-497749	BSD1	BSD2	OK	29.7223	30.7308	0.0481401	0.0794827	0.88995	0.939031	no
XLOC_003130	MDFIC	KB742515.1:1098075-1149554	BSD1	BSD2	OK	6.19807	8.03191	0.373925	0.460159	0.40575	0.590672	no
XLOC_003131	FOXP2	KB742515.1:1245735-1310521	BSD1	BSD2	OK	1.67016	1.71496	0.0381829	0.0373687	0.94705	0.970659	no
XLOC_003132	LSMEM1	KB742515.1:2298254-2307780	BSD1	BSD2	OK	3.4855	1.6855	-1.04819	-0.758571	0.12675	0.297544	no
XLOC_003133	IFRD1	KB742515.1:2314086-2323749	BSD1	BSD2	OK	153.236	114.522	-0.420124	-0.712704	0.21805	0.406969	no
XLOC_003134	ZNF277	KB742515.1:2364335-2429486	BSD1	BSD2	OK	11.9555	8.25977	-0.533497	-0.632201	0.2892	0.477497	no
XLOC_003166	PPM1H	KB742520.1:116758-192828	BSD1	BSD2	OK	182.342	147.527	-0.305665	-0.3593	0.53025	0.697375	no
XLOC_003169	ENSAPLG00000000358	KB742520.1:218002-219334	BSD1	BSD2	OK	38.6102	24.2028	-0.673807	-1.02793	0.0567	0.175303	no
XLOC_003170	MON2	KB742520.1:229743-287403	BSD1	BSD2	OK	13.7126	7.33604	-0.90243	-1.2737	0.02545	0.0981725	no
XLOC_003171	USP15	KB742520.1:316982-373368	BSD1	BSD2	OK	9.5301	6.83484	-0.479585	-0.798088	0.1806	0.365269	no
XLOC_003185	BPIFB2	KB742521.1:36906-54240	BSD1	BSD2	OK	138.746	85.2946	-0.701918	-0.0162951	0.55455	0.716312	no
XLOC_003186	COMMD7	KB742521.1:126710-131430	BSD1	BSD2	OK	38.1623	36.9944	-0.0448418	-0.0661176	0.9039	0.946995	no
XLOC_003187	NOL4L	KB742521.1:134766-298870	BSD1	BSD2	OK	4.32311	5.44052	0.331673	0.134378	0.8439	0.913271	no
XLOC_003189	PLAGL2	KB742521.1:134766-298870	BSD1	BSD2	OK	3.08419	2.37941	-0.374284	-0.125706	0.80095	0.887356	no
XLOC_003191	DUSP15	KB742521.1:323860-338436	BSD1	BSD2	OK	57.5416	91.1219	0.663193	0.947463	0.09525	0.251416	no
XLOC_003192	DUSP15	KB742521.1:323860-338436	BSD1	BSD2	OK	0.749873	2.23436	1.57514	0.241763	0.59045	0.743703	no
XLOC_003194	BPIFB3	KB742521.1:10388-23065	BSD1	BSD2	OK	62.0056	24.6668	-1.32983	-1.54177	0.01955	0.0803424	no
XLOC_003195	BPIFB6	KB742521.1:25449-34114	BSD1	BSD2	OK	9.69239	5.28747	-0.874274	-0.979543	0.11565	0.283959	no
XLOC_003199	MAPRE1	KB742521.1:89189-95929	BSD1	BSD2	OK	71.7048	43.7511	-0.712748	-1.29551	0.0282	0.105884	no
XLOC_003200	DNMT3B	KB742521.1:100025-117577	BSD1	BSD2	OK	1.14542	2.07879	0.859866	0.848086	0.12095	0.290779	no
XLOC_003202	ASXL1	KB742521.1:134766-298870	BSD1	BSD2	OK	5.66502	5.20326	-0.122666	-0.0639499	0.9208	0.956328	no
XLOC_003203	KIF3B	KB742521.1:134766-298870	BSD1	BSD2	OK	14.3379	13.9774	-0.0367319	-0.0276016	0.9617	0.978231	no
XLOC_003204	POFUT1	KB742521.1:134766-298870	BSD1	BSD2	OK	27.7621	21.376	-0.377129	-0.195548	0.7556	0.858879	no
XLOC_003206	TM9SF4	KB742521.1:134766-298870	BSD1	BSD2	OK	42.8708	38.5611	-0.15285	-0.170802	0.7771	0.872416	no
XLOC_003208	CCM2L	KB742521.1:134766-298870	BSD1	BSD2	OK	1.77099	1.34755	-0.394218	-0.0257858	0.7915	0.881441	no
XLOC_003209	TTLL9	KB742521.1:310840-322781	BSD1	BSD2	OK	3.32658	2.3659	-0.491654	-0.466729	0.41925	0.603023	no
XLOC_003211	ENSAPLG00000001569	KB742522.1:1959-2277	BSD1	BSD2	OK	2.03088	4.25872	1.06832	0.613536	0.3273	0.516399	no
XLOC_003212	ACOT7	KB742522.1:20869-30546	BSD1	BSD2	OK	31.8742	39.8545	0.322352	0.548279	0.3669	0.554529	no
XLOC_003214	ICMT	KB742522.1:35204-38728	BSD1	BSD2	OK	43.4852	51.4478	0.242585	0.4248	0.4511	0.630999	no
XLOC_003215	CHD5	KB742522.1:40221-192267	BSD1	BSD2	OK	2.72894	3.52703	0.370114	0.270548	0.71695	0.833752	no
XLOC_003216	NPHP4	KB742522.1:40221-192267	BSD1	BSD2	OK	5.18968	7.66512	0.562662	0.400866	0.53265	0.699142	no
XLOC_003217	LRRC47	KB742522.1:326322-443156	BSD1	BSD2	OK	6.48056	5.33424	-0.280835	-0.163621	0.78205	0.875692	no
XLOC_003218	C1orf174	KB742522.1:326322-443156	BSD1	BSD2	OK	15.0869	8.98129	-0.748305	-0.28237	0.74345	0.851196	no
XLOC_003219	CEP104	KB742522.1:326322-443156	BSD1	BSD2	OK	15.5806	13.3599	-0.221847	-0.348797	0.555	0.716657	no
XLOC_003220	TP73	KB742522.1:443341-491320	BSD1	BSD2	OK	3.53918	3.84468	0.119451	0.101166	0.85695	0.920726	no
XLOC_003221	WRAP73	KB742522.1:492985-506421	BSD1	BSD2	OK	11.248	8.88035	-0.340982	-0.417433	0.4703	0.647556	no
XLOC_003225	MMEL1	KB742522.1:1056248-1095310	BSD1	BSD2	OK	13.0398	8.26283	-0.658216	-0.949403	0.0962	0.253084	no
XLOC_003226	ENSAPLG00000007962	KB742522.1:1112638-1114407	BSD1	BSD2	OK	0.387279	1.33672	1.78725	0.782399	0.07065	0.205309	no
XLOC_003227	HES5	KB742522.1:1119252-1120899	BSD1	BSD2	OK	2.06844	3.30154	0.674598	0.542103	0.3238	0.513123	no
XLOC_003228	PANK4	KB742522.1:1120908-1152744	BSD1	BSD2	OK	6.19633	3.75274	-0.723469	-0.943534	0.11405	0.281624	no
XLOC_003229	PEX10	KB742522.1:1242907-1257515	BSD1	BSD2	OK	22.499	17.5995	-0.35433	-0.256685	0.65935	0.794497	no
XLOC_003230	SKI	KB742522.1:1399112-1506506	BSD1	BSD2	OK	9.66083	5.565	-0.795766	-0.740886	0.211	0.399834	no
XLOC_003231	PRKCZ	KB742522.1:1534974-1586592	BSD1	BSD2	OK	4.42144	5.03668	0.187958	0.154809	0.7872	0.878886	no
XLOC_003232	GABRD	KB742522.1:1586750-1613736	BSD1	BSD2	OK	2.14476	1.66175	-0.368114	-0.312019	0.6496	0.787268	no
XLOC_003234	TMEM52	KB742522.1:1664895-1670075	BSD1	BSD2	OK	3.62175	1.98634	-0.866572	-0.726293	0.1346	0.306977	no
XLOC_003235	GNB1	KB742522.1:1692000-1736509	BSD1	BSD2	OK	153.854	102.189	-0.590324	-1.04359	0.0818	0.227678	no
XLOC_003236	NADK	KB742522.1:1750677-1776939	BSD1	BSD2	OK	23.0401	23.8813	0.051735	0.0954121	0.8733	0.929836	no
XLOC_003237	SLC35E2	KB742522.1:1787605-1801236	BSD1	BSD2	OK	6.36911	3.94524	-0.690977	-1.00332	0.0871	0.237761	no
XLOC_003238	ENSAPLG00000011992	KB742522.1:1801438-1830891	BSD1	BSD2	OK	19.6355	12.723	-0.626024	-0.984549	0.09065	0.243683	no
XLOC_003242	KCNAB2	KB742522.1:40221-192267	BSD1	BSD2	OK	6.15626	8.19796	0.41321	0.310938	0.60515	0.754779	no
XLOC_003244	DFFB	KB742522.1:326322-443156	BSD1	BSD2	OK	4.42467	2.64118	-0.744387	-0.372058	0.6541	0.790661	no
XLOC_003245	CCDC27	KB742522.1:443341-491320	BSD1	BSD2	OK	6.83907	8.36608	0.290752	0.194216	0.79685	0.884968	no
XLOC_003246	TP73	KB742522.1:443341-491320	BSD1	BSD2	OK	4.53098	7.05398	0.638613	0.709977	0.2783	0.466187	no
XLOC_003247	TPRG1L	KB742522.1:506542-509211	BSD1	BSD2	OK	135.562	110.902	-0.289666	-0.53912	0.348	0.536822	no
XLOC_003248	ARHGEF16	KB742522.1:585237-596256	BSD1	BSD2	OK	12.0759	10.8312	-0.156936	-0.24537	0.6821	0.810162	no
XLOC_003252	ENSAPLG00000007688	KB742522.1:1101013-1112129	BSD1	BSD2	OK	1.63277	1.2331	-0.405026	-0.268286	0.59275	0.745442	no
XLOC_003254	PLCH2	KB742522.1:1158649-1226968	BSD1	BSD2	OK	0.951688	1.20366	0.338864	0.364564	0.52005	0.689349	no
XLOC_003255	RER1	KB742522.1:1242907-1257515	BSD1	BSD2	OK	72.1734	48.4598	-0.574678	-0.914957	0.1225	0.292479	no
XLOC_003256	SKI	KB742522.1:1399112-1506506	BSD1	BSD2	OK	8.82662	8.59405	-0.0385218	-0.0526953	0.9275	0.959936	no
XLOC_003257	PRKCZ	KB742522.1:1534974-1586592	BSD1	BSD2	OK	11.456	8.84162	-0.373717	-0.446984	0.42755	0.610641	no
XLOC_003260	MMP23B	KB742522.1:1801438-1830891	BSD1	BSD2	OK	1.77528	1.30511	-0.44388	-0.161712	0.74445	0.851863	no
XLOC_003261	RNF207	KB742522.1:40221-192267	BSD1	BSD2	OK	10.217	3.35208	-1.60784	-0.854317	0.3041	0.492814	no
XLOC_003270	PCSK6	KB742523.1:40627-61546	BSD1	BSD2	OK	7.73095	13.2455	0.776786	1.34229	0.0247	0.0959586	no
XLOC_003272	CHSY1	KB742523.1:92179-143180	BSD1	BSD2	OK	3.72977	3.02858	-0.300445	-0.380736	0.5	0.672579	no
XLOC_003275	LYSMD4	KB742523.1:631478-690358	BSD1	BSD2	OK	13.4731	20.9259	0.635199	0.332286	0.5197	0.689075	no
XLOC_003276	IGF1R	KB742523.1:932721-1083214	BSD1	BSD2	OK	18.0849	28.6177	0.66212	0.916308	0.1159	0.28433	no
XLOC_003277	FAM169B	KB742523.1:1097995-1137556	BSD1	BSD2	OK	2.69032	4.29365	0.674428	0.55768	0.35085	0.539601	no
XLOC_003279	ENSAPLG00000010513	KB742523.1:1304337-1361661	BSD1	BSD2	OK	3.51866	3.24228	-0.118018	-0.0725574	0.92115	0.956445	no
XLOC_003282	NR2F2	KB742523.1:1956103-1964385	BSD1	BSD2	OK	2.44868	5.00455	1.03124	0.401933	0.6855	0.812571	no
XLOC_003283	ENSAPLG00000001379	KB742523.1:1956103-1964385	BSD1	BSD2	OK	74.1335	107.896	0.541449	0.222356	0.78195	0.87564	no
XLOC_003288	RGMA	KB742523.1:3190814-3209385	BSD1	BSD2	OK	20.33	18.8692	-0.107577	-0.188716	0.73925	0.84836	no
XLOC_003289	FAM174B	KB742523.1:3328180-3347545	BSD1	BSD2	OK	34.7718	28.6545	-0.279159	-0.174827	0.43575	0.617674	no
XLOC_003290	ENSAPLG00000005328	KB742523.1:2661-16246	BSD1	BSD2	OK	4.44592	3.68571	-0.270539	-0.14381	0.7943	0.883308	no
XLOC_003291	LRRK1	KB742523.1:149261-222451	BSD1	BSD2	OK	2.3769	1.99644	-0.251658	-0.341567	0.5423	0.706873	no
XLOC_003292	ALDH1A3	KB742523.1:228342-260697	BSD1	BSD2	OK	16.8594	11.2073	-0.589116	-1.01564	0.07265	0.209283	no
XLOC_003293	ASB7	KB742523.1:333779-364968	BSD1	BSD2	OK	10.6918	7.06829	-0.597069	-0.878111	0.1289	0.300481	no
XLOC_003294	MEF2A	KB742523.1:631478-690358	BSD1	BSD2	OK	10.9752	9.36506	-0.228882	-0.206093	0.7023	0.823828	no
XLOC_003296	LRRC28	KB742523.1:769879-822995	BSD1	BSD2	OK	8.68004	6.75722	-0.361271	-0.355616	0.52775	0.695356	no
XLOC_003297	SYNM	KB742523.1:841952-865607	BSD1	BSD2	OK	43.587	14.5361	-1.58425	-2.30357	5e-05	0.000541201	yes
XLOC_003299	IGF1R	KB742523.1:932721-1083214	BSD1	BSD2	OK	16.9558	25.6669	0.598132	0.500626	0.3584	0.546554	no
XLOC_003301	ARRDC4	KB742523.1:1304337-1361661	BSD1	BSD2	OK	29.3534	40.481	0.463718	0.12398	0.68585	0.81277	no
XLOC_003304	NR2F2	KB742523.1:1956103-1964385	BSD1	BSD2	OK	64.7515	79.1777	0.290181	0.430279	0.42975	0.612509	no
XLOC_003305	MCTP2	KB742523.1:2758473-2864115	BSD1	BSD2	OK	5.29937	4.69743	-0.173949	-0.245173	0.66805	0.800533	no
XLOC_003307	CHD2	KB742523.1:3211805-3267810	BSD1	BSD2	OK	17.2459	16.9867	-0.0218475	-0.0396831	0.9477	0.971011	no
XLOC_003309	ST8SIA2	KB742523.1:3366894-3381358	BSD1	BSD2	OK	2.80777	7.29398	1.37728	1.37669	0.0158	0.0680128	no
XLOC_003310	SLCO3A1	KB742523.1:3440260-3479479	BSD1	BSD2	OK	1.3052	0.928302	-0.491602	-0.293065	0.491	0.665143	no
XLOC_003347	APCDD1	KB742524.1:286049-316958	BSD1	BSD2	OK	38.003	34.3925	-0.144019	-0.227147	0.68555	0.812615	no
XLOC_003348	PPP4R1	KB742524.1:454075-504374	BSD1	BSD2	OK	39.801	33.6112	-0.243862	-0.362269	0.5255	0.693617	no
XLOC_003353	TMEM200C	KB742524.1:1999312-2003294	BSD1	BSD2	OK	13.7716	20.2956	0.559465	0.918123	0.10305	0.265131	no
XLOC_003355	NAPG	KB742524.1:24982-38902	BSD1	BSD2	OK	25.5027	17.8808	-0.512237	-0.933987	0.09945	0.259034	no
XLOC_003356	VAPA	KB742524.1:321185-337958	BSD1	BSD2	OK	55.6157	40.38	-0.461849	-0.849785	0.1412	0.315273	no
XLOC_003357	RAB31	KB742524.1:368201-409836	BSD1	BSD2	OK	10.5684	8.25129	-0.357063	-0.560259	0.3077	0.496706	no
XLOC_003358	RALBP1	KB742524.1:507716-537261	BSD1	BSD2	OK	37.5591	31.8354	-0.238531	-0.425446	0.4669	0.644716	no
XLOC_003359	TWSG1	KB742524.1:538662-555256	BSD1	BSD2	OK	110.036	68.0024	-0.694315	-1.23597	0.0309	0.11313	no
XLOC_003361	NDUFV2	KB742524.1:624865-636512	BSD1	BSD2	OK	151.635	116.745	-0.377249	-0.681452	0.23195	0.419728	no
XLOC_003362	MTCL1	KB742524.1:726905-820511	BSD1	BSD2	OK	3.06907	1.80775	-0.76361	-0.92854	0.09865	0.257514	no
XLOC_003363	RAB12	KB742524.1:858778-871161	BSD1	BSD2	OK	15.6032	9.07603	-0.781711	-1.10177	0.0527	0.166338	no
XLOC_003364	PTPRM	KB742524.1:917553-1280043	BSD1	BSD2	OK	14.1298	9.94848	-0.506197	-0.832367	0.15955	0.339831	no
XLOC_003366	ARHGAP28	KB742524.1:1624710-1707011	BSD1	BSD2	OK	1.39371	1.37865	-0.0156736	-0.0129605	0.9824	0.989348	no
XLOC_003389	EZH1	KB742525.1:1642-12801	BSD1	BSD2	OK	6.98326	8.08843	0.211958	0.329219	0.5492	0.712231	no
XLOC_003392	FAM134C	KB742525.1:49463-57712	BSD1	BSD2	OK	45.2472	44.5583	-0.0221349	-0.0406566	0.9438	0.968997	no
XLOC_003394	ENSAPLG00000014307	KB742525.1:62101-62514	BSD1	BSD2	OK	3.36702	10.4216	1.63004	1.16957	0.0587	0.179798	no
XLOC_003396	TUBG1	KB742525.1:40566-46875	BSD1	BSD2	OK	52.3196	77.458	0.566063	1.00041	0.0857	0.235102	no
XLOC_003400	PROK2	KB742527.1:359-6160	BSD1	BSD2	OK	2.97505	1.76011	-0.75725	-0.598182	0.2622	0.449694	no
XLOC_003401	EIF4E3	KB742527.1:38501-49481	BSD1	BSD2	OK	11.5118	8.31441	-0.469422	-0.643484	0.2638	0.451293	no
XLOC_003402	FOXP1	KB742527.1:77193-440679	BSD1	BSD2	OK	14.3196	22.2838	0.63801	1.13951	0.0696	0.203099	no
XLOC_003407	FRMD4B	KB742527.1:973588-1057055	BSD1	BSD2	OK	27.1046	23.2823	-0.219301	-0.377389	0.51195	0.682468	no
XLOC_003409	UBA3	KB742527.1:1081093-1094625	BSD1	BSD2	OK	23.9259	18.8032	-0.347592	-0.584361	0.3106	0.499733	no
XLOC_003410	TMF1	KB742527.1:1094734-1111209	BSD1	BSD2	OK	13.0318	9.77582	-0.414744	-0.714311	0.21685	0.405722	no
XLOC_003411	EOGT	KB742527.1:1113350-1132322	BSD1	BSD2	OK	7.24789	3.60994	-1.00559	-1.35354	0.019	0.0785926	no
XLOC_003414	SUCLG2	KB742527.1:1617436-1718166	BSD1	BSD2	OK	21.8856	18.9406	-0.208497	-0.363773	0.52455	0.692906	no
XLOC_003415	LRIG1	KB742527.1:1991684-2129155	BSD1	BSD2	OK	4.33995	6.38997	0.558132	0.32125	0.5649	0.724436	no
XLOC_003416	ENSAPLG00000015151	KB742527.1:2207775-2515079	BSD1	BSD2	OK	10.8581	10.8835	0.0033721	0.00485351	0.99345	0.995668	no
XLOC_003418	GPR27	KB742527.1:15346-17614	BSD1	BSD2	OK	5.93597	6.29203	0.0840431	0.105513	0.8526	0.918243	no
XLOC_003420	MITF	KB742527.1:803748-885295	BSD1	BSD2	OK	5.93453	6.49181	0.129489	0.202089	0.7222	0.83732	no
XLOC_003422	ARL6IP5	KB742527.1:1070140-1073302	BSD1	BSD2	OK	73.4015	59.979	-0.291353	-0.535224	0.3365	0.525893	no
XLOC_003425	KBTBD8	KB742527.1:1849747-1858284	BSD1	BSD2	OK	3.52886	3.22055	-0.131894	-0.170053	0.75915	0.861276	no
XLOC_003426	SLC25A26	KB742527.1:1991684-2129155	BSD1	BSD2	OK	26.9696	36.4174	0.433291	0.474397	0.4237	0.607135	no
XLOC_003444	PEMT	KB742528.1:86358-123431	BSD1	BSD2	OK	27.9359	38.3366	0.456602	0.834336	0.15305	0.330655	no
XLOC_003445	RASD1	KB742528.1:130419-139191	BSD1	BSD2	OK	112.405	251.766	1.16337	0.90852	0.2218	0.409887	no
XLOC_003447	ENSAPLG00000008666	KB742528.1:1288-2876	BSD1	BSD2	OK	1.48749	1.72797	0.216199	0.187305	0.7414	0.849745	no
XLOC_003449	MED9	KB742528.1:130419-139191	BSD1	BSD2	OK	52.8852	136.772	1.37084	0.200231	0.34705	0.535911	no
XLOC_003450	NT5M	KB742528.1:156279-164168	BSD1	BSD2	OK	13.1205	13.9274	0.0861059	0.148185	0.7992	0.886387	no
XLOC_003459	CAMLG	KB742531.1:58811-88933	BSD1	BSD2	OK	2.13665	2.25952	0.0806677	0.0342141	0.9594	0.977071	no
XLOC_003460	SAR1B	KB742531.1:118440-130108	BSD1	BSD2	OK	37.9301	37.5557	-0.0143096	-0.0224537	0.96975	0.982628	no
XLOC_003461	PPP2CA	KB742531.1:282002-298016	BSD1	BSD2	OK	117.081	93.8851	-0.318541	-0.583414	0.3048	0.493542	no
XLOC_003462	ENSAPLG00000015147	KB742531.1:308499-315343	BSD1	BSD2	OK	337.177	316.967	-0.0891732	-0.149751	0.78895	0.879916	no
XLOC_003463	VDAC1	KB742531.1:447687-462287	BSD1	BSD2	OK	67.0845	64.3247	-0.0606069	-0.109833	0.8497	0.916604	no
XLOC_003464	C5orf15	KB742531.1:467340-470797	BSD1	BSD2	OK	93.0411	92.0073	-0.0161205	-0.0296181	0.95885	0.976764	no
XLOC_003467	PCBD2	KB742531.1:9026-30770	BSD1	BSD2	OK	26.511	23.0752	-0.200247	-0.264688	0.56905	0.7276	no
XLOC_003468	TXNDC15	KB742531.1:34982-36768	BSD1	BSD2	OK	14.3515	37.658	1.39175	1.85934	0.00095	0.00689587	yes
XLOC_003469	C5orf24	KB742531.1:41579-46394	BSD1	BSD2	OK	62.3728	46.772	-0.41527	-0.664689	0.1858	0.371494	no
XLOC_003471	SEC24A	KB742531.1:90681-112771	BSD1	BSD2	OK	16.7052	13.6601	-0.290329	-0.513545	0.3858	0.572043	no
XLOC_003472	JADE2	KB742531.1:149530-199591	BSD1	BSD2	OK	13.2366	18.8432	0.509509	0.75608	0.179	0.363183	no
XLOC_003473	UBE2B	KB742531.1:248488-255155	BSD1	BSD2	OK	110.264	92.224	-0.257747	-0.471597	0.41825	0.602112	no
XLOC_003474	TCF7	KB742531.1:317299-383508	BSD1	BSD2	OK	12.3522	8.37587	-0.56046	-0.624496	0.2613	0.448786	no
XLOC_003475	ENSAPLG00000015846	KB742531.1:948456-1052069	BSD1	BSD2	OK	8.00176	8.32833	0.0577096	0.0882354	0.8755	0.931085	no
XLOC_003476	FNIP1	KB742531.1:1085843-1145890	BSD1	BSD2	OK	10.4798	19.9741	0.930518	1.62805	0.0057	0.0299464	yes
XLOC_003477	ENSAPLG00000002907	KB742531.1:1159631-1165236	BSD1	BSD2	OK	2.74556	4.03954	0.557093	0.287014	0.53305	0.699412	no
XLOC_003492	JAM3	KB742534.1:29816-279127	BSD1	BSD2	OK	9.5089	5.2674	-0.852186	-0.51727	0.39745	0.582848	no
XLOC_003493	VPS26B	KB742534.1:29816-279127	BSD1	BSD2	OK	14.78	16.1755	0.130165	0.126911	0.8238	0.901188	no
XLOC_003496	NCAPD3	KB742534.1:29816-279127	BSD1	BSD2	OK	2.00393	1.98262	-0.0154216	-0.00560384	0.9917	0.994691	no
XLOC_003497	THYN1	KB742534.1:29816-279127	BSD1	BSD2	OK	89.1249	67.3717	-0.403686	-0.452396	0.4405	0.621798	no
XLOC_003500	ENSAPLG00000010458	KB742535.1:473241-546001	BSD1	BSD2	OK	219.892	47.3125	-2.2165	-3.3322	5e-05	0.000541201	yes
XLOC_003501	ENSAPLG00000010463	KB742535.1:634712-1141006	BSD1	BSD2	OK	2.07684	2.95222	0.507406	0.641409	0.26445	0.451928	no
XLOC_003502	CUL1	KB742535.1:1182609-1232758	BSD1	BSD2	OK	27.8282	19.9369	-0.481111	-0.863846	0.13155	0.303339	no
XLOC_003507	RAMP3	KB742535.1:1348211-1454860	BSD1	BSD2	OK	12.9006	10.3102	-0.323367	-0.293374	0.5802	0.73593	no
XLOC_003510	EZH2	KB742535.1:1235168-1290299	BSD1	BSD2	OK	6.53456	5.22141	-0.323651	-0.399009	0.502	0.674228	no
XLOC_003511	PDIA4	KB742535.1:1323765-1346560	BSD1	BSD2	OK	388.551	245.203	-0.664125	-0.681176	0.2439	0.431899	no
XLOC_003530	CD48	KB742536.1:5052-6569	BSD1	BSD2	OK	4.72227	3.54703	-0.412869	-0.407468	0.44215	0.62317	no
XLOC_003533	CAT	KB742537.1:27122-42249	BSD1	BSD2	OK	66.1557	64.5442	-0.035578	-0.0644933	0.90805	0.949342	no
XLOC_003534	EHF	KB742537.1:106069-141184	BSD1	BSD2	OK	55.0012	54.3598	-0.0169234	-0.0303837	0.95765	0.976201	no
XLOC_003535	PDHX	KB742537.1:206668-252895	BSD1	BSD2	OK	10.0833	9.3538	-0.108346	-0.160485	0.7832	0.876329	no
XLOC_003536	CD44	KB742537.1:318929-380864	BSD1	BSD2	OK	20.6895	7.88913	-1.39096	-1.89595	0.0017	0.0112193	yes
XLOC_003538	LDLRAD3	KB742537.1:631385-756720	BSD1	BSD2	OK	2.65955	2.82166	0.0853617	0.112126	0.84715	0.9152	no
XLOC_003540	PRR5L	KB742537.1:821918-851014	BSD1	BSD2	OK	1.11148	2.05663	0.887808	0.75621	0.2069	0.395713	no
XLOC_003543	C11orf74	KB742537.1:912537-943683	BSD1	BSD2	OK	1.77505	2.06198	0.216172	0.187945	0.6769	0.806711	no
XLOC_003548	APIP	KB742537.1:194136-206484	BSD1	BSD2	OK	18.3416	20.5345	0.162926	0.241609	0.67235	0.803607	no
XLOC_003550	PAMR1	KB742537.1:480277-534922	BSD1	BSD2	OK	6.75423	5.31945	-0.344514	-0.467496	0.4311	0.613671	no
XLOC_003551	COMMD9	KB742537.1:776488-784928	BSD1	BSD2	OK	51.3394	47.3645	-0.116258	-0.146258	0.7992	0.886387	no
XLOC_003552	TRAF6	KB742537.1:861576-875983	BSD1	BSD2	OK	6.6697	5.39452	-0.306127	-0.499493	0.3867	0.572828	no
XLOC_003569	PFKP	KB742539.1:484400-558531	BSD1	BSD2	OK	84.8677	100.428	0.242869	0.394252	0.4975	0.670628	no
XLOC_003570	ENSAPLG00000013745	KB742539.1:2035055-2036912	BSD1	BSD2	OK	1.57493	2.48584	0.658448	0.557039	0.32665	0.51585	no
XLOC_003571	CUL2	KB742539.1:2263398-2311699	BSD1	BSD2	OK	25.266	21.6457	-0.223117	-0.28644	0.61865	0.764931	no
XLOC_003572	ENSAPLG00000014767	KB742539.1:2404468-2648334	BSD1	BSD2	OK	6.23169	6.79926	0.125753	0.163624	0.7789	0.873658	no
XLOC_003574	PITRM1	KB742539.1:484400-558531	BSD1	BSD2	OK	4.80111	4.16287	-0.205792	-0.0872197	0.8544	0.919418	no
XLOC_003575	KLF6	KB742539.1:891031-899808	BSD1	BSD2	OK	21.8733	17.3709	-0.332498	-0.567103	0.3549	0.543375	no
XLOC_003577	ENSAPLG00000013747	KB742539.1:2035055-2036912	BSD1	BSD2	OK	4.74128	0.749077	-2.66209	-0.93059	0.28685	0.475013	no
XLOC_003579	CCNY	KB742539.1:2073751-2124378	BSD1	BSD2	OK	9.14353	7.41572	-0.302164	-0.457524	0.4413	0.622405	no
XLOC_003580	CREM	KB742539.1:2222426-2251364	BSD1	BSD2	OK	131.899	157.391	0.254921	0.40446	0.51935	0.688836	no
XLOC_003598	NUP210	KB742540.1:93842-154035	BSD1	BSD2	OK	1.92425	2.3325	0.277582	0.364998	0.5274	0.695001	no
XLOC_003601	ACAD9	KB742540.1:569492-586843	BSD1	BSD2	OK	62.4343	59.0877	-0.0794802	-0.144811	0.7966	0.884812	no
XLOC_003604	RAB43	KB742540.1:732540-743362	BSD1	BSD2	OK	22.3413	27.7116	0.310777	0.206582	0.5896	0.743159	no
XLOC_003605	RAF1	KB742540.1:816784-908762	BSD1	BSD2	OK	28.3489	20.2872	-0.482723	-0.750886	0.2046	0.393111	no
XLOC_003607	HDAC11	KB742540.1:37997-70783	BSD1	BSD2	OK	9.77676	10.8882	0.155343	0.233057	0.68835	0.814372	no
XLOC_003610	ENSAPLG00000014041	KB742540.1:747923-758926	BSD1	BSD2	OK	11.8737	8.68136	-0.451776	-0.606773	0.3248	0.514086	no
XLOC_003611	ENSAPLG00000014136	KB742540.1:761661-773590	BSD1	BSD2	OK	29.4192	25.9282	-0.182239	-0.306762	0.5822	0.737421	no
XLOC_003612	CNBP	KB742540.1:775409-783581	BSD1	BSD2	OK	310.116	276.754	-0.164205	-0.269672	0.64005	0.780412	no
XLOC_003613	MKRN2	KB742540.1:816784-908762	BSD1	BSD2	OK	16.7702	17.3194	0.0464904	0.0404457	0.94965	0.971941	no
XLOC_003614	TSEN2	KB742540.1:909258-925033	BSD1	BSD2	OK	18.5593	17.1239	-0.116137	-0.141837	0.8096	0.892708	no
XLOC_003634	PTPRG	KB742541.1:100671-494454	BSD1	BSD2	OK	6.84862	4.36365	-0.650277	-1.01821	0.08575	0.235175	no
XLOC_003636	C3orf14	KB742541.1:512021-538325	BSD1	BSD2	OK	9.84851	10.5939	0.105257	0.0878738	0.8106	0.893264	no
XLOC_003637	C3orf14	KB742541.1:512021-538325	BSD1	BSD2	OK	0.01142	2.20664	7.59414	0.615183	0.23085	0.418737	no
XLOC_003639	ENSAPLG00000002167	KB742541.1:542733-546808	BSD1	BSD2	OK	2.99913	2.74208	-0.129274	-0.129421	0.7892	0.880051	no
XLOC_003644	GULP1	KB742542.1:14263-54916	BSD1	BSD2	OK	8.26726	4.38929	-0.913421	-1.05099	0.06675	0.197048	no
XLOC_003646	COL3A1	KB742542.1:214530-265093	BSD1	BSD2	OK	92.9855	85.9405	-0.113668	-0.122583	0.83285	0.906706	no
XLOC_003647	WDR75	KB742542.1:438729-452971	BSD1	BSD2	OK	17.5305	12.4775	-0.490534	-0.697193	0.22295	0.410988	no
XLOC_003648	ASNSD1	KB742542.1:523402-529961	BSD1	BSD2	OK	20.7212	13.5561	-0.612169	-0.964526	0.1018	0.263027	no
XLOC_003650	PMS1	KB742542.1:542288-585838	BSD1	BSD2	OK	14.2745	12.313	-0.213252	-0.208633	0.72085	0.836405	no
XLOC_003651	ENSAPLG00000001482	KB742542.1:649914-698019	BSD1	BSD2	OK	2.25665	2.62989	0.220821	0.10405	0.8197	0.898749	no
XLOC_003652	MFSD6	KB742542.1:708402-738303	BSD1	BSD2	OK	40.7556	40.5112	-0.00867676	-0.0155619	0.98075	0.9884	no
XLOC_003653	NAB1	KB742542.1:772431-796826	BSD1	BSD2	OK	42.1404	36.4346	-0.209898	-0.349231	0.5441	0.70828	no
XLOC_003654	ENSAPLG00000012742	KB742542.1:833692-885871	BSD1	BSD2	OK	14.2865	9.70911	-0.557246	-0.519281	0.36705	0.554575	no
XLOC_003656	COL5A2	KB742542.1:273379-376705	BSD1	BSD2	OK	7.3234	6.06346	-0.272372	-0.421645	0.4691	0.646618	no
XLOC_003657	SLC40A1	KB742542.1:480561-497084	BSD1	BSD2	OK	20.3842	13.5285	-0.591457	-0.998747	0.0835	0.230972	no
XLOC_003658	OSGEPL1	KB742542.1:530249-534332	BSD1	BSD2	OK	4.66381	4.10376	-0.184562	-0.19937	0.73665	0.846867	no
XLOC_003659	ORMDL1	KB742542.1:534964-541655	BSD1	BSD2	OK	30.582	25.9355	-0.237758	-0.403181	0.48295	0.658231	no
XLOC_003661	HIBCH	KB742542.1:649914-698019	BSD1	BSD2	OK	13.1846	12.2566	-0.105294	-0.119861	0.81185	0.893996	no
XLOC_003662	TMEM194B	KB742542.1:738939-751887	BSD1	BSD2	OK	6.95758	4.93969	-0.494165	-0.69886	0.21445	0.403051	no
XLOC_003663	ENSAPLG00000013262	KB742542.1:833692-885871	BSD1	BSD2	OK	27.6815	15.6365	-0.824	-0.662736	0.07365	0.211375	no
XLOC_003666	ADAMTS5	KB742543.1:351052-397927	BSD1	BSD2	OK	2.78342	2.69692	-0.0455454	-0.0518046	0.92055	0.956206	no
XLOC_003667	ADAMTS1	KB742543.1:423899-432376	BSD1	BSD2	OK	19.9866	10.294	-0.957228	-1.55721	0.00675	0.0344281	yes
XLOC_003668	CYYR1	KB742543.1:527587-586841	BSD1	BSD2	OK	23.6743	20.4359	-0.212212	-0.24303	0.54405	0.708243	no
XLOC_003669	APP	KB742543.1:661851-866746	BSD1	BSD2	OK	222.433	172.998	-0.362618	-0.570436	0.3372	0.526498	no
XLOC_003670	ATP5J	KB742543.1:923445-927835	BSD1	BSD2	OK	646.92	540.984	-0.258002	-0.439455	0.43	0.61273	no
XLOC_003671	MRPL39	KB742543.1:968419-978751	BSD1	BSD2	OK	57.9793	47.9587	-0.273747	-0.367992	0.52715	0.694805	no
XLOC_003674	GABPA	KB742543.1:895223-922745	BSD1	BSD2	OK	15.8635	10.5607	-0.58701	-0.893947	0.112	0.278716	no
XLOC_003675	JAM2	KB742543.1:927925-958145	BSD1	BSD2	OK	13.6178	7.78923	-0.80594	-1.06994	0.07045	0.204884	no
XLOC_003693	PDZD2	KB742544.1:179774-232320	BSD1	BSD2	OK	1.95218	1.42517	-0.453946	-0.432665	0.49825	0.671151	no
XLOC_003695	ENSAPLG00000013076	KB742544.1:396590-407123	BSD1	BSD2	OK	42.6773	39.722	-0.10353	-0.164285	0.78435	0.877003	no
XLOC_003696	MTMR12	KB742544.1:442656-471185	BSD1	BSD2	OK	3.27613	3.12434	-0.0684425	-0.0765466	0.8932	0.940846	no
XLOC_003697	ENSAPLG00000013317	KB742544.1:489896-498225	BSD1	BSD2	OK	16.3433	15.9864	-0.0318497	-0.0280735	0.95955	0.977116	no
XLOC_003709	ENSAPLG00000014955	KB742547.1:5163-7961	BSD1	BSD2	OK	8.34181	9.27029	0.152255	0.0789074	0.89875	0.943971	no
XLOC_003711	CCDC77	KB742547.1:329935-345651	BSD1	BSD2	OK	1.80357	1.51693	-0.249694	-0.281972	0.62475	0.769518	no
XLOC_003712	B4GALNT3	KB742547.1:351451-401507	BSD1	BSD2	OK	2.34854	4.43333	0.916624	1.22353	0.02575	0.0990205	no
XLOC_003713	WNK1	KB742547.1:478936-574340	BSD1	BSD2	OK	11.2649	10.0499	-0.16466	-0.24615	0.6679	0.800405	no
XLOC_003714	ENSAPLG00000014960	KB742547.1:8544-11541	BSD1	BSD2	OK	14.4346	22.7178	0.654292	0.976728	0.095	0.251002	no
XLOC_003718	KDM5A	KB742547.1:278878-325428	BSD1	BSD2	OK	8.62546	7.52093	-0.197691	-0.347416	0.54895	0.711999	no
XLOC_003726	CPSF1	KB742548.1:374-9517	BSD1	BSD2	OK	11.1318	28.9842	1.38058	0.731494	0.2284	0.416184	no
XLOC_003729	ENSAPLG00000006258	KB742549.1:908144-955278	BSD1	BSD2	OK	8.87948	7.8398	-0.179658	-0.285399	0.6192	0.765327	no
XLOC_003730	POF1B	KB742549.1:998741-1018678	BSD1	BSD2	OK	96.1431	71.5209	-0.426819	-0.641565	0.26825	0.45569	no
XLOC_003732	HDX	KB742549.1:1230952-1341450	BSD1	BSD2	OK	5.73002	3.01687	-0.925485	-1.11108	0.05445	0.170295	no
XLOC_003733	RPS6KA6	KB742549.1:1344339-1384718	BSD1	BSD2	OK	10.879	8.12354	-0.421368	-0.758862	0.20135	0.389346	no
XLOC_003734	HMGN1	KB742549.1:1755921-1765113	BSD1	BSD2	OK	142.425	155.767	0.129191	0.232807	0.6816	0.809828	no
XLOC_003736	BRWD3	KB742549.1:1790622-1837202	BSD1	BSD2	OK	6.35945	4.81503	-0.401358	-0.693861	0.2255	0.413496	no
XLOC_003737	CHMP1B	KB742549.1:1896656-1906685	BSD1	BSD2	OK	50.5518	46.684	-0.114833	-0.153409	0.79265	0.882253	no
XLOC_003738	ITM2A	KB742549.1:1966746-1975652	BSD1	BSD2	OK	1058.97	808.541	-0.389272	-0.525109	0.36425	0.552125	no
XLOC_003740	DACH2	KB742549.1:592485-764142	BSD1	BSD2	OK	4.74649	5.28828	0.155937	0.177581	0.7634	0.863846	no
XLOC_003741	POF1B	KB742549.1:998741-1018678	BSD1	BSD2	OK	18.216	36.7034	1.01071	0.397935	0.39425	0.57986	no
XLOC_003748	SH3BGRL	KB742549.1:1722483-1732960	BSD1	BSD2	OK	77.2686	38.1787	-1.01712	-1.88714	0.0012	0.00840441	yes
XLOC_003750	FAM46D	KB742549.1:1862185-1876813	BSD1	BSD2	OK	1.05981	1.12184	0.0820676	0.0597337	0.91005	0.950521	no
XLOC_003753	ENSAPLG00000011608	KB742549.1:1998733-2003802	BSD1	BSD2	OK	1.68683	1.69248	0.00482263	0.00415199	0.99465	0.996509	no
XLOC_003754	ENSAPLG00000011612	KB742549.1:2007571-2015932	BSD1	BSD2	OK	1.11812	0.924136	-0.2749	-0.213104	0.6657	0.798994	no
XLOC_003778	RIC8B	KB742550.1:2539-27739	BSD1	BSD2	OK	41.3797	28.2581	-0.550258	-0.897838	0.13315	0.305524	no
XLOC_003779	TMEM263	KB742550.1:54656-65747	BSD1	BSD2	OK	42.9935	36.218	-0.247412	-0.391252	0.5004	0.672866	no
XLOC_003780	CRY1	KB742550.1:86843-113698	BSD1	BSD2	OK	35.1181	43.618	0.312706	0.398433	0.46115	0.639793	no
XLOC_003781	BTBD11	KB742550.1:166051-328912	BSD1	BSD2	OK	7.79418	4.68814	-0.73338	-0.9042	0.12195	0.291708	no
XLOC_003782	PWP1	KB742550.1:344797-375493	BSD1	BSD2	OK	16.1815	13.1279	-0.301714	-0.397742	0.4887	0.663114	no
XLOC_003783	ASCL4	KB742550.1:381365-383996	BSD1	BSD2	OK	2.91418	2.34999	-0.310437	-0.288169	0.5869	0.741174	no
XLOC_003785	FBXO7	KB742550.1:461831-473095	BSD1	BSD2	OK	7.04242	5.54999	-0.343586	-0.494928	0.3748	0.561815	no
XLOC_003786	TIMP3	KB742550.1:476969-644121	BSD1	BSD2	OK	77.5669	95.6853	0.302855	0.478032	0.4001	0.585476	no
XLOC_003788	MTERF2	KB742550.1:68883-74024	BSD1	BSD2	OK	5.31433	3.93641	-0.433008	-0.448648	0.42535	0.608558	no
XLOC_003790	PRDM4	KB742550.1:344797-375493	BSD1	BSD2	OK	8.35308	8.88324	0.088778	0.100921	0.86275	0.923988	no
XLOC_003799	CBX8	KB742551.1:1383-5359	BSD1	BSD2	OK	14.6032	11.3721	-0.360781	-0.59997	0.3039	0.492582	no
XLOC_003801	RBFOX3	KB742551.1:42164-186784	BSD1	BSD2	OK	1.78783	2.05149	0.198462	0.0883433	0.9214	0.956584	no
XLOC_003802	CANT1	KB742551.1:194969-196735	BSD1	BSD2	OK	10.8084	19.5309	0.853613	1.1967	0.03825	0.132267	no
XLOC_003803	TIMP2	KB742551.1:205933-207537	BSD1	BSD2	OK	82.6868	60.5174	-0.450306	-0.738125	0.20095	0.388897	no
XLOC_003804	USP36	KB742551.1:211114-214089	BSD1	BSD2	OK	11.0927	15.945	0.523493	0.61913	0.29455	0.482949	no
XLOC_003805	CYTH1	KB742551.1:224711-232212	BSD1	BSD2	OK	9.9175	16.2888	0.715828	1.0209	0.0766	0.21736	no
XLOC_003806	DNAH17	KB742551.1:234574-283911	BSD1	BSD2	OK	9.23914	9.72426	0.0738298	0.0704413	0.89975	0.944494	no
XLOC_003807	SOCS3	KB742551.1:286645-288511	BSD1	BSD2	OK	44.6188	60.9898	0.450917	0.462353	0.3718	0.558958	no
XLOC_003809	TK1	KB742551.1:316149-318695	BSD1	BSD2	OK	4.38716	4.62647	0.076625	0.0490924	0.9187	0.955164	no
XLOC_003813	MRPL12	KB742551.1:331662-429930	BSD1	BSD2	OK	351.095	395.368	0.171334	0.0235094	0.90665	0.948459	no
XLOC_003814	ENSAPLG00000014178	KB742551.1:331662-429930	BSD1	BSD2	OK	13.5369	22.2478	0.716764	0.0747735	0.5695	0.727953	no
XLOC_003815	GCGR	KB742551.1:331662-429930	BSD1	BSD2	OK	45.3261	73.8528	0.704311	0.275261	0.76285	0.86351	no
XLOC_003816	ASPSCR1	KB742551.1:462388-515054	BSD1	BSD2	OK	19.6427	13.0179	-0.593497	-0.825977	0.16465	0.346849	no
XLOC_003817	LRRC45	KB742551.1:515954-529722	BSD1	BSD2	OK	42.8233	42.0613	-0.0259023	-0.0295214	0.9434	0.96877	no
XLOC_003818	RAC3	KB742551.1:531979-538801	BSD1	BSD2	OK	4.19822	4.77471	0.185636	0.117394	0.8392	0.910486	no
XLOC_003819	GPS1	KB742551.1:540152-578117	BSD1	BSD2	OK	15.7197	16.1907	0.0425913	0.0310521	0.9679	0.981674	no
XLOC_003821	SLC16A3	KB742551.1:668282-700863	BSD1	BSD2	OK	13.5981	11.2381	-0.275009	-0.154162	0.78425	0.876951	no
XLOC_003825	ENGASE	KB742551.1:42164-186784	BSD1	BSD2	OK	3.55554	5.94518	0.741652	0.769849	0.19665	0.383643	no
XLOC_003827	C1QTNF1	KB742551.1:187785-191229	BSD1	BSD2	OK	18.2785	16.9155	-0.111807	-0.0772639	0.87535	0.931003	no
XLOC_003828	PGS1	KB742551.1:234574-283911	BSD1	BSD2	OK	16.86	16.4512	-0.0354176	-0.0485722	0.93285	0.96283	no
XLOC_003829	AFMID	KB742551.1:312288-314486	BSD1	BSD2	OK	5.88873	7.77209	0.400346	0.354712	0.5344	0.700539	no
XLOC_003830	SYNGR2	KB742551.1:318839-321004	BSD1	BSD2	OK	279.677	363.614	0.378648	0.537071	0.36365	0.551519	no
XLOC_003831	HGS	KB742551.1:331662-429930	BSD1	BSD2	OK	1.20008	0.631752	-0.925704	-0.0197503	0.64565	0.784467	no
XLOC_003833	GCGR	KB742551.1:331662-429930	BSD1	BSD2	OK	55.8193	26.594	-1.06967	-0.254089	0.40825	0.593027	no
XLOC_003835	ARHGDIA	KB742551.1:331662-429930	BSD1	BSD2	OK	174.978	192.176	0.135254	0.063315	0.924	0.957995	no
XLOC_003836	ALYREF	KB742551.1:331662-429930	BSD1	BSD2	OK	127.735	127.657	-0.000888426	-0.000130821	0.9993	0.999547	no
XLOC_003837	PCYT2	KB742551.1:331662-429930	BSD1	BSD2	OK	74.949	72.5105	-0.0477203	-0.0131907	0.95845	0.976579	no
XLOC_003838	SIRT7	KB742551.1:331662-429930	BSD1	BSD2	OK	31.688	24.8977	-0.347921	-0.0355336	0.7852	0.877522	no
XLOC_003839	MAFG	KB742551.1:331662-429930	BSD1	BSD2	OK	6.33145	8.57108	0.43694	0.0594108	0.77005	0.868175	no
XLOC_003840	ENSAPLG00000015367	KB742551.1:431335-436160	BSD1	BSD2	OK	43.1732	29.9111	-0.529454	-0.875178	0.1411	0.31512	no
XLOC_003842	NOTUM	KB742551.1:446410-454771	BSD1	BSD2	OK	3.67411	2.22996	-0.720376	-0.7762	0.19545	0.382044	no
XLOC_003843	ASPSCR1	KB742551.1:462388-515054	BSD1	BSD2	OK	13.1887	9.40298	-0.488113	-0.552722	0.34985	0.538574	no
XLOC_003844	DCXR	KB742551.1:531979-538801	BSD1	BSD2	OK	56.7404	57.517	0.0196103	0.027678	0.9629	0.978983	no
XLOC_003845	RFNG	KB742551.1:540152-578117	BSD1	BSD2	OK	48.9938	34.1721	-0.519779	-0.687539	0.24015	0.428393	no
XLOC_003846	DUS1L	KB742551.1:540152-578117	BSD1	BSD2	OK	14.2623	9.7992	-0.541476	-0.328141	0.5596	0.720203	no
XLOC_003847	FASN	KB742551.1:579680-619388	BSD1	BSD2	OK	16.053	19.2356	0.260939	0.424362	0.4582	0.637131	no
XLOC_003849	CSNK1D	KB742551.1:668282-700863	BSD1	BSD2	OK	13.6114	10.7966	-0.33425	-0.283991	0.54745	0.710921	no
XLOC_003855	PRPSAP2	KB742553.1:16713-30841	BSD1	BSD2	OK	40.5348	45.9745	0.181675	0.321899	0.57645	0.733059	no
XLOC_003856	SLC5A10	KB742553.1:33164-67358	BSD1	BSD2	OK	2.09521	2.41224	0.203278	0.0725492	0.8931	0.940794	no
XLOC_003857	EPN2	KB742553.1:104520-127607	BSD1	BSD2	OK	16.74	25.383	0.600564	1.03527	0.0705	0.204974	no
XLOC_003858	ENSAPLG00000002857	KB742553.1:482439-492761	BSD1	BSD2	OK	12.103	9.12107	-0.408092	-0.501295	0.40355	0.588566	no
XLOC_003860	LMF1	KB742553.1:720121-903938	BSD1	BSD2	OK	13.2439	13.7789	0.0571344	0.0878552	0.88115	0.93423	no
XLOC_003861	SHMT1	KB742553.1:2-5441	BSD1	BSD2	OK	10.4166	12.3372	0.244137	0.377589	0.5205	0.689734	no
XLOC_003862	FAM83G	KB742553.1:33164-67358	BSD1	BSD2	OK	3.36269	5.86164	0.801688	0.891406	0.1205	0.290214	no
XLOC_003863	ENSAPLG00000012882	KB742553.1:67664-72495	BSD1	BSD2	OK	1.13509	2.49112	1.13399	0.80728	0.16715	0.350289	no
XLOC_003864	B9D1	KB742553.1:134395-138553	BSD1	BSD2	OK	29.7768	28.0554	-0.0859115	-0.139877	0.80205	0.888006	no
XLOC_003867	SSTR5	KB742553.1:557377-565253	BSD1	BSD2	OK	0.997665	1.07514	0.107902	0.0751828	0.88835	0.93819	no
XLOC_003868	SOX8	KB742553.1:699907-701791	BSD1	BSD2	OK	3.65142	4.27664	0.228021	0.211982	0.6913	0.816372	no
XLOC_003873	SNORA47	KB742554.1:47814-74231	BSD1	BSD2	OK	1.51696	2.05984	0.441354	0.152113	0.8035	0.888898	no
XLOC_003875	F2RL2	KB742554.1:206157-312416	BSD1	BSD2	OK	3.09405	2.66967	-0.212837	-0.0854636	0.87745	0.932243	no
XLOC_003876	POC5	KB742554.1:600950-623755	BSD1	BSD2	OK	3.16614	2.54995	-0.312253	-0.348963	0.5668	0.72594	no
XLOC_003877	COL4A3BP	KB742554.1:693091-769916	BSD1	BSD2	OK	19.4154	19.8268	0.0302526	0.0548534	0.92805	0.960168	no
XLOC_003878	ENSAPLG00000006969	KB742554.1:812911-831946	BSD1	BSD2	OK	1.94206	1.24122	-0.645834	-0.471421	0.3649	0.552691	no
XLOC_003882	GFM2	KB742554.1:998037-1032092	BSD1	BSD2	OK	5.08908	4.57256	-0.154403	-0.129109	0.82215	0.900248	no
XLOC_003883	ENC1	KB742554.1:1067622-1076351	BSD1	BSD2	OK	2.40741	1.58885	-0.5995	-0.700528	0.223	0.411033	no
XLOC_003884	ANKRA2	KB742554.1:1531590-1539430	BSD1	BSD2	OK	40.8165	38.3848	-0.0886168	-0.148032	0.7985	0.885981	no
XLOC_003885	ENSAPLG00000009619	KB742554.1:1860906-1921833	BSD1	BSD2	OK	22.3278	15.2558	-0.549484	-0.671856	0.2316	0.41944	no
XLOC_003887	ZNF366	KB742554.1:2022922-2058580	BSD1	BSD2	OK	3.34707	2.04098	-0.713638	-0.908597	0.1216	0.291279	no
XLOC_003888	MRPS27	KB742554.1:2109203-2151356	BSD1	BSD2	OK	22.5599	14.8311	-0.605132	-0.870375	0.1384	0.311638	no
XLOC_003890	PGM5	KB742554.1:2370058-2454515	BSD1	BSD2	OK	1.81133	1.88475	0.0573242	0.0149552	0.9641	0.979612	no
XLOC_003891	DOCK8	KB742554.1:2524747-2601778	BSD1	BSD2	OK	1.17957	0.562507	-1.06832	-0.618846	0.2754	0.463208	no
XLOC_003892	KANK1	KB742554.1:2622210-2741549	BSD1	BSD2	OK	22.9217	8.51051	-1.4294	-2.12507	0.0005	0.00400924	yes
XLOC_003895	DMRT2	KB742554.1:2856253-2859529	BSD1	BSD2	OK	8.37756	6.57272	-0.350039	-0.401404	0.4961	0.669527	no
XLOC_003896	SMARCA2	KB742554.1:3153660-3272779	BSD1	BSD2	OK	23.0816	20.9339	-0.140901	-0.255498	0.6698	0.801912	no
XLOC_003897	VLDLR	KB742554.1:3399291-3412685	BSD1	BSD2	OK	50.2068	28.455	-0.819203	-1.50699	0.00975	0.0463778	yes
XLOC_003899	AGGF1	KB742554.1:47814-74231	BSD1	BSD2	OK	17.1797	12.342	-0.477121	-0.77876	0.17325	0.356343	no
XLOC_003902	F2RL1	KB742554.1:154791-164106	BSD1	BSD2	OK	10.0781	5.83584	-0.788206	-0.771249	0.15705	0.336273	no
XLOC_003903	F2R	KB742554.1:191416-196041	BSD1	BSD2	OK	11.4095	7.88627	-0.532821	-0.650757	0.3104	0.499498	no
XLOC_003904	IQGAP2	KB742554.1:206157-312416	BSD1	BSD2	OK	25.5573	19.9978	-0.353896	-0.602641	0.29765	0.486078	no
XLOC_003906	ANKDD1B	KB742554.1:624075-650934	BSD1	BSD2	OK	1.93532	1.67035	-0.212418	-0.15644	0.7815	0.87534	no
XLOC_003907	POLK	KB742554.1:655364-688889	BSD1	BSD2	OK	6.74965	5.55567	-0.280852	-0.364241	0.51965	0.689037	no
XLOC_003908	MED18	KB742554.1:773831-774362	BSD1	BSD2	OK	10.559	8.86015	-0.253074	-0.222566	0.7068	0.827012	no
XLOC_003909	HMGCR	KB742554.1:780808-795523	BSD1	BSD2	OK	17.3145	16.6621	-0.0554169	-0.0895096	0.87625	0.931509	no
XLOC_003910	NSA2	KB742554.1:992987-996615	BSD1	BSD2	OK	220.141	201.41	-0.128289	-0.235559	0.68295	0.810719	no
XLOC_003911	HEXB	KB742554.1:998037-1032092	BSD1	BSD2	OK	25.6993	19.872	-0.370992	-0.505948	0.37205	0.559114	no
XLOC_003912	ARHGEF28	KB742554.1:1389087-1486932	BSD1	BSD2	OK	11.5215	7.67317	-0.58643	-0.844854	0.1437	0.31822	no
XLOC_003913	UTP15	KB742554.1:1521403-1531008	BSD1	BSD2	OK	7.94412	7.88232	-0.0112671	-0.0152812	0.97875	0.987236	no
XLOC_003914	BTF3	KB742554.1:1559721-1563802	BSD1	BSD2	OK	163.745	129.399	-0.339627	-0.59917	0.30005	0.488466	no
XLOC_003916	TMEM171	KB742554.1:1734054-1744674	BSD1	BSD2	OK	5.94815	6.0222	0.0178488	0.0150628	0.9781	0.986887	no
XLOC_003917	FCHO2	KB742554.1:1757316-1839979	BSD1	BSD2	OK	14.1501	12.6444	-0.162313	-0.251643	0.66345	0.797393	no
XLOC_003918	ENSAPLG00000009619	KB742554.1:1860906-1921833	BSD1	BSD2	OK	10.7425	8.30895	-0.37059	-0.335916	0.59545	0.747504	no
XLOC_003919	PTCD2	KB742554.1:2088555-2106302	BSD1	BSD2	OK	6.88853	4.6448	-0.56858	-0.555934	0.32185	0.511164	no
XLOC_003922	PGM5	KB742554.1:2370058-2454515	BSD1	BSD2	OK	36.5664	15.4942	-1.23879	-2.00686	0.00095	0.00689587	yes
XLOC_003923	ENSAPLG00000012182	KB742554.1:2470488-2498152	BSD1	BSD2	OK	28.7735	17.5626	-0.712236	-1.06232	0.0699	0.203736	no
XLOC_003924	ENSAPLG00000013741	KB742554.1:2622210-2741549	BSD1	BSD2	OK	24.0548	17.1281	-0.489954	-0.145131	0.8277	0.903731	no
XLOC_003926	PUM3	KB742554.1:3471689-3496497	BSD1	BSD2	OK	18.9836	13.822	-0.457788	-0.731505	0.196	0.382744	no
XLOC_003962	FOXM1	KB742556.1:533270-541789	BSD1	BSD2	OK	1.33855	1.0757	-0.315391	-0.165954	0.7745	0.870884	no
XLOC_003966	PARP11	KB742556.1:215961-225378	BSD1	BSD2	OK	4.73306	2.81714	-0.748543	-0.821879	0.14075	0.314641	no
XLOC_003967	TSPAN9	KB742556.1:244756-338507	BSD1	BSD2	OK	36.7985	28.6552	-0.360849	-0.671565	0.24985	0.43742	no
XLOC_003969	TEAD4	KB742556.1:426973-488267	BSD1	BSD2	OK	26.969	23.9064	-0.173907	-0.270842	0.63715	0.778339	no
XLOC_003970	TULP3	KB742556.1:492828-527625	BSD1	BSD2	OK	16.8314	18.4277	0.130722	0.225036	0.69125	0.816343	no
XLOC_003971	RHNO1	KB742556.1:528133-531835	BSD1	BSD2	OK	20.6223	31.9844	0.633162	0.736715	0.2138	0.402407	no
XLOC_003972	ITFG2	KB742556.1:575929-589725	BSD1	BSD2	OK	11.3346	8.84386	-0.357982	-0.594666	0.30525	0.493999	no
XLOC_003973	FKBP4	KB742556.1:590279-605143	BSD1	BSD2	OK	232.602	235.977	0.0207796	0.0324115	0.9578	0.9763	no
XLOC_003982	SLC16A7	KB742557.1:336413-372130	BSD1	BSD2	OK	2.80032	3.81381	0.445639	0.569076	0.24405	0.432065	no
XLOC_004000	S100A13	KB742558.1:16341-17537	BSD1	BSD2	OK	2958.27	2.38095	-10.279	-8.16139	5e-05	0.000541201	yes
XLOC_004001	S100A14	KB742558.1:18831-19716	BSD1	BSD2	OK	1.99397	3.15938	0.663997	0.377366	0.39385	0.579528	no
XLOC_004002	S100A16	KB742558.1:22117-25206	BSD1	BSD2	OK	43.0053	68.4338	0.670195	0.677718	0.1642	0.346154	no
XLOC_004003	S100A4	KB742558.1:30461-31477	BSD1	BSD2	OK	60.1052	84.525	0.491888	0.631896	0.28095	0.468895	no
XLOC_004004	S100A6	KB742558.1:32148-33337	BSD1	BSD2	OK	1496.34	2772.4	0.889699	1.36711	0.0159	0.0683434	no
XLOC_004005	ENSAPLG00000010189	KB742558.1:42493-47205	BSD1	BSD2	OK	21.621	26.2583	0.280338	0.275976	0.639	0.779688	no
XLOC_004007	CHTOP	KB742558.1:1418-9628	BSD1	BSD2	OK	132.685	147.659	0.15427	0.2786	0.6349	0.776578	no
XLOC_004008	ENSAPLG00000010003	KB742558.1:11236-12200	BSD1	BSD2	OK	29.7068	37.4151	0.332829	0.847921	0.7414	0.849745	no
XLOC_004009	ENSAPLG00000010247	KB742558.1:42493-47205	BSD1	BSD2	OK	6.03896	10.5216	0.800988	0.186615	0.73185	0.843659	no
XLOC_004010	EDEM2	KB742559.1:290289-302773	BSD1	BSD2	OK	28.5694	25.795	-0.14738	-0.255446	0.6577	0.793231	no
XLOC_004011	TRPC4AP	KB742559.1:308228-338959	BSD1	BSD2	OK	42.6746	39.5469	-0.109816	-0.203627	0.72425	0.838662	no
XLOC_004012	GSS	KB742559.1:373202-379003	BSD1	BSD2	OK	29.6035	42.8131	0.532282	0.953522	0.1009	0.261425	no
XLOC_004014	PTPRT	KB742559.1:688417-1041908	BSD1	BSD2	OK	9.57245	11.0493	0.206991	0.228156	0.6454	0.784332	no
XLOC_004015	ENSAPLG00000005678	KB742559.1:1404579-1405104	BSD1	BSD2	OK	3.80835	2.56491	-0.570255	-0.379291	0.62105	0.766744	no
XLOC_004016	ACTR5	KB742559.1:1524428-1533784	BSD1	BSD2	OK	10.1982	7.45599	-0.451846	-0.60006	0.28335	0.471511	no
XLOC_004017	PPP1R16B	KB742559.1:1570731-1612548	BSD1	BSD2	OK	1.38894	1.23566	-0.168699	-0.198979	0.6997	0.822108	no
XLOC_004018	ENSAPLG00000008669	KB742559.1:1616155-1620346	BSD1	BSD2	OK	1.0258	0.935669	-0.132679	-0.0683691	0.8824	0.93499	no
XLOC_004019	ENSAPLG00000008829	KB742559.1:1623112-1625709	BSD1	BSD2	OK	1.4285	1.01011	-0.499985	-0.384572	0.46625	0.64412	no
XLOC_004020	DHX35	KB742559.1:1627875-1657294	BSD1	BSD2	OK	4.13899	3.17612	-0.382013	-0.484122	0.3943	0.579887	no
XLOC_004024	ACSS2	KB742559.1:380043-411581	BSD1	BSD2	OK	3.53665	6.23932	0.819004	1.1407	0.0417	0.140811	no
XLOC_004025	SOGA1	KB742559.1:422689-435581	BSD1	BSD2	OK	1.26877	1.32112	0.0583326	0.06202	0.9149	0.953277	no
XLOC_004027	MYBL2	KB742559.1:1387895-1404013	BSD1	BSD2	OK	5.57321	5.99731	0.105806	0.143894	0.8089	0.8923	no
XLOC_004030	ARHGAP40	KB742559.1:1477539-1515612	BSD1	BSD2	OK	6.71727	6.2742	-0.0984432	-0.151917	0.79755	0.885336	no
XLOC_004046	PIK3C3	KB742561.1:931480-997440	BSD1	BSD2	OK	14.2437	12.1333	-0.231353	-0.311366	0.5816	0.736913	no
XLOC_004058	NGF	KB742563.1:2700-122036	BSD1	BSD2	OK	3.33893	2.40481	-0.473465	-0.233259	0.67865	0.808018	no
XLOC_004059	TSPAN2	KB742563.1:2700-122036	BSD1	BSD2	OK	1.77982	0.976893	-0.865462	-0.62201	0.2419	0.429854	no
XLOC_004060	SIKE1	KB742563.1:176827-180730	BSD1	BSD2	OK	46.1413	39.5915	-0.220866	-0.327626	0.4926	0.66651	no
XLOC_004063	BCAS2	KB742563.1:244117-247275	BSD1	BSD2	OK	309.962	201.156	-0.623772	-0.84979	0.13965	0.313457	no
XLOC_004064	TRIM33	KB742563.1:257683-283630	BSD1	BSD2	OK	6.65817	5.67946	-0.229374	-0.364269	0.5583	0.719172	no
XLOC_004066	AP4B1	KB742563.1:377722-384344	BSD1	BSD2	OK	26.6231	19.9795	-0.414158	-0.726835	0.21735	0.406235	no
XLOC_004067	BCL2L15	KB742563.1:384787-389346	BSD1	BSD2	OK	53.3216	60.9268	0.192357	0.235222	0.68095	0.809352	no
XLOC_004068	PTPN22	KB742563.1:390714-429309	BSD1	BSD2	OK	1.69071	0.92649	-0.867781	-0.207224	0.6712	0.802736	no
XLOC_004069	ENSAPLG00000013735	KB742563.1:528399-631462	BSD1	BSD2	OK	7.49622	6.45016	-0.216829	-0.373398	0.5174	0.687135	no
XLOC_004070	IKBKE	KB742563.1:635377-645481	BSD1	BSD2	OK	7.78261	10.0118	0.363373	0.556028	0.3482	0.536971	no
XLOC_004071	RASSF5	KB742563.1:658668-678906	BSD1	BSD2	OK	2.59264	1.65616	-0.646581	-0.732107	0.20085	0.388756	no
XLOC_004072	DYRK3	KB742563.1:691798-703759	BSD1	BSD2	OK	16.1616	14.7441	-0.132433	-0.2389	0.6832	0.810867	no
XLOC_004074	MAPKAPK2	KB742563.1:716022-736374	BSD1	BSD2	OK	91.233	119.829	0.39335	0.640163	0.26745	0.454909	no
XLOC_004076	PIGR	KB742563.1:773682-802768	BSD1	BSD2	OK	1.13383	1.40676	0.311167	0.0237183	0.8524	0.918111	no
XLOC_004077	PFKFB2	KB742563.1:824492-839609	BSD1	BSD2	OK	37.3798	30.0137	-0.316639	-0.559347	0.32	0.509448	no
XLOC_004079	ENSAPLG00000016248	KB742563.1:840280-917407	BSD1	BSD2	OK	4.27359	2.80586	-0.607007	-0.0666755	0.65425	0.790776	no
XLOC_004084	OLFML3	KB742563.1:339820-341591	BSD1	BSD2	OK	32.8854	39.6174	0.268684	0.459593	0.42085	0.60462	no
XLOC_004085	HIPK1	KB742563.1:342507-367773	BSD1	BSD2	OK	29.2689	25.8272	-0.180477	-0.327646	0.5649	0.724436	no
XLOC_004086	ENSAPLG00000001831	KB742563.1:372540-374072	BSD1	BSD2	OK	4.95595	5.6203	0.181484	0.143802	0.7711	0.868815	no
XLOC_004087	SLC41A1	KB742563.1:390714-429309	BSD1	BSD2	OK	18.5651	19.693	0.0850857	0.132246	0.8288	0.904362	no
XLOC_004088	PM20D1	KB742563.1:434716-446706	BSD1	BSD2	OK	16.4501	11.1455	-0.561636	-0.798886	0.1616	0.342555	no
XLOC_004090	RAB7B	KB742563.1:480080-481754	BSD1	BSD2	OK	7.20988	8.79172	0.286171	0.250206	0.64255	0.782276	no
XLOC_004093	ENSAPLG00000013732	KB742563.1:521467-526201	BSD1	BSD2	OK	3.1532	2.72221	-0.212039	-0.175466	0.72235	0.837434	no
XLOC_004094	EIF2D	KB742563.1:679170-689896	BSD1	BSD2	OK	42.478	38.3141	-0.148841	-0.237489	0.6805	0.809077	no
XLOC_004096	PIGR	KB742563.1:773682-802768	BSD1	BSD2	OK	226.121	196.74	-0.200801	-0.233506	0.6817	0.809887	no
XLOC_004097	C1orf116	KB742563.1:807690-813267	BSD1	BSD2	OK	14.0603	12.9586	-0.117718	-0.205167	0.724	0.838573	no
XLOC_004098	YOD1	KB742563.1:818919-823185	BSD1	BSD2	OK	10.2307	7.95686	-0.362637	-0.546659	0.31055	0.499684	no
XLOC_004099	ENSAPLG00000001843	KB742563.1:918275-945442	BSD1	BSD2	OK	47.7572	31.4988	-0.60042	-0.582555	0.19215	0.378106	no
XLOC_004100	CD34	KB742563.1:954496-965976	BSD1	BSD2	OK	16.1875	8.87918	-0.866382	-0.797157	0.2077	0.396477	no
XLOC_004121	ENSAPLG00000010510	KB742564.1:310564-324467	BSD1	BSD2	OK	4.33762	3.70946	-0.225693	-0.200332	0.7366	0.846862	no
XLOC_004124	RAB27B	KB742564.1:358236-375732	BSD1	BSD2	OK	8.40436	10.1536	0.27278	0.266192	0.6413	0.781341	no
XLOC_004126	MBD2	KB742564.1:278667-306654	BSD1	BSD2	OK	74.3539	64.2185	-0.211419	-0.356857	0.5456	0.709598	no
XLOC_004127	ENSAPLG00000010510	KB742564.1:310564-324467	BSD1	BSD2	OK	11.1271	6.8971	-0.69001	-0.768752	0.2187	0.407285	no
XLOC_004128	CCDC68	KB742564.1:358236-375732	BSD1	BSD2	OK	2.82446	2.53314	-0.157044	-0.102302	0.86655	0.926108	no
XLOC_004129	TCF4	KB742564.1:411225-585261	BSD1	BSD2	OK	22.9566	44.7132	0.961793	1.30267	0.0089	0.0431253	yes
XLOC_004134	STAP1	KB742565.1:543215-552204	BSD1	BSD2	OK	3.20987	2.34427	-0.453378	-0.413125	0.5055	0.677141	no
XLOC_004135	YTHDC1	KB742565.1:690818-711777	BSD1	BSD2	OK	36.3792	29.5871	-0.298145	-0.525793	0.36625	0.553959	no
XLOC_004137	GC	KB742565.1:794342-800465	BSD1	BSD2	OK	0.126455	66.0536	9.02887	5.85399	0.01355	0.0603315	no
XLOC_004138	EPHA5	KB742565.1:17038-191938	BSD1	BSD2	OK	1.13729	0.499643	-1.18663	-1.08152	0.06435	0.192048	no
XLOC_004139	CENPC	KB742565.1:514591-543136	BSD1	BSD2	OK	4.83063	3.49541	-0.46675	-0.542181	0.349	0.53777	no
XLOC_004140	UBA6	KB742565.1:553888-585185	BSD1	BSD2	OK	24.7949	16.6874	-0.571285	-0.683079	0.23315	0.421001	no
XLOC_004143	ENSAPLG00000010167	KB742565.1:712514-725150	BSD1	BSD2	OK	3.57075	3.24424	-0.138347	-0.135169	0.8191	0.898372	no
XLOC_004144	SULT1E1	KB742565.1:728807-742932	BSD1	BSD2	OK	19.996	30.331	0.601084	0.758801	0.22175	0.409835	no
XLOC_004146	SLC4A4	KB742565.1:824322-1033719	BSD1	BSD2	OK	78.0914	68.6521	-0.18586	-0.303954	0.6167	0.763437	no
XLOC_004147	DCK	KB742565.1:1063764-1073417	BSD1	BSD2	OK	12.1994	10.9674	-0.153596	-0.211603	0.70915	0.828566	no
XLOC_004148	MOB1B	KB742565.1:1078210-1112610	BSD1	BSD2	OK	6.97496	7.11632	0.0289478	0.0230473	0.96855	0.98198	no
XLOC_004151	SBF1	KB742566.1:26759-60292	BSD1	BSD2	OK	12.5362	22.3123	0.831736	1.23638	0.01665	0.0709093	no
XLOC_004152	PPP6R2	KB742566.1:63058-131295	BSD1	BSD2	OK	61.3668	46.7482	-0.392548	-0.625905	0.2821	0.470149	no
XLOC_004158	SOCS6	KB742567.1:568937-596013	BSD1	BSD2	OK	7.18332	5.15164	-0.479618	-0.620491	0.28265	0.470733	no
XLOC_004161	RTTN	KB742567.1:445279-528039	BSD1	BSD2	OK	2.27339	1.55674	-0.546318	-0.548744	0.35985	0.548011	no
XLOC_004183	MCM2	KB742569.1:190496-201955	BSD1	BSD2	OK	5.49818	7.41069	0.430654	0.610927	0.2703	0.45783	no
XLOC_004184	PODXL2	KB742569.1:218829-239864	BSD1	BSD2	OK	2.04439	2.35636	0.204892	0.2598	0.6355	0.777011	no
XLOC_004185	ABTB1	KB742569.1:241940-269998	BSD1	BSD2	OK	20.6838	19.7445	-0.0670522	-0.12114	0.832	0.906199	no
XLOC_004187	SEC61A1	KB742569.1:405014-415006	BSD1	BSD2	OK	110.018	95.5514	-0.203384	-0.321586	0.5776	0.733953	no
XLOC_004188	EEFSEC	KB742569.1:481172-580212	BSD1	BSD2	OK	7.93226	7.94326	0.00199945	0.00281762	0.99575	0.997218	no
XLOC_004192	NXN	KB742569.1:709661-735852	BSD1	BSD2	OK	68.9555	56.5747	-0.285508	-0.511631	0.37575	0.562718	no
XLOC_004194	VPS53	KB742569.1:755125-815118	BSD1	BSD2	OK	7.89733	10.724	0.441403	0.720206	0.20815	0.396997	no
XLOC_004195	FAM101B	KB742569.1:820335-828310	BSD1	BSD2	OK	22.6279	19.6505	-0.203536	-0.175332	0.6126	0.760212	no
XLOC_004196	DOC2B	KB742569.1:828644-900247	BSD1	BSD2	OK	19.2129	19.6648	0.0335456	0.0587219	0.92295	0.957388	no
XLOC_004199	CHCHD6	KB742569.1:48982-166654	BSD1	BSD2	OK	46.4771	57.3541	0.303377	0.510559	0.3703	0.55753	no
XLOC_004200	TPRA1	KB742569.1:169453-184884	BSD1	BSD2	OK	16.9415	15.997	-0.0827644	-0.145812	0.79525	0.88394	no
XLOC_004201	MGLL	KB742569.1:274358-337862	BSD1	BSD2	OK	143.451	134.386	-0.094178	-0.141126	0.8	0.886811	no
XLOC_004203	RUVBL1	KB742569.1:434283-450109	BSD1	BSD2	OK	51.8067	52.7661	0.0264721	0.0478814	0.9345	0.963805	no
XLOC_004204	RNMTL1	KB742569.1:737963-753136	BSD1	BSD2	OK	13.49	17.439	0.370424	0.196161	0.7498	0.855073	no
XLOC_004205	FAM57A	KB742569.1:737963-753136	BSD1	BSD2	OK	10.7076	16.185	0.596017	0.351997	0.4509	0.630801	no
XLOC_004206	C17orf97	KB742569.1:820335-828310	BSD1	BSD2	OK	10.3594	5.986	-0.791274	-0.38601	0.5847	0.739346	no
XLOC_004207	TEX14	KB742569.1:908354-933617	BSD1	BSD2	OK	1.47665	1.29949	-0.184379	-0.0964782	0.82915	0.904546	no
XLOC_004225	PRKX	KB742570.1:392748-422451	BSD1	BSD2	OK	13.6489	6.9687	-0.969827	-1.61701	0.0064	0.0329644	yes
XLOC_004226	MXRA5	KB742570.1:584063-601912	BSD1	BSD2	OK	2.25765	1.63374	-0.466644	-0.657357	0.24075	0.429057	no
XLOC_004229	ZEB2	KB742571.1:234021-346876	BSD1	BSD2	OK	9.70013	5.5265	-0.811638	-1.27723	0.03505	0.123883	no
XLOC_004230	GTDC1	KB742571.1:375941-555100	BSD1	BSD2	OK	11.8056	9.0447	-0.384323	-0.532668	0.36775	0.555225	no
XLOC_004238	ARHGAP15	KB742571.1:647415-980466	BSD1	BSD2	OK	1.16591	0.992109	-0.232883	-0.20725	0.71205	0.830451	no
XLOC_004239	KYNU	KB742571.1:996072-1048849	BSD1	BSD2	OK	0.625817	1.53521	1.29463	0.842457	0.41665	0.600629	no
XLOC_004240	SPOPL	KB742571.1:2437220-2455465	BSD1	BSD2	OK	14.6087	9.61735	-0.60312	-1.04741	0.07465	0.213433	no
XLOC_004254	PIGB	KB742572.1:142931-168878	BSD1	BSD2	OK	8.87951	6.33614	-0.486875	-0.204739	0.7332	0.844548	no
XLOC_004257	TEX9	KB742572.1:454339-484601	BSD1	BSD2	OK	7.97354	7.54895	-0.078943	-0.0567109	0.9347	0.963881	no
XLOC_004258	TCF12	KB742572.1:604347-762093	BSD1	BSD2	OK	30.9984	25.3814	-0.288419	-0.50782	0.38675	0.572862	no
XLOC_004259	CGNL1	KB742572.1:800326-854384	BSD1	BSD2	OK	23.3555	16.6977	-0.484114	-0.804351	0.17145	0.354106	no
XLOC_004260	ENSAPLG00000008051	KB742572.1:866160-927686	BSD1	BSD2	OK	14.1751	11.5951	-0.289837	-0.450368	0.44815	0.628391	no
XLOC_004261	AQP9	KB742572.1:1073677-1102589	BSD1	BSD2	OK	0.294309	2.27163	2.94832	1.78123	0.25965	0.446928	no
XLOC_004262	RSL24D1	KB742572.1:94895-103886	BSD1	BSD2	OK	80.9841	49.9196	-0.698032	-1.28647	0.02735	0.10345	no
XLOC_004263	RAB27A	KB742572.1:106257-141711	BSD1	BSD2	OK	26.5704	27.2346	0.0356226	0.0606148	0.9205	0.956185	no
XLOC_004264	CCPG1	KB742572.1:142931-168878	BSD1	BSD2	OK	41.8311	36.4399	-0.199057	-0.340144	0.56765	0.726612	no
XLOC_004265	DYX1C1	KB742572.1:176288-184334	BSD1	BSD2	OK	13.4486	17.6384	0.391267	0.581549	0.3156	0.504884	no
XLOC_004266	PYGO1	KB742572.1:186193-195032	BSD1	BSD2	OK	1.96963	1.34862	-0.54644	-0.637122	0.25295	0.440333	no
XLOC_004268	NEDD4	KB742572.1:311759-359241	BSD1	BSD2	OK	4.41024	2.96942	-0.570677	-0.745271	0.19955	0.387042	no
XLOC_004270	RFX7	KB742572.1:375242-405894	BSD1	BSD2	OK	3.76407	4.40955	0.228339	0.361747	0.5303	0.697398	no
[truncated: 9,947 more rows]

## Sheet: BSD1 vs. WSD1
gene_id	gene	locus	sample_1	sample_2	status	BSD1_FPKM	WSD1_FPKM	log2(fold_change)	test_stat	p_value	q_value	significant
[truncated: 11,729 more rows]

[truncated: 3 more sheets: BSD1 vs. WSD2, BSD2 vs. WSD1, BSD2 vs WSD2]
