# Supplementary material for: Comparative transcriptome analysis provides clues to molecular mechanisms underlying blue-green eggshell color in the Jinding duck (Anas platyrhynchos)
Source: BMC Genomics. 2017 Sep 12;18:725. doi: 10.1186/s12864-017-4135-2 (PMC5596863; doi:10.1186/s12864-017-4135-2)
Supplement: Supplementary file 2 — Differential expression analysis results of 464 candidate genes between all pairs of 4 duck groups. These candidate genes were consistently differentially (q < 0.05) expressed between all cross-phenotype groups (BSD1 vs. WSD1, BSD1 vs. WSD2, BSD2 vs. WSD1, and BSD2 vs. WSD2), but not for between same-phenotype groups (WSD1 vs. WSD2 and BSD1 vs. BSD2). A q value of less than 0.05 indicated that a change of abundance was significantly different between two groups. The upregulated genes in the BSD groups were highlighted in red background and the downregulated ones were indicated in green background. BSD1 & 2 = blue-shelled duck group 1 & 2, WSD1 & 2 = white-shelled duck group 1 & 2. (XLSX 282 kb) [file 12864_2017_4135_MOESM2_ESM.xlsx]

## Sheet: WSD1 vs. WSD2
gene_id	gene	locus	sample_1	sample_2	status	WSD1_FPKM	WSD2_FPKM	log2_fold_change_	test_stat	p_value	q_value	significant
XLOC_000141	ELOVL7	KB742387.1:68316-100956	WSD1	WSD2	OK	34.0439	20.2924	-0.746453	-1.09029	0.06245	0.187934	no
XLOC_000252	ENSAPLG00000008529	KB742393.1:276703-308481	WSD1	WSD2	OK	17.1748	17.3413	0.013922	0.0234057	0.96595	0.980677	no
XLOC_000577	NKAIN4	KB742407.1:55482-116463	WSD1	WSD2	OK	7.65797	5.33871	-0.52047	-0.504372	0.3635	0.551388	no
XLOC_000764	ABHD3	KB742418.1:2282261-2304430	WSD1	WSD2	OK	1.43753	1.16427	-0.30417	-0.257398	0.62785	0.771738	no
XLOC_000922	ZC3HC1	KB742427.1:212462-222071	WSD1	WSD2	OK	8.03696	6.77487	-0.246455	-0.293724	0.61605	0.762953	no
XLOC_001242	NFKBIZ	KB742440.1:186445-203842	WSD1	WSD2	OK	18.2525	12.7579	-0.516705	-0.843128	0.1441	0.318746	no
XLOC_001843	NR4A2	KB742462.1:1444041-1448686	WSD1	WSD2	OK	3.80018	4.62928	0.284723	0.347372	0.53625	0.701942	no
XLOC_002203	B3GNT7	KB742477.1:38998-46312	WSD1	WSD2	OK	7.61135	3.11896	-1.28709	-1.11554	0.056	0.173694	no
XLOC_002263	ATP9A	KB742479.1:4359998-4415805	WSD1	WSD2	OK	4.93249	4.6099	-0.0975798	-0.155135	0.78425	0.876951	no
XLOC_002499	ST3GAL1	KB742483.1:1907382-1986146	WSD1	WSD2	OK	27.0007	20.9643	-0.365062	-0.633014	0.26605	0.453539	no
XLOC_002662	ENSAPLG00000009798	KB742489.1:1583171-1584261	WSD1	WSD2	OK	9.84052	3.77089	-1.38383	-1.11616	0.06685	0.19724	no
XLOC_002687	SSR1	KB742490.1:1067417-1178613	WSD1	WSD2	OK	86.7028	90.4168	0.060512	0.085926	0.88675	0.93734	no
XLOC_003055	DYNC1I1	KB742513.1:1664606-1853676	WSD1	WSD2	OK	8.50389	8.97466	0.0777345	0.0850189	0.87575	0.931184	no
XLOC_003087	DLX6	KB742513.1:2144863-2185174	WSD1	WSD2	OK	11.3086	15.204	0.427031	0.339167	0.4902	0.664475	no
XLOC_003088	DLX5	KB742513.1:2188916-2193137	WSD1	WSD2	OK	47.4486	67.0843	0.49961	0.73719	0.1981	0.385325	no
XLOC_003092	ICA1	KB742513.1:2757017-2826860	WSD1	WSD2	OK	18.6196	15.8859	-0.229073	-0.311775	0.58985	0.743344	no
XLOC_003212	ACOT7	KB742522.1:20869-30546	WSD1	WSD2	OK	15.9175	12.1122	-0.394146	-0.551538	0.3362	0.525582	no
XLOC_003511	PDIA4	KB742535.1:1323765-1346560	WSD1	WSD2	OK	95.9602	89.913	-0.0939066	-0.14854	0.79295	0.882473	no
XLOC_003580	CREM	KB742539.1:2222426-2251364	WSD1	WSD2	OK	39.567	30.4748	-0.376682	-0.637716	0.2782	0.466092	no
XLOC_003652	MFSD6	KB742542.1:708402-738303	WSD1	WSD2	OK	19.8427	18.8127	-0.0769049	-0.1363	0.8137	0.895129	no
XLOC_003670	ATP5J	KB742543.1:923445-927835	WSD1	WSD2	OK	179.382	229.937	0.358198	0.627545	0.2593	0.446616	no
XLOC_003807	SOCS3	KB742551.1:286645-288511	WSD1	WSD2	OK	13.0546	11.7045	-0.157496	-0.222722	0.69585	0.819426	no
XLOC_003847	FASN	KB742551.1:579680-619388	WSD1	WSD2	OK	7.49263	6.78068	-0.144043	-0.255283	0.6615	0.796008	no
XLOC_003861	SHMT1	KB742553.1:2-5441	WSD1	WSD2	OK	3.50136	3.38078	-0.0505615	-0.0596791	0.91985	0.955824	no
XLOC_003909	HMGCR	KB742554.1:780808-795523	WSD1	WSD2	OK	4.7522	5.54722	0.223168	0.324313	0.57385	0.731107	no
XLOC_004074	MAPKAPK2	KB742563.1:716022-736374	WSD1	WSD2	OK	44.1763	42.3171	-0.0620342	-0.096131	0.8657	0.925566	no
XLOC_004087	SLC41A1	KB742563.1:390714-429309	WSD1	WSD2	OK	3.54782	5.52444	0.638894	0.675679	0.2271	0.414894	no
XLOC_004187	SEC61A1	KB742569.1:405014-415006	WSD1	WSD2	OK	41.3373	30.2093	-0.452453	-0.789312	0.1701	0.352412	no
XLOC_004312	NSDHL	KB742574.1:303514-314808	WSD1	WSD2	OK	2.53166	4.92552	0.960192	0.972766	0.0914	0.244872	no
XLOC_004410	VDR	KB742577.1:17419-51081	WSD1	WSD2	OK	11.0612	4.95129	-1.15963	-0.987173	0.0713	0.20655	no
XLOC_004472	KCNK12	KB742580.1:351923-362790	WSD1	WSD2	OK	2.28268	0.383308	-2.57416	-0.969882	0.05395	0.169172	no
XLOC_004570	GPRC5A	KB742585.1:178465-185845	WSD1	WSD2	OK	9.83204	5.63995	-0.801809	-0.992495	0.06625	0.195978	no
XLOC_004695	KPNA2	KB742588.1:1324681-1330542	WSD1	WSD2	OK	2.49679	2.4613	-0.0206569	-0.0201479	0.97215	0.983838	no
XLOC_004973	ENSAPLG00000006823	KB742606.1:291799-346517	WSD1	WSD2	OK	9.27687	8.75747	-0.0831249	-0.137733	0.8103	0.893115	no
XLOC_005019	SSR3	KB742612.1:124540-156017	WSD1	WSD2	OK	148.472	117.681	-0.335306	-0.496298	0.38615	0.572398	no
XLOC_005050	FICD	KB742615.1:13-2754	WSD1	WSD2	OK	6.80598	6.68226	-0.0264679	-0.029086	0.9583	0.976526	no
XLOC_005201	CA8	KB742618.1:9921-56251	WSD1	WSD2	OK	36.8874	39.2167	0.0883406	0.119735	0.8371	0.909387	no
XLOC_005265	ENSAPLG00000003038	KB742619.1:3637296-3705672	WSD1	WSD2	OK	2.14066	1.7816	-0.264884	-0.0986279	0.86655	0.926108	no
XLOC_005333	ENSAPLG00000002741	KB742622.1:1147451-1155017	WSD1	WSD2	OK	6.44943	5.07608	-0.345455	-0.284575	0.6019	0.752331	no
XLOC_005485	SDC1	KB742629.1:9355-32427	WSD1	WSD2	OK	42.3066	53.0794	0.32727	0.578348	0.31005	0.499121	no
XLOC_005632	MFSD2A	KB742637.1:355454-362641	WSD1	WSD2	OK	2.06867	3.27921	0.664643	0.591866	0.3196	0.509049	no
XLOC_005639	YARS	KB742637.1:6564-11357	WSD1	WSD2	OK	20.1868	18.6999	-0.110388	-0.177018	0.7627	0.863438	no
XLOC_005642	RNF19B	KB742637.1:60540-66389	WSD1	WSD2	OK	9.60754	16.4138	0.77267	1.14358	0.04715	0.153496	no
XLOC_005655	GALE	KB742637.1:404717-405236	WSD1	WSD2	OK	31.0923	68.5107	1.13977	1.21898	0.04295	0.143674	no
XLOC_005915	AIF1L	KB742651.1:817394-857389	WSD1	WSD2	OK	56.304	27.474	-1.03517	-1.25497	0.02785	0.104885	no
XLOC_005945	SH3GLB2	KB742651.1:105093-129140	WSD1	WSD2	OK	15.1137	17.4345	0.206093	0.341316	0.5682	0.726929	no
XLOC_006117	SLC9A2	KB742659.1:1762356-1810445	WSD1	WSD2	OK	8.48858	3.32032	-1.3542	-1.29941	0.0303	0.1115	no
XLOC_006463	SLC16A1	KB742677.1:571602-584190	WSD1	WSD2	OK	28.8471	31.9806	0.148771	0.269666	0.6372	0.778378	no
XLOC_006587	CLIC6	KB742682.1:76252-103550	WSD1	WSD2	OK	96.5892	72.6561	-0.410777	-0.659693	0.24625	0.434282	no
XLOC_006657	TGFB3	KB742685.1:381926-395809	WSD1	WSD2	OK	22.7979	32.0355	0.49077	0.85943	0.15245	0.329788	no
XLOC_006669	ISM2	KB742685.1:1188141-1195481	WSD1	WSD2	OK	3.82476	1.99285	-0.940532	-0.909523	0.07485	0.213849	no
XLOC_006756	DGKZ	KB742689.1:492763-536705	WSD1	WSD2	OK	18.2695	19.626	0.103329	0.174677	0.7713	0.868927	no
XLOC_006759	GYLTL1B	KB742689.1:771419-788626	WSD1	WSD2	OK	4.37213	8.23529	0.913484	1.39851	0.02005	0.0819197	no
XLOC_006762	SLC35C1	KB742689.1:837579-843931	WSD1	WSD2	OK	15.591	9.6602	-0.690592	-1.02531	0.08575	0.235175	no
XLOC_006852	SGK1	KB742694.1:1063516-1069238	WSD1	WSD2	OK	63.8817	89.0193	0.478715	0.869808	0.1276	0.298728	no
XLOC_006920	ODC1	KB742696.1:650717-656641	WSD1	WSD2	OK	30.7641	23.5712	-0.384225	-0.651362	0.26435	0.451822	no
XLOC_006992	ENSAPLG00000008450	KB742701.1:49242-147435	WSD1	WSD2	OK	56.23	64.977	0.208589	0.331522	0.56715	0.726245	no
XLOC_007103	ANO3	KB742705.1:76957-169088	WSD1	WSD2	OK	0.866241	1.57763	0.864921	0.962781	0.13205	0.304113	no
XLOC_007419	ENSAPLG00000006864	KB742716.1:490387-494414	WSD1	WSD2	OK	12.9346	9.50536	-0.444417	-0.587152	0.3462	0.535172	no
XLOC_007516	FDX1	KB742725.1:184466-195686	WSD1	WSD2	OK	27.0701	15.0778	-0.84427	-0.739815	0.0732	0.210428	no
XLOC_007585	ENSAPLG00000009233	KB742730.1:426706-438864	WSD1	WSD2	OK	3.28048	1.40901	-1.21922	-1.21876	0.0296	0.109592	no
XLOC_007868	CLDN10	KB742739.1:13811-98312	WSD1	WSD2	OK	96.4171	170.867	0.825511	1.00348	0.12725	0.298248	no
XLOC_008002	VOPP1	KB742750.1:778068-838910	WSD1	WSD2	OK	156.833	186.491	0.249876	0.451543	0.44085	0.622068	no
XLOC_008172	VSNL1	KB742764.1:1446257-1571603	WSD1	WSD2	OK	29.1652	13.9623	-1.06271	-1.07742	0.08295	0.229941	no
XLOC_008202	AHCYL1	KB742765.1:38166-62675	WSD1	WSD2	OK	29.005	33.841	0.222469	0.389992	0.4969	0.670147	no
XLOC_008244	OLFM1	KB742770.1:243052-261472	WSD1	WSD2	OK	10.3688	9.66619	-0.101228	-0.11439	0.83765	0.909695	no
XLOC_008414	FGF16	KB742777.1:142448-152676	WSD1	WSD2	OK	2.20885	1.95086	-0.179188	-0.0775485	0.8611	0.92296	no
XLOC_008953	CDK1	KB742802.1:526731-533314	WSD1	WSD2	OK	4.08306	8.55432	1.067	1.05737	0.0805	0.225127	no
XLOC_009034	ENSAPLG00000013603	KB742804.1:597850-604114	WSD1	WSD2	OK	6.19356	8.96078	0.532856	0.598761	0.29775	0.486186	no
XLOC_009049	RFESD	KB742806.1:1174610-1178818	WSD1	WSD2	OK	1.98871	1.42853	-0.477299	-0.284162	0.58365	0.738523	no
XLOC_009096	KIAA1324	KB742807.1:604518-606348	WSD1	WSD2	OK	23.5735	25.8434	0.132631	0.200879	0.73085	0.843016	no
XLOC_009229	ENSAPLG00000016336	KB742809.1:700457-714314	WSD1	WSD2	OK	8.99474	7.4575	-0.270388	-0.387232	0.49985	0.672468	no
XLOC_009379	ACAT2	KB742815.1:780841-786875	WSD1	WSD2	OK	5.28716	11.5038	1.12155	1.29633	0.0228	0.0903937	no
XLOC_009464	ENSAPLG00000015707	KB742823.1:375714-383831	WSD1	WSD2	OK	8.70781	7.49422	-0.216531	-0.280562	0.61025	0.758406	no
XLOC_009468	ENSAPLG00000016022	KB742823.1:453194-461658	WSD1	WSD2	OK	4.15104	3.23782	-0.358452	-0.467278	0.4223	0.605798	no
XLOC_009502	ENSAPLG00000015972	KB742823.1:434947-439523	WSD1	WSD2	OK	23.9484	21.2053	-0.175506	-0.237293	0.691	0.816211	no
XLOC_009640	ST3GAL5	KB742833.1:64353-89097	WSD1	WSD2	OK	6.08558	3.36153	-0.856277	-0.967209	0.07295	0.209867	no
XLOC_009767	SEMA4D	KB742834.1:286690-364258	WSD1	WSD2	OK	7.48884	8.7551	0.225381	0.370334	0.51265	0.683051	no
XLOC_009880	ATP2A2	KB742840.1:1733601-1778607	WSD1	WSD2	OK	40.0455	38.403	-0.0604224	-0.107938	0.84695	0.915113	no
XLOC_010186	MSMO1	KB742853.1:3286884-3293857	WSD1	WSD2	OK	12.6868	10.9653	-0.21038	-0.293844	0.60245	0.752772	no
XLOC_010396	SYTL4	KB742866.1:163345-173690	WSD1	WSD2	OK	9.19462	17.0721	0.892775	1.46051	0.01205	0.0549543	no
XLOC_010397	TSPAN6	KB742866.1:180406-186307	WSD1	WSD2	OK	25.3111	37.6507	0.572908	0.952343	0.0972	0.254878	no
XLOC_010413	CA2	KB742867.1:1329685-1348422	WSD1	WSD2	OK	31.8509	15.5575	-1.03373	-1.59509	0.0122	0.0516758	no
XLOC_010429	SCNN1A	KB742870.1:20738-29075	WSD1	WSD2	OK	32.3473	38.3365	0.245073	0.409351	0.46935	0.646845	no
XLOC_010491	SSFA2	KB742873.1:426696-463499	WSD1	WSD2	OK	18.6154	27.3904	0.557171	1.02839	0.0731	0.210215	no
XLOC_010759	SMCR8	KB742883.1:302-9305	WSD1	WSD2	OK	4.78711	2.88222	-0.731974	-1.13004	0.05225	0.165352	no
XLOC_011006	NPTN	KB742899.1:160430-234672	WSD1	WSD2	OK	92.0588	114.846	0.319071	0.587341	0.3197	0.509145	no
XLOC_011371	SLC7A1	KB742923.1:734956-761802	WSD1	WSD2	OK	6.27196	6.54338	0.0611206	0.101437	0.86065	0.922745	no
XLOC_011451	PDIA5	KB742929.1:3504864-3597738	WSD1	WSD2	OK	23.5393	19.0595	-0.304558	-0.473839	0.41605	0.60017	no
XLOC_011632	EXT1	KB742933.1:370486-553419	WSD1	WSD2	OK	37.3736	43.4057	0.215864	0.355808	0.53555	0.701387	no
XLOC_011688	CCDC28A	KB742937.1:909220-914216	WSD1	WSD2	OK	8.59552	7.48233	-0.200097	-0.236699	0.7003	0.822538	no
XLOC_011908	HTR1B	KB742953.1:809052-812633	WSD1	WSD2	OK	2.61222	6.09298	1.22187	1.35551	0.02395	0.0937807	no
XLOC_011924	MEGF9	KB742955.1:322983-354796	WSD1	WSD2	OK	5.78196	5.28664	-0.129207	-0.205661	0.71465	0.832204	no
XLOC_012107	CMTM8	KB742966.1:573164-606362	WSD1	WSD2	OK	30.3685	45.4588	0.581981	0.85694	0.14205	0.316359	no
XLOC_012288	MDH1	KB742970.1:1224266-1235638	WSD1	WSD2	OK	108.527	104.473	-0.0549255	-0.102334	0.8597	0.922207	no
XLOC_012396	SQLE	KB742977.1:1161225-1176622	WSD1	WSD2	OK	0.787677	2.19594	1.47916	1.18848	0.05535	0.172188	no
XLOC_013128	LVRN	KB743024.1:133151-167170	WSD1	WSD2	OK	1.11777	1.4131	0.338241	0.245052	0.6569	0.792634	no
XLOC_013330	ERLEC1	KB743040.1:2572152-2594984	WSD1	WSD2	OK	39.0451	47.4738	0.28199	0.494507	0.3935	0.579229	no
XLOC_013398	SPC25	KB743045.1:1659533-1662818	WSD1	WSD2	OK	1.92261	4.49822	1.22629	1.04009	0.0886	0.240505	no
XLOC_013588	HAS2	KB743053.1:436405-455844	WSD1	WSD2	OK	2.805	3.61959	0.367829	0.423144	0.4569	0.63608	no
XLOC_013691	CRLS1	KB743061.1:408222-415234	WSD1	WSD2	OK	89.8494	103.212	0.200035	0.351878	0.53835	0.703691	no
XLOC_013772	PTGER3	KB743069.1:314044-325192	WSD1	WSD2	OK	10.5416	7.71264	-0.450795	-0.643872	0.2323	0.420121	no
XLOC_013822	SEL1L3	KB743072.1:1060442-1094604	WSD1	WSD2	OK	27.82	19.6008	-0.505213	-0.921506	0.11475	0.282498	no
XLOC_014320	ST14	KB743106.1:1715289-1739328	WSD1	WSD2	OK	22.0419	38.0948	0.789343	1.45212	0.01365	0.0606664	no
XLOC_014424	SYT8	KB743110.1:675114-679395	WSD1	WSD2	OK	41.7864	47.3039	0.178927	0.27949	0.6251	0.769722	no
XLOC_014429	ENSAPLG00000012955	KB743110.1:773732-784393	WSD1	WSD2	OK	87.231	64.5587	-0.434231	-0.676161	0.2388	0.426995	no
XLOC_014435	SLC22A18	KB743110.1:1647364-1705977	WSD1	WSD2	OK	3.22525	2.56068	-0.332884	-0.272791	0.6251	0.769722	no
XLOC_014451	PHLDA2	KB743110.1:1707132-1708617	WSD1	WSD2	OK	46.6401	45.6669	-0.0304226	-0.038738	0.9472	0.970721	no
XLOC_014515	NPNT	KB743113.1:58894-115622	WSD1	WSD2	OK	17.2962	27.3719	0.66224	1.06499	0.0601	0.182843	no
XLOC_014521	OSTC	KB743113.1:972834-976960	WSD1	WSD2	OK	56.3624	61.4396	0.124435	0.219605	0.70275	0.824124	no
XLOC_014537	ETNPPL	KB743113.1:1005334-1019543	WSD1	WSD2	OK	3.29338	2.74288	-0.263879	-0.268722	0.6456	0.784458	no
XLOC_014540	PLA2G12A	KB743113.1:1456955-1461934	WSD1	WSD2	OK	43.5586	57.8468	0.409279	0.363121	0.41415	0.598455	no
XLOC_014788	CMTM4	KB743139.1:2122619-2161220	WSD1	WSD2	OK	15.795	11.1644	-0.500566	-0.806153	0.1107	0.277869	no
XLOC_014799	HERPUD1	KB743139.1:187318-192899	WSD1	WSD2	OK	46.6168	35.6399	-0.387357	-0.684888	0.23355	0.421436	no
XLOC_014896	FAM20C	KB743145.1:1120499-1177246	WSD1	WSD2	OK	91.9117	66.9798	-0.456521	-0.820029	0.1475	0.322772	no
XLOC_014912	CHST12	KB743145.1:2728366-2843428	WSD1	WSD2	OK	11.3983	13.9892	0.295494	0.284684	0.62975	0.773165	no
XLOC_014949	ZFAND2A	KB743145.1:1891744-1894258	WSD1	WSD2	OK	14.8503	19.1188	0.3645	0.401538	0.47025	0.647522	no
XLOC_015115	RHOU	KB743153.1:1780031-1786520	WSD1	WSD2	OK	19.7426	14.2384	-0.471525	-0.789985	0.17055	0.352916	no
XLOC_015240	CNKSR1	KB743160.1:0-4351	WSD1	WSD2	OK	6.83723	9.753	0.512433	0.690614	0.24935	0.436981	no
XLOC_015327	STIM1	KB743168.1:5131-52196	WSD1	WSD2	OK	19.8426	12.5893	-0.656403	-0.977053	0.1004	0.260697	no
XLOC_015438	SLC25A5	KB743176.1:79281-81017	WSD1	WSD2	OK	103.698	149.648	0.529189	0.969569	0.0982	0.256634	no
XLOC_015443	ENSAPLG00000014933	KB743176.1:929463-977667	WSD1	WSD2	OK	2.18874	1.48768	-0.557044	-0.604277	0.228	0.415788	no
XLOC_015554	SLC35B1	KB743180.1:157707-170063	WSD1	WSD2	OK	66.7406	86.238	0.369759	0.585946	0.31015	0.49922	no
XLOC_015603	CIAO1	KB743182.1:106376-106961	WSD1	WSD2	OK	35.8558	19.9638	-0.844819	-0.897754	0.10705	0.271837	no
XLOC_015776	EXOC3L4	KB743197.1:4024-27942	WSD1	WSD2	OK	1.26933	0.379866	-1.7405	-1.55579	0.01405	0.0620424	no
XLOC_015978	CRELD2	KB743204.1:467503-481971	WSD1	WSD2	OK	70.6013	52.7962	-0.419263	-0.751855	0.2031	0.391592	no
XLOC_016073	SLC14A1	KB743206.1:182793-222783	WSD1	WSD2	OK	13.0842	10.5806	-0.306407	-0.409519	0.44605	0.626631	no
XLOC_016195	ASIC4	KB743216.1:38268-58159	WSD1	WSD2	OK	1.84256	2.04167	0.148035	0.140106	0.80325	0.888751	no
XLOC_016211	RAP1GAP2	KB743217.1:744360-828684	WSD1	WSD2	OK	2.50024	2.34084	-0.0950431	-0.117176	0.831	0.905559	no
XLOC_016370	SDF2L1	KB743228.1:517744-523578	WSD1	WSD2	OK	69.9008	44.2712	-0.658941	-1.00788	0.088	0.239387	no
XLOC_016497	SLC9A7	KB743240.1:206533-279034	WSD1	WSD2	OK	20.1348	24.0363	0.255523	0.431649	0.457	0.636144	no
XLOC_016532	SLC20A1	KB743244.1:45058-53783	WSD1	WSD2	OK	19.5746	29.5638	0.59485	1.03949	0.08615	0.235938	no
XLOC_016569	SRM	KB743246.1:235408-241093	WSD1	WSD2	OK	23.2506	23.2717	0.00130926	0.0019618	0.9977	0.998439	no
XLOC_016805	CHGA	KB743257.1:656922-667567	WSD1	WSD2	OK	1.4468	1.13305	-0.352655	-0.290622	0.5878	0.741842	no
XLOC_016887	TBXAS1	KB743260.1:2216351-2460692	WSD1	WSD2	OK	2.97558	3.11216	0.0647474	0.0675901	0.9094	0.950164	no
XLOC_017040	SMOC1	KB743275.1:616934-705737	WSD1	WSD2	OK	11.1183	6.30536	-0.81828	-1.20411	0.03555	0.125231	no
XLOC_017461	PNLIPRP3	KB743308.1:883858-901829	WSD1	WSD2	OK	4.03294	2.52507	-0.675505	-0.48325	0.4387	0.620323	no
XLOC_018029	MGST2	KB743357.1:94251-104231	WSD1	WSD2	OK	80.3784	82.3609	0.0351519	0.0529814	0.9208	0.956328	no
XLOC_018040	MGAT4D	KB743357.1:403330-432842	WSD1	WSD2	OK	5.14368	4.73568	-0.119228	-0.146238	0.7923	0.881954	no
XLOC_018244	NT5DC3	KB743378.1:577874-685264	WSD1	WSD2	OK	4.09776	3.40712	-0.266282	-0.268112	0.607	0.756018	no
XLOC_018681	INADL	KB743412.1:863906-1011581	WSD1	WSD2	OK	4.46058	4.43117	-0.00954348	-0.0140797	0.9774	0.986572	no
XLOC_018683	HOOK1	KB743412.1:1671983-1696349	WSD1	WSD2	OK	5.67276	5.73643	0.0161009	0.0263853	0.9622	0.978601	no
XLOC_018869	BCAT1	KB743435.1:2569202-2631451	WSD1	WSD2	OK	1.80547	1.75593	-0.0401381	-0.0370504	0.9413	0.967541	no
XLOC_019021	TTC19	KB743446.1:516171-519888	WSD1	WSD2	OK	35.849	27.0545	-0.406065	-0.648637	0.26705	0.454503	no
XLOC_019144	ENSAPLG00000015546	KB743456.1:612487-634343	WSD1	WSD2	OK	2.02804	4.56647	1.171	0.993265	0.0942	0.249778	no
XLOC_019291	NBEAL2	KB743471.1:110550-128581	WSD1	WSD2	OK	5.01538	6.68735	0.415076	0.739072	0.23085	0.418737	no
XLOC_019315	SNORD56	KB743473.1:17021-18592	WSD1	WSD2	OK	55.5068	67.9915	0.292691	0.507415	0.38915	0.575156	no
XLOC_019319	IRF6	KB743473.1:44174-51619	WSD1	WSD2	OK	33.8343	50.5572	0.579431	1.05214	0.06875	0.201284	no
XLOC_019373	HS3ST6	KB743477.1:46352-75589	WSD1	WSD2	OK	1.66325	3.13477	0.914351	0.732523	0.2193	0.407788	no
XLOC_019380	PHACTR4	KB743479.1:6373-66721	WSD1	WSD2	OK	29.1695	27.9875	-0.0596773	-0.0995915	0.8633	0.924326	no
XLOC_019562	SCUBE3	KB743510.1:269611-303331	WSD1	WSD2	OK	2.42672	3.94999	0.702844	0.90366	0.12535	0.296322	no
XLOC_019632	MIF	KB743518.1:123039-131441	WSD1	WSD2	OK	159.222	159.987	0.00691969	0.0125785	0.9824	0.989348	no
XLOC_019651	ENSAPLG00000009152	KB743518.1:589912-617984	WSD1	WSD2	OK	4.56404	3.23259	-0.497619	-0.757798	0.18295	0.368305	no
XLOC_019739	MME	KB743525.1:1164664-1204065	WSD1	WSD2	OK	0.936302	2.10327	1.16759	1.22412	0.02945	0.109283	no
XLOC_019747	ERICH6	KB743525.1:412255-421767	WSD1	WSD2	OK	22.2173	13.5519	-0.713187	-1.08279	0.0722	0.208329	no
XLOC_019822	WNT9A	KB743530.1:556959-577504	WSD1	WSD2	OK	2.8238	1.61929	-0.802282	-0.887041	0.09755	0.255548	no
XLOC_019852	RHEB	KB743531.1:287285-310505	WSD1	WSD2	OK	38.9305	37.9672	-0.0361463	-0.0635008	0.9109	0.950957	no
XLOC_019982	ENSAPLG00000002626	KB743544.1:63641-73250	WSD1	WSD2	OK	2.32285	1.48934	-0.641221	-0.603059	0.29335	0.481712	no
XLOC_020030	RPN2	KB743547.1:145535-165189	WSD1	WSD2	OK	95.8029	91.3661	-0.0684111	-0.124999	0.8249	0.901942	no
XLOC_020300	GPT2	KB743571.1:278651-296145	WSD1	WSD2	OK	19.7473	19.0176	-0.0543163	-0.0866902	0.88215	0.934824	no
XLOC_020445	ENSAPLG00000008364	KB743581.1:190076-203715	WSD1	WSD2	OK	11.221	13.5868	0.276013	0.33059	0.55635	0.717686	no
XLOC_020448	ENSAPLG00000007497	KB743581.1:156852-181680	WSD1	WSD2	OK	10.6564	19.4964	0.871487	1.21238	0.0412	0.139675	no
XLOC_020458	CYC	KB743583.1:197301-198862	WSD1	WSD2	OK	97.5871	68.9318	-0.501521	-0.941816	0.1032	0.265402	no
XLOC_020627	PTPRR	KB743608.1:228586-359018	WSD1	WSD2	OK	0.869517	1.94135	1.15878	0.885284	0.1227	0.292714	no
XLOC_020672	HSPA5	KB743610.1:490678-494356	WSD1	WSD2	OK	257.362	283.025	0.137128	0.220079	0.7058	0.826267	no
XLOC_020724	KCTD9	KB743612.1:628915-638039	WSD1	WSD2	OK	16.2652	12.4174	-0.389425	-0.645492	0.2585	0.445753	no
XLOC_020852	UGT8	KB743632.1:179717-320920	WSD1	WSD2	OK	29.5055	29.2001	-0.0150118	-0.0265518	0.96225	0.978637	no
XLOC_021125	KIAA0226L	KB743653.1:209016-230395	WSD1	WSD2	OK	13.7683	11.4744	-0.26293	-0.41625	0.4663	0.644161	no
XLOC_021518	SLC41A3	KB743709.1:599259-624750	WSD1	WSD2	OK	9.47147	6.75214	-0.488243	-0.603975	0.3027	0.491325	no
XLOC_021554	CDKL2	KB743713.1:1379935-1394819	WSD1	WSD2	OK	11.592	10.6429	-0.123249	-0.175828	0.75575	0.858959	no
XLOC_021577	ENSAPLG00000003704	KB743713.1:1768443-1769313	WSD1	WSD2	OK	1.0987	1.80828	0.718826	0.352017	0.47895	0.654934	no
XLOC_021669	GBF1	KB743728.1:259523-357427	WSD1	WSD2	OK	18.1539	17.937	-0.0173432	-0.0314751	0.9549	0.974738	no
XLOC_021931	KIAA0319L	KB743762.1:3352-34522	WSD1	WSD2	OK	14.6652	12.1974	-0.265823	-0.461942	0.3798	0.566527	no
XLOC_022012	TBRG4	KB743777.1:2278-7654	WSD1	WSD2	OK	37.4883	23.3546	-0.682735	-1.12701	0.05645	0.174743	no
XLOC_022222	ATP2B2	KB743814.1:524345-846224	WSD1	WSD2	OK	5.99515	5.6764	-0.0788192	-0.0929895	0.8698	0.927762	no
XLOC_022374	KCNK1	KB743832.1:357651-392567	WSD1	WSD2	OK	16.4428	15.2318	-0.110365	-0.164297	0.74765	0.85383	no
XLOC_022460	ENSAPLG00000007701	KB743855.1:238846-244121	WSD1	WSD2	OK	50.6016	38.9734	-0.376696	-0.669409	0.24445	0.432472	no
XLOC_022465	ENSAPLG00000009859	KB743855.1:445237-484304	WSD1	WSD2	OK	3.37952	2.37943	-0.506205	-0.488791	0.47345	0.650244	no
XLOC_022746	INSIG1	KB743896.1:1051261-1060087	WSD1	WSD2	OK	33.728	20.0606	-0.749586	-1.26916	0.0249	0.0965072	no
XLOC_023197	NPR3	KB743964.1:312304-354571	WSD1	WSD2	OK	7.82034	4.30459	-0.861355	-1.4431	0.01195	0.054575	no
XLOC_023229	GAL3ST1	KB743972.1:20974-28093	WSD1	WSD2	OK	1.744	0.758712	-1.20078	-0.986227	0.0887	0.24067	no
XLOC_023249	SLC33A1	KB743975.1:1202-12445	WSD1	WSD2	OK	18.0907	11.1332	-0.700377	-1.20055	0.0385	0.132901	no
XLOC_023337	TAF5	KB744008.1:41364-54147	WSD1	WSD2	OK	16.2661	14.4782	-0.167987	-0.257176	0.65895	0.794221	no
XLOC_023433	PTGER2	KB744026.1:2342-6163	WSD1	WSD2	OK	3.88664	2.11503	-0.877845	-0.686478	0.25445	0.441818	no
XLOC_023440	GNPNAT1	KB744026.1:126241-131277	WSD1	WSD2	OK	13.8373	12.2285	-0.178323	-0.241206	0.6535	0.790267	no
XLOC_023504	ATP12A	KB744031.1:296986-316454	WSD1	WSD2	OK	6.50197	5.87984	-0.145101	-0.194559	0.72995	0.842442	no
XLOC_023806	SLC25A20	KB744074.1:1021440-1052967	WSD1	WSD2	OK	18.1117	16.6792	-0.118876	-0.167271	0.77535	0.871371	no
XLOC_023814	USP19	KB744074.1:1174266-1187737	WSD1	WSD2	OK	26.3045	29.8722	0.183492	0.337933	0.5664	0.725671	no
XLOC_023907	HMGCS1	KB744087.1:36527-43766	WSD1	WSD2	OK	16.06	12.5482	-0.355987	-0.563598	0.3281	0.517221	no
XLOC_024092	ENSAPLG00000000641	KB744106.1:22036-45507	WSD1	WSD2	OK	3.93291	1.16449	-1.75589	-1.05553	0.01865	0.0774858	no
XLOC_024140	STARD5	KB744113.1:697149-702058	WSD1	WSD2	OK	9.5525	6.69725	-0.512308	-0.674997	0.24615	0.434206	no
XLOC_024213	ACLY	KB744132.1:61899-84539	WSD1	WSD2	OK	31.6919	32.8949	0.0537524	0.0991409	0.86555	0.925459	no
XLOC_024227	ENSAPLG00000000921	KB744134.1:117539-120087	WSD1	WSD2	OK	4.13944	4.77853	0.207133	0.206202	0.69915	0.821723	no
XLOC_024254	RAB3B	KB744139.1:97772-149317	WSD1	WSD2	OK	3.79352	5.95622	0.65086	0.637355	0.2596	0.446889	no
XLOC_024321	VILL	KB744154.1:327299-360784	WSD1	WSD2	OK	27.5481	49.0304	0.831724	1.48164	0.0109	0.050659	no
XLOC_024442	HSD17B7	KB744174.1:97467-101997	WSD1	WSD2	OK	4.83224	5.03504	0.0593113	0.0669365	0.9064	0.948328	no
XLOC_024444	UAP1	KB744174.1:112713-117707	WSD1	WSD2	OK	13.8849	27.5395	0.987981	1.46502	0.01435	0.0630495	no
XLOC_024672	ENSAPLG00000006069	KB744208.1:525144-557738	WSD1	WSD2	OK	19.1305	19.0962	-0.00258977	-0.00411069	0.994	0.996066	no
XLOC_024773	ENSAPLG00000011256	KB744224.1:61203-62603	WSD1	WSD2	OK	11.1401	24.1626	1.11701	1.31488	0.0197	0.0808078	no
XLOC_024853	GNE	KB744240.1:267024-284348	WSD1	WSD2	OK	7.36211	8.27491	0.168624	0.247513	0.66975	0.801881	no
XLOC_024866	NR4A3	KB744243.1:435636-461614	WSD1	WSD2	OK	2.54718	1.6131	-0.659063	-0.803675	0.16715	0.350289	no
XLOC_024987	DDOST	KB744266.1:293773-298384	WSD1	WSD2	OK	101.58	153.539	0.595986	1.0845	0.0607	0.184189	no
XLOC_025167	RPS27L	KB744306.1:949054-952164	WSD1	WSD2	OK	31.9648	21.01	-0.605411	-0.639855	0.25855	0.445821	no
XLOC_025261	TNFRSF6B	KB744325.1:170712-179755	WSD1	WSD2	OK	16.9895	11.2401	-0.595991	-0.735879	0.20695	0.395785	no
XLOC_025443	UCK2	KB744349.1:259875-274703	WSD1	WSD2	OK	17.9504	25.2132	0.490161	0.739185	0.21925	0.407748	no
XLOC_025531	FDFT1	KB744359.1:15507-24965	WSD1	WSD2	OK	8.54086	14.5922	0.772743	0.990514	0.0881	0.239528	no
XLOC_025605	MGAT1	KB744399.1:3894-4609	WSD1	WSD2	OK	85.5887	82.4588	-0.0537472	-0.0878291	0.8805	0.933846	no
XLOC_025681	PPA1	KB744430.1:325882-333844	WSD1	WSD2	OK	80.5708	138.883	0.78554	1.4219	0.0121	0.0551319	no
XLOC_025790	MAP7D2	KB744451.1:26126-94170	WSD1	WSD2	OK	13.5764	14.9919	0.143083	0.240391	0.6808	0.809255	no
XLOC_025898	SLC25A24	KB744465.1:1321439-1334440	WSD1	WSD2	OK	25.1826	14.5453	-0.791869	-1.34303	0.02295	0.0908579	no
XLOC_026966	ANKRD22	KB744772.1:226209-242074	WSD1	WSD2	OK	7.94053	9.4572	0.252177	0.256454	0.67375	0.804643	no
XLOC_027135	ATP1B1	KB744839.1:4890-16323	WSD1	WSD2	OK	279.9	321.842	0.201439	0.351818	0.5243	0.692717	no
XLOC_027855	ESRP1	KB745269.1:362-29071	WSD1	WSD2	OK	2.63394	2.33753	-0.172235	-0.195724	0.7368	0.846927	no
XLOC_027858	PDP1	KB745269.1:268814-281777	WSD1	WSD2	OK	12.4552	8.95151	-0.47654	-0.54014	0.32515	0.514352	no
XLOC_028189	KRT23	KB745531.1:166746-178451	WSD1	WSD2	OK	11.0083	9.29848	-0.243526	-0.27259	0.65365	0.790382	no
XLOC_028267	MAP7	KB745610.1:1561-120802	WSD1	WSD2	OK	11.5094	13.3276	0.211609	0.313209	0.58765	0.741732	no
XLOC_028399	SLC37A1	KB745737.1:91027-126715	WSD1	WSD2	OK	12.3131	9.70693	-0.343111	-0.551368	0.35775	0.545915	no
XLOC_028409	NR4A1	KB745747.1:3423-5511	WSD1	WSD2	OK	1.97894	6.101	1.62432	1.44245	0.01245	0.0563565	no
XLOC_028509	C1orf43	KB745837.1:51902-54570	WSD1	WSD2	OK	25.372	30.0278	0.243061	0.405834	0.47065	0.647811	no
XLOC_028791	ENSAPLG00000014159	KB746192.1:2976-14086	WSD1	WSD2	OK	22.3476	31.5059	0.495499	0.88213	0.12705	0.29793	no
XLOC_028830	MAPK6	KB746221.1:182064-196127	WSD1	WSD2	OK	30.6017	34.8766	0.18865	0.351274	0.54875	0.711818	no
XLOC_029361	RHOV	KB747070.1:64531-70898	WSD1	WSD2	OK	20.7421	21.928	0.0802116	0.135568	0.8002	0.886897	no
XLOC_029474	PBK	KB747284.1:89-5084	WSD1	WSD2	OK	1.83117	2.00523	0.131	0.10402	0.85865	0.921637	no
XLOC_029511	C2orf40	KB747347.1:91130-95178	WSD1	WSD2	OK	7.07158	18.6761	1.40109	1.4723	0.0165	0.0703906	no
XLOC_029658	EPT1	KB747829.1:377-18981	WSD1	WSD2	OK	10.3412	10.1955	-0.0204722	-0.0336473	0.953	0.973726	no
XLOC_029749	ATP2C2	KB748162.1:73373-117646	WSD1	WSD2	OK	3.92171	5.85175	0.577386	0.506204	0.40585	0.590758	no
XLOC_029935	ENSAPLG00000010477	KB748974.1:80686-87215	WSD1	WSD2	OK	8.17132	9.20402	0.171695	0.206148	0.71565	0.832852	no
XLOC_030151	ENSAPLG00000014528	KB750153.1:3745-7851	WSD1	WSD2	OK	9.57	4.82103	-0.989178	-1.26875	0.0251	0.0971257	no
XLOC_030777	MRPL16	KB754413.1:11-596	WSD1	WSD2	OK	42.892	29.6723	-0.531594	-0.666913	0.25425	0.44163	no
XLOC_030970	ENSAPLG00000014142	KB755687.1:0-579	WSD1	WSD2	OK	192.419	268.074	0.478386	0.831544	0.14745	0.322701	no
XLOC_000024	FAM132A	KB742382.1:293895-321678	WSD1	WSD2	OK	23.8469	24.3675	0.0311562	0.0529865	0.92675	0.959496	no
XLOC_000054	PRRX1	KB742383.1:160299-197868	WSD1	WSD2	OK	95.7691	148.027	0.628229	1.11762	0.05405	0.169362	no
XLOC_000159	ENSAPLG00000006691	KB742388.1:1890426-1967325	WSD1	WSD2	OK	15.81	14.0609	-0.169149	-0.280901	0.6225	0.767774	no
XLOC_000544	ENSAPLG00000004953	KB742406.1:1061108-1069452	WSD1	WSD2	OK	21.888	23.1994	0.0839457	0.134516	0.82415	0.901403	no
XLOC_000739	COLEC12	KB742418.1:1852156-1938399	WSD1	WSD2	OK	18.9699	20.9483	0.14312	0.243363	0.6645	0.798093	no
XLOC_000821	TBC1D4	KB742423.1:1010790-1063436	WSD1	WSD2	OK	11.6517	14.9473	0.359344	0.602428	0.3189	0.508321	no
XLOC_000851	OSBPL1A	KB742424.1:37273-115279	WSD1	WSD2	OK	25.1547	21.1949	-0.247105	-0.440816	0.45985	0.638522	no
XLOC_001032	MOXD1	KB742432.1:243936-286251	WSD1	WSD2	OK	20.475	17.7001	-0.210099	-0.296528	0.6013	0.751973	no
XLOC_001062	TMEM200A	KB742432.1:1164007-1170328	WSD1	WSD2	OK	20.0959	17.2383	-0.221283	-0.418717	0.4923	0.666229	no
XLOC_001264	CD109	KB742441.1:409924-495070	WSD1	WSD2	OK	7.53623	5.8241	-0.371807	-0.624859	0.27275	0.460428	no
XLOC_001364	BMF	KB742443.1:477169-499635	WSD1	WSD2	OK	19.8038	25.5634	0.368299	0.648913	0.2678	0.455248	no
XLOC_001548	JMY	KB742448.1:1755126-1807736	WSD1	WSD2	OK	7.7847	9.37177	0.267679	0.468917	0.418	0.601906	no
XLOC_001832	RND3	KB742462.1:257303-266018	WSD1	WSD2	OK	16.7405	15.2531	-0.134245	-0.217132	0.70255	0.823987	no
XLOC_001980	SNAI2	KB742466.1:1203294-1207088	WSD1	WSD2	OK	27.5073	29.2973	0.0909498	0.139872	0.81115	0.893642	no
XLOC_002052	RIN2	KB742470.1:9827-97515	WSD1	WSD2	OK	39.2268	29.9351	-0.390001	-0.698228	0.22635	0.414218	no
XLOC_002198	RGS1	KB742477.1:489918-493174	WSD1	WSD2	OK	31.1791	44.9108	0.526484	0.833943	0.13685	0.309713	no
XLOC_002242	CTSZ	KB742479.1:1541187-1556287	WSD1	WSD2	OK	279.266	328.749	0.235349	0.36176	0.5311	0.697997	no
XLOC_002398	TMEM123	KB742481.1:600283-616962	WSD1	WSD2	OK	26.2989	38.2135	0.539084	0.851971	0.1082	0.273777	no
XLOC_002508	ASAP1	KB742483.1:3453051-3599742	WSD1	WSD2	OK	11.4962	9.91394	-0.213633	-0.361067	0.5227	0.691357	no
XLOC_002558	LRP12	KB742485.1:903202-927733	WSD1	WSD2	OK	31.6974	25.9284	-0.289835	-0.543029	0.3516	0.540281	no
XLOC_002704	LY86	KB742490.1:1333404-1358860	WSD1	WSD2	OK	112.329	114.057	0.022014	0.0383776	0.94705	0.970659	no
XLOC_002850	PPP1R12A	KB742497.1:1591624-1673443	WSD1	WSD2	OK	51.6301	58.9462	0.191187	0.33939	0.5705	0.728722	no
XLOC_002953	TRPC1	KB742505.1:632082-652474	WSD1	WSD2	OK	13.3427	16.9652	0.34653	0.596255	0.3129	0.502101	no
XLOC_003357	RAB31	KB742524.1:368201-409836	WSD1	WSD2	OK	68.172	72.1988	0.0827953	0.113479	0.83365	0.907204	no
XLOC_003389	EZH1	KB742525.1:1642-12801	WSD1	WSD2	OK	18.1292	26.4195	0.543288	0.94965	0.1011	0.261797	no
XLOC_003420	MITF	KB742527.1:803748-885295	WSD1	WSD2	OK	23.4916	14.2705	-0.719109	-1.30815	0.0269	0.102249	no
XLOC_003472	JADE2	KB742531.1:149530-199591	WSD1	WSD2	OK	38.7284	46.8171	0.273644	0.4861	0.39485	0.580367	no
XLOC_003803	TIMP2	KB742551.1:205933-207537	WSD1	WSD2	OK	228.815	251.464	0.136175	0.253358	0.6576	0.793162	no
XLOC_003827	C1QTNF1	KB742551.1:187785-191229	WSD1	WSD2	OK	83.2701	124.976	0.585783	0.796649	0.16875	0.351768	no
XLOC_004025	SOGA1	KB742559.1:422689-435581	WSD1	WSD2	OK	4.44785	6.22153	0.484162	0.68618	0.21955	0.408025	no
XLOC_004184	PODXL2	KB742569.1:218829-239864	WSD1	WSD2	OK	5.73467	8.39735	0.550223	0.903809	0.1083	0.273966	no
XLOC_004229	ZEB2	KB742571.1:234021-346876	WSD1	WSD2	OK	22.5731	29.4124	0.381816	0.64823	0.26735	0.454817	no
XLOC_004238	ARHGAP15	KB742571.1:647415-980466	WSD1	WSD2	OK	4.49488	6.15259	0.452913	0.58622	0.29915	0.487521	no
XLOC_004302	ENSAPLG00000001241	KB742574.1:419923-445958	WSD1	WSD2	OK	51.3326	77.5233	0.594756	0.826387	0.1543	0.332453	no
XLOC_004414	MAFB	KB742578.1:114565-117833	WSD1	WSD2	OK	32.902	40.7224	0.307648	0.542668	0.34095	0.530177	no
XLOC_004586	ENSAPLG00000006049	KB742585.1:1362223-1369909	WSD1	WSD2	OK	31.3249	24.8225	-0.335661	-0.558713	0.32025	0.509696	no
XLOC_004664	SCPEP1	KB742588.1:477589-487812	WSD1	WSD2	OK	78.3851	121.075	0.627246	1.07408	0.05335	0.167769	no
XLOC_004796	PLXNC1	KB742595.1:1265061-1334194	WSD1	WSD2	OK	26.626	36.3867	0.450577	0.802157	0.1664	0.349316	no
XLOC_004842	ENSAPLG00000003459	KB742597.1:468372-501145	WSD1	WSD2	OK	74.7441	66.8704	-0.160593	-0.242245	0.6802	0.808913	no
XLOC_004885	GHR	KB742602.1:577627-671165	WSD1	WSD2	OK	26.1407	17.2665	-0.598328	-1.06643	0.06895	0.201702	no
XLOC_004891	SEPP1	KB742602.1:689408-715004	WSD1	WSD2	OK	176.225	223.222	0.341062	0.541154	0.34135	0.530558	no
XLOC_005212	ENSAPLG00000003497	KB742619.1:497505-532528	WSD1	WSD2	OK	38.6692	28.4893	-0.440762	-0.787807	0.16655	0.349518	no
XLOC_005234	RASGEF1B	KB742619.1:3373293-3518160	WSD1	WSD2	OK	19.8836	27.8	0.483505	0.848645	0.1426	0.316855	no
XLOC_005260	ANTXR2	KB742619.1:2957784-3070205	WSD1	WSD2	OK	57.4044	66.9362	0.221624	0.382126	0.51275	0.683107	no
XLOC_005262	PKD2	KB742619.1:3603472-3620149	WSD1	WSD2	OK	17.5508	24.4319	0.477231	0.84788	0.14865	0.324266	no
XLOC_005271	PTPN13	KB742619.1:3825938-3911368	WSD1	WSD2	OK	5.64346	5.16126	-0.128859	-0.214258	0.71375	0.831521	no
XLOC_005579	ARHGAP25	KB742633.1:161166-183618	WSD1	WSD2	OK	3.80264	5.22381	0.458101	0.673247	0.23905	0.427224	no
XLOC_005581	ANTXR1	KB742633.1:260058-375804	WSD1	WSD2	OK	14.2989	12.0993	-0.240988	-0.342114	0.55235	0.714723	no
XLOC_005582	RASSF2	KB742633.1:31032-44887	WSD1	WSD2	OK	37.7604	46.3528	0.295785	0.488167	0.4019	0.587124	no
XLOC_005758	SNCAIP	KB742643.1:74688-164212	WSD1	WSD2	OK	9.88485	12.6813	0.359409	0.550739	0.3376	0.526875	no
XLOC_005861	CACNB2	KB742650.1:534785-792249	WSD1	WSD2	OK	9.62204	14.4685	0.588496	0.73506	0.2029	0.391299	no
XLOC_005867	PLXDC2	KB742650.1:1225261-1455468	WSD1	WSD2	OK	27.831	21.6999	-0.359008	-0.458013	0.4045	0.589547	no
XLOC_005953	FNBP1	KB742651.1:418785-515005	WSD1	WSD2	OK	37.0566	42.7137	0.204972	0.361922	0.5577	0.718706	no
XLOC_006014	ABCA1	KB742652.1:1463775-1540398	WSD1	WSD2	OK	19.1071	24.5408	0.361072	0.640476	0.2681	0.455555	no
XLOC_006353	PLCE1	KB742671.1:550753-695415	WSD1	WSD2	OK	4.97714	4.77875	-0.0586859	-0.0872463	0.8828	0.935223	no
XLOC_006467	PPP1R12B	KB742677.1:1254166-1340282	WSD1	WSD2	OK	33.8092	36.9584	0.128488	0.225873	0.6887	0.814622	no
XLOC_006538	ENSAPLG00000006519	KB742680.1:306626-470029	WSD1	WSD2	OK	2.85175	3.6742	0.36558	0.589395	0.3161	0.505391	no
XLOC_006793	OLFML1	KB742690.1:511241-518483	WSD1	WSD2	OK	10.5399	8.39549	-0.328179	-0.451083	0.4336	0.615878	no
XLOC_006802	ITGA9	KB742690.1:1647151-1873098	WSD1	WSD2	OK	7.9988	7.486	-0.0955884	-0.166368	0.7694	0.867721	no
XLOC_006911	KCNF1	KB742696.1:885254-888111	WSD1	WSD2	OK	7.66199	11.5172	0.588001	0.768585	0.17865	0.362722	no
XLOC_006994	CDKL5	KB742701.1:373742-460612	WSD1	WSD2	OK	5.45218	5.2813	-0.0459382	-0.0746448	0.90085	0.945166	no
XLOC_007058	ENSAPLG00000011465	KB742702.1:797795-848010	WSD1	WSD2	OK	7.82498	8.51253	0.121501	0.182512	0.7513	0.856046	no
XLOC_007131	LCAT	KB742706.1:55067-61246	WSD1	WSD2	OK	107.753	131.99	0.292696	0.522721	0.3918	0.577651	no
XLOC_007166	CYBB	KB742710.1:160139-180464	WSD1	WSD2	OK	7.46348	8.55677	0.197217	0.292407	0.6043	0.754096	no
XLOC_007205	KLHL6	KB742711.1:1667339-1688110	WSD1	WSD2	OK	6.18012	8.2573	0.418036	0.593178	0.29915	0.487521	no
XLOC_007226	YEATS2	KB742711.1:1583285-1628619	WSD1	WSD2	OK	48.6975	31.3439	-0.635666	-1.1103	0.0587	0.179798	no
XLOC_007773	ENSAPLG00000002251	KB742736.1:707163-710641	WSD1	WSD2	OK	270.873	292.138	0.109033	0.177522	0.74805	0.854084	no
XLOC_007884	ENSAPLG00000004714	KB742740.1:396059-407468	WSD1	WSD2	OK	10.1468	12.8236	0.337779	0.493054	0.40645	0.591307	no
XLOC_007991	GLI3	KB742750.1:1604885-1801104	WSD1	WSD2	OK	3.33993	2.91574	-0.195953	-0.309005	0.5885	0.742299	no
XLOC_008160	OSR1	KB742764.1:548920-557014	WSD1	WSD2	OK	21.3296	32.1859	0.593573	0.934419	0.1098	0.276332	no
XLOC_008287	MEOX2	KB742773.1:2006223-2059683	WSD1	WSD2	OK	5.15526	10.4305	1.01669	1.3121	0.02645	0.100937	no
XLOC_008422	CAPN6	KB742777.1:694327-762781	WSD1	WSD2	OK	9.13094	10.4049	0.188433	0.28424	0.6246	0.769384	no
XLOC_008619	ENSAPLG00000013821	KB742782.1:377089-398934	WSD1	WSD2	OK	116.988	132.879	0.183744	0.321278	0.5814	0.736811	no
XLOC_008700	SUSD1	KB742791.1:54103-98437	WSD1	WSD2	OK	8.54455	8.55493	0.00175128	0.00253793	0.9961	0.99743	no
XLOC_008764	PIK3CD	KB742794.1:78563-111609	WSD1	WSD2	OK	4.57422	6.10594	0.416686	0.53745	0.37045	0.557672	no
XLOC_008788	EDN2	KB742797.1:1489774-1495387	WSD1	WSD2	OK	16.4704	17.0538	0.0502203	0.0814075	0.88475	0.936218	no
XLOC_008796	SDC3	KB742797.1:855469-864098	WSD1	WSD2	OK	11.1823	17.9405	0.681999	0.992019	0.04795	0.155395	no
XLOC_008904	FAT4	KB742801.1:1462740-1606315	WSD1	WSD2	OK	5.94907	7.01683	0.238155	0.361719	0.5377	0.703124	no
XLOC_008910	ANXA5	KB742801.1:33175-55597	WSD1	WSD2	OK	183.502	308.856	0.751137	1.31374	0.0266	0.101367	no
XLOC_009007	SLC1A6	KB742803.1:128084-146146	WSD1	WSD2	OK	12.1215	11.31	-0.0999753	-0.135091	0.8164	0.8967	no
XLOC_009278	WWC3	KB742810.1:1142879-1202776	WSD1	WSD2	OK	10.2361	9.92231	-0.0449231	-0.0735946	0.89955	0.944429	no
XLOC_009288	ARHGAP6	KB742810.1:1703209-1863967	WSD1	WSD2	OK	10.6953	12.0847	0.176207	0.303378	0.6122	0.759897	no
XLOC_009387	UTRN	KB742815.1:66943-432371	WSD1	WSD2	OK	27.7618	29.3952	0.0824765	0.123663	0.8314	0.905781	no
XLOC_009471	CDC42	KB742823.1:607236-617027	WSD1	WSD2	OK	45.0976	56.263	0.319135	0.535833	0.3564	0.544746	no
XLOC_009665	AFAP1	KB742833.1:5104940-5176115	WSD1	WSD2	OK	13.5947	14.9333	0.135488	0.248584	0.6795	0.808555	no
XLOC_009692	CPZ	KB742833.1:4466370-4501916	WSD1	WSD2	OK	22.9568	39.5955	0.786416	1.23522	0.03505	0.123883	no
XLOC_009828	SCARF2	KB742840.1:510118-522331	WSD1	WSD2	OK	9.77816	10.9595	0.164543	0.288233	0.63885	0.779571	no
XLOC_009977	PREX1	KB742845.1:1399632-1513387	WSD1	WSD2	OK	3.72458	4.39626	0.239199	0.406654	0.4905	0.664764	no
XLOC_010127	FBLN2	KB742849.1:772971-867607	WSD1	WSD2	OK	28.6318	31.5269	0.138966	0.249578	0.6625	0.796709	no
XLOC_010141	GNAQ	KB742850.1:121188-208420	WSD1	WSD2	OK	13.9912	20.0966	0.522435	0.969465	0.1067	0.271283	no
XLOC_010159	ENSAPLG00000011174	KB742851.1:664953-672632	WSD1	WSD2	OK	60.0386	61.6695	0.0386658	0.0671773	0.9111	0.951051	no
XLOC_010187	CPE	KB742853.1:3340460-3359605	WSD1	WSD2	OK	21.7831	14.4506	-0.592078	-1.05465	0.0696	0.203099	no
XLOC_010261	IL2RG	KB742855.1:721064-722936	WSD1	WSD2	OK	29.0444	22.0305	-0.398756	-0.618225	0.30515	0.493886	no
XLOC_010365	GNAI1	KB742864.1:638908-674463	WSD1	WSD2	OK	35.2609	39.3451	0.158114	0.271427	0.64515	0.784161	no
XLOC_010446	ENO2	KB742870.1:377728-387403	WSD1	WSD2	OK	6.67297	13.2204	0.986365	1.39283	0.0174	0.0733806	no
XLOC_010478	DAAM2	KB742871.1:14414-212607	WSD1	WSD2	OK	17.1812	14.7274	-0.222326	-0.403099	0.4914	0.665434	no
XLOC_010502	NRP2	KB742873.1:1961696-2046207	WSD1	WSD2	OK	52.9902	43.0663	-0.299167	-0.38622	0.4845	0.659672	no
XLOC_010539	KLF7	KB742873.1:2391196-2424460	WSD1	WSD2	OK	6.40909	5.11258	-0.326067	-0.409454	0.37755	0.564404	no
XLOC_010912	NTRK3	KB742888.1:78050-271686	WSD1	WSD2	OK	6.0168	9.78004	0.700845	1.03602	0.07535	0.214814	no
XLOC_010936	MYLIP	KB742889.1:55936-69396	WSD1	WSD2	OK	159.889	122.72	-0.381701	-0.680504	0.23565	0.423764	no
XLOC_011087	CTSL1	KB742900.1:458879-463176	WSD1	WSD2	OK	750.889	675.443	-0.152766	-0.206254	0.7096	0.828838	no
XLOC_011284	MAMDC2	KB742918.1:428203-475523	WSD1	WSD2	OK	15.6934	22.7911	0.53831	0.888894	0.135	0.307387	no
XLOC_011375	TNFSF10	KB742924.1:1031500-1040042	WSD1	WSD2	OK	20.4747	21.2346	0.0525782	0.0896737	0.8702	0.928021	no
XLOC_011542	CD2	KB742931.1:1236402-1249039	WSD1	WSD2	OK	7.94082	7.66635	-0.0507485	-0.0659831	0.90535	0.947894	no
XLOC_011562	RCSD1	KB742931.1:818156-858162	WSD1	WSD2	OK	7.20707	9.36924	0.378518	0.618606	0.28535	0.473472	no
XLOC_011630	TNFRSF11B	KB742933.1:66671-83154	WSD1	WSD2	OK	12.6217	21.8295	0.790375	1.25906	0.0356	0.125359	no
XLOC_011799	CD200	KB742943.1:2007542-2024737	WSD1	WSD2	OK	36.3467	21.8469	-0.734397	-1.30557	0.0266	0.101367	no
XLOC_012500	MAF	KB742984.1:2326680-2386175	WSD1	WSD2	OK	28.8404	26.6128	-0.115971	-0.135194	0.76855	0.867147	no
XLOC_012652	TRPC4	KB742992.1:652018-813394	WSD1	WSD2	OK	5.73126	6.07275	0.0834971	0.127293	0.8258	0.902493	no
XLOC_012852	GPRC5B	KB743005.1:2065877-2120762	WSD1	WSD2	OK	18.0727	10.943	-0.723805	-1.15452	0.042	0.141559	no
XLOC_013254	CCDC3	KB743037.1:749988-790432	WSD1	WSD2	OK	27.8722	21.2834	-0.3891	-0.641783	0.2574	0.444613	no
XLOC_013295	EFEMP1	KB743040.1:1753453-1802089	WSD1	WSD2	OK	92.283	102.171	0.146851	0.265967	0.64445	0.78367	no
XLOC_013298	CCDC88A	KB743040.1:1907428-1989736	WSD1	WSD2	OK	3.29139	3.34998	0.0254562	0.0405399	0.94685	0.970569	no
XLOC_013416	CYBRD1	KB743045.1:678182-693607	WSD1	WSD2	OK	38.1991	36.2653	-0.0749497	-0.105133	0.84425	0.913505	no
XLOC_014093	FGF7	KB743097.1:325664-355203	WSD1	WSD2	OK	13.3815	26.8621	1.00533	1.49127	0.02305	0.0911481	no
XLOC_014314	FLI1	KB743106.1:938751-1028111	WSD1	WSD2	OK	21.091	15.7568	-0.420649	-0.709071	0.22075	0.409218	no
XLOC_014373	NUAK1	KB743107.1:299582-324428	WSD1	WSD2	OK	12.903	13.8891	0.106246	0.18669	0.7449	0.852122	no
XLOC_014391	ENSAPLG00000008352	KB743108.1:673228-704942	WSD1	WSD2	OK	80.627	70.9938	-0.18357	-0.286403	0.64425	0.783522	no
XLOC_014457	OSBPL5	KB743110.1:1808031-1941045	WSD1	WSD2	OK	28.3265	47.5216	0.746431	1.38358	0.0199	0.0814376	no
XLOC_014791	CDH11	KB743139.1:2967112-3019800	WSD1	WSD2	OK	11.8786	19.0609	0.68225	1.16243	0.04485	0.148218	no
XLOC_014836	CMTM3	KB743139.1:2162622-2174328	WSD1	WSD2	OK	30.2997	47.5677	0.650676	1.18048	0.03975	0.136061	no
XLOC_015112	GALNT2	KB743153.1:1271441-1314560	WSD1	WSD2	OK	13.4728	16.6603	0.306365	0.553084	0.33545	0.52484	no
XLOC_015227	CXCR4	KB743158.1:2406193-2408025	WSD1	WSD2	OK	62.3275	57.0569	-0.127467	-0.230303	0.67645	0.806434	no
XLOC_015267	USP44	KB743162.1:546992-561045	WSD1	WSD2	OK	4.36078	3.41861	-0.351176	-0.43483	0.45815	0.637089	no
XLOC_015504	FAM126A	KB743177.1:1098898-1127380	WSD1	WSD2	OK	10.0327	11.7173	0.223925	0.356922	0.5498	0.712731	no
XLOC_015540	FBXO32	KB743178.1:3618-25219	WSD1	WSD2	OK	61.0712	30.4895	-1.00218	-1.46332	0.01325	0.0592888	no
XLOC_015741	ENSAPLG00000012499	KB743194.1:11302-68372	WSD1	WSD2	OK	6.2943	7.54037	0.260589	0.369176	0.52795	0.695457	no
XLOC_015792	EML1	KB743197.1:1912797-2034219	WSD1	WSD2	OK	21.6242	31.1321	0.52576	0.921099	0.11895	0.288657	no
XLOC_016110	AR	KB743210.1:555981-588757	WSD1	WSD2	OK	11.8217	12.7004	0.103438	0.181663	0.74875	0.854544	no
XLOC_016422	RECK	KB743230.1:318345-371769	WSD1	WSD2	OK	26.8931	24.9064	-0.110722	-0.17451	0.76175	0.862935	no
XLOC_016730	MAPK4	KB743255.1:275667-285148	WSD1	WSD2	OK	4.85321	9.22322	0.926332	1.22541	0.0561	0.173908	no
XLOC_016803	RIN3	KB743257.1:491020-559695	WSD1	WSD2	OK	4.72557	5.02816	0.0895423	0.124288	0.8294	0.904681	no
XLOC_016821	LGMN	KB743257.1:564310-590221	WSD1	WSD2	OK	163.93	149.892	-0.129157	-0.206632	0.7112	0.829907	no
XLOC_016957	FBXO30	KB743261.1:206529-222695	WSD1	WSD2	OK	42.1777	52.3728	0.312338	0.575816	0.3233	0.512682	no
XLOC_017023	ADCY7	KB743273.1:397285-430222	WSD1	WSD2	OK	7.29578	5.77909	-0.336218	-0.464643	0.433	0.615369	no
XLOC_017081	ENSAPLG00000011372	KB743275.1:2627526-2746899	WSD1	WSD2	OK	7.02246	6.65445	-0.0776575	-0.104527	0.85565	0.920038	no
XLOC_017112	SEMA4A	KB743276.1:250454-253244	WSD1	WSD2	OK	3.86825	4.91493	0.345488	0.354325	0.5433	0.7077	no
XLOC_017147	TNFSF13B	KB743282.1:603201-622185	WSD1	WSD2	OK	40.1196	57.5477	0.520449	0.791309	0.17535	0.358689	no
XLOC_017323	ASAH1	KB743301.1:2974227-2984784	WSD1	WSD2	OK	219.848	293.561	0.417156	0.68479	0.2273	0.415054	no
XLOC_017325	FGL1	KB743301.1:3052806-3078988	WSD1	WSD2	OK	9.85115	7.6243	-0.369688	-0.435412	0.4339	0.616176	no
XLOC_017335	ANKRD44	KB743301.1:984220-1125824	WSD1	WSD2	OK	9.92277	9.90861	-0.00205985	-0.00363521	0.9949	0.996698	no
XLOC_017347	ZDHHC2	KB743301.1:3395019-3419859	WSD1	WSD2	OK	11.4096	9.46637	-0.269358	-0.458676	0.4231	0.606563	no
XLOC_017380	STBD1	KB743302.1:47396-48853	WSD1	WSD2	OK	11.258	14.9995	0.413968	0.269762	0.4391	0.620659	no
XLOC_017385	SCARB2	KB743302.1:7366-24760	WSD1	WSD2	OK	48.9511	72.5764	0.568159	1.03855	0.06925	0.202346	no
XLOC_017407	RASA3	KB743304.1:96577-175979	WSD1	WSD2	OK	19.6683	23.1283	0.233786	0.41534	0.4722	0.649194	no
XLOC_017424	F10	KB743304.1:632367-644922	WSD1	WSD2	OK	11.9805	9.82412	-0.286289	-0.423443	0.4624	0.640869	no
XLOC_017576	WT1	KB743317.1:2054189-2089134	WSD1	WSD2	OK	9.12034	7.47822	-0.286393	-0.389855	0.4763	0.652652	no
XLOC_017811	ANTXRL	KB743335.1:1184533-1239778	WSD1	WSD2	OK	28.2597	28.5309	0.0137786	0.0236866	0.9655	0.980382	no
XLOC_017815	WDFY4	KB743335.1:563472-641212	WSD1	WSD2	OK	4.95756	10.4341	1.0736	1.32128	0.03345	0.119831	no
XLOC_017899	DNASE2B	KB743342.1:773379-792064	WSD1	WSD2	OK	29.6495	44.3809	0.58193	0.94553	0.0998	0.259654	no
XLOC_018115	EGR1	KB743364.1:1297500-1299690	WSD1	WSD2	OK	79.9588	92.2446	0.206207	0.324046	0.5675	0.726492	no
XLOC_018150	TWIST2	KB743366.1:13544-50034	WSD1	WSD2	OK	12.0671	18.1952	0.592484	0.846863	0.1256	0.296456	no
XLOC_018672	CACHD1	KB743412.1:65494-133421	WSD1	WSD2	OK	8.33854	12.3795	0.570091	0.978286	0.09965	0.259388	no
XLOC_018802	CORO2B	KB743431.1:179750-199681	WSD1	WSD2	OK	6.16645	10.3212	0.743092	1.05871	0.0814	0.226915	no
XLOC_018808	ITGA11	KB743431.1:112190-149895	WSD1	WSD2	OK	8.07435	8.74428	0.114993	0.1624	0.78945	0.880179	no
XLOC_018828	TLE4	KB743433.1:64758-161207	WSD1	WSD2	OK	8.852	7.84022	-0.175109	-0.27319	0.6325	0.77495	no
XLOC_018856	RASSF8	KB743435.1:397418-471156	WSD1	WSD2	OK	17.374	12.3362	-0.494033	-0.826709	0.1327	0.30502	no
XLOC_019017	TRPV2	KB743446.1:352277-369435	WSD1	WSD2	OK	23.5086	18.6846	-0.331337	-0.499767	0.38785	0.573915	no
XLOC_019171	VIPR1	KB743458.1:453024-567452	WSD1	WSD2	OK	3.61371	7.15653	0.985778	0.929541	0.113	0.280012	no
XLOC_019676	MTR	KB743520.1:178094-219869	WSD1	WSD2	OK	4.94887	8.93297	0.85204	1.3513	0.01995	0.0816036	no
XLOC_019801	CD83	KB743529.1:537049-550379	WSD1	WSD2	OK	4.89351	7.18548	0.554216	0.697485	0.19505	0.381613	no
XLOC_019880	VGLL1	KB743532.1:753196-761899	WSD1	WSD2	OK	6.82214	10.5333	0.626659	0.726781	0.20315	0.391636	no
XLOC_020067	LRP1	KB743552.1:11559-117059	WSD1	WSD2	OK	30.353	25.5872	-0.246416	-0.424789	0.4781	0.654185	no
XLOC_020121	ANGPTL2	KB743556.1:376245-480545	WSD1	WSD2	OK	72.9042	55.8551	-0.384315	-0.692768	0.23435	0.422369	no
XLOC_020132	COL14A1	KB743558.1:357632-480806	WSD1	WSD2	OK	22.7224	25.0148	0.138667	0.155219	0.71285	0.830988	no
XLOC_020133	ENPP2	KB743558.1:81273-139974	WSD1	WSD2	OK	43.9373	44.6132	0.0220261	0.0392583	0.94625	0.970284	no
XLOC_020279	CTSC	KB743568.1:175140-194122	WSD1	WSD2	OK	148.136	262.83	0.827206	1.31764	0.0214	0.0861279	no
XLOC_020444	RAB3IL1	KB743581.1:111248-148488	WSD1	WSD2	OK	18.2648	12.4083	-0.557755	-0.952936	0.09205	0.246059	no
XLOC_020446	MPEG1	KB743581.1:77140-79304	WSD1	WSD2	OK	19.5031	11.6761	-0.740144	-1.12328	0.08185	0.227758	no
XLOC_020546	DISC1	KB743594.1:140731-338765	WSD1	WSD2	OK	7.13491	6.98286	-0.0310768	-0.0408826	0.93835	0.965924	no
XLOC_020608	CLDN5	KB743603.1:28059-31667	WSD1	WSD2	OK	33.9847	46.3405	0.447386	0.651942	0.2293	0.417168	no
XLOC_020732	DPYSL2	KB743612.1:227567-280088	WSD1	WSD2	OK	36.2128	48.7548	0.429045	0.778901	0.17315	0.356188	no
XLOC_020786	ARHGDIB	KB743625.1:1606963-1612644	WSD1	WSD2	OK	108.46	171.177	0.65832	1.21368	0.0419	0.141325	no
XLOC_020788	MGP	KB743625.1:1645598-1654094	WSD1	WSD2	OK	3431.67	7998.21	1.22077	0.39905	0.33995	0.529142	no
XLOC_020802	TMEM140	KB743625.1:1532289-1538938	WSD1	WSD2	OK	51.6422	66.2128	0.358561	0.475444	0.32755	0.516699	no
XLOC_021021	SCUBE2	KB743645.1:94279-139880	WSD1	WSD2	OK	7.32954	7.03269	-0.0596464	-0.100462	0.85995	0.922322	no
XLOC_021095	ENSAPLG00000000580	KB743650.1:373744-380366	WSD1	WSD2	OK	64.236	84.8634	0.401761	0.654434	0.27295	0.460664	no
XLOC_021103	PRSS35	KB743651.1:1510278-1520680	WSD1	WSD2	OK	3.79458	2.9584	-0.359123	-0.476151	0.37605	0.563018	no
XLOC_021126	LCP1	KB743653.1:276917-307216	WSD1	WSD2	OK	24.9338	41.2796	0.72733	1.21347	0.0351	0.124019	no
XLOC_021144	REEP1	KB743657.1:41251-95168	WSD1	WSD2	OK	4.90554	7.19261	0.552103	0.550043	0.2341	0.422112	no
XLOC_021303	ENSAPLG00000007808	KB743686.1:442014-462885	WSD1	WSD2	OK	65.8577	43.982	-0.582437	-0.866147	0.18435	0.370009	no
XLOC_021320	LCP2	KB743686.1:2069088-2109792	WSD1	WSD2	OK	5.24829	6.39176	0.284364	0.321853	0.5885	0.742299	no
XLOC_021416	SLC43A2	KB743696.1:378384-409010	WSD1	WSD2	OK	34.3321	34.9446	0.0255082	0.0430634	0.9317	0.962187	no
XLOC_021823	STAB1	KB743740.1:1040944-1098132	WSD1	WSD2	OK	12.5094	11.1075	-0.171469	-0.294178	0.60985	0.758119	no
XLOC_022261	FHOD3	KB743821.1:149627-531731	WSD1	WSD2	OK	5.26152	4.72373	-0.155554	-0.254138	0.6645	0.798093	no
XLOC_022338	B3GNT9	KB743829.1:1087856-1099427	WSD1	WSD2	OK	12.843	10.6886	-0.264905	-0.353019	0.52865	0.696054	no
XLOC_022354	C16orf70	KB743829.1:1105098-1137844	WSD1	WSD2	OK	58.8682	94.6479	0.685081	1.17812	0.0383	0.132387	no
XLOC_022725	WASF3	KB743893.1:838-19922	WSD1	WSD2	OK	10.3769	5.58253	-0.894379	-1.34015	0.0211	0.0852033	no
XLOC_023036	BICC1	KB743944.1:3425959-3495727	WSD1	WSD2	OK	10.2457	8.3757	-0.290731	-0.510087	0.37465	0.5617	no
XLOC_023097	A4GALT	KB743948.1:440357-448081	WSD1	WSD2	OK	3.79146	2.87113	-0.401134	-0.52725	0.35105	0.539819	no
XLOC_023132	PRELP	KB743952.1:82264-85050	WSD1	WSD2	OK	47.6454	80.6991	0.760216	1.30122	0.0211	0.0852033	no
XLOC_023250	DOCK10	KB743977.1:116856-243210	WSD1	WSD2	OK	4.10776	6.83105	0.733756	1.16574	0.04545	0.149546	no
XLOC_023664	CTSS	KB744049.1:4732-12326	WSD1	WSD2	OK	63.0976	81.8063	0.374628	0.66137	0.24835	0.435994	no
XLOC_023766	FAP	KB744072.1:1040842-1080752	WSD1	WSD2	OK	13.1822	10.98	-0.263713	-0.401863	0.48835	0.662785	no
XLOC_023932	SDC2	KB744088.1:486286-541322	WSD1	WSD2	OK	92.3369	97.4592	0.07789	0.140748	0.8086	0.892106	no
XLOC_024134	IL16	KB744113.1:660364-696951	WSD1	WSD2	OK	7.29971	5.57836	-0.387999	-0.515122	0.36945	0.556806	no
XLOC_024137	BCL2A1	KB744113.1:97900-100799	WSD1	WSD2	OK	6.30828	7.72775	0.2928	0.303637	0.5642	0.723839	no
XLOC_024340	PTPRC	KB744156.1:611334-675951	WSD1	WSD2	OK	14.4021	13.7309	-0.0688549	-0.119818	0.8387	0.910226	no
XLOC_024401	TSPAN4	KB744162.1:176182-532258	WSD1	WSD2	OK	38.3697	43.6252	0.185194	0.335008	0.56335	0.723242	no
XLOC_024494	TAGAP	KB744185.1:39817-49596	WSD1	WSD2	OK	4.8402	7.81331	0.690866	1.04517	0.05985	0.182305	no
XLOC_024501	PHACTR2	KB744185.1:144916-283399	WSD1	WSD2	OK	9.92299	9.3978	-0.0784523	-0.140801	0.81195	0.894045	no
XLOC_024536	MFAP3L	KB744195.1:2087889-2106605	WSD1	WSD2	OK	6.27097	12.9767	1.04917	1.43774	0.01465	0.06412	no
XLOC_024542	GALNT7	KB744195.1:989997-1031000	WSD1	WSD2	OK	6.45753	12.9516	1.00407	1.51819	0.01715	0.0725622	no
XLOC_024795	PXDC1	KB744229.1:98400-110844	WSD1	WSD2	OK	22.5881	34.6531	0.61742	0.902121	0.12625	0.296859	no
XLOC_025080	ZEB1	KB744292.1:476778-603247	WSD1	WSD2	OK	19.5616	27.7669	0.505338	0.735402	0.1653	0.34775	no
XLOC_025247	ENSAPLG00000008496	KB744320.1:45488-49854	WSD1	WSD2	OK	11.2413	13.6652	0.281705	0.379268	0.49645	0.669791	no
XLOC_025602	DYSF	KB744395.1:54490-132525	WSD1	WSD2	OK	6.13007	6.87999	0.166503	0.303728	0.61185	0.759637	no
XLOC_025693	UNC5B	KB744430.1:17260-30259	WSD1	WSD2	OK	7.48025	10.9314	0.547327	0.931392	0.1209	0.290724	no
XLOC_025767	UACA	KB744444.1:103857-121918	WSD1	WSD2	OK	11.43	10.0663	-0.183294	-0.320728	0.57135	0.729282	no
XLOC_025878	ENSAPLG00000002488	KB744461.1:166686-183532	WSD1	WSD2	OK	11.5909	16.1651	0.479889	0.683371	0.24315	0.431136	no
XLOC_025885	SYNGAP1	KB744462.1:4969-12557	WSD1	WSD2	OK	7.91903	14.639	0.886417	1.16294	0.0381	0.13184	no
XLOC_026090	NR1H3	KB744512.1:80139-109442	WSD1	WSD2	OK	113.199	115.491	0.0289163	0.0499824	0.93195	0.962361	no
XLOC_026380	PTPRS	KB744616.1:81883-180754	WSD1	WSD2	OK	21.5709	24.1131	0.160732	0.276888	0.637	0.778251	no
XLOC_026408	RNF213	KB744629.1:46543-87483	WSD1	WSD2	OK	4.49371	4.39815	-0.0310096	-0.0541839	0.92135	0.956562	no
XLOC_026591	RUNX2	KB744675.1:81249-229448	WSD1	WSD2	OK	6.48589	3.74694	-0.79159	-1.10863	0.03525	0.124417	no
XLOC_026666	MYO1F	KB744699.1:157507-171717	WSD1	WSD2	OK	8.49344	15.2518	0.844563	1.48836	0.0166	0.0707428	no
XLOC_026722	ENSAPLG00000013278	KB744709.1:1167-14959	WSD1	WSD2	OK	26.4001	26.5877	0.0102137	0.0160817	0.97755	0.986632	no
XLOC_026773	RGL1	KB744722.1:1100286-1187538	WSD1	WSD2	OK	30.3717	27.9248	-0.121182	-0.219497	0.7089	0.828416	no
XLOC_026854	UBE2QL1	KB744749.1:320054-336173	WSD1	WSD2	OK	19.237	25.3073	0.395667	0.622277	0.2619	0.449394	no
XLOC_027142	RFTN1	KB744844.1:76683-165967	WSD1	WSD2	OK	20.0421	13.4885	-0.571306	-1.00645	0.07695	0.218062	no
XLOC_027300	ENSAPLG00000005490	KB744917.1:744-5929	WSD1	WSD2	OK	40.2888	44.5183	0.144021	0.241274	0.65925	0.794435	no
XLOC_027361	SRD5A2	KB744936.1:134718-162236	WSD1	WSD2	OK	36.1259	64.3184	0.832198	1.1054	0.04615	0.151186	no
XLOC_027665	ENSAPLG00000006683	KB745111.1:690-33763	WSD1	WSD2	OK	27.1311	31.7353	0.226141	0.392909	0.49615	0.669546	no
XLOC_027689	SPI1	KB745135.1:65536-86270	WSD1	WSD2	OK	29.7613	52.5019	0.818933	1.33969	0.024	0.093883	no
XLOC_027719	GSN	KB745179.1:76772-92027	WSD1	WSD2	OK	294.184	509.26	0.791685	1.03478	0.0685	0.200734	no
XLOC_027896	FYN	KB745283.1:192291-291654	WSD1	WSD2	OK	21.9652	33.3085	0.600671	1.009	0.0945	0.250313	no
XLOC_027924	PLEKHO1	KB745294.1:23225-40364	WSD1	WSD2	OK	12.0621	20.8084	0.786687	1.2195	0.0437	0.145474	no
XLOC_028233	ENSAPLG00000005506	KB745576.1:11754-20626	WSD1	WSD2	OK	4.82791	3.68083	-0.39137	-0.484061	0.4006	0.585924	no
XLOC_028489	JAZF1	KB745818.1:3757-64266	WSD1	WSD2	OK	10.5856	20.1708	0.930172	1.49467	0.01215	0.0552899	no
XLOC_028827	GNB5	KB746221.1:125057-149724	WSD1	WSD2	OK	208.466	229.162	0.136552	0.226903	0.711	0.829786	no
XLOC_029240	KLHL5	KB746855.1:71931-124387	WSD1	WSD2	OK	36.0077	34.4361	-0.0643849	-0.113142	0.85045	0.917047	no
XLOC_029246	TREM2	KB746865.1:4973-10518	WSD1	WSD2	OK	9.25039	13.6867	0.565191	0.737914	0.16355	0.345255	no
XLOC_029510	FHL2	KB747347.1:348330-374575	WSD1	WSD2	OK	90.0843	117.665	0.385335	0.625329	0.2765	0.464347	no
XLOC_029801	WDFY3	KB748377.1:942-94654	WSD1	WSD2	OK	23.6585	24.6089	0.0568173	0.101255	0.86575	0.925596	no

## Sheet: BSD1 vs. BSD2
gene_id	gene	locus	sample_1	sample_2	status	BSD1_FPKM	BSD2_FPKM	log2_fold_change_	test_stat	p_value	q_value	significant
XLOC_000141	ELOVL7	KB742387.1:68316-100956	BSD1	BSD2	OK	67.9406	65.3377	-0.0563576	-0.0971027	0.8665	0.926093	no
XLOC_000252	ENSAPLG00000008529	KB742393.1:276703-308481	BSD1	BSD2	OK	36.5962	38.5934	0.076659	0.128044	0.8129	0.894681	no
XLOC_000577	NKAIN4	KB742407.1:55482-116463	BSD1	BSD2	OK	60.612	36.8963	-0.716127	-1.19232	0.0349	0.123491	no
XLOC_000764	ABHD3	KB742418.1:2282261-2304430	BSD1	BSD2	OK	10.3049	7.37692	-0.482242	-0.70025	0.22405	0.412061	no
XLOC_000922	ZC3HC1	KB742427.1:212462-222071	BSD1	BSD2	OK	19.5912	24.3872	0.31592	0.453539	0.44695	0.627318	no
XLOC_001242	NFKBIZ	KB742440.1:186445-203842	BSD1	BSD2	OK	80.9063	66.0267	-0.293201	-0.348057	0.5531	0.715265	no
XLOC_001843	NR4A2	KB742462.1:1444041-1448686	BSD1	BSD2	OK	20.9795	13.0553	-0.684339	-0.903336	0.1115	0.278447	no
XLOC_002203	B3GNT7	KB742477.1:38998-46312	BSD1	BSD2	OK	29.6739	57.5185	0.954834	1.36964	0.0149	0.0649294	no
XLOC_002263	ATP9A	KB742479.1:4359998-4415805	BSD1	BSD2	OK	12.4195	11.4667	-0.115159	-0.202831	0.72655	0.8402	no
XLOC_002499	ST3GAL1	KB742483.1:1907382-1986146	BSD1	BSD2	OK	86.7628	85.4551	-0.0219097	-0.0296011	0.95965	0.977157	no
XLOC_002662	ENSAPLG00000009798	KB742489.1:1583171-1584261	BSD1	BSD2	OK	34.774	38.9217	0.162564	0.185444	0.7372	0.847199	no
XLOC_002687	SSR1	KB742490.1:1067417-1178613	BSD1	BSD2	OK	343.637	225.131	-0.610119	-0.74384	0.2048	0.393384	no
XLOC_003055	DYNC1I1	KB742513.1:1664606-1853676	BSD1	BSD2	OK	26.3363	26.8407	0.0273699	0.0380444	0.94315	0.968644	no
XLOC_003087	DLX6	KB742513.1:2144863-2185174	BSD1	BSD2	OK	67.0676	64.4227	-0.0580464	-0.0505411	0.9408	0.967287	no
XLOC_003088	DLX5	KB742513.1:2188916-2193137	BSD1	BSD2	OK	185.699	223.615	0.268053	0.39814	0.5038	0.675694	no
XLOC_003092	ICA1	KB742513.1:2757017-2826860	BSD1	BSD2	OK	71.1971	54.406	-0.388052	-0.486622	0.40075	0.586064	no
XLOC_003212	ACOT7	KB742522.1:20869-30546	BSD1	BSD2	OK	31.8742	39.8545	0.322352	0.548279	0.3669	0.554529	no
XLOC_003511	PDIA4	KB742535.1:1323765-1346560	BSD1	BSD2	OK	388.551	245.203	-0.664125	-0.681176	0.2439	0.431899	no
XLOC_003580	CREM	KB742539.1:2222426-2251364	BSD1	BSD2	OK	131.899	157.391	0.254921	0.40446	0.51935	0.688836	no
XLOC_003652	MFSD6	KB742542.1:708402-738303	BSD1	BSD2	OK	40.7556	40.5112	-0.00867676	-0.0155619	0.98075	0.9884	no
XLOC_003670	ATP5J	KB742543.1:923445-927835	BSD1	BSD2	OK	646.92	540.984	-0.258002	-0.439455	0.43	0.61273	no
XLOC_003807	SOCS3	KB742551.1:286645-288511	BSD1	BSD2	OK	44.6188	60.9898	0.450917	0.462353	0.3718	0.558958	no
XLOC_003847	FASN	KB742551.1:579680-619388	BSD1	BSD2	OK	16.053	19.2356	0.260939	0.424362	0.4582	0.637131	no
XLOC_003861	SHMT1	KB742553.1:2-5441	BSD1	BSD2	OK	10.4166	12.3372	0.244137	0.377589	0.5205	0.689734	no
XLOC_003909	HMGCR	KB742554.1:780808-795523	BSD1	BSD2	OK	17.3145	16.6621	-0.0554169	-0.0895096	0.87625	0.931509	no
XLOC_004074	MAPKAPK2	KB742563.1:716022-736374	BSD1	BSD2	OK	91.233	119.829	0.39335	0.640163	0.26745	0.454909	no
XLOC_004087	SLC41A1	KB742563.1:390714-429309	BSD1	BSD2	OK	18.5651	19.693	0.0850857	0.132246	0.8288	0.904362	no
XLOC_004187	SEC61A1	KB742569.1:405014-415006	BSD1	BSD2	OK	110.018	95.5514	-0.203384	-0.321586	0.5776	0.733953	no
XLOC_004312	NSDHL	KB742574.1:303514-314808	BSD1	BSD2	OK	13.9158	14.6081	0.0700426	0.099963	0.86105	0.922945	no
XLOC_004410	VDR	KB742577.1:17419-51081	BSD1	BSD2	OK	46.7847	51.6613	0.143049	0.177747	0.7613	0.862689	no
XLOC_004472	KCNK12	KB742580.1:351923-362790	BSD1	BSD2	OK	40.2816	25.5215	-0.658409	-0.581243	0.28865	0.476856	no
XLOC_004570	GPRC5A	KB742585.1:178465-185845	BSD1	BSD2	OK	52.783	49.7674	-0.0848737	-0.10065	0.8543	0.919349	no
XLOC_004695	KPNA2	KB742588.1:1324681-1330542	BSD1	BSD2	OK	11.6633	11.1989	-0.0586183	-0.0573777	0.92205	0.956952	no
XLOC_004973	ENSAPLG00000006823	KB742606.1:291799-346517	BSD1	BSD2	OK	33.7154	22.0442	-0.613005	-0.975207	0.0811	0.226302	no
XLOC_005019	SSR3	KB742612.1:124540-156017	BSD1	BSD2	OK	460.87	367.374	-0.327112	-0.455218	0.4371	0.61887	no
XLOC_005050	FICD	KB742615.1:13-2754	BSD1	BSD2	OK	40.3438	43.6841	0.114758	0.16911	0.76005	0.861837	no
XLOC_005201	CA8	KB742618.1:9921-56251	BSD1	BSD2	OK	431.395	305.322	-0.498678	-0.768592	0.18655	0.372099	no
XLOC_005265	ENSAPLG00000003038	KB742619.1:3637296-3705672	BSD1	BSD2	OK	6149.61	14375.9	1.22509	0.142398	0.33255	0.521883	no
XLOC_005333	ENSAPLG00000002741	KB742622.1:1147451-1155017	BSD1	BSD2	OK	86.1524	90.2853	0.0675991	0.070283	0.86025	0.922484	no
XLOC_005485	SDC1	KB742629.1:9355-32427	BSD1	BSD2	OK	126.38	120.628	-0.0672037	-0.110507	0.84495	0.913973	no
XLOC_005632	MFSD2A	KB742637.1:355454-362641	BSD1	BSD2	OK	47.0483	51.9678	0.143475	0.221158	0.70835	0.828004	no
XLOC_005639	YARS	KB742637.1:6564-11357	BSD1	BSD2	OK	39.3558	46.7664	0.248894	0.433874	0.46305	0.641407	no
XLOC_005642	RNF19B	KB742637.1:60540-66389	BSD1	BSD2	OK	44.8551	47.4644	0.0815739	0.129805	0.8261	0.902668	no
XLOC_005655	GALE	KB742637.1:404717-405236	BSD1	BSD2	OK	197.931	276.062	0.479996	0.723304	0.21225	0.401102	no
XLOC_005915	AIF1L	KB742651.1:817394-857389	BSD1	BSD2	OK	510.623	392.501	-0.379562	-0.436907	0.41815	0.602035	no
XLOC_005945	SH3GLB2	KB742651.1:105093-129140	BSD1	BSD2	OK	56.9468	49.1394	-0.212733	-0.385731	0.5177	0.687428	no
XLOC_006117	SLC9A2	KB742659.1:1762356-1810445	BSD1	BSD2	OK	161.412	73.1851	-1.14113	-1.37411	0.01515	0.0658044	no
XLOC_006463	SLC16A1	KB742677.1:571602-584190	BSD1	BSD2	OK	87.2002	97.5357	0.161599	0.244698	0.6626	0.796777	no
XLOC_006587	CLIC6	KB742682.1:76252-103550	BSD1	BSD2	OK	213.574	179.828	-0.248122	-0.381368	0.5039	0.675779	no
XLOC_006657	TGFB3	KB742685.1:381926-395809	BSD1	BSD2	OK	75.3523	64.8235	-0.217135	-0.369396	0.5328	0.69924	no
XLOC_006669	ISM2	KB742685.1:1188141-1195481	BSD1	BSD2	OK	15.2222	9.91451	-0.618561	-1.02664	0.07215	0.208226	no
XLOC_006756	DGKZ	KB742689.1:492763-536705	BSD1	BSD2	OK	45.1691	60.1526	0.413289	0.706921	0.23705	0.425314	no
XLOC_006759	GYLTL1B	KB742689.1:771419-788626	BSD1	BSD2	OK	16.6447	19.3504	0.217297	0.364479	0.5417	0.706318	no
XLOC_006762	SLC35C1	KB742689.1:837579-843931	BSD1	BSD2	OK	40.1717	39.5452	-0.0226785	-0.0391795	0.9425	0.968206	no
XLOC_006852	SGK1	KB742694.1:1063516-1069238	BSD1	BSD2	OK	427.683	274.787	-0.63823	-0.633512	0.24645	0.434393	no
XLOC_006920	ODC1	KB742696.1:650717-656641	BSD1	BSD2	OK	63.1856	56.6421	-0.157721	-0.277649	0.62625	0.770524	no
XLOC_006992	ENSAPLG00000008450	KB742701.1:49242-147435	BSD1	BSD2	OK	200.616	181.543	-0.144127	-0.238403	0.67675	0.806614	no
XLOC_007103	ANO3	KB742705.1:76957-169088	BSD1	BSD2	OK	8.28481	6.55562	-0.337735	-0.353107	0.5478	0.711141	no
XLOC_007419	ENSAPLG00000006864	KB742716.1:490387-494414	BSD1	BSD2	OK	31.318	43.7429	0.482056	0.839896	0.1531	0.33073	no
XLOC_007516	FDX1	KB742725.1:184466-195686	BSD1	BSD2	OK	58.2993	57.0475	-0.0313152	-0.0339771	0.92925	0.960819	no
XLOC_007585	ENSAPLG00000009233	KB742730.1:426706-438864	BSD1	BSD2	OK	11.6869	10.4563	-0.160514	-0.234545	0.6984	0.821235	no
XLOC_007868	CLDN10	KB742739.1:13811-98312	BSD1	BSD2	OK	710.614	529.264	-0.42508	-0.582049	0.31325	0.502482	no
XLOC_008002	VOPP1	KB742750.1:778068-838910	BSD1	BSD2	OK	390.154	415.967	0.0924248	0.158793	0.79155	0.881452	no
XLOC_008172	VSNL1	KB742764.1:1446257-1571603	BSD1	BSD2	OK	89.5854	85.0734	-0.0745554	-0.120848	0.8403	0.911062	no
XLOC_008202	AHCYL1	KB742765.1:38166-62675	BSD1	BSD2	OK	70.1944	69.5842	-0.0125949	-0.0221709	0.9689	0.982181	no
XLOC_008244	OLFM1	KB742770.1:243052-261472	BSD1	BSD2	OK	44.8349	41.3278	-0.117509	-0.108852	0.8308	0.905432	no
XLOC_008414	FGF16	KB742777.1:142448-152676	BSD1	BSD2	OK	18.6283	18.8694	0.0185548	0.0219051	0.96615	0.980758	no
XLOC_008953	CDK1	KB742802.1:526731-533314	BSD1	BSD2	OK	24.1437	24.9303	0.0462535	0.0502436	0.9212	0.956445	no
XLOC_009034	ENSAPLG00000013603	KB742804.1:597850-604114	BSD1	BSD2	OK	53.9872	46.8874	-0.203416	-0.324557	0.56755	0.726542	no
XLOC_009049	RFESD	KB742806.1:1174610-1178818	BSD1	BSD2	OK	16.6381	10.7975	-0.623801	-0.831189	0.15125	0.32804	no
XLOC_009096	KIAA1324	KB742807.1:604518-606348	BSD1	BSD2	OK	86.8083	140.741	0.697138	1.27482	0.0229	0.0907015	no
XLOC_009229	ENSAPLG00000016336	KB742809.1:700457-714314	BSD1	BSD2	OK	49.1748	50.0258	0.0247542	0.038822	0.9493	0.971834	no
XLOC_009379	ACAT2	KB742815.1:780841-786875	BSD1	BSD2	OK	31.4445	30.3477	-0.0512229	-0.0763065	0.8917	0.940022	no
XLOC_009464	ENSAPLG00000015707	KB742823.1:375714-383831	BSD1	BSD2	OK	34.1836	32.0668	-0.0922251	-0.15063	0.7874	0.879004	no
XLOC_009468	ENSAPLG00000016022	KB742823.1:453194-461658	BSD1	BSD2	OK	15.0699	20.396	0.436616	0.775245	0.1892	0.374957	no
XLOC_009502	ENSAPLG00000015972	KB742823.1:434947-439523	BSD1	BSD2	OK	58.3891	80.0023	0.454341	0.761759	0.18465	0.370371	no
XLOC_009640	ST3GAL5	KB742833.1:64353-89097	BSD1	BSD2	OK	25.4721	14.5327	-0.809613	-1.40737	0.0153	0.0662961	no
XLOC_009767	SEMA4D	KB742834.1:286690-364258	BSD1	BSD2	OK	28.8999	21.7144	-0.412413	-0.700452	0.223	0.411033	no
XLOC_009880	ATP2A2	KB742840.1:1733601-1778607	BSD1	BSD2	OK	150.648	106.228	-0.504024	-0.638425	0.25585	0.443068	no
XLOC_010186	MSMO1	KB742853.1:3286884-3293857	BSD1	BSD2	OK	67.2989	79.3673	0.237962	0.384603	0.5031	0.675195	no
XLOC_010396	SYTL4	KB742866.1:163345-173690	BSD1	BSD2	OK	62.556	64.1666	0.0366743	0.05417	0.9253	0.958638	no
XLOC_010397	TSPAN6	KB742866.1:180406-186307	BSD1	BSD2	OK	141.612	157.5	0.153411	0.215209	0.71155	0.830121	no
XLOC_010413	CA2	KB742867.1:1329685-1348422	BSD1	BSD2	OK	89.7401	111.356	0.31136	0.447846	0.4305	0.613167	no
XLOC_010429	SCNN1A	KB742870.1:20738-29075	BSD1	BSD2	OK	78.1249	111.52	0.513453	0.852598	0.1272	0.298168	no
XLOC_010491	SSFA2	KB742873.1:426696-463499	BSD1	BSD2	OK	67.6202	68.6034	0.0208273	0.0299352	0.96035	0.977509	no
XLOC_010759	SMCR8	KB742883.1:302-9305	BSD1	BSD2	OK	13.1351	17.6891	0.429431	0.749622	0.206	0.394713	no
XLOC_011006	NPTN	KB742899.1:160430-234672	BSD1	BSD2	OK	568.287	297.67	-0.932906	-1.07162	0.07435	0.212847	no
XLOC_011371	SLC7A1	KB742923.1:734956-761802	BSD1	BSD2	OK	13.8	12.2177	-0.175704	-0.311596	0.5959	0.747888	no
XLOC_011451	PDIA5	KB742929.1:3504864-3597738	BSD1	BSD2	OK	81.5652	57.8278	-0.49619	-0.703775	0.21195	0.400832	no
XLOC_011632	EXT1	KB742933.1:370486-553419	BSD1	BSD2	OK	151.825	101.501	-0.580907	-0.750562	0.21205	0.400899	no
XLOC_011688	CCDC28A	KB742937.1:909220-914216	BSD1	BSD2	OK	21.4391	22.0695	0.0418126	0.0624242	0.91455	0.953096	no
XLOC_011908	HTR1B	KB742953.1:809052-812633	BSD1	BSD2	OK	55.3963	99.6622	0.847257	1.04256	0.07885	0.221934	no
XLOC_011924	MEGF9	KB742955.1:322983-354796	BSD1	BSD2	OK	24.0977	24.0001	-0.00585376	-0.00919893	0.98755	0.992116	no
XLOC_012107	CMTM8	KB742966.1:573164-606362	BSD1	BSD2	OK	131.6	111.224	-0.242696	-0.422644	0.4694	0.646894	no
XLOC_012288	MDH1	KB742970.1:1224266-1235638	BSD1	BSD2	OK	269.748	228.982	-0.236379	-0.392721	0.49445	0.668211	no
XLOC_012396	SQLE	KB742977.1:1161225-1176622	BSD1	BSD2	OK	25.4462	24.2894	-0.0671222	-0.100421	0.86925	0.927519	no
XLOC_013128	LVRN	KB743024.1:133151-167170	BSD1	BSD2	OK	22.0255	18.3185	-0.265868	-0.431942	0.459	0.637799	no
XLOC_013330	ERLEC1	KB743040.1:2572152-2594984	BSD1	BSD2	OK	124.261	88.306	-0.492784	-0.806916	0.17015	0.352471	no
XLOC_013398	SPC25	KB743045.1:1659533-1662818	BSD1	BSD2	OK	17.525	21.0614	0.265187	0.284188	0.63265	0.775039	no
XLOC_013588	HAS2	KB743053.1:436405-455844	BSD1	BSD2	OK	16.5082	13.453	-0.295246	-0.404545	0.49065	0.664884	no
XLOC_013691	CRLS1	KB743061.1:408222-415234	BSD1	BSD2	OK	217.946	218.695	0.00494909	0.00917633	0.98735	0.992061	no
XLOC_013772	PTGER3	KB743069.1:314044-325192	BSD1	BSD2	OK	30.4187	23.0285	-0.401542	-0.732309	0.1934	0.379587	no
XLOC_013822	SEL1L3	KB743072.1:1060442-1094604	BSD1	BSD2	OK	71.2349	56.3323	-0.338622	-0.585253	0.294	0.482395	no
XLOC_014320	ST14	KB743106.1:1715289-1739328	BSD1	BSD2	OK	79.5913	105.489	0.406416	0.68816	0.2489	0.436575	no
XLOC_014424	SYT8	KB743110.1:675114-679395	BSD1	BSD2	OK	208.734	263.679	0.337113	0.473042	0.42885	0.61177	no
XLOC_014429	ENSAPLG00000012955	KB743110.1:773732-784393	BSD1	BSD2	OK	210.431	212.931	0.0170366	0.0298223	0.95865	0.97666	no
XLOC_014435	SLC22A18	KB743110.1:1647364-1705977	BSD1	BSD2	OK	21.6241	43.4891	1.00801	1.30189	0.0352	0.124281	no
XLOC_014451	PHLDA2	KB743110.1:1707132-1708617	BSD1	BSD2	OK	216.597	390.399	0.849938	1.05797	0.0711	0.206196	no
XLOC_014515	NPNT	KB743113.1:58894-115622	BSD1	BSD2	OK	53.7143	71.9643	0.421976	0.657223	0.27615	0.463988	no
XLOC_014521	OSTC	KB743113.1:972834-976960	BSD1	BSD2	OK	174.179	141.374	-0.301054	-0.50398	0.3887	0.57474	no
XLOC_014537	ETNPPL	KB743113.1:1005334-1019543	BSD1	BSD2	OK	21.9973	16.0436	-0.455333	-0.550308	0.3552	0.543655	no
XLOC_014540	PLA2G12A	KB743113.1:1456955-1461934	BSD1	BSD2	OK	693.56	299.969	-1.20921	-0.918996	0.05735	0.176815	no
XLOC_014788	CMTM4	KB743139.1:2122619-2161220	BSD1	BSD2	OK	40.9436	34.9141	-0.229831	-0.214664	0.56155	0.721796	no
XLOC_014799	HERPUD1	KB743139.1:187318-192899	BSD1	BSD2	OK	100.477	91.0478	-0.142172	-0.230404	0.687	0.813479	no
XLOC_014896	FAM20C	KB743145.1:1120499-1177246	BSD1	BSD2	OK	242.144	215.406	-0.168804	-0.284559	0.62085	0.766585	no
XLOC_014912	CHST12	KB743145.1:2728366-2843428	BSD1	BSD2	OK	209.104	172.717	-0.275814	-0.296403	0.6073	0.75621	no
XLOC_014949	ZFAND2A	KB743145.1:1891744-1894258	BSD1	BSD2	OK	56.4132	59.7474	0.0828422	0.0965784	0.8709	0.928485	no
XLOC_015115	RHOU	KB743153.1:1780031-1786520	BSD1	BSD2	OK	61.6446	37.2221	-0.727816	-1.1596	0.0443	0.146947	no
XLOC_015240	CNKSR1	KB743160.1:0-4351	BSD1	BSD2	OK	22.3294	25.2327	0.176349	0.3054	0.6183	0.764637	no
XLOC_015327	STIM1	KB743168.1:5131-52196	BSD1	BSD2	OK	52.5494	67.8809	0.369332	0.598193	0.3063	0.495198	no
XLOC_015438	SLC25A5	KB743176.1:79281-81017	BSD1	BSD2	OK	429.717	679.969	0.662083	1.04755	0.07515	0.214423	no
XLOC_015443	ENSAPLG00000014933	KB743176.1:929463-977667	BSD1	BSD2	OK	9.48717	16.4305	0.792324	1.02576	0.05755	0.177264	no
XLOC_015554	SLC35B1	KB743180.1:157707-170063	BSD1	BSD2	OK	261.836	235.881	-0.150601	-0.199752	0.7199	0.835736	no
XLOC_015603	CIAO1	KB743182.1:106376-106961	BSD1	BSD2	OK	95.6257	113.888	0.252144	0.371309	0.52465	0.692996	no
XLOC_015776	EXOC3L4	KB743197.1:4024-27942	BSD1	BSD2	OK	7.00763	5.26242	-0.413202	-0.644524	0.26225	0.449744	no
XLOC_015978	CRELD2	KB743204.1:467503-481971	BSD1	BSD2	OK	235.4	212.01	-0.150981	-0.228847	0.695	0.818863	no
XLOC_016073	SLC14A1	KB743206.1:182793-222783	BSD1	BSD2	OK	614.113	751.767	0.291782	0.232355	0.7095	0.828788	no
XLOC_016195	ASIC4	KB743216.1:38268-58159	BSD1	BSD2	OK	18.1945	24.1291	0.40727	0.660101	0.27565	0.463478	no
XLOC_016211	RAP1GAP2	KB743217.1:744360-828684	BSD1	BSD2	OK	17.4267	13.4291	-0.375934	-0.567262	0.29335	0.481712	no
XLOC_016370	SDF2L1	KB743228.1:517744-523578	BSD1	BSD2	OK	150.358	153.786	0.0325216	0.0443647	0.93585	0.964507	no
XLOC_016497	SLC9A7	KB743240.1:206533-279034	BSD1	BSD2	OK	68.1292	56.1842	-0.278107	-0.449618	0.4395	0.621001	no
XLOC_016532	SLC20A1	KB743244.1:45058-53783	BSD1	BSD2	OK	235.856	496.416	1.07364	1.35429	0.0352	0.124281	no
XLOC_016569	SRM	KB743246.1:235408-241093	BSD1	BSD2	OK	121.721	104.859	-0.215125	-0.321531	0.57735	0.733722	no
XLOC_016805	CHGA	KB743257.1:656922-667567	BSD1	BSD2	OK	22.0523	15.0364	-0.552469	-0.808069	0.16865	0.351768	no
XLOC_016887	TBXAS1	KB743260.1:2216351-2460692	BSD1	BSD2	OK	28.4135	18.5039	-0.618747	-0.749543	0.1984	0.385717	no
XLOC_017040	SMOC1	KB743275.1:616934-705737	BSD1	BSD2	OK	26.1427	25.5014	-0.0358314	-0.0480766	0.93465	0.963844	no
XLOC_017461	PNLIPRP3	KB743308.1:883858-901829	BSD1	BSD2	OK	135.483	157.3	0.215403	0.267657	0.644	0.783321	no
XLOC_018029	MGST2	KB743357.1:94251-104231	BSD1	BSD2	OK	314.623	332.524	0.0798346	0.148357	0.79825	0.885818	no
XLOC_018040	MGAT4D	KB743357.1:403330-432842	BSD1	BSD2	OK	18.1054	17.7172	-0.0312721	-0.0456052	0.9394	0.96653	no
XLOC_018244	NT5DC3	KB743378.1:577874-685264	BSD1	BSD2	OK	19.6396	16.4363	-0.256884	-0.317994	0.61285	0.760398	no
XLOC_018681	INADL	KB743412.1:863906-1011581	BSD1	BSD2	OK	40.1024	28.727	-0.481282	-0.48342	0.2303	0.418201	no
XLOC_018683	HOOK1	KB743412.1:1671983-1696349	BSD1	BSD2	OK	15.9885	14.7954	-0.111888	-0.191321	0.7484	0.85431	no
XLOC_018869	BCAT1	KB743435.1:2569202-2631451	BSD1	BSD2	OK	7.69611	6.59789	-0.222125	-0.265133	0.62815	0.771968	no
XLOC_019021	TTC19	KB743446.1:516171-519888	BSD1	BSD2	OK	316.98	177.025	-0.84044	-1.20192	0.0446	0.147599	no
XLOC_019144	ENSAPLG00000015546	KB743456.1:612487-634343	BSD1	BSD2	OK	23.8457	18.8022	-0.342828	-0.513989	0.39465	0.580165	no
XLOC_019291	NBEAL2	KB743471.1:110550-128581	BSD1	BSD2	OK	18.7323	23.0138	0.296971	0.500061	0.40685	0.591656	no
XLOC_019315	SNORD56	KB743473.1:17021-18592	BSD1	BSD2	OK	151.263	204.227	0.433113	0.790222	0.1895	0.375311	no
XLOC_019319	IRF6	KB743473.1:44174-51619	BSD1	BSD2	OK	118.963	100.246	-0.24697	-0.451476	0.4343	0.616474	no
XLOC_019373	HS3ST6	KB743477.1:46352-75589	BSD1	BSD2	OK	13.8187	13.6088	-0.0220856	-0.0270974	0.96355	0.979322	no
XLOC_019380	PHACTR4	KB743479.1:6373-66721	BSD1	BSD2	OK	74.0271	55.3426	-0.419662	-0.713707	0.23315	0.421001	no
XLOC_019562	SCUBE3	KB743510.1:269611-303331	BSD1	BSD2	OK	13.2378	12.9985	-0.0263195	-0.0316497	0.95085	0.972609	no
XLOC_019632	MIF	KB743518.1:123039-131441	BSD1	BSD2	OK	440.777	395.059	-0.157979	-0.277148	0.62015	0.766056	no
XLOC_019651	ENSAPLG00000009152	KB743518.1:589912-617984	BSD1	BSD2	OK	19.9059	14.9524	-0.412823	-0.582037	0.31005	0.499121	no
XLOC_019739	MME	KB743525.1:1164664-1204065	BSD1	BSD2	OK	10.5154	17.3266	0.720481	0.771565	0.1564	0.335401	no
XLOC_019747	ERICH6	KB743525.1:412255-421767	BSD1	BSD2	OK	46.186	44.9776	-0.0382488	-0.0676761	0.90615	0.948219	no
XLOC_019822	WNT9A	KB743530.1:556959-577504	BSD1	BSD2	OK	6.75023	9.4709	0.488565	0.687919	0.20955	0.39835	no
XLOC_019852	RHEB	KB743531.1:287285-310505	BSD1	BSD2	OK	90.0292	78.2558	-0.202194	-0.353311	0.536	0.701764	no
XLOC_019982	ENSAPLG00000002626	KB743544.1:63641-73250	BSD1	BSD2	OK	5.96278	11.2636	0.917611	1.3183	0.03305	0.118818	no
XLOC_020030	RPN2	KB743547.1:145535-165189	BSD1	BSD2	OK	195.017	180.719	-0.109852	-0.181544	0.74795	0.854037	no
XLOC_020300	GPT2	KB743571.1:278651-296145	BSD1	BSD2	OK	54.537	46.879	-0.218295	-0.337867	0.58345	0.738363	no
XLOC_020445	ENSAPLG00000008364	KB743581.1:190076-203715	BSD1	BSD2	OK	34.9046	38.2053	0.130356	0.193691	0.73775	0.847538	no
XLOC_020448	ENSAPLG00000007497	KB743581.1:156852-181680	BSD1	BSD2	OK	54.6337	48.4321	-0.173827	-0.291823	0.58755	0.74167	no
XLOC_020458	CYC	KB743583.1:197301-198862	BSD1	BSD2	OK	282.11	237.62	-0.247605	-0.412381	0.4685	0.646113	no
XLOC_020627	PTPRR	KB743608.1:228586-359018	BSD1	BSD2	OK	6.91443	8.68325	0.328626	0.377677	0.4951	0.66872	no
XLOC_020672	HSPA5	KB743610.1:490678-494356	BSD1	BSD2	OK	1142.93	861.763	-0.407379	-0.324193	0.56385	0.723598	no
XLOC_020724	KCTD9	KB743612.1:628915-638039	BSD1	BSD2	OK	60.9853	60.8139	-0.00405936	-0.00603034	0.99145	0.99454	no
XLOC_020852	UGT8	KB743632.1:179717-320920	BSD1	BSD2	OK	63.3097	78.3103	0.306775	0.498708	0.3846	0.570949	no
XLOC_021125	KIAA0226L	KB743653.1:209016-230395	BSD1	BSD2	OK	40.7914	39.2116	-0.0569829	-0.0907321	0.8742	0.930436	no
XLOC_021518	SLC41A3	KB743709.1:599259-624750	BSD1	BSD2	OK	98.1304	78.1007	-0.329365	-0.459209	0.4752	0.651771	no
XLOC_021554	CDKL2	KB743713.1:1379935-1394819	BSD1	BSD2	OK	25.91	25.2729	-0.0359199	-0.0481558	0.93135	0.961986	no
XLOC_021577	ENSAPLG00000003704	KB743713.1:1768443-1769313	BSD1	BSD2	OK	26.772	23.4671	-0.190085	-0.214841	0.70025	0.822501	no
XLOC_021669	GBF1	KB743728.1:259523-357427	BSD1	BSD2	OK	43.0241	35.3153	-0.284848	-0.474816	0.4097	0.594368	no
XLOC_021931	KIAA0319L	KB743762.1:3352-34522	BSD1	BSD2	OK	27.4307	30.9946	0.176227	0.298912	0.58595	0.740364	no
XLOC_022012	TBRG4	KB743777.1:2278-7654	BSD1	BSD2	OK	95.8735	119.342	0.315895	0.579253	0.34265	0.531833	no
XLOC_022222	ATP2B2	KB743814.1:524345-846224	BSD1	BSD2	OK	91.7215	70.0591	-0.388689	-0.297885	0.6346	0.776364	no
XLOC_022374	KCNK1	KB743832.1:357651-392567	BSD1	BSD2	OK	67.6432	47.3881	-0.513419	-0.888039	0.12505	0.295925	no
XLOC_022460	ENSAPLG00000007701	KB743855.1:238846-244121	BSD1	BSD2	OK	153.54	118.007	-0.379734	-0.611599	0.2786	0.466521	no
XLOC_022465	ENSAPLG00000009859	KB743855.1:445237-484304	BSD1	BSD2	OK	65.233	42.7785	-0.608718	-0.770722	0.22195	0.410077	no
XLOC_022746	INSIG1	KB743896.1:1051261-1060087	BSD1	BSD2	OK	72.0217	73.4975	0.0292642	0.0451185	0.93945	0.966551	no
XLOC_023197	NPR3	KB743964.1:312304-354571	BSD1	BSD2	OK	15.1719	16.7469	0.142489	0.263101	0.6471	0.785412	no
XLOC_023229	GAL3ST1	KB743972.1:20974-28093	BSD1	BSD2	OK	16.241	14.1969	-0.194068	-0.296845	0.6265	0.770707	no
XLOC_023249	SLC33A1	KB743975.1:1202-12445	BSD1	BSD2	OK	79.5458	73.0566	-0.122771	-0.190405	0.7383	0.84787	no
XLOC_023337	TAF5	KB744008.1:41364-54147	BSD1	BSD2	OK	35.7485	33.115	-0.110398	-0.190267	0.74015	0.84898	no
XLOC_023433	PTGER2	KB744026.1:2342-6163	BSD1	BSD2	OK	16.2265	31.4622	0.95527	1.46475	0.01645	0.0702166	no
XLOC_023440	GNPNAT1	KB744026.1:126241-131277	BSD1	BSD2	OK	75.4154	48.4989	-0.636905	-0.999182	0.0683	0.200347	no
XLOC_023504	ATP12A	KB744031.1:296986-316454	BSD1	BSD2	OK	13.9639	14.2123	0.0254338	0.0355641	0.9505	0.972374	no
XLOC_023806	SLC25A20	KB744074.1:1021440-1052967	BSD1	BSD2	OK	47.0632	39.1477	-0.265674	-0.422864	0.4708	0.647921	no
XLOC_023814	USP19	KB744074.1:1174266-1187737	BSD1	BSD2	OK	62.4759	100.954	0.692323	1.16516	0.0665	0.196502	no
XLOC_023907	HMGCS1	KB744087.1:36527-43766	BSD1	BSD2	OK	65.5996	61.0266	-0.10425	-0.149164	0.80745	0.89139	no
XLOC_024092	ENSAPLG00000000641	KB744106.1:22036-45507	BSD1	BSD2	OK	11.7853	9.65789	-0.28721	-0.367614	0.5144	0.684567	no
XLOC_024140	STARD5	KB744113.1:697149-702058	BSD1	BSD2	OK	24.884	22.256	-0.161026	-0.245919	0.67685	0.806674	no
XLOC_024213	ACLY	KB744132.1:61899-84539	BSD1	BSD2	OK	86.0504	87.3292	0.0212834	0.0330356	0.95445	0.974501	no
XLOC_024227	ENSAPLG00000000921	KB744134.1:117539-120087	BSD1	BSD2	OK	14.9454	13.0187	-0.19912	-0.277293	0.615	0.762133	no
XLOC_024254	RAB3B	KB744139.1:97772-149317	BSD1	BSD2	OK	24.523	31.5017	0.361294	0.487286	0.3779	0.564725	no
XLOC_024321	VILL	KB744154.1:327299-360784	BSD1	BSD2	OK	110.264	160.981	0.545928	0.744018	0.19885	0.386239	no
XLOC_024442	HSD17B7	KB744174.1:97467-101997	BSD1	BSD2	OK	20.2453	24.9365	0.300673	0.445658	0.4245	0.607818	no
XLOC_024444	UAP1	KB744174.1:112713-117707	BSD1	BSD2	OK	75.214	86.5688	0.202846	0.329062	0.57585	0.732641	no
XLOC_024672	ENSAPLG00000006069	KB744208.1:525144-557738	BSD1	BSD2	OK	39.7259	39.4827	-0.00885858	-0.013912	0.98155	0.988876	no
XLOC_024773	ENSAPLG00000011256	KB744224.1:61203-62603	BSD1	BSD2	OK	55.7642	58.4897	0.0688443	0.0963592	0.8788	0.93292	no
XLOC_024853	GNE	KB744240.1:267024-284348	BSD1	BSD2	OK	18.9103	19.8442	0.0695455	0.0922303	0.8669	0.926284	no
XLOC_024866	NR4A3	KB744243.1:435636-461614	BSD1	BSD2	OK	12.5688	6.43072	-0.966789	-1.35878	0.016	0.0686686	no
XLOC_024987	DDOST	KB744266.1:293773-298384	BSD1	BSD2	OK	310.686	322.621	0.0543826	0.089578	0.875	0.930875	no
XLOC_025167	RPS27L	KB744306.1:949054-952164	BSD1	BSD2	OK	99.6244	169.607	0.767628	1.24759	0.0251	0.0971257	no
XLOC_025261	TNFRSF6B	KB744325.1:170712-179755	BSD1	BSD2	OK	126.522	134.61	0.0893973	0.128692	0.8185	0.897964	no
XLOC_025443	UCK2	KB744349.1:259875-274703	BSD1	BSD2	OK	228.632	182.843	-0.322417	-0.446008	0.46725	0.644986	no
XLOC_025531	FDFT1	KB744359.1:15507-24965	BSD1	BSD2	OK	36.4482	65.0521	0.835747	1.28194	0.0296	0.109592	no
XLOC_025605	MGAT1	KB744399.1:3894-4609	BSD1	BSD2	OK	190.393	223.524	0.231452	0.407784	0.4711	0.648245	no
XLOC_025681	PPA1	KB744430.1:325882-333844	BSD1	BSD2	OK	465.023	311.319	-0.578907	-0.870568	0.1374	0.310481	no
XLOC_025790	MAP7D2	KB744451.1:26126-94170	BSD1	BSD2	OK	32.2175	42.3855	0.395725	0.687963	0.24045	0.428734	no
XLOC_025898	SLC25A24	KB744465.1:1321439-1334440	BSD1	BSD2	OK	77.182	68.5463	-0.171185	-0.241163	0.68115	0.809464	no
XLOC_026966	ANKRD22	KB744772.1:226209-242074	BSD1	BSD2	OK	53.5128	43.0201	-0.314875	-0.44102	0.45665	0.635828	no
XLOC_027135	ATP1B1	KB744839.1:4890-16323	BSD1	BSD2	OK	1050.9	1097.98	0.0632293	0.0691829	0.90655	0.948408	no
XLOC_027855	ESRP1	KB745269.1:362-29071	BSD1	BSD2	OK	12.0632	7.38831	-0.707297	-1.05623	0.068	0.19972	no
XLOC_027858	PDP1	KB745269.1:268814-281777	BSD1	BSD2	OK	39.0247	29.0105	-0.427811	-0.621944	0.29475	0.4831	no
XLOC_028189	KRT23	KB745531.1:166746-178451	BSD1	BSD2	OK	41.1855	36.0855	-0.190717	-0.197949	0.70695	0.827091	no
XLOC_028267	MAP7	KB745610.1:1561-120802	BSD1	BSD2	OK	51.0467	35.9857	-0.504393	-0.687508	0.24145	0.429507	no
XLOC_028399	SLC37A1	KB745737.1:91027-126715	BSD1	BSD2	OK	52.0155	39.9516	-0.38069	-0.659956	0.25935	0.446655	no
XLOC_028409	NR4A1	KB745747.1:3423-5511	BSD1	BSD2	OK	29.4957	36.4207	0.304256	0.416653	0.502	0.674228	no
XLOC_028509	C1orf43	KB745837.1:51902-54570	BSD1	BSD2	OK	69.6305	72.5471	0.0592002	0.10413	0.85995	0.922322	no
XLOC_028791	ENSAPLG00000014159	KB746192.1:2976-14086	BSD1	BSD2	OK	70.5329	60.5928	-0.21915	-0.374634	0.50625	0.677726	no
XLOC_028830	MAPK6	KB746221.1:182064-196127	BSD1	BSD2	OK	81.592	83.5137	0.0335852	0.0519951	0.93315	0.962979	no
XLOC_029361	RHOV	KB747070.1:64531-70898	BSD1	BSD2	OK	50.2309	57.6252	0.198126	0.331178	0.5532	0.715316	no
XLOC_029474	PBK	KB747284.1:89-5084	BSD1	BSD2	OK	18.5919	11.6984	-0.668367	-0.73373	0.2208	0.409263	no
XLOC_029511	C2orf40	KB747347.1:91130-95178	BSD1	BSD2	OK	74.5031	84.7218	0.185432	0.239867	0.67795	0.807525	no
XLOC_029658	EPT1	KB747829.1:377-18981	BSD1	BSD2	OK	22.0905	23.681	0.100304	0.169169	0.7674	0.866362	no
XLOC_029749	ATP2C2	KB748162.1:73373-117646	BSD1	BSD2	OK	35.2435	25.4833	-0.467804	-0.511282	0.3696	0.556961	no
XLOC_029935	ENSAPLG00000010477	KB748974.1:80686-87215	BSD1	BSD2	OK	24.9183	21.9815	-0.180919	-0.300181	0.5942	0.746599	no
XLOC_030151	ENSAPLG00000014528	KB750153.1:3745-7851	BSD1	BSD2	OK	41.4036	45.3066	0.129966	0.196518	0.7243	0.838683	no
XLOC_030777	MRPL16	KB754413.1:11-596	BSD1	BSD2	OK	106.472	104.876	-0.021789	-0.0357692	0.9525	0.973445	no
XLOC_030970	ENSAPLG00000014142	KB755687.1:0-579	BSD1	BSD2	OK	524.392	736.913	0.490848	0.881991	0.15455	0.332843	no
XLOC_000024	FAM132A	KB742382.1:293895-321678	BSD1	BSD2	OK	6.51689	3.35711	-0.956962	-1.10336	0.04045	0.137861	no
XLOC_000054	PRRX1	KB742383.1:160299-197868	BSD1	BSD2	OK	26.4804	22.6596	-0.224804	-0.347622	0.55315	0.715301	no
XLOC_000159	ENSAPLG00000006691	KB742388.1:1890426-1967325	BSD1	BSD2	OK	4.11361	2.17959	-0.916347	-1.35922	0.0175	0.0737185	no
XLOC_000544	ENSAPLG00000004953	KB742406.1:1061108-1069452	BSD1	BSD2	OK	8.24778	6.55196	-0.332078	-0.388696	0.5137	0.68393	no
XLOC_000739	COLEC12	KB742418.1:1852156-1938399	BSD1	BSD2	OK	3.69054	2.06125	-0.840312	-1.05881	0.06295	0.189	no
XLOC_000821	TBC1D4	KB742423.1:1010790-1063436	BSD1	BSD2	OK	5.32693	3.06059	-0.799496	-1.0555	0.0761	0.216301	no
XLOC_000851	OSBPL1A	KB742424.1:37273-115279	BSD1	BSD2	OK	9.84356	8.0052	-0.298242	-0.449153	0.44185	0.62293	no
XLOC_001032	MOXD1	KB742432.1:243936-286251	BSD1	BSD2	OK	7.81209	5.076	-0.622017	-0.770051	0.16955	0.351851	no
XLOC_001062	TMEM200A	KB742432.1:1164007-1170328	BSD1	BSD2	OK	4.73084	2.405	-0.976056	-1.26281	0.03065	0.112437	no
XLOC_001264	CD109	KB742441.1:409924-495070	BSD1	BSD2	OK	2.36017	1.79225	-0.397121	-0.602067	0.28785	0.476001	no
XLOC_001364	BMF	KB742443.1:477169-499635	BSD1	BSD2	OK	8.45994	6.92169	-0.289523	-0.435927	0.4445	0.625246	no
XLOC_001548	JMY	KB742448.1:1755126-1807736	BSD1	BSD2	OK	3.51388	3.87931	0.142734	0.210628	0.7119	0.830321	no
XLOC_001832	RND3	KB742462.1:257303-266018	BSD1	BSD2	OK	3.56041	1.9035	-0.903388	-0.907924	0.11555	0.283783	no
XLOC_001980	SNAI2	KB742466.1:1203294-1207088	BSD1	BSD2	OK	4.23085	3.77618	-0.164017	-0.164872	0.7645	0.864533	no
XLOC_002052	RIN2	KB742470.1:9827-97515	BSD1	BSD2	OK	16.2662	12.0112	-0.437505	-0.756708	0.18565	0.371494	no
XLOC_002198	RGS1	KB742477.1:489918-493174	BSD1	BSD2	OK	8.54248	6.16477	-0.470608	-0.472555	0.3951	0.580609	no
XLOC_002242	CTSZ	KB742479.1:1541187-1556287	BSD1	BSD2	OK	128.463	117.032	-0.134449	-0.20123	0.7297	0.842229	no
XLOC_002398	TMEM123	KB742481.1:600283-616962	BSD1	BSD2	OK	13.0424	9.82337	-0.408917	-0.555026	0.32805	0.517161	no
XLOC_002508	ASAP1	KB742483.1:3453051-3599742	BSD1	BSD2	OK	4.30871	2.97304	-0.535316	-0.774566	0.18685	0.372503	no
XLOC_002558	LRP12	KB742485.1:903202-927733	BSD1	BSD2	OK	13.9429	11.9896	-0.217737	-0.378909	0.51595	0.685898	no
XLOC_002704	LY86	KB742490.1:1333404-1358860	BSD1	BSD2	OK	38.0406	25.8619	-0.556707	-0.805162	0.17365	0.356854	no
XLOC_002850	PPP1R12A	KB742497.1:1591624-1673443	BSD1	BSD2	OK	24.8392	16.9845	-0.5484	-1.00471	0.0843	0.232654	no
XLOC_002953	TRPC1	KB742505.1:632082-652474	BSD1	BSD2	OK	6.09896	4.13296	-0.561388	-0.744462	0.19685	0.383912	no
XLOC_003357	RAB31	KB742524.1:368201-409836	BSD1	BSD2	OK	10.5684	8.25129	-0.357063	-0.560259	0.3077	0.496706	no
XLOC_003389	EZH1	KB742525.1:1642-12801	BSD1	BSD2	OK	6.98326	8.08843	0.211958	0.329219	0.5492	0.712231	no
XLOC_003420	MITF	KB742527.1:803748-885295	BSD1	BSD2	OK	5.93453	6.49181	0.129489	0.202089	0.7222	0.83732	no
XLOC_003472	JADE2	KB742531.1:149530-199591	BSD1	BSD2	OK	13.2366	18.8432	0.509509	0.75608	0.179	0.363183	no
XLOC_003803	TIMP2	KB742551.1:205933-207537	BSD1	BSD2	OK	82.6868	60.5174	-0.450306	-0.738125	0.20095	0.388897	no
XLOC_003827	C1QTNF1	KB742551.1:187785-191229	BSD1	BSD2	OK	18.2785	16.9155	-0.111807	-0.0772639	0.87535	0.931003	no
XLOC_004025	SOGA1	KB742559.1:422689-435581	BSD1	BSD2	OK	1.26877	1.32112	0.0583326	0.06202	0.9149	0.953277	no
XLOC_004184	PODXL2	KB742569.1:218829-239864	BSD1	BSD2	OK	2.04439	2.35636	0.204892	0.2598	0.6355	0.777011	no
XLOC_004229	ZEB2	KB742571.1:234021-346876	BSD1	BSD2	OK	9.70013	5.5265	-0.811638	-1.27723	0.03505	0.123883	no
XLOC_004238	ARHGAP15	KB742571.1:647415-980466	BSD1	BSD2	OK	1.16591	0.992109	-0.232883	-0.20725	0.71205	0.830451	no
XLOC_004302	ENSAPLG00000001241	KB742574.1:419923-445958	BSD1	BSD2	OK	17.0074	15.4999	-0.133908	-0.155475	0.78265	0.876008	no
XLOC_004414	MAFB	KB742578.1:114565-117833	BSD1	BSD2	OK	4.64797	4.53281	-0.036194	-0.0462334	0.9344	0.96374	no
XLOC_004586	ENSAPLG00000006049	KB742585.1:1362223-1369909	BSD1	BSD2	OK	4.98169	4.1492	-0.263804	-0.270164	0.63515	0.776774	no
XLOC_004664	SCPEP1	KB742588.1:477589-487812	BSD1	BSD2	OK	25.0033	19.4497	-0.362373	-0.599167	0.2787	0.466616	no
XLOC_004796	PLXNC1	KB742595.1:1265061-1334194	BSD1	BSD2	OK	9.21231	8.08745	-0.187878	-0.289048	0.61035	0.758515	no
XLOC_004842	ENSAPLG00000003459	KB742597.1:468372-501145	BSD1	BSD2	OK	14.7573	10.591	-0.478589	-0.694255	0.22485	0.412836	no
XLOC_004885	GHR	KB742602.1:577627-671165	BSD1	BSD2	OK	7.07441	7.06822	-0.00126328	-0.00190299	0.99645	0.997627	no
XLOC_004891	SEPP1	KB742602.1:689408-715004	BSD1	BSD2	OK	29.3564	30.0672	0.034512	0.0573098	0.9218	0.956831	no
XLOC_005212	ENSAPLG00000003497	KB742619.1:497505-532528	BSD1	BSD2	OK	6.17675	4.45611	-0.471065	-0.768813	0.1656	0.348172	no
XLOC_005234	RASGEF1B	KB742619.1:3373293-3518160	BSD1	BSD2	OK	3.52815	3.45434	-0.0305041	-0.0341452	0.94965	0.971941	no
XLOC_005260	ANTXR2	KB742619.1:2957784-3070205	BSD1	BSD2	OK	21.2148	12.932	-0.714121	-1.23314	0.03215	0.116438	no
XLOC_005262	PKD2	KB742619.1:3603472-3620149	BSD1	BSD2	OK	7.07483	6.74148	-0.0696299	-0.101982	0.8593	0.922044	no
XLOC_005271	PTPN13	KB742619.1:3825938-3911368	BSD1	BSD2	OK	1.17653	0.932943	-0.334677	-0.374306	0.50175	0.674032	no
XLOC_005579	ARHGAP25	KB742633.1:161166-183618	BSD1	BSD2	OK	1.51251	0.892889	-0.760391	-0.763185	0.1795	0.363833	no
XLOC_005581	ANTXR1	KB742633.1:260058-375804	BSD1	BSD2	OK	2.42539	2.36971	-0.033505	-0.0310535	0.9574	0.976053	no
XLOC_005582	RASSF2	KB742633.1:31032-44887	BSD1	BSD2	OK	17.4455	11.4948	-0.601883	-0.94316	0.10245	0.26419	no
XLOC_005758	SNCAIP	KB742643.1:74688-164212	BSD1	BSD2	OK	2.92982	1.90121	-0.623891	-0.642972	0.2734	0.461123	no
XLOC_005861	CACNB2	KB742650.1:534785-792249	BSD1	BSD2	OK	1.70914	0.825766	-1.04947	-0.731101	0.202	0.390155	no
XLOC_005867	PLXDC2	KB742650.1:1225261-1455468	BSD1	BSD2	OK	5.32285	3.14365	-0.759757	-0.734426	0.244	0.432023	no
XLOC_005953	FNBP1	KB742651.1:418785-515005	BSD1	BSD2	OK	18.5568	12.9916	-0.514376	-0.882637	0.1549	0.33332	no
XLOC_006014	ABCA1	KB742652.1:1463775-1540398	BSD1	BSD2	OK	1.51583	1.39409	-0.120789	-0.16379	0.7845	0.877087	no
XLOC_006353	PLCE1	KB742671.1:550753-695415	BSD1	BSD2	OK	1.9719	1.89573	-0.05683	-0.0649255	0.9098	0.950413	no
XLOC_006467	PPP1R12B	KB742677.1:1254166-1340282	BSD1	BSD2	OK	13.9132	9.23537	-0.591217	-0.994591	0.09425	0.249865	no
XLOC_006538	ENSAPLG00000006519	KB742680.1:306626-470029	BSD1	BSD2	OK	1.27275	0.798124	-0.673261	-0.829309	0.1482	0.323709	no
XLOC_006793	OLFML1	KB742690.1:511241-518483	BSD1	BSD2	OK	1.63957	1.43348	-0.193793	-0.1848	0.7494	0.854873	no
XLOC_006802	ITGA9	KB742690.1:1647151-1873098	BSD1	BSD2	OK	2.69715	2.47948	-0.121404	-0.17326	0.76195	0.863034	no
XLOC_006911	KCNF1	KB742696.1:885254-888111	BSD1	BSD2	OK	2.65323	1.03937	-1.35205	-1.14258	0.04935	0.158715	no
XLOC_006994	CDKL5	KB742701.1:373742-460612	BSD1	BSD2	OK	1.48416	1.43913	-0.0444495	-0.0523262	0.92935	0.960861	no
XLOC_007058	ENSAPLG00000011465	KB742702.1:797795-848010	BSD1	BSD2	OK	3.02479	3.02305	-0.000832288	-0.000938287	0.9988	0.999201	no
XLOC_007131	LCAT	KB742706.1:55067-61246	BSD1	BSD2	OK	7.42385	7.88988	0.0878348	0.114991	0.83965	0.910647	no
XLOC_007166	CYBB	KB742710.1:160139-180464	BSD1	BSD2	OK	1.35401	1.21941	-0.151061	-0.146892	0.78885	0.879865	no
XLOC_007205	KLHL6	KB742711.1:1667339-1688110	BSD1	BSD2	OK	1.63903	1.41809	-0.208896	-0.196296	0.736	0.84648	no
XLOC_007226	YEATS2	KB742711.1:1583285-1628619	BSD1	BSD2	OK	14.5299	14.829	0.0293933	0.0496954	0.9315	0.96208	no
XLOC_007773	ENSAPLG00000002251	KB742736.1:707163-710641	BSD1	BSD2	OK	45.0395	55.2845	0.295685	0.416525	0.45885	0.637686	no
XLOC_007884	ENSAPLG00000004714	KB742740.1:396059-407468	BSD1	BSD2	OK	1.37664	0.768644	-0.840758	-0.716139	0.1944	0.380823	no
XLOC_007991	GLI3	KB742750.1:1604885-1801104	BSD1	BSD2	OK	1.1959	0.799242	-0.581391	-0.627184	0.2692	0.456742	no
XLOC_008160	OSR1	KB742764.1:548920-557014	BSD1	BSD2	OK	2.83056	2.92416	0.0469317	0.0441791	0.93745	0.96545	no
XLOC_008287	MEOX2	KB742773.1:2006223-2059683	BSD1	BSD2	OK	1.16748	0.826394	-0.498501	-0.36866	0.5153	0.685314	no
XLOC_008422	CAPN6	KB742777.1:694327-762781	BSD1	BSD2	OK	1.32304	1.15343	-0.197927	-0.210066	0.70475	0.825567	no
XLOC_008619	ENSAPLG00000013821	KB742782.1:377089-398934	BSD1	BSD2	OK	38.3872	28.8821	-0.410452	-0.446764	0.43115	0.613708	no
XLOC_008700	SUSD1	KB742791.1:54103-98437	BSD1	BSD2	OK	3.61403	2.27827	-0.66567	-0.725508	0.21045	0.399422	no
XLOC_008764	PIK3CD	KB742794.1:78563-111609	BSD1	BSD2	OK	1.06583	0.781415	-0.447823	-0.393891	0.49705	0.670265	no
XLOC_008788	EDN2	KB742797.1:1489774-1495387	BSD1	BSD2	OK	4.56005	3.57681	-0.350377	-0.420412	0.4493	0.629302	no
XLOC_008796	SDC3	KB742797.1:855469-864098	BSD1	BSD2	OK	6.09363	5.67853	-0.101785	-0.15786	0.77525	0.871334	no
XLOC_008904	FAT4	KB742801.1:1462740-1606315	BSD1	BSD2	OK	2.34488	1.99627	-0.232203	-0.274805	0.64235	0.782099	no
XLOC_008910	ANXA5	KB742801.1:33175-55597	BSD1	BSD2	OK	94.4407	68.3254	-0.466985	-0.842969	0.14795	0.323359	no
XLOC_009007	SLC1A6	KB742803.1:128084-146146	BSD1	BSD2	OK	2.57735	2.05971	-0.323444	-0.285823	0.61945	0.765497	no
XLOC_009278	WWC3	KB742810.1:1142879-1202776	BSD1	BSD2	OK	2.55905	1.63207	-0.648902	-0.694775	0.22935	0.4172	no
XLOC_009288	ARHGAP6	KB742810.1:1703209-1863967	BSD1	BSD2	OK	4.20409	2.33439	-0.848747	-1.11315	0.0572	0.176491	no
XLOC_009387	UTRN	KB742815.1:66943-432371	BSD1	BSD2	OK	9.85149	6.44678	-0.611763	-0.922779	0.10665	0.271172	no
XLOC_009471	CDC42	KB742823.1:607236-617027	BSD1	BSD2	OK	20.6105	14.2477	-0.532649	-0.728448	0.2035	0.392089	no
XLOC_009665	AFAP1	KB742833.1:5104940-5176115	BSD1	BSD2	OK	3.14009	2.88233	-0.123571	-0.156364	0.78985	0.880443	no
XLOC_009692	CPZ	KB742833.1:4466370-4501916	BSD1	BSD2	OK	5.68401	3.33157	-0.770706	-0.774228	0.18165	0.366729	no
XLOC_009828	SCARF2	KB742840.1:510118-522331	BSD1	BSD2	OK	3.70938	3.37568	-0.136001	-0.181576	0.76185	0.862996	no
XLOC_009977	PREX1	KB742845.1:1399632-1513387	BSD1	BSD2	OK	1.81821	1.43804	-0.338417	-0.470928	0.41735	0.601297	no
XLOC_010127	FBLN2	KB742849.1:772971-867607	BSD1	BSD2	OK	8.0658	7.6889	-0.0690406	-0.104474	0.8574	0.920943	no
XLOC_010141	GNAQ	KB742850.1:121188-208420	BSD1	BSD2	OK	6.85075	7.31973	0.0955282	0.156102	0.7885	0.879634	no
XLOC_010159	ENSAPLG00000011174	KB742851.1:664953-672632	BSD1	BSD2	OK	26.4621	17.8435	-0.56853	-0.865841	0.14755	0.322838	no
XLOC_010187	CPE	KB742853.1:3340460-3359605	BSD1	BSD2	OK	6.86535	4.95922	-0.469222	-0.658669	0.25025	0.437754	no
XLOC_010261	IL2RG	KB742855.1:721064-722936	BSD1	BSD2	OK	9.28595	7.61587	-0.286041	-0.346111	0.56175	0.721924	no
XLOC_010365	GNAI1	KB742864.1:638908-674463	BSD1	BSD2	OK	17.267	9.17662	-0.911981	-1.3045	0.0258	0.0991893	no
XLOC_010446	ENO2	KB742870.1:377728-387403	BSD1	BSD2	OK	1.83812	1.99583	0.118756	0.115717	0.84485	0.91391	no
XLOC_010478	DAAM2	KB742871.1:14414-212607	BSD1	BSD2	OK	4.7913	2.69537	-0.829935	-1.15717	0.0479	0.155275	no
XLOC_010502	NRP2	KB742873.1:1961696-2046207	BSD1	BSD2	OK	13.4783	8.39677	-0.682728	-0.751671	0.19505	0.381613	no
XLOC_010539	KLF7	KB742873.1:2391196-2424460	BSD1	BSD2	OK	1.96959	2.40392	0.28749	0.31529	0.5037	0.67563	no
XLOC_010912	NTRK3	KB742888.1:78050-271686	BSD1	BSD2	OK	2.34448	1.72436	-0.443206	-0.466584	0.44955	0.629537	no
XLOC_010936	MYLIP	KB742889.1:55936-69396	BSD1	BSD2	OK	42.1292	36.9723	-0.188374	-0.342863	0.55065	0.713441	no
XLOC_011087	CTSL1	KB742900.1:458879-463176	BSD1	BSD2	OK	242.214	205.474	-0.237327	-0.417944	0.4601	0.63878	no
XLOC_011284	MAMDC2	KB742918.1:428203-475523	BSD1	BSD2	OK	4.23103	2.37433	-0.833487	-0.956435	0.10265	0.264469	no
XLOC_011375	TNFSF10	KB742924.1:1031500-1040042	BSD1	BSD2	OK	6.96109	5.95159	-0.226037	-0.328585	0.55315	0.715301	no
XLOC_011542	CD2	KB742931.1:1236402-1249039	BSD1	BSD2	OK	2.29683	1.85848	-0.305522	-0.285546	0.63915	0.77982	no
XLOC_011562	RCSD1	KB742931.1:818156-858162	BSD1	BSD2	OK	3.42779	2.40601	-0.510635	-0.650455	0.26255	0.450021	no
XLOC_011630	TNFRSF11B	KB742933.1:66671-83154	BSD1	BSD2	OK	3.96586	3.11609	-0.347895	-0.390081	0.4823	0.657656	no
XLOC_011799	CD200	KB742943.1:2007542-2024737	BSD1	BSD2	OK	7.66321	4.89626	-0.646268	-0.892396	0.1239	0.294369	no
XLOC_012500	MAF	KB742984.1:2326680-2386175	BSD1	BSD2	OK	2.4973	4.11483	0.720466	0.543878	0.2077	0.396477	no
XLOC_012652	TRPC4	KB742992.1:652018-813394	BSD1	BSD2	OK	2.25581	1.11402	-1.01788	-1.1513	0.0413	0.139886	no
XLOC_012852	GPRC5B	KB743005.1:2065877-2120762	BSD1	BSD2	OK	1.37308	1.02941	-0.415604	-0.39078	0.486	0.660805	no
XLOC_013254	CCDC3	KB743037.1:749988-790432	BSD1	BSD2	OK	1.23178	0.702176	-0.810845	-0.632794	0.24545	0.43349	no
XLOC_013295	EFEMP1	KB743040.1:1753453-1802089	BSD1	BSD2	OK	38.1171	23.3095	-0.709523	-1.25566	0.02495	0.0966721	no
XLOC_013298	CCDC88A	KB743040.1:1907428-1989736	BSD1	BSD2	OK	1.39077	0.882856	-0.655636	-0.792149	0.1803	0.364856	no
XLOC_013416	CYBRD1	KB743045.1:678182-693607	BSD1	BSD2	OK	10.6079	9.99205	-0.0862817	-0.141703	0.79505	0.883832	no
XLOC_014093	FGF7	KB743097.1:325664-355203	BSD1	BSD2	OK	3.78908	3.10391	-0.287761	-0.271543	0.6502	0.78776	no
XLOC_014314	FLI1	KB743106.1:938751-1028111	BSD1	BSD2	OK	7.22716	4.13628	-0.805094	-1.19869	0.03955	0.135523	no
XLOC_014373	NUAK1	KB743107.1:299582-324428	BSD1	BSD2	OK	4.97389	3.09565	-0.684133	-0.967984	0.0885	0.240334	no
XLOC_014391	ENSAPLG00000008352	KB743108.1:673228-704942	BSD1	BSD2	OK	33.8077	22.4838	-0.588465	-0.869362	0.14245	0.316674	no
XLOC_014457	OSBPL5	KB743110.1:1808031-1941045	BSD1	BSD2	OK	14.5829	15.7776	0.113599	0.198116	0.73425	0.845344	no
XLOC_014791	CDH11	KB743139.1:2967112-3019800	BSD1	BSD2	OK	4.00076	2.85282	-0.487886	-0.670051	0.2338	0.421752	no
XLOC_014836	CMTM3	KB743139.1:2162622-2174328	BSD1	BSD2	OK	9.45086	6.25419	-0.595621	-0.810088	0.15705	0.336273	no
XLOC_015112	GALNT2	KB743153.1:1271441-1314560	BSD1	BSD2	OK	5.02516	3.96403	-0.342202	-0.495948	0.36465	0.552448	no
XLOC_015227	CXCR4	KB743158.1:2406193-2408025	BSD1	BSD2	OK	29.7788	28.7444	-0.051006	-0.0795483	0.8912	0.939709	no
XLOC_015267	USP44	KB743162.1:546992-561045	BSD1	BSD2	OK	1.14061	0.576155	-0.985274	-0.849719	0.1441	0.318746	no
XLOC_015504	FAM126A	KB743177.1:1098898-1127380	BSD1	BSD2	OK	2.56361	2.1046	-0.284626	-0.313406	0.60135	0.751977	no
XLOC_015540	FBXO32	KB743178.1:3618-25219	BSD1	BSD2	OK	12.5771	9.52395	-0.401168	-0.557353	0.3237	0.513021	no
XLOC_015741	ENSAPLG00000012499	KB743194.1:11302-68372	BSD1	BSD2	OK	2.06232	1.82273	-0.178166	-0.214326	0.7066	0.826868	no
XLOC_015792	EML1	KB743197.1:1912797-2034219	BSD1	BSD2	OK	9.16706	8.12468	-0.174149	-0.238867	0.67565	0.805933	no
XLOC_016110	AR	KB743210.1:555981-588757	BSD1	BSD2	OK	5.00895	3.69365	-0.43946	-0.645282	0.2457	0.433743	no
XLOC_016422	RECK	KB743230.1:318345-371769	BSD1	BSD2	OK	7.03044	4.96929	-0.500574	-0.562705	0.3238	0.513123	no
XLOC_016730	MAPK4	KB743255.1:275667-285148	BSD1	BSD2	OK	2.05032	2.30467	0.168712	0.22306	0.69185	0.816791	no
XLOC_016803	RIN3	KB743257.1:491020-559695	BSD1	BSD2	OK	1.93649	1.34171	-0.529374	-0.555564	0.3442	0.533307	no
XLOC_016821	LGMN	KB743257.1:564310-590221	BSD1	BSD2	OK	51.9208	44.9916	-0.206658	-0.381802	0.5024	0.674625	no
XLOC_016957	FBXO30	KB743261.1:206529-222695	BSD1	BSD2	OK	12.9343	10.9932	-0.234594	-0.409703	0.48575	0.660639	no
XLOC_017023	ADCY7	KB743273.1:397285-430222	BSD1	BSD2	OK	1.55516	0.868613	-0.840276	-0.75817	0.2238	0.41177	no
XLOC_017081	ENSAPLG00000011372	KB743275.1:2627526-2746899	BSD1	BSD2	OK	2.33111	1.15953	-1.00748	-0.938167	0.1284	0.29979	no
XLOC_017112	SEMA4A	KB743276.1:250454-253244	BSD1	BSD2	OK	1.09753	1.26041	0.199642	0.156062	0.765	0.86485	no
XLOC_017147	TNFSF13B	KB743282.1:603201-622185	BSD1	BSD2	OK	19.8386	13.9327	-0.509834	-0.694479	0.22635	0.414218	no
XLOC_017323	ASAH1	KB743301.1:2974227-2984784	BSD1	BSD2	OK	78.5257	54.8455	-0.517792	-0.93978	0.1067	0.271283	no
XLOC_017325	FGL1	KB743301.1:3052806-3078988	BSD1	BSD2	OK	2.22279	1.69516	-0.390951	-0.304226	0.57865	0.734755	no
XLOC_017335	ANKRD44	KB743301.1:984220-1125824	BSD1	BSD2	OK	2.94785	1.85918	-0.664999	-0.843875	0.14195	0.316272	no
XLOC_017347	ZDHHC2	KB743301.1:3395019-3419859	BSD1	BSD2	OK	4.47824	2.81787	-0.668327	-0.898295	0.104	0.266703	no
XLOC_017380	STBD1	KB743302.1:47396-48853	BSD1	BSD2	OK	1.72803	3.40609	0.978989	0.796852	0.1467	0.321837	no
XLOC_017385	SCARB2	KB743302.1:7366-24760	BSD1	BSD2	OK	20.6256	15.1811	-0.442159	-0.729411	0.2145	0.403104	no
XLOC_017407	RASA3	KB743304.1:96577-175979	BSD1	BSD2	OK	5.40973	3.02868	-0.836869	-1.17951	0.04525	0.149081	no
XLOC_017424	F10	KB743304.1:632367-644922	BSD1	BSD2	OK	3.34749	2.33314	-0.520804	-0.530856	0.35495	0.543414	no
XLOC_017576	WT1	KB743317.1:2054189-2089134	BSD1	BSD2	OK	1.47699	0.904994	-0.706676	-0.623309	0.2553	0.442683	no
XLOC_017811	ANTXRL	KB743335.1:1184533-1239778	BSD1	BSD2	OK	3.24071	3.0884	-0.0694485	-0.0844486	0.8778	0.932423	no
XLOC_017815	WDFY4	KB743335.1:563472-641212	BSD1	BSD2	OK	1.17582	0.77363	-0.603957	-0.357756	0.4796	0.655401	no
XLOC_017899	DNASE2B	KB743342.1:773379-792064	BSD1	BSD2	OK	5.49626	6.16756	0.16625	0.199256	0.7362	0.846597	no
XLOC_018115	EGR1	KB743364.1:1297500-1299690	BSD1	BSD2	OK	23.9367	16.4571	-0.540514	-0.756107	0.1885	0.374182	no
XLOC_018150	TWIST2	KB743366.1:13544-50034	BSD1	BSD2	OK	2.71808	2.04003	-0.413996	-0.344295	0.52235	0.691105	no
XLOC_018672	CACHD1	KB743412.1:65494-133421	BSD1	BSD2	OK	2.78464	2.64551	-0.0739448	-0.0976296	0.8645	0.924923	no
XLOC_018802	CORO2B	KB743431.1:179750-199681	BSD1	BSD2	OK	2.0684	2.03362	-0.0244663	-0.0251233	0.9671	0.981254	no
XLOC_018808	ITGA11	KB743431.1:112190-149895	BSD1	BSD2	OK	0.980382	1.11089	0.180306	0.146769	0.8081	0.891774	no
XLOC_018828	TLE4	KB743433.1:64758-161207	BSD1	BSD2	OK	2.31035	1.62596	-0.506818	-0.552718	0.34475	0.533827	no
XLOC_018856	RASSF8	KB743435.1:397418-471156	BSD1	BSD2	OK	6.30541	4.45304	-0.501802	-0.735947	0.16845	0.351605	no
XLOC_019017	TRPV2	KB743446.1:352277-369435	BSD1	BSD2	OK	4.86313	2.41579	-1.00939	-1.2719	0.0423	0.142175	no
XLOC_019171	VIPR1	KB743458.1:453024-567452	BSD1	BSD2	OK	0.803148	1.07555	0.421343	0.292181	0.5345	0.700599	no
XLOC_019676	MTR	KB743520.1:178094-219869	BSD1	BSD2	OK	1.46065	1.43596	-0.0246008	-0.0279485	0.96085	0.977711	no
XLOC_019801	CD83	KB743529.1:537049-550379	BSD1	BSD2	OK	1.40523	1.18581	-0.244926	-0.150957	0.7234	0.838179	no
XLOC_019880	VGLL1	KB743532.1:753196-761899	BSD1	BSD2	OK	1.06809	1.29618	0.279238	0.192131	0.70145	0.823232	no
XLOC_020067	LRP1	KB743552.1:11559-117059	BSD1	BSD2	OK	7.62081	6.84284	-0.155351	-0.255675	0.6564	0.79226	no
XLOC_020121	ANGPTL2	KB743556.1:376245-480545	BSD1	BSD2	OK	16.8292	12.3763	-0.443383	-0.689342	0.22995	0.417876	no
XLOC_020132	COL14A1	KB743558.1:357632-480806	BSD1	BSD2	OK	10.9602	8.58317	-0.352695	-0.396827	0.37815	0.564936	no
XLOC_020133	ENPP2	KB743558.1:81273-139974	BSD1	BSD2	OK	13.5814	8.89715	-0.610212	-0.893463	0.1177	0.28695	no
XLOC_020279	CTSC	KB743568.1:175140-194122	BSD1	BSD2	OK	81.0048	79.327	-0.0301955	-0.0555047	0.9226	0.957263	no
XLOC_020444	RAB3IL1	KB743581.1:111248-148488	BSD1	BSD2	OK	5.99204	5.62727	-0.0906128	-0.129503	0.8164	0.8967	no
XLOC_020446	MPEG1	KB743581.1:77140-79304	BSD1	BSD2	OK	4.63281	3.14546	-0.558614	-0.576327	0.29405	0.482422	no
XLOC_020546	DISC1	KB743594.1:140731-338765	BSD1	BSD2	OK	2.41584	2.28861	-0.0780541	-0.0766399	0.8894	0.938757	no
XLOC_020608	CLDN5	KB743603.1:28059-31667	BSD1	BSD2	OK	18.2235	15.7411	-0.211267	-0.309973	0.5839	0.738745	no
XLOC_020732	DPYSL2	KB743612.1:227567-280088	BSD1	BSD2	OK	16.2665	14.9864	-0.11825	-0.202896	0.7217	0.83692	no
XLOC_020786	ARHGDIB	KB743625.1:1606963-1612644	BSD1	BSD2	OK	52.8352	46.0651	-0.197825	-0.329071	0.5717	0.729493	no
XLOC_020788	MGP	KB743625.1:1645598-1654094	BSD1	BSD2	OK	187.256	116.069	-0.690037	-0.406491	0.4158	0.599963	no
XLOC_020802	TMEM140	KB743625.1:1532289-1538938	BSD1	BSD2	OK	12.7477	13.1972	0.049998	0.0746566	0.89535	0.941963	no
XLOC_021021	SCUBE2	KB743645.1:94279-139880	BSD1	BSD2	OK	2.7386	2.67231	-0.0353519	-0.0496029	0.93125	0.961929	no
XLOC_021095	ENSAPLG00000000580	KB743650.1:373744-380366	BSD1	BSD2	OK	16.402	15.9988	-0.0359127	-0.0510956	0.93295	0.962864	no
XLOC_021103	PRSS35	KB743651.1:1510278-1520680	BSD1	BSD2	OK	1.21922	0.494387	-1.30224	-1.26167	0.02235	0.0890533	no
XLOC_021126	LCP1	KB743653.1:276917-307216	BSD1	BSD2	OK	8.08267	7.00257	-0.206947	-0.281928	0.62825	0.772033	no
XLOC_021144	REEP1	KB743657.1:41251-95168	BSD1	BSD2	OK	2.13807	1.71632	-0.316989	-0.343226	0.5151	0.685133	no
XLOC_021303	ENSAPLG00000007808	KB743686.1:442014-462885	BSD1	BSD2	OK	11.6937	7.70311	-0.60222	-0.757784	0.17135	0.354001	no
XLOC_021320	LCP2	KB743686.1:2069088-2109792	BSD1	BSD2	OK	1.58603	1.00399	-0.65968	-0.535688	0.33535	0.524721	no
XLOC_021416	SLC43A2	KB743696.1:378384-409010	BSD1	BSD2	OK	11.5619	10.2541	-0.173186	-0.271212	0.6203	0.766175	no
XLOC_021823	STAB1	KB743740.1:1040944-1098132	BSD1	BSD2	OK	3.44292	2.26689	-0.602914	-0.881313	0.11815	0.287615	no
XLOC_022261	FHOD3	KB743821.1:149627-531731	BSD1	BSD2	OK	1.60198	0.77515	-1.04731	-1.21143	0.0334	0.119728	no
XLOC_022338	B3GNT9	KB743829.1:1087856-1099427	BSD1	BSD2	OK	2.12935	1.51341	-0.492604	-0.423625	0.4398	0.621235	no
XLOC_022354	C16orf70	KB743829.1:1105098-1137844	BSD1	BSD2	OK	20.0509	14.5983	-0.457873	-0.767962	0.16655	0.349518	no
XLOC_022725	WASF3	KB743893.1:838-19922	BSD1	BSD2	OK	1.25244	0.648085	-0.950485	-0.814601	0.1149	0.28269	no
XLOC_023036	BICC1	KB743944.1:3425959-3495727	BSD1	BSD2	OK	3.0224	2.22654	-0.44089	-0.636325	0.2674	0.454866	no
XLOC_023097	A4GALT	KB743948.1:440357-448081	BSD1	BSD2	OK	1.11411	0.907779	-0.295482	-0.281933	0.58715	0.741346	no
XLOC_023132	PRELP	KB743952.1:82264-85050	BSD1	BSD2	OK	21.4345	20.4564	-0.0673819	-0.0993439	0.8562	0.920317	no
XLOC_023250	DOCK10	KB743977.1:116856-243210	BSD1	BSD2	OK	1.69749	1.02294	-0.730674	-0.834613	0.1323	0.304478	no
XLOC_023664	CTSS	KB744049.1:4732-12326	BSD1	BSD2	OK	15.0859	22.3463	0.566834	0.886917	0.1211	0.290779	no
XLOC_023766	FAP	KB744072.1:1040842-1080752	BSD1	BSD2	OK	3.52279	2.25343	-0.644593	-0.681181	0.22815	0.415951	no
XLOC_023932	SDC2	KB744088.1:486286-541322	BSD1	BSD2	OK	49.6077	31.6256	-0.64947	-1.11283	0.05575	0.173071	no
XLOC_024134	IL16	KB744113.1:660364-696951	BSD1	BSD2	OK	1.8585	1.25365	-0.568004	-0.465814	0.4026	0.587689	no
XLOC_024137	BCL2A1	KB744113.1:97900-100799	BSD1	BSD2	OK	1.51995	1.12487	-0.434262	-0.308534	0.5304	0.697473	no
XLOC_024340	PTPRC	KB744156.1:611334-675951	BSD1	BSD2	OK	4.36241	3.55707	-0.294433	-0.402321	0.4956	0.669138	no
XLOC_024401	TSPAN4	KB744162.1:176182-532258	BSD1	BSD2	OK	16.9254	9.56542	-0.823293	-1.34701	0.01945	0.0800151	no
XLOC_024494	TAGAP	KB744185.1:39817-49596	BSD1	BSD2	OK	1.45629	1.61007	0.144825	0.153689	0.7817	0.875466	no
XLOC_024501	PHACTR2	KB744185.1:144916-283399	BSD1	BSD2	OK	4.69589	3.33889	-0.492029	-0.745921	0.20425	0.392717	no
XLOC_024536	MFAP3L	KB744195.1:2087889-2106605	BSD1	BSD2	OK	2.50142	1.27878	-0.967972	-1.03138	0.0643	0.191938	no
XLOC_024542	GALNT7	KB744195.1:989997-1031000	BSD1	BSD2	OK	1.8497	1.50374	-0.29873	-0.32071	0.5735	0.730877	no
XLOC_024795	PXDC1	KB744229.1:98400-110844	BSD1	BSD2	OK	8.11726	3.87211	-1.06787	-1.16065	0.0391	0.134389	no
XLOC_025080	ZEB1	KB744292.1:476778-603247	BSD1	BSD2	OK	9.18645	7.42447	-0.307221	-0.387051	0.43315	0.615495	no
XLOC_025247	ENSAPLG00000008496	KB744320.1:45488-49854	BSD1	BSD2	OK	3.08454	3.06593	-0.00873014	-0.00840974	0.98855	0.992759	no
XLOC_025602	DYSF	KB744395.1:54490-132525	BSD1	BSD2	OK	2.83827	2.06698	-0.457486	-0.684065	0.2355	0.423641	no
XLOC_025693	UNC5B	KB744430.1:17260-30259	BSD1	BSD2	OK	2.7046	3.72583	0.462148	0.685539	0.23335	0.42121	no
XLOC_025767	UACA	KB744444.1:103857-121918	BSD1	BSD2	OK	5.24506	5.08408	-0.044972	-0.0720412	0.9029	0.946429	no
XLOC_025878	ENSAPLG00000002488	KB744461.1:166686-183532	BSD1	BSD2	OK	2.30801	2.26223	-0.0289037	-0.0214311	0.9632	0.979173	no
XLOC_025885	SYNGAP1	KB744462.1:4969-12557	BSD1	BSD2	OK	2.15238	1.95462	-0.139045	-0.124199	0.8278	0.903795	no
XLOC_026090	NR1H3	KB744512.1:80139-109442	BSD1	BSD2	OK	59.3853	49.0132	-0.276938	-0.505655	0.3765	0.563432	no
XLOC_026380	PTPRS	KB744616.1:81883-180754	BSD1	BSD2	OK	10.1076	7.60021	-0.411335	-0.661509	0.2562	0.443438	no
XLOC_026408	RNF213	KB744629.1:46543-87483	BSD1	BSD2	OK	1.41531	0.887461	-0.673365	-0.827303	0.15045	0.326873	no
XLOC_026591	RUNX2	KB744675.1:81249-229448	BSD1	BSD2	OK	1.52868	1.12698	-0.43983	-0.366218	0.45305	0.632601	no
XLOC_026666	MYO1F	KB744699.1:157507-171717	BSD1	BSD2	OK	3.79948	3.45557	-0.136878	-0.185274	0.75365	0.857692	no
XLOC_026722	ENSAPLG00000013278	KB744709.1:1167-14959	BSD1	BSD2	OK	2.98481	2.5127	-0.248399	-0.235634	0.7014	0.823211	no
XLOC_026773	RGL1	KB744722.1:1100286-1187538	BSD1	BSD2	OK	8.37919	5.05877	-0.728023	-1.12938	0.05915	0.180801	no
XLOC_026854	UBE2QL1	KB744749.1:320054-336173	BSD1	BSD2	OK	1.33756	1.87058	0.483883	0.330298	0.51415	0.684332	no
XLOC_027142	RFTN1	KB744844.1:76683-165967	BSD1	BSD2	OK	4.85233	2.96724	-0.709557	-0.948946	0.09935	0.258852	no
XLOC_027300	ENSAPLG00000005490	KB744917.1:744-5929	BSD1	BSD2	OK	13.0172	10.8966	-0.256545	-0.379846	0.49095	0.66511	no
XLOC_027361	SRD5A2	KB744936.1:134718-162236	BSD1	BSD2	OK	17.2791	16.183	-0.0945497	-0.116975	0.8336	0.907173	no
XLOC_027665	ENSAPLG00000006683	KB745111.1:690-33763	BSD1	BSD2	OK	3.19843	1.58074	-1.01677	-1.10249	0.06255	0.188113	no
XLOC_027689	SPI1	KB745135.1:65536-86270	BSD1	BSD2	OK	11.4459	6.39908	-0.838895	-1.04122	0.07485	0.213849	no
XLOC_027719	GSN	KB745179.1:76772-92027	BSD1	BSD2	OK	143.835	88.4683	-0.701186	-1.16507	0.04605	0.15095	no
XLOC_027896	FYN	KB745283.1:192291-291654	BSD1	BSD2	OK	9.70288	8.3128	-0.223079	-0.31136	0.59325	0.745875	no
XLOC_027924	PLEKHO1	KB745294.1:23225-40364	BSD1	BSD2	OK	4.37931	3.48701	-0.328714	-0.384967	0.51385	0.684094	no
XLOC_028233	ENSAPLG00000005506	KB745576.1:11754-20626	BSD1	BSD2	OK	1.20532	0.879841	-0.454099	-0.409509	0.4671	0.644861	no
XLOC_028489	JAZF1	KB745818.1:3757-64266	BSD1	BSD2	OK	4.30643	3.89337	-0.145475	-0.173101	0.75375	0.857753	no
XLOC_028827	GNB5	KB746221.1:125057-149724	BSD1	BSD2	OK	106.093	89.6765	-0.242522	-0.415034	0.48185	0.657299	no
XLOC_029240	KLHL5	KB746855.1:71931-124387	BSD1	BSD2	OK	16.1189	8.95437	-0.848091	-1.24183	0.0323	0.116811	no
XLOC_029246	TREM2	KB746865.1:4973-10518	BSD1	BSD2	OK	1.19244	1.09814	-0.118852	-0.082754	0.87085	0.92844	no
XLOC_029510	FHL2	KB747347.1:348330-374575	BSD1	BSD2	OK	19.3058	12.2728	-0.653567	-0.919764	0.1128	0.279752	no
XLOC_029801	WDFY3	KB748377.1:942-94654	BSD1	BSD2	OK	13.1002	12.0143	-0.124836	-0.225752	0.70235	0.823841	no

## Sheet: BSD1 vs. WSD1
gene_id	gene	locus	sample_1	sample_2	status	BSD1_FPKM	WSD1_FPKM	log2_fold_change_	test_stat	p_value	q_value	significant
XLOC_000141	ELOVL7	KB742387.1:68316-100956	BSD1	WSD1	OK	67.9406	34.0439	-0.996878	-1.67199	0.0044	0.0242602	yes
XLOC_000252	ENSAPLG00000008529	KB742393.1:276703-308481	BSD1	WSD1	OK	36.5962	17.1748	-1.0914	-1.7503	0.00105	0.00750583	yes
XLOC_000577	NKAIN4	KB742407.1:55482-116463	BSD1	WSD1	OK	60.612	7.65797	-2.98457	-4.08356	5e-05	0.000541201	yes
XLOC_000764	ABHD3	KB742418.1:2282261-2304430	BSD1	WSD1	OK	10.3049	1.43753	-2.84166	-3.13426	5e-05	0.000541201	yes
XLOC_000922	ZC3HC1	KB742427.1:212462-222071	BSD1	WSD1	OK	19.5912	8.03696	-1.28548	-1.72681	0.0049	0.026446	yes
XLOC_001242	NFKBIZ	KB742440.1:186445-203842	BSD1	WSD1	OK	80.9063	18.2525	-2.14815	-2.76595	5e-05	0.000541201	yes
XLOC_001843	NR4A2	KB742462.1:1444041-1448686	BSD1	WSD1	OK	20.9795	3.80018	-2.46484	-3.15424	5e-05	0.000541201	yes
XLOC_002203	B3GNT7	KB742477.1:38998-46312	BSD1	WSD1	OK	29.6739	7.61135	-1.96297	-2.46626	0.00025	0.00221296	yes
XLOC_002263	ATP9A	KB742479.1:4359998-4415805	BSD1	WSD1	OK	12.4195	4.93249	-1.33222	-2.22678	0.00015	0.00142024	yes
XLOC_002499	ST3GAL1	KB742483.1:1907382-1986146	BSD1	WSD1	OK	86.7628	27.0007	-1.68408	-2.56778	5e-05	0.000541201	yes
XLOC_002662	ENSAPLG00000009798	KB742489.1:1583171-1584261	BSD1	WSD1	OK	34.774	9.84052	-1.8212	-2.09946	0.0005	0.00400924	yes
XLOC_002687	SSR1	KB742490.1:1067417-1178613	BSD1	WSD1	OK	343.637	86.7028	-1.98674	-2.54315	0.00015	0.00142024	yes
XLOC_003055	DYNC1I1	KB742513.1:1664606-1853676	BSD1	WSD1	OK	26.3363	8.50389	-1.63086	-2.08978	0.0004	0.00331455	yes
XLOC_003087	DLX6	KB742513.1:2144863-2185174	BSD1	WSD1	OK	67.0676	11.3086	-2.5682	-2.17855	0.00035	0.00295286	yes
XLOC_003088	DLX5	KB742513.1:2188916-2193137	BSD1	WSD1	OK	185.699	47.4486	-1.96853	-3.05781	5e-05	0.000541201	yes
XLOC_003092	ICA1	KB742513.1:2757017-2826860	BSD1	WSD1	OK	71.1971	18.6196	-1.935	-2.66653	5e-05	0.000541201	yes
XLOC_003212	ACOT7	KB742522.1:20869-30546	BSD1	WSD1	OK	31.8742	15.9175	-1.00178	-1.64744	0.00635	0.0327511	yes
XLOC_003511	PDIA4	KB742535.1:1323765-1346560	BSD1	WSD1	OK	388.551	95.9602	-2.01759	-2.38256	0.00045	0.00366289	yes
XLOC_003580	CREM	KB742539.1:2222426-2251364	BSD1	WSD1	OK	131.899	39.567	-1.73706	-2.88629	5e-05	0.000541201	yes
XLOC_003652	MFSD6	KB742542.1:708402-738303	BSD1	WSD1	OK	40.7556	19.8427	-1.03839	-1.86722	0.00145	0.00983563	yes
XLOC_003670	ATP5J	KB742543.1:923445-927835	BSD1	WSD1	OK	646.92	179.382	-1.85055	-3.12304	5e-05	0.000541201	yes
XLOC_003807	SOCS3	KB742551.1:286645-288511	BSD1	WSD1	OK	44.6188	13.0546	-1.77309	-2.07429	0.00045	0.00366289	yes
XLOC_003847	FASN	KB742551.1:579680-619388	BSD1	WSD1	OK	16.053	7.49263	-1.0993	-1.88293	0.00125	0.00869217	yes
XLOC_003861	SHMT1	KB742553.1:2-5441	BSD1	WSD1	OK	10.4166	3.50136	-1.57289	-2.17058	0.00025	0.00221296	yes
XLOC_003909	HMGCR	KB742554.1:780808-795523	BSD1	WSD1	OK	17.3145	4.7522	-1.86532	-2.75229	5e-05	0.000541201	yes
XLOC_004074	MAPKAPK2	KB742563.1:716022-736374	BSD1	WSD1	OK	91.233	44.1763	-1.04628	-1.60526	0.00635	0.0327511	yes
XLOC_004087	SLC41A1	KB742563.1:390714-429309	BSD1	WSD1	OK	18.5651	3.54782	-2.38759	-3.2876	5e-05	0.000541201	yes
XLOC_004187	SEC61A1	KB742569.1:405014-415006	BSD1	WSD1	OK	110.018	41.3373	-1.41222	-2.44265	5e-05	0.000541201	yes
XLOC_004312	NSDHL	KB742574.1:303514-314808	BSD1	WSD1	OK	13.9158	2.53166	-2.45857	-2.7623	0.0001	0.000999576	yes
XLOC_004410	VDR	KB742577.1:17419-51081	BSD1	WSD1	OK	46.7847	11.0612	-2.08053	-2.43573	0.00015	0.00142024	yes
XLOC_004472	KCNK12	KB742580.1:351923-362790	BSD1	WSD1	OK	40.2816	2.28268	-4.14132	-3.73116	5e-05	0.000541201	yes
XLOC_004570	GPRC5A	KB742585.1:178465-185845	BSD1	WSD1	OK	52.783	9.83204	-2.42451	-3.18902	5e-05	0.000541201	yes
XLOC_004695	KPNA2	KB742588.1:1324681-1330542	BSD1	WSD1	OK	11.6633	2.49679	-2.22383	-2.09689	0.0005	0.00400924	yes
XLOC_004973	ENSAPLG00000006823	KB742606.1:291799-346517	BSD1	WSD1	OK	33.7154	9.27687	-1.8617	-2.95745	5e-05	0.000541201	yes
XLOC_005019	SSR3	KB742612.1:124540-156017	BSD1	WSD1	OK	460.87	148.472	-1.63417	-2.37223	0.0002	0.00182286	yes
XLOC_005050	FICD	KB742615.1:13-2754	BSD1	WSD1	OK	40.3438	6.80598	-2.56747	-3.87154	5e-05	0.000541201	yes
XLOC_005201	CA8	KB742618.1:9921-56251	BSD1	WSD1	OK	431.395	36.8874	-3.54781	-4.91125	5e-05	0.000541201	yes
XLOC_005265	ENSAPLG00000003038	KB742619.1:3637296-3705672	BSD1	WSD1	OK	6149.61	2.14066	-11.4882	-1.89094	5e-05	0.000541201	yes
XLOC_005333	ENSAPLG00000002741	KB742622.1:1147451-1155017	BSD1	WSD1	OK	86.1524	6.44943	-3.73965	-5.46555	5e-05	0.000541201	yes
XLOC_005485	SDC1	KB742629.1:9355-32427	BSD1	WSD1	OK	126.38	42.3066	-1.57882	-2.64972	5e-05	0.000541201	yes
XLOC_005632	MFSD2A	KB742637.1:355454-362641	BSD1	WSD1	OK	47.0483	2.06867	-4.50737	-5.17754	5e-05	0.000541201	yes
XLOC_005639	YARS	KB742637.1:6564-11357	BSD1	WSD1	OK	39.3558	20.1868	-0.963162	-1.65898	0.00555	0.0292876	yes
XLOC_005642	RNF19B	KB742637.1:60540-66389	BSD1	WSD1	OK	44.8551	9.60754	-2.22303	-3.40746	5e-05	0.000541201	yes
XLOC_005655	GALE	KB742637.1:404717-405236	BSD1	WSD1	OK	197.931	31.0923	-2.67037	-3.51104	5e-05	0.000541201	yes
XLOC_005915	AIF1L	KB742651.1:817394-857389	BSD1	WSD1	OK	510.623	56.304	-3.18095	-3.91268	5e-05	0.000541201	yes
XLOC_005945	SH3GLB2	KB742651.1:105093-129140	BSD1	WSD1	OK	56.9468	15.1137	-1.91376	-3.28	5e-05	0.000541201	yes
XLOC_006117	SLC9A2	KB742659.1:1762356-1810445	BSD1	WSD1	OK	161.412	8.48858	-4.24908	-4.87117	5e-05	0.000541201	yes
XLOC_006463	SLC16A1	KB742677.1:571602-584190	BSD1	WSD1	OK	87.2002	28.8471	-1.59591	-2.62943	5e-05	0.000541201	yes
XLOC_006587	CLIC6	KB742682.1:76252-103550	BSD1	WSD1	OK	213.574	96.5892	-1.1448	-1.86668	0.00085	0.00627356	yes
XLOC_006657	TGFB3	KB742685.1:381926-395809	BSD1	WSD1	OK	75.3523	22.7979	-1.72475	-2.90779	5e-05	0.000541201	yes
XLOC_006669	ISM2	KB742685.1:1188141-1195481	BSD1	WSD1	OK	15.2222	3.82476	-1.99273	-2.84495	5e-05	0.000541201	yes
XLOC_006756	DGKZ	KB742689.1:492763-536705	BSD1	WSD1	OK	45.1691	18.2695	-1.3059	-2.20024	0.0002	0.00182286	yes
XLOC_006759	GYLTL1B	KB742689.1:771419-788626	BSD1	WSD1	OK	16.6447	4.37213	-1.92866	-3.0289	5e-05	0.000541201	yes
XLOC_006762	SLC35C1	KB742689.1:837579-843931	BSD1	WSD1	OK	40.1717	15.591	-1.36546	-2.26124	0.00015	0.00142024	yes
XLOC_006852	SGK1	KB742694.1:1063516-1069238	BSD1	WSD1	OK	427.683	63.8817	-2.74307	-3.18064	0.0001	0.000999576	yes
XLOC_006920	ODC1	KB742696.1:650717-656641	BSD1	WSD1	OK	63.1856	30.7641	-1.03835	-1.79701	0.0022	0.0138416	yes
XLOC_006992	ENSAPLG00000008450	KB742701.1:49242-147435	BSD1	WSD1	OK	200.616	56.23	-1.83502	-3.05948	5e-05	0.000541201	yes
XLOC_007103	ANO3	KB742705.1:76957-169088	BSD1	WSD1	OK	8.28481	0.866241	-3.25763	-3.31562	5e-05	0.000541201	yes
XLOC_007419	ENSAPLG00000006864	KB742716.1:490387-494414	BSD1	WSD1	OK	31.318	12.9346	-1.27576	-2.10523	0.00055	0.00434596	yes
XLOC_007516	FDX1	KB742725.1:184466-195686	BSD1	WSD1	OK	58.2993	27.0701	-1.10678	-1.63729	0.001	0.00720039	yes
XLOC_007585	ENSAPLG00000009233	KB742730.1:426706-438864	BSD1	WSD1	OK	11.6869	3.28048	-1.83291	-2.45022	0.0001	0.000999576	yes
XLOC_007868	CLDN10	KB742739.1:13811-98312	BSD1	WSD1	OK	710.614	96.4171	-2.88171	-3.49521	5e-05	0.000541201	yes
XLOC_008002	VOPP1	KB742750.1:778068-838910	BSD1	WSD1	OK	390.154	156.833	-1.31481	-2.34397	0.0001	0.000999576	yes
XLOC_008172	VSNL1	KB742764.1:1446257-1571603	BSD1	WSD1	OK	89.5854	29.1652	-1.61902	-2.36422	0.0002	0.00182286	yes
XLOC_008202	AHCYL1	KB742765.1:38166-62675	BSD1	WSD1	OK	70.1944	29.005	-1.27505	-2.28654	0.00015	0.00142024	yes
XLOC_008244	OLFM1	KB742770.1:243052-261472	BSD1	WSD1	OK	44.8349	10.3688	-2.11238	-2.31184	5e-05	0.000541201	yes
XLOC_008414	FGF16	KB742777.1:142448-152676	BSD1	WSD1	OK	18.6283	2.20885	-3.07613	-2.02213	0.00315	0.0185383	yes
XLOC_008953	CDK1	KB742802.1:526731-533314	BSD1	WSD1	OK	24.1437	4.08306	-2.56393	-2.56244	0.0001	0.000999576	yes
XLOC_009034	ENSAPLG00000013603	KB742804.1:597850-604114	BSD1	WSD1	OK	53.9872	6.19356	-3.12378	-4.41924	5e-05	0.000541201	yes
XLOC_009049	RFESD	KB742806.1:1174610-1178818	BSD1	WSD1	OK	16.6381	1.98871	-3.06459	-2.32603	0.00135	0.00927173	yes
XLOC_009096	KIAA1324	KB742807.1:604518-606348	BSD1	WSD1	OK	86.8083	23.5735	-1.88067	-3.17279	5e-05	0.000541201	yes
XLOC_009229	ENSAPLG00000016336	KB742809.1:700457-714314	BSD1	WSD1	OK	49.1748	8.99474	-2.45077	-3.69381	5e-05	0.000541201	yes
XLOC_009379	ACAT2	KB742815.1:780841-786875	BSD1	WSD1	OK	31.4445	5.28716	-2.57224	-3.17699	5e-05	0.000541201	yes
XLOC_009464	ENSAPLG00000015707	KB742823.1:375714-383831	BSD1	WSD1	OK	34.1836	8.70781	-1.97292	-3.094	5e-05	0.000541201	yes
XLOC_009468	ENSAPLG00000016022	KB742823.1:453194-461658	BSD1	WSD1	OK	15.0699	4.15104	-1.86012	-2.96865	5e-05	0.000541201	yes
XLOC_009502	ENSAPLG00000015972	KB742823.1:434947-439523	BSD1	WSD1	OK	58.3891	23.9484	-1.28577	-1.99912	0.0013	0.00897586	yes
XLOC_009640	ST3GAL5	KB742833.1:64353-89097	BSD1	WSD1	OK	25.4721	6.08558	-2.06545	-3.16605	5e-05	0.000541201	yes
XLOC_009767	SEMA4D	KB742834.1:286690-364258	BSD1	WSD1	OK	28.8999	7.48884	-1.94825	-3.19127	5e-05	0.000541201	yes
XLOC_009880	ATP2A2	KB742840.1:1733601-1778607	BSD1	WSD1	OK	150.648	40.0455	-1.91147	-2.75475	0.0001	0.000999576	yes
XLOC_010186	MSMO1	KB742853.1:3286884-3293857	BSD1	WSD1	OK	67.2989	12.6868	-2.40725	-3.54188	5e-05	0.000541201	yes
XLOC_010396	SYTL4	KB742866.1:163345-173690	BSD1	WSD1	OK	62.556	9.19462	-2.76629	-4.11646	5e-05	0.000541201	yes
XLOC_010397	TSPAN6	KB742866.1:180406-186307	BSD1	WSD1	OK	141.612	25.3111	-2.4841	-3.6911	5e-05	0.000541201	yes
XLOC_010413	CA2	KB742867.1:1329685-1348422	BSD1	WSD1	OK	89.7401	31.8509	-1.49442	-2.30602	5e-05	0.000541201	yes
XLOC_010429	SCNN1A	KB742870.1:20738-29075	BSD1	WSD1	OK	78.1249	32.3473	-1.27214	-2.17641	0.00025	0.00221296	yes
XLOC_010491	SSFA2	KB742873.1:426696-463499	BSD1	WSD1	OK	67.6202	18.6154	-1.86095	-3.05336	5e-05	0.000541201	yes
XLOC_010759	SMCR8	KB742883.1:302-9305	BSD1	WSD1	OK	13.1351	4.78711	-1.4562	-2.51746	5e-05	0.000541201	yes
XLOC_011006	NPTN	KB742899.1:160430-234672	BSD1	WSD1	OK	568.287	92.0588	-2.62599	-3.49703	5e-05	0.000541201	yes
XLOC_011371	SLC7A1	KB742923.1:734956-761802	BSD1	WSD1	OK	13.8	6.27196	-1.13768	-1.98299	0.001	0.00720039	yes
XLOC_011451	PDIA5	KB742929.1:3504864-3597738	BSD1	WSD1	OK	81.5652	23.5393	-1.79288	-2.64095	5e-05	0.000541201	yes
XLOC_011632	EXT1	KB742933.1:370486-553419	BSD1	WSD1	OK	151.825	37.3736	-2.02231	-2.84448	5e-05	0.000541201	yes
XLOC_011688	CCDC28A	KB742937.1:909220-914216	BSD1	WSD1	OK	21.4391	8.59552	-1.31859	-1.72295	0.0064	0.0329644	yes
XLOC_011908	HTR1B	KB742953.1:809052-812633	BSD1	WSD1	OK	55.3963	2.61222	-4.40644	-5.39125	5e-05	0.000541201	yes
XLOC_011924	MEGF9	KB742955.1:322983-354796	BSD1	WSD1	OK	24.0977	5.78196	-2.05927	-3.22761	5e-05	0.000541201	yes
XLOC_012107	CMTM8	KB742966.1:573164-606362	BSD1	WSD1	OK	131.6	30.3685	-2.11552	-3.23971	5e-05	0.000541201	yes
XLOC_012288	MDH1	KB742970.1:1224266-1235638	BSD1	WSD1	OK	269.748	108.527	-1.31356	-2.32329	0.0002	0.00182286	yes
XLOC_012396	SQLE	KB742977.1:1161225-1176622	BSD1	WSD1	OK	25.4462	0.787677	-5.0137	-4.56646	5e-05	0.000541201	yes
XLOC_013128	LVRN	KB743024.1:133151-167170	BSD1	WSD1	OK	22.0255	1.11777	-4.30048	-4.4059	5e-05	0.000541201	yes
XLOC_013330	ERLEC1	KB743040.1:2572152-2594984	BSD1	WSD1	OK	124.261	39.0451	-1.67016	-2.80353	5e-05	0.000541201	yes
XLOC_013398	SPC25	KB743045.1:1659533-1662818	BSD1	WSD1	OK	17.525	1.92261	-3.18828	-2.89626	0.00015	0.00142024	yes
XLOC_013588	HAS2	KB743053.1:436405-455844	BSD1	WSD1	OK	16.5082	2.805	-2.55711	-2.92066	5e-05	0.000541201	yes
XLOC_013691	CRLS1	KB743061.1:408222-415234	BSD1	WSD1	OK	217.946	89.8494	-1.27839	-2.30169	5e-05	0.000541201	yes
XLOC_013772	PTGER3	KB743069.1:314044-325192	BSD1	WSD1	OK	30.4187	10.5416	-1.52887	-2.61595	5e-05	0.000541201	yes
XLOC_013822	SEL1L3	KB743072.1:1060442-1094604	BSD1	WSD1	OK	71.2349	27.82	-1.35646	-2.42132	5e-05	0.000541201	yes
XLOC_014320	ST14	KB743106.1:1715289-1739328	BSD1	WSD1	OK	79.5913	22.0419	-1.85236	-3.3022	5e-05	0.000541201	yes
XLOC_014424	SYT8	KB743110.1:675114-679395	BSD1	WSD1	OK	208.734	41.7864	-2.32056	-3.32344	5e-05	0.000541201	yes
XLOC_014429	ENSAPLG00000012955	KB743110.1:773732-784393	BSD1	WSD1	OK	210.431	87.231	-1.27044	-2.1651	0.00015	0.00142024	yes
XLOC_014435	SLC22A18	KB743110.1:1647364-1705977	BSD1	WSD1	OK	21.6241	3.22525	-2.74516	-2.76526	0.00035	0.00295286	yes
XLOC_014451	PHLDA2	KB743110.1:1707132-1708617	BSD1	WSD1	OK	216.597	46.6401	-2.21537	-2.90167	5e-05	0.000541201	yes
XLOC_014515	NPNT	KB743113.1:58894-115622	BSD1	WSD1	OK	53.7143	17.2962	-1.63485	-2.62255	5e-05	0.000541201	yes
XLOC_014521	OSTC	KB743113.1:972834-976960	BSD1	WSD1	OK	174.179	56.3624	-1.62776	-2.78771	5e-05	0.000541201	yes
XLOC_014537	ETNPPL	KB743113.1:1005334-1019543	BSD1	WSD1	OK	21.9973	3.29338	-2.73969	-3.05385	5e-05	0.000541201	yes
XLOC_014540	PLA2G12A	KB743113.1:1456955-1461934	BSD1	WSD1	OK	693.56	43.5586	-3.99299	-4.26915	5e-05	0.000541201	yes
XLOC_014788	CMTM4	KB743139.1:2122619-2161220	BSD1	WSD1	OK	40.9436	15.795	-1.37417	-1.83385	0.0005	0.00400924	yes
XLOC_014799	HERPUD1	KB743139.1:187318-192899	BSD1	WSD1	OK	100.477	46.6168	-1.10795	-1.87539	0.0013	0.00897586	yes
XLOC_014896	FAM20C	KB743145.1:1120499-1177246	BSD1	WSD1	OK	242.144	91.9117	-1.39754	-2.50779	5e-05	0.000541201	yes
XLOC_014912	CHST12	KB743145.1:2728366-2843428	BSD1	WSD1	OK	209.104	11.3983	-4.19733	-3.99399	5e-05	0.000541201	yes
XLOC_014949	ZFAND2A	KB743145.1:1891744-1894258	BSD1	WSD1	OK	56.4132	14.8503	-1.92554	-2.18724	0.00045	0.00366289	yes
XLOC_015115	RHOU	KB743153.1:1780031-1786520	BSD1	WSD1	OK	61.6446	19.7426	-1.64267	-2.7355	5e-05	0.000541201	yes
XLOC_015240	CNKSR1	KB743160.1:0-4351	BSD1	WSD1	OK	22.3294	6.83723	-1.70746	-2.7564	5e-05	0.000541201	yes
XLOC_015327	STIM1	KB743168.1:5131-52196	BSD1	WSD1	OK	52.5494	19.8426	-1.40507	-2.26534	5e-05	0.000541201	yes
XLOC_015438	SLC25A5	KB743176.1:79281-81017	BSD1	WSD1	OK	429.717	103.698	-2.051	-3.48303	5e-05	0.000541201	yes
XLOC_015443	ENSAPLG00000014933	KB743176.1:929463-977667	BSD1	WSD1	OK	9.48717	2.18874	-2.11587	-2.51224	5e-05	0.000541201	yes
XLOC_015554	SLC35B1	KB743180.1:157707-170063	BSD1	WSD1	OK	261.836	66.7406	-1.97203	-2.90142	5e-05	0.000541201	yes
XLOC_015603	CIAO1	KB743182.1:106376-106961	BSD1	WSD1	OK	95.6257	35.8558	-1.41519	-1.9863	0.00095	0.00689587	yes
XLOC_015776	EXOC3L4	KB743197.1:4024-27942	BSD1	WSD1	OK	7.00763	1.26933	-2.46486	-3.25157	5e-05	0.000541201	yes
XLOC_015978	CRELD2	KB743204.1:467503-481971	BSD1	WSD1	OK	235.4	70.6013	-1.73735	-2.89467	5e-05	0.000541201	yes
XLOC_016073	SLC14A1	KB743206.1:182793-222783	BSD1	WSD1	OK	614.113	13.0842	-5.55261	-6.53495	5e-05	0.000541201	yes
XLOC_016195	ASIC4	KB743216.1:38268-58159	BSD1	WSD1	OK	18.1945	1.84256	-3.30372	-4.07549	5e-05	0.000541201	yes
XLOC_016211	RAP1GAP2	KB743217.1:744360-828684	BSD1	WSD1	OK	17.4267	2.50024	-2.80116	-3.81722	5e-05	0.000541201	yes
XLOC_016370	SDF2L1	KB743228.1:517744-523578	BSD1	WSD1	OK	150.358	69.9008	-1.10503	-1.63111	0.0056	0.0295082	yes
XLOC_016497	SLC9A7	KB743240.1:206533-279034	BSD1	WSD1	OK	68.1292	20.1348	-1.75858	-2.84706	5e-05	0.000541201	yes
XLOC_016532	SLC20A1	KB743244.1:45058-53783	BSD1	WSD1	OK	235.856	19.5746	-3.59085	-5.30749	5e-05	0.000541201	yes
XLOC_016569	SRM	KB743246.1:235408-241093	BSD1	WSD1	OK	121.721	23.2506	-2.38823	-3.68501	5e-05	0.000541201	yes
XLOC_016805	CHGA	KB743257.1:656922-667567	BSD1	WSD1	OK	22.0523	1.4468	-3.92999	-4.33309	5e-05	0.000541201	yes
XLOC_016887	TBXAS1	KB743260.1:2216351-2460692	BSD1	WSD1	OK	28.4135	2.97558	-3.25533	-3.63913	5e-05	0.000541201	yes
XLOC_017040	SMOC1	KB743275.1:616934-705737	BSD1	WSD1	OK	26.1427	11.1183	-1.23348	-1.8106	0.00195	0.01255	yes
XLOC_017461	PNLIPRP3	KB743308.1:883858-901829	BSD1	WSD1	OK	135.483	4.03294	-5.07014	-5.20923	5e-05	0.000541201	yes
XLOC_018029	MGST2	KB743357.1:94251-104231	BSD1	WSD1	OK	314.623	80.3784	-1.96874	-3.33412	5e-05	0.000541201	yes
XLOC_018040	MGAT4D	KB743357.1:403330-432842	BSD1	WSD1	OK	18.1054	5.14368	-1.81555	-2.35891	0.0002	0.00182286	yes
XLOC_018244	NT5DC3	KB743378.1:577874-685264	BSD1	WSD1	OK	19.6396	4.09776	-2.26086	-2.88631	5e-05	0.000541201	yes
XLOC_018681	INADL	KB743412.1:863906-1011581	BSD1	WSD1	OK	40.1024	4.46058	-3.16838	-4.04189	5e-05	0.000541201	yes
XLOC_018683	HOOK1	KB743412.1:1671983-1696349	BSD1	WSD1	OK	15.9885	5.67276	-1.49491	-2.45494	5e-05	0.000541201	yes
XLOC_018869	BCAT1	KB743435.1:2569202-2631451	BSD1	WSD1	OK	7.69611	1.80547	-2.09175	-2.24774	0.0001	0.000999576	yes
XLOC_019021	TTC19	KB743446.1:516171-519888	BSD1	WSD1	OK	316.98	35.849	-3.14439	-4.56794	5e-05	0.000541201	yes
XLOC_019144	ENSAPLG00000015546	KB743456.1:612487-634343	BSD1	WSD1	OK	23.8457	2.02804	-3.55558	-4.11404	5e-05	0.000541201	yes
XLOC_019291	NBEAL2	KB743471.1:110550-128581	BSD1	WSD1	OK	18.7323	5.01538	-1.90109	-3.2414	5e-05	0.000541201	yes
XLOC_019315	SNORD56	KB743473.1:17021-18592	BSD1	WSD1	OK	151.263	55.5068	-1.44633	-2.56455	5e-05	0.000541201	yes
XLOC_019319	IRF6	KB743473.1:44174-51619	BSD1	WSD1	OK	118.963	33.8343	-1.81395	-3.22332	5e-05	0.000541201	yes
XLOC_019373	HS3ST6	KB743477.1:46352-75589	BSD1	WSD1	OK	13.8187	1.66325	-3.05454	-2.82798	0.0003	0.00258328	yes
XLOC_019380	PHACTR4	KB743479.1:6373-66721	BSD1	WSD1	OK	74.0271	29.1695	-1.34359	-2.22853	0.0003	0.00258328	yes
XLOC_019562	SCUBE3	KB743510.1:269611-303331	BSD1	WSD1	OK	13.2378	2.42672	-2.44758	-3.00643	5e-05	0.000541201	yes
XLOC_019632	MIF	KB743518.1:123039-131441	BSD1	WSD1	OK	440.777	159.222	-1.46901	-2.58554	5e-05	0.000541201	yes
XLOC_019651	ENSAPLG00000009152	KB743518.1:589912-617984	BSD1	WSD1	OK	19.9059	4.56404	-2.12481	-3.20205	5e-05	0.000541201	yes
XLOC_019739	MME	KB743525.1:1164664-1204065	BSD1	WSD1	OK	10.5154	0.936302	-3.48939	-3.50383	5e-05	0.000541201	yes
XLOC_019747	ERICH6	KB743525.1:412255-421767	BSD1	WSD1	OK	46.186	22.2173	-1.05577	-1.7672	0.00605	0.0314716	yes
XLOC_019822	WNT9A	KB743530.1:556959-577504	BSD1	WSD1	OK	6.75023	2.8238	-1.2573	-1.65333	0.00545	0.028855	yes
XLOC_019852	RHEB	KB743531.1:287285-310505	BSD1	WSD1	OK	90.0292	38.9305	-1.20949	-2.10579	0.0002	0.00182286	yes
XLOC_019982	ENSAPLG00000002626	KB743544.1:63641-73250	BSD1	WSD1	OK	5.96278	2.32285	-1.36009	-1.68039	0.0071	0.0358552	yes
XLOC_020030	RPN2	KB743547.1:145535-165189	BSD1	WSD1	OK	195.017	95.8029	-1.02546	-1.75191	0.00275	0.0166061	yes
XLOC_020300	GPT2	KB743571.1:278651-296145	BSD1	WSD1	OK	54.537	19.7473	-1.46558	-2.37579	0.0002	0.00182286	yes
XLOC_020445	ENSAPLG00000008364	KB743581.1:190076-203715	BSD1	WSD1	OK	34.9046	11.221	-1.63722	-2.29757	0.0002	0.00182286	yes
XLOC_020448	ENSAPLG00000007497	KB743581.1:156852-181680	BSD1	WSD1	OK	54.6337	10.6564	-2.35807	-4.12523	5e-05	0.000541201	yes
XLOC_020458	CYC	KB743583.1:197301-198862	BSD1	WSD1	OK	282.11	97.5871	-1.5315	-2.69204	5e-05	0.000541201	yes
XLOC_020627	PTPRR	KB743608.1:228586-359018	BSD1	WSD1	OK	6.91443	0.869517	-2.99132	-2.56868	0.00025	0.00221296	yes
XLOC_020672	HSPA5	KB743610.1:490678-494356	BSD1	WSD1	OK	1142.93	257.362	-2.15087	-2.05135	0.0031	0.0182938	yes
XLOC_020724	KCTD9	KB743612.1:628915-638039	BSD1	WSD1	OK	60.9853	16.2652	-1.90667	-3.05532	5e-05	0.000541201	yes
XLOC_020852	UGT8	KB743632.1:179717-320920	BSD1	WSD1	OK	63.3097	29.5055	-1.10144	-1.86681	0.00165	0.0109439	yes
XLOC_021125	KIAA0226L	KB743653.1:209016-230395	BSD1	WSD1	OK	40.7914	13.7683	-1.56691	-2.52902	5e-05	0.000541201	yes
XLOC_021518	SLC41A3	KB743709.1:599259-624750	BSD1	WSD1	OK	98.1304	9.47147	-3.37304	-4.73277	5e-05	0.000541201	yes
XLOC_021554	CDKL2	KB743713.1:1379935-1394819	BSD1	WSD1	OK	25.91	11.592	-1.16038	-1.47155	0.00795	0.0393271	yes
XLOC_021577	ENSAPLG00000003704	KB743713.1:1768443-1769313	BSD1	WSD1	OK	26.772	1.0987	-4.60686	-2.61166	0.0013	0.00897586	yes
XLOC_021669	GBF1	KB743728.1:259523-357427	BSD1	WSD1	OK	43.0241	18.1539	-1.24486	-2.15356	0.00035	0.00295286	yes
XLOC_021931	KIAA0319L	KB743762.1:3352-34522	BSD1	WSD1	OK	27.4307	14.6652	-0.903392	-1.55003	0.00325	0.0190207	yes
XLOC_022012	TBRG4	KB743777.1:2278-7654	BSD1	WSD1	OK	95.8735	37.4883	-1.35469	-2.41034	5e-05	0.000541201	yes
XLOC_022222	ATP2B2	KB743814.1:524345-846224	BSD1	WSD1	OK	91.7215	5.99515	-3.93539	-3.99179	5e-05	0.000541201	yes
XLOC_022374	KCNK1	KB743832.1:357651-392567	BSD1	WSD1	OK	67.6432	16.4428	-2.04049	-3.52022	5e-05	0.000541201	yes
XLOC_022460	ENSAPLG00000007701	KB743855.1:238846-244121	BSD1	WSD1	OK	153.54	50.6016	-1.60135	-2.67792	5e-05	0.000541201	yes
XLOC_022465	ENSAPLG00000009859	KB743855.1:445237-484304	BSD1	WSD1	OK	65.233	3.37952	-4.27071	-4.91555	5e-05	0.000541201	yes
XLOC_022746	INSIG1	KB743896.1:1051261-1060087	BSD1	WSD1	OK	72.0217	33.728	-1.09448	-1.81906	0.00255	0.0156268	yes
XLOC_023197	NPR3	KB743964.1:312304-354571	BSD1	WSD1	OK	15.1719	7.82034	-0.9561	-1.69593	0.00295	0.0175758	yes
XLOC_023229	GAL3ST1	KB743972.1:20974-28093	BSD1	WSD1	OK	16.241	1.744	-3.21917	-3.79126	5e-05	0.000541201	yes
XLOC_023249	SLC33A1	KB743975.1:1202-12445	BSD1	WSD1	OK	79.5458	18.0907	-2.13654	-3.54701	5e-05	0.000541201	yes
XLOC_023337	TAF5	KB744008.1:41364-54147	BSD1	WSD1	OK	35.7485	16.2661	-1.13602	-1.80665	0.00245	0.0151248	yes
XLOC_023433	PTGER2	KB744026.1:2342-6163	BSD1	WSD1	OK	16.2265	3.88664	-2.06176	-2.6302	5e-05	0.000541201	yes
XLOC_023440	GNPNAT1	KB744026.1:126241-131277	BSD1	WSD1	OK	75.4154	13.8373	-2.44629	-3.77684	5e-05	0.000541201	yes
XLOC_023504	ATP12A	KB744031.1:296986-316454	BSD1	WSD1	OK	13.9639	6.50197	-1.10276	-1.50557	0.00735	0.0368708	yes
XLOC_023806	SLC25A20	KB744074.1:1021440-1052967	BSD1	WSD1	OK	47.0632	18.1117	-1.37768	-2.09227	0.0004	0.00331455	yes
XLOC_023814	USP19	KB744074.1:1174266-1187737	BSD1	WSD1	OK	62.4759	26.3045	-1.24799	-2.18287	0.0008	0.00596391	yes
XLOC_023907	HMGCS1	KB744087.1:36527-43766	BSD1	WSD1	OK	65.5996	16.06	-2.03022	-3.00197	5e-05	0.000541201	yes
XLOC_024092	ENSAPLG00000000641	KB744106.1:22036-45507	BSD1	WSD1	OK	11.7853	3.93291	-1.58332	-1.72112	0.0014	0.00956348	yes
XLOC_024140	STARD5	KB744113.1:697149-702058	BSD1	WSD1	OK	24.884	9.5525	-1.38127	-1.98099	0.0007	0.00532773	yes
XLOC_024213	ACLY	KB744132.1:61899-84539	BSD1	WSD1	OK	86.0504	31.6919	-1.44107	-2.35827	5e-05	0.000541201	yes
XLOC_024227	ENSAPLG00000000921	KB744134.1:117539-120087	BSD1	WSD1	OK	14.9454	4.13944	-1.85219	-2.12888	0.0003	0.00258328	yes
XLOC_024254	RAB3B	KB744139.1:97772-149317	BSD1	WSD1	OK	24.523	3.79352	-2.69253	-3.54837	5e-05	0.000541201	yes
XLOC_024321	VILL	KB744154.1:327299-360784	BSD1	WSD1	OK	110.264	27.5481	-2.00094	-3.13139	5e-05	0.000541201	yes
XLOC_024442	HSD17B7	KB744174.1:97467-101997	BSD1	WSD1	OK	20.2453	4.83224	-2.06682	-2.72387	5e-05	0.000541201	yes
XLOC_024444	UAP1	KB744174.1:112713-117707	BSD1	WSD1	OK	75.214	13.8849	-2.43748	-3.72074	5e-05	0.000541201	yes
XLOC_024672	ENSAPLG00000006069	KB744208.1:525144-557738	BSD1	WSD1	OK	39.7259	19.1305	-1.0542	-1.62063	0.006	0.0312667	yes
XLOC_024773	ENSAPLG00000011256	KB744224.1:61203-62603	BSD1	WSD1	OK	55.7642	11.1401	-2.32357	-3.07348	5e-05	0.000541201	yes
XLOC_024853	GNE	KB744240.1:267024-284348	BSD1	WSD1	OK	18.9103	7.36211	-1.36098	-1.786	0.00275	0.0166061	yes
XLOC_024866	NR4A3	KB744243.1:435636-461614	BSD1	WSD1	OK	12.5688	2.54718	-2.30287	-3.0191	5e-05	0.000541201	yes
XLOC_024987	DDOST	KB744266.1:293773-298384	BSD1	WSD1	OK	310.686	101.58	-1.61284	-2.77937	5e-05	0.000541201	yes
XLOC_025167	RPS27L	KB744306.1:949054-952164	BSD1	WSD1	OK	99.6244	31.9648	-1.64001	-2.25518	0.0005	0.00400924	yes
XLOC_025261	TNFRSF6B	KB744325.1:170712-179755	BSD1	WSD1	OK	126.522	16.9895	-2.89668	-4.12097	5e-05	0.000541201	yes
XLOC_025443	UCK2	KB744349.1:259875-274703	BSD1	WSD1	OK	228.632	17.9504	-3.67094	-5.14183	5e-05	0.000541201	yes
XLOC_025531	FDFT1	KB744359.1:15507-24965	BSD1	WSD1	OK	36.4482	8.54086	-2.0934	-2.92573	5e-05	0.000541201	yes
XLOC_025605	MGAT1	KB744399.1:3894-4609	BSD1	WSD1	OK	190.393	85.5887	-1.15349	-2.00147	0.0006	0.00467863	yes
XLOC_025681	PPA1	KB744430.1:325882-333844	BSD1	WSD1	OK	465.023	80.5708	-2.52897	-3.91866	5e-05	0.000541201	yes
XLOC_025790	MAP7D2	KB744451.1:26126-94170	BSD1	WSD1	OK	32.2175	13.5764	-1.24675	-2.07015	0.0004	0.00331455	yes
XLOC_025898	SLC25A24	KB744465.1:1321439-1334440	BSD1	WSD1	OK	77.182	25.1826	-1.61584	-2.56248	0.00015	0.00142024	yes
XLOC_026966	ANKRD22	KB744772.1:226209-242074	BSD1	WSD1	OK	53.5128	7.94053	-2.75258	-3.02389	5e-05	0.000541201	yes
XLOC_027135	ATP1B1	KB744839.1:4890-16323	BSD1	WSD1	OK	1050.9	279.9	-1.90864	-2.62287	0.00015	0.00142024	yes
XLOC_027855	ESRP1	KB745269.1:362-29071	BSD1	WSD1	OK	12.0632	2.63394	-2.19532	-2.89745	5e-05	0.000541201	yes
XLOC_027858	PDP1	KB745269.1:268814-281777	BSD1	WSD1	OK	39.0247	12.4552	-1.64765	-2.20032	0.00025	0.00221296	yes
XLOC_028189	KRT23	KB745531.1:166746-178451	BSD1	WSD1	OK	41.1855	11.0083	-1.90354	-1.87604	0.0018	0.0117572	yes
XLOC_028267	MAP7	KB745610.1:1561-120802	BSD1	WSD1	OK	51.0467	11.5094	-2.14901	-3.0869	5e-05	0.000541201	yes
XLOC_028399	SLC37A1	KB745737.1:91027-126715	BSD1	WSD1	OK	52.0155	12.3131	-2.07875	-3.53483	5e-05	0.000541201	yes
XLOC_028409	NR4A1	KB745747.1:3423-5511	BSD1	WSD1	OK	29.4957	1.97894	-3.8977	-4.45708	5e-05	0.000541201	yes
XLOC_028509	C1orf43	KB745837.1:51902-54570	BSD1	WSD1	OK	69.6305	25.372	-1.45648	-2.53257	5e-05	0.000541201	yes
XLOC_028791	ENSAPLG00000014159	KB746192.1:2976-14086	BSD1	WSD1	OK	70.5329	22.3476	-1.65817	-2.84275	5e-05	0.000541201	yes
XLOC_028830	MAPK6	KB746221.1:182064-196127	BSD1	WSD1	OK	81.592	30.6017	-1.41482	-2.39279	0.0001	0.000999576	yes
XLOC_029361	RHOV	KB747070.1:64531-70898	BSD1	WSD1	OK	50.2309	20.7421	-1.27601	-2.12788	0.0002	0.00182286	yes
XLOC_029474	PBK	KB747284.1:89-5084	BSD1	WSD1	OK	18.5919	1.83117	-3.34383	-3.26857	5e-05	0.000541201	yes
XLOC_029511	C2orf40	KB747347.1:91130-95178	BSD1	WSD1	OK	74.5031	7.07158	-3.39719	-3.82854	5e-05	0.000541201	yes
XLOC_029658	EPT1	KB747829.1:377-18981	BSD1	WSD1	OK	22.0905	10.3412	-1.09502	-1.85273	0.0021	0.013321	yes
XLOC_029749	ATP2C2	KB748162.1:73373-117646	BSD1	WSD1	OK	35.2435	3.92171	-3.1678	-2.77899	0.0002	0.00182286	yes
XLOC_029935	ENSAPLG00000010477	KB748974.1:80686-87215	BSD1	WSD1	OK	24.9183	8.17132	-1.60857	-2.31327	0.0002	0.00182286	yes
XLOC_030151	ENSAPLG00000014528	KB750153.1:3745-7851	BSD1	WSD1	OK	41.4036	9.57	-2.11317	-3.177	5e-05	0.000541201	yes
XLOC_030777	MRPL16	KB754413.1:11-596	BSD1	WSD1	OK	106.472	42.892	-1.3117	-2.07403	0.0007	0.00532773	yes
XLOC_030970	ENSAPLG00000014142	KB755687.1:0-579	BSD1	WSD1	OK	524.392	192.419	-1.4464	-2.57113	5e-05	0.000541201	yes
XLOC_000024	FAM132A	KB742382.1:293895-321678	BSD1	WSD1	OK	6.51689	23.8469	1.87155	2.69657	5e-05	0.000541201	yes
XLOC_000054	PRRX1	KB742383.1:160299-197868	BSD1	WSD1	OK	26.4804	95.7691	1.85463	3.12609	5e-05	0.000541201	yes
XLOC_000159	ENSAPLG00000006691	KB742388.1:1890426-1967325	BSD1	WSD1	OK	4.11361	15.81	1.94236	3.25721	5e-05	0.000541201	yes
XLOC_000544	ENSAPLG00000004953	KB742406.1:1061108-1069452	BSD1	WSD1	OK	8.24778	21.888	1.40807	1.87216	0.00415	0.0231544	yes
XLOC_000739	COLEC12	KB742418.1:1852156-1938399	BSD1	WSD1	OK	3.69054	18.9699	2.36181	3.3113	5e-05	0.000541201	yes
XLOC_000821	TBC1D4	KB742423.1:1010790-1063436	BSD1	WSD1	OK	5.32693	11.6517	1.12916	1.64045	0.00805	0.0397278	yes
XLOC_000851	OSBPL1A	KB742424.1:37273-115279	BSD1	WSD1	OK	9.84356	25.1547	1.35357	2.20958	0.0002	0.00182286	yes
XLOC_001032	MOXD1	KB742432.1:243936-286251	BSD1	WSD1	OK	7.81209	20.475	1.39008	1.86708	0.0013	0.00897586	yes
XLOC_001062	TMEM200A	KB742432.1:1164007-1170328	BSD1	WSD1	OK	4.73084	20.0959	2.08674	3.12575	5e-05	0.000541201	yes
XLOC_001264	CD109	KB742441.1:409924-495070	BSD1	WSD1	OK	2.36017	7.53623	1.67495	2.56403	5e-05	0.000541201	yes
XLOC_001364	BMF	KB742443.1:477169-499635	BSD1	WSD1	OK	8.45994	19.8038	1.22706	2.01255	0.00055	0.00434596	yes
XLOC_001548	JMY	KB742448.1:1755126-1807736	BSD1	WSD1	OK	3.51388	7.7847	1.14758	1.7445	0.0029	0.0173496	yes
XLOC_001832	RND3	KB742462.1:257303-266018	BSD1	WSD1	OK	3.56041	16.7405	2.23323	2.84856	5e-05	0.000541201	yes
XLOC_001980	SNAI2	KB742466.1:1203294-1207088	BSD1	WSD1	OK	4.23085	27.5073	2.7008	3.23033	5e-05	0.000541201	yes
XLOC_002052	RIN2	KB742470.1:9827-97515	BSD1	WSD1	OK	16.2662	39.2268	1.26996	2.24716	0.00015	0.00142024	yes
XLOC_002198	RGS1	KB742477.1:489918-493174	BSD1	WSD1	OK	8.54248	31.1791	1.86785	2.26765	0.0002	0.00182286	yes
XLOC_002242	CTSZ	KB742479.1:1541187-1556287	BSD1	WSD1	OK	128.463	279.266	1.12029	1.80412	0.0025	0.0153837	yes
XLOC_002398	TMEM123	KB742481.1:600283-616962	BSD1	WSD1	OK	13.0424	26.2989	1.01179	1.49663	0.0103	0.0484573	yes
XLOC_002508	ASAP1	KB742483.1:3453051-3599742	BSD1	WSD1	OK	4.30871	11.4962	1.41584	2.18119	0.00025	0.00221296	yes
XLOC_002558	LRP12	KB742485.1:903202-927733	BSD1	WSD1	OK	13.9429	31.6974	1.18484	2.09692	0.0004	0.00331455	yes
XLOC_002704	LY86	KB742490.1:1333404-1358860	BSD1	WSD1	OK	38.0406	112.329	1.56213	2.47526	5e-05	0.000541201	yes
XLOC_002850	PPP1R12A	KB742497.1:1591624-1673443	BSD1	WSD1	OK	24.8392	51.6301	1.05559	1.89733	0.00115	0.00811071	yes
XLOC_002953	TRPC1	KB742505.1:632082-652474	BSD1	WSD1	OK	6.09896	13.3427	1.12941	1.64622	0.00445	0.0244953	yes
XLOC_003357	RAB31	KB742524.1:368201-409836	BSD1	WSD1	OK	10.5684	68.172	2.68942	4.63308	5e-05	0.000541201	yes
XLOC_003389	EZH1	KB742525.1:1642-12801	BSD1	WSD1	OK	6.98326	18.1292	1.37634	2.28684	5e-05	0.000541201	yes
XLOC_003420	MITF	KB742527.1:803748-885295	BSD1	WSD1	OK	5.93453	23.4916	1.98494	3.28107	5e-05	0.000541201	yes
XLOC_003472	JADE2	KB742531.1:149530-199591	BSD1	WSD1	OK	13.2366	38.7284	1.54886	2.42238	0.0001	0.000999576	yes
XLOC_003803	TIMP2	KB742551.1:205933-207537	BSD1	WSD1	OK	82.6868	228.815	1.46845	2.62223	5e-05	0.000541201	yes
XLOC_003827	C1QTNF1	KB742551.1:187785-191229	BSD1	WSD1	OK	18.2785	83.2701	2.18765	1.90529	0.0004	0.00331455	yes
XLOC_004025	SOGA1	KB742559.1:422689-435581	BSD1	WSD1	OK	1.26877	4.44785	1.80968	2.36503	0.0001	0.000999576	yes
XLOC_004184	PODXL2	KB742569.1:218829-239864	BSD1	WSD1	OK	2.04439	5.73467	1.48804	2.11491	0.0008	0.00596391	yes
XLOC_004229	ZEB2	KB742571.1:234021-346876	BSD1	WSD1	OK	9.70013	22.5731	1.21853	2.07933	0.00045	0.00366289	yes
XLOC_004238	ARHGAP15	KB742571.1:647415-980466	BSD1	WSD1	OK	1.16591	4.49488	1.94683	1.91183	0.006	0.0312667	yes
XLOC_004302	ENSAPLG00000001241	KB742574.1:419923-445958	BSD1	WSD1	OK	17.0074	51.3326	1.59371	2.10822	0.00045	0.00366289	yes
XLOC_004414	MAFB	KB742578.1:114565-117833	BSD1	WSD1	OK	4.64797	32.902	2.8235	4.16214	5e-05	0.000541201	yes
XLOC_004586	ENSAPLG00000006049	KB742585.1:1362223-1369909	BSD1	WSD1	OK	4.98169	31.3249	2.6526	3.42121	5e-05	0.000541201	yes
XLOC_004664	SCPEP1	KB742588.1:477589-487812	BSD1	WSD1	OK	25.0033	78.3851	1.64846	2.87875	5e-05	0.000541201	yes
XLOC_004796	PLXNC1	KB742595.1:1265061-1334194	BSD1	WSD1	OK	9.21231	26.626	1.5312	2.47258	5e-05	0.000541201	yes
XLOC_004842	ENSAPLG00000003459	KB742597.1:468372-501145	BSD1	WSD1	OK	14.7573	74.7441	2.34053	3.51179	5e-05	0.000541201	yes
XLOC_004885	GHR	KB742602.1:577627-671165	BSD1	WSD1	OK	7.07441	26.1407	1.88562	3.06132	5e-05	0.000541201	yes
XLOC_004891	SEPP1	KB742602.1:689408-715004	BSD1	WSD1	OK	29.3564	176.225	2.58567	4.27281	5e-05	0.000541201	yes
XLOC_005212	ENSAPLG00000003497	KB742619.1:497505-532528	BSD1	WSD1	OK	6.17675	38.6692	2.64626	4.54954	5e-05	0.000541201	yes
XLOC_005234	RASGEF1B	KB742619.1:3373293-3518160	BSD1	WSD1	OK	3.52815	19.8836	2.4946	3.14923	5e-05	0.000541201	yes
XLOC_005260	ANTXR2	KB742619.1:2957784-3070205	BSD1	WSD1	OK	21.2148	57.4044	1.43609	2.44475	5e-05	0.000541201	yes
XLOC_005262	PKD2	KB742619.1:3603472-3620149	BSD1	WSD1	OK	7.07483	17.5508	1.31077	2.03317	0.0009	0.00659344	yes
XLOC_005271	PTPN13	KB742619.1:3825938-3911368	BSD1	WSD1	OK	1.17653	5.64346	2.26204	3.06824	5e-05	0.000541201	yes
XLOC_005579	ARHGAP25	KB742633.1:161166-183618	BSD1	WSD1	OK	1.51251	3.80264	1.33006	1.60875	0.0078	0.0387253	yes
XLOC_005581	ANTXR1	KB742633.1:260058-375804	BSD1	WSD1	OK	2.42539	14.2989	2.55962	2.90246	5e-05	0.000541201	yes
XLOC_005582	RASSF2	KB742633.1:31032-44887	BSD1	WSD1	OK	17.4455	37.7604	1.11401	1.84189	0.00185	0.0120161	yes
XLOC_005758	SNCAIP	KB742643.1:74688-164212	BSD1	WSD1	OK	2.92982	9.88485	1.75441	2.14617	0.00095	0.00689587	yes
XLOC_005861	CACNB2	KB742650.1:534785-792249	BSD1	WSD1	OK	1.70914	9.62204	2.49307	2.50384	0.00165	0.0109439	yes
XLOC_005867	PLXDC2	KB742650.1:1225261-1455468	BSD1	WSD1	OK	5.32285	27.831	2.38642	2.95325	5e-05	0.000541201	yes
XLOC_005953	FNBP1	KB742651.1:418785-515005	BSD1	WSD1	OK	18.5568	37.0566	0.997778	1.69099	0.00605	0.0314716	yes
XLOC_006014	ABCA1	KB742652.1:1463775-1540398	BSD1	WSD1	OK	1.51583	19.1071	3.65593	5.66284	5e-05	0.000541201	yes
XLOC_006353	PLCE1	KB742671.1:550753-695415	BSD1	WSD1	OK	1.9719	4.97714	1.33573	1.59254	0.00825	0.0405452	yes
XLOC_006467	PPP1R12B	KB742677.1:1254166-1340282	BSD1	WSD1	OK	13.9132	33.8092	1.28096	2.24047	0.0001	0.000999576	yes
XLOC_006538	ENSAPLG00000006519	KB742680.1:306626-470029	BSD1	WSD1	OK	1.27275	2.85175	1.1639	1.63679	0.0068	0.0346287	yes
XLOC_006793	OLFML1	KB742690.1:511241-518483	BSD1	WSD1	OK	1.63957	10.5399	2.68448	3.03016	5e-05	0.000541201	yes
XLOC_006802	ITGA9	KB742690.1:1647151-1873098	BSD1	WSD1	OK	2.69715	7.9988	1.56835	2.37938	0.0001	0.000999576	yes
XLOC_006911	KCNF1	KB742696.1:885254-888111	BSD1	WSD1	OK	2.65323	7.66199	1.52997	1.56982	0.0102	0.0480845	yes
XLOC_006994	CDKL5	KB742701.1:373742-460612	BSD1	WSD1	OK	1.48416	5.45218	1.87719	2.41013	0.0002	0.00182286	yes
XLOC_007058	ENSAPLG00000011465	KB742702.1:797795-848010	BSD1	WSD1	OK	3.02479	7.82498	1.37125	1.61549	0.0056	0.0295082	yes
XLOC_007131	LCAT	KB742706.1:55067-61246	BSD1	WSD1	OK	7.42385	107.753	3.85942	6.15756	5e-05	0.000541201	yes
XLOC_007166	CYBB	KB742710.1:160139-180464	BSD1	WSD1	OK	1.35401	7.46348	2.46261	2.87991	0.0001	0.000999576	yes
XLOC_007205	KLHL6	KB742711.1:1667339-1688110	BSD1	WSD1	OK	1.63903	6.18012	1.91479	2.0925	0.00175	0.0114932	yes
XLOC_007226	YEATS2	KB742711.1:1583285-1628619	BSD1	WSD1	OK	14.5299	48.6975	1.74482	2.90933	5e-05	0.000541201	yes
XLOC_007773	ENSAPLG00000002251	KB742736.1:707163-710641	BSD1	WSD1	OK	45.0395	270.873	2.58836	3.86698	5e-05	0.000541201	yes
XLOC_007884	ENSAPLG00000004714	KB742740.1:396059-407468	BSD1	WSD1	OK	1.37664	10.1468	2.8818	3.18124	5e-05	0.000541201	yes
XLOC_007991	GLI3	KB742750.1:1604885-1801104	BSD1	WSD1	OK	1.1959	3.33993	1.48172	1.97537	0.0016	0.0106789	yes
XLOC_008160	OSR1	KB742764.1:548920-557014	BSD1	WSD1	OK	2.83056	21.3296	2.91369	3.32457	5e-05	0.000541201	yes
XLOC_008287	MEOX2	KB742773.1:2006223-2059683	BSD1	WSD1	OK	1.16748	5.15526	2.14264	2.04149	0.0019	0.0122842	yes
XLOC_008422	CAPN6	KB742777.1:694327-762781	BSD1	WSD1	OK	1.32304	9.13094	2.7869	3.61517	5e-05	0.000541201	yes
XLOC_008619	ENSAPLG00000013821	KB742782.1:377089-398934	BSD1	WSD1	OK	38.3872	116.988	1.60767	1.99798	0.00165	0.0109439	yes
XLOC_008700	SUSD1	KB742791.1:54103-98437	BSD1	WSD1	OK	3.61403	8.54455	1.24139	1.53097	0.0104	0.0488197	yes
XLOC_008764	PIK3CD	KB742794.1:78563-111609	BSD1	WSD1	OK	1.06583	4.57422	2.10154	2.14645	0.0022	0.0138416	yes
XLOC_008788	EDN2	KB742797.1:1489774-1495387	BSD1	WSD1	OK	4.56005	16.4704	1.85275	2.60959	5e-05	0.000541201	yes
XLOC_008796	SDC3	KB742797.1:855469-864098	BSD1	WSD1	OK	6.09363	11.1823	0.875847	1.53085	0.009	0.0435204	yes
XLOC_008904	FAT4	KB742801.1:1462740-1606315	BSD1	WSD1	OK	2.34488	5.94907	1.34315	1.77623	0.0042	0.023362	yes
XLOC_008910	ANXA5	KB742801.1:33175-55597	BSD1	WSD1	OK	94.4407	183.502	0.958317	1.69372	0.0038	0.0215577	yes
XLOC_009007	SLC1A6	KB742803.1:128084-146146	BSD1	WSD1	OK	2.57735	12.1215	2.23361	2.73825	0.00015	0.00142024	yes
XLOC_009278	WWC3	KB742810.1:1142879-1202776	BSD1	WSD1	OK	2.55905	10.2361	1.99999	2.66259	5e-05	0.000541201	yes
XLOC_009288	ARHGAP6	KB742810.1:1703209-1863967	BSD1	WSD1	OK	4.20409	10.6953	1.34711	2.04722	0.0007	0.00532773	yes
XLOC_009387	UTRN	KB742815.1:66943-432371	BSD1	WSD1	OK	9.85149	27.7618	1.49469	2.18687	0.00025	0.00221296	yes
XLOC_009471	CDC42	KB742823.1:607236-617027	BSD1	WSD1	OK	20.6105	45.0976	1.12967	1.79894	0.003	0.0178123	yes
XLOC_009665	AFAP1	KB742833.1:5104940-5176115	BSD1	WSD1	OK	3.14009	13.5947	2.11417	3.05513	5e-05	0.000541201	yes
XLOC_009692	CPZ	KB742833.1:4466370-4501916	BSD1	WSD1	OK	5.68401	22.9568	2.01394	2.52378	0.0001	0.000999576	yes
XLOC_009828	SCARF2	KB742840.1:510118-522331	BSD1	WSD1	OK	3.70938	9.77816	1.39838	2.24126	0.00055	0.00434596	yes
XLOC_009977	PREX1	KB742845.1:1399632-1513387	BSD1	WSD1	OK	1.81821	3.72458	1.03456	1.54943	0.00925	0.0444888	yes
XLOC_010127	FBLN2	KB742849.1:772971-867607	BSD1	WSD1	OK	8.0658	28.6318	1.82773	2.99974	5e-05	0.000541201	yes
XLOC_010141	GNAQ	KB742850.1:121188-208420	BSD1	WSD1	OK	6.85075	13.9912	1.03018	1.70177	0.0033	0.0192585	yes
XLOC_010159	ENSAPLG00000011174	KB742851.1:664953-672632	BSD1	WSD1	OK	26.4621	60.0386	1.18196	1.95957	0.0009	0.00659344	yes
XLOC_010187	CPE	KB742853.1:3340460-3359605	BSD1	WSD1	OK	6.86535	21.7831	1.6658	2.54504	0.0001	0.000999576	yes
XLOC_010261	IL2RG	KB742855.1:721064-722936	BSD1	WSD1	OK	9.28595	29.0444	1.64514	2.48056	0.0002	0.00182286	yes
XLOC_010365	GNAI1	KB742864.1:638908-674463	BSD1	WSD1	OK	17.267	35.2609	1.03005	1.60685	0.00665	0.034013	yes
XLOC_010446	ENO2	KB742870.1:377728-387403	BSD1	WSD1	OK	1.83812	6.67297	1.8601	2.11602	0.00185	0.0120161	yes
XLOC_010478	DAAM2	KB742871.1:14414-212607	BSD1	WSD1	OK	4.7913	17.1812	1.84234	3.03127	5e-05	0.000541201	yes
XLOC_010502	NRP2	KB742873.1:1961696-2046207	BSD1	WSD1	OK	13.4783	52.9902	1.97509	2.29418	0.00015	0.00142024	yes
XLOC_010539	KLF7	KB742873.1:2391196-2424460	BSD1	WSD1	OK	1.96959	6.40909	1.70222	2.08477	0.0001	0.000999576	yes
XLOC_010912	NTRK3	KB742888.1:78050-271686	BSD1	WSD1	OK	2.34448	6.0168	1.35973	1.72908	0.00645	0.0331627	yes
XLOC_010936	MYLIP	KB742889.1:55936-69396	BSD1	WSD1	OK	42.1292	159.889	1.92418	3.437	5e-05	0.000541201	yes
XLOC_011087	CTSL1	KB742900.1:458879-463176	BSD1	WSD1	OK	242.214	750.889	1.63232	2.64699	5e-05	0.000541201	yes
XLOC_011284	MAMDC2	KB742918.1:428203-475523	BSD1	WSD1	OK	4.23103	15.6934	1.89108	2.56645	0.00025	0.00221296	yes
XLOC_011375	TNFSF10	KB742924.1:1031500-1040042	BSD1	WSD1	OK	6.96109	20.4747	1.55646	2.4701	5e-05	0.000541201	yes
XLOC_011542	CD2	KB742931.1:1236402-1249039	BSD1	WSD1	OK	2.29683	7.94082	1.78964	2.04557	0.0021	0.013321	yes
XLOC_011562	RCSD1	KB742931.1:818156-858162	BSD1	WSD1	OK	3.42779	7.20707	1.07213	1.581	0.00725	0.0364778	yes
XLOC_011630	TNFRSF11B	KB742933.1:66671-83154	BSD1	WSD1	OK	3.96586	12.6217	1.6702	2.11227	0.0011	0.00781416	yes
XLOC_011799	CD200	KB742943.1:2007542-2024737	BSD1	WSD1	OK	7.66321	36.3467	2.2458	3.57739	5e-05	0.000541201	yes
XLOC_012500	MAF	KB742984.1:2326680-2386175	BSD1	WSD1	OK	2.4973	28.8404	3.52965	4.19569	5e-05	0.000541201	yes
XLOC_012652	TRPC4	KB742992.1:652018-813394	BSD1	WSD1	OK	2.25581	5.73126	1.34521	1.75073	0.0042	0.023362	yes
XLOC_012852	GPRC5B	KB743005.1:2065877-2120762	BSD1	WSD1	OK	1.37308	18.0727	3.71833	4.30975	5e-05	0.000541201	yes
XLOC_013254	CCDC3	KB743037.1:749988-790432	BSD1	WSD1	OK	1.23178	27.8722	4.50001	4.54817	5e-05	0.000541201	yes
XLOC_013295	EFEMP1	KB743040.1:1753453-1802089	BSD1	WSD1	OK	38.1171	92.283	1.27563	2.33112	0.0001	0.000999576	yes
XLOC_013298	CCDC88A	KB743040.1:1907428-1989736	BSD1	WSD1	OK	1.39077	3.29139	1.24281	1.65938	0.0054	0.0286323	yes
XLOC_013416	CYBRD1	KB743045.1:678182-693607	BSD1	WSD1	OK	10.6079	38.1991	1.8484	3.15212	5e-05	0.000541201	yes
XLOC_014093	FGF7	KB743097.1:325664-355203	BSD1	WSD1	OK	3.78908	13.3815	1.82033	1.89369	0.00555	0.0292876	yes
XLOC_014314	FLI1	KB743106.1:938751-1028111	BSD1	WSD1	OK	7.22716	21.091	1.54512	2.50573	0.0001	0.000999576	yes
XLOC_014373	NUAK1	KB743107.1:299582-324428	BSD1	WSD1	OK	4.97389	12.903	1.37526	2.19034	0.0003	0.00258328	yes
XLOC_014391	ENSAPLG00000008352	KB743108.1:673228-704942	BSD1	WSD1	OK	33.8077	80.627	1.25391	1.94611	0.0009	0.00659344	yes
XLOC_014457	OSBPL5	KB743110.1:1808031-1941045	BSD1	WSD1	OK	14.5829	28.3265	0.957877	1.70202	0.00495	0.0266792	yes
XLOC_014791	CDH11	KB743139.1:2967112-3019800	BSD1	WSD1	OK	4.00076	11.8786	1.57002	2.30459	0.0001	0.000999576	yes
XLOC_014836	CMTM3	KB743139.1:2162622-2174328	BSD1	WSD1	OK	9.45086	30.2997	1.68079	2.59027	5e-05	0.000541201	yes
XLOC_015112	GALNT2	KB743153.1:1271441-1314560	BSD1	WSD1	OK	5.02516	13.4728	1.42281	2.22643	0.0001	0.000999576	yes
XLOC_015227	CXCR4	KB743158.1:2406193-2408025	BSD1	WSD1	OK	29.7788	62.3275	1.06558	1.78888	0.00205	0.0130658	yes
XLOC_015267	USP44	KB743162.1:546992-561045	BSD1	WSD1	OK	1.14061	4.36078	1.93478	2.06608	0.0023	0.014349	yes
XLOC_015504	FAM126A	KB743177.1:1098898-1127380	BSD1	WSD1	OK	2.56361	10.0327	1.96847	2.42583	0.00025	0.00221296	yes
XLOC_015540	FBXO32	KB743178.1:3618-25219	BSD1	WSD1	OK	12.5771	61.0712	2.27969	3.36712	5e-05	0.000541201	yes
XLOC_015741	ENSAPLG00000012499	KB743194.1:11302-68372	BSD1	WSD1	OK	2.06232	6.2943	1.60978	2.1839	0.0004	0.00331455	yes
XLOC_015792	EML1	KB743197.1:1912797-2034219	BSD1	WSD1	OK	9.16706	21.6242	1.23811	1.80863	0.0029	0.0173496	yes
XLOC_016110	AR	KB743210.1:555981-588757	BSD1	WSD1	OK	5.00895	11.8217	1.23886	2.1178	0.0002	0.00182286	yes
XLOC_016422	RECK	KB743230.1:318345-371769	BSD1	WSD1	OK	7.03044	26.8931	1.93555	2.30323	0.0004	0.00331455	yes
XLOC_016730	MAPK4	KB743255.1:275667-285148	BSD1	WSD1	OK	2.05032	4.85321	1.24309	1.78154	0.00175	0.0114932	yes
XLOC_016803	RIN3	KB743257.1:491020-559695	BSD1	WSD1	OK	1.93649	4.72557	1.28704	1.59103	0.00945	0.0452444	yes
XLOC_016821	LGMN	KB743257.1:564310-590221	BSD1	WSD1	OK	51.9208	163.93	1.65869	2.92152	5e-05	0.000541201	yes
XLOC_016957	FBXO30	KB743261.1:206529-222695	BSD1	WSD1	OK	12.9343	42.1777	1.70527	3.02139	5e-05	0.000541201	yes
XLOC_017023	ADCY7	KB743273.1:397285-430222	BSD1	WSD1	OK	1.55516	7.29578	2.23	2.37246	0.0009	0.00659344	yes
XLOC_017081	ENSAPLG00000011372	KB743275.1:2627526-2746899	BSD1	WSD1	OK	2.33111	7.02246	1.59096	1.68553	0.007	0.0354468	yes
XLOC_017112	SEMA4A	KB743276.1:250454-253244	BSD1	WSD1	OK	1.09753	3.86825	1.81743	1.72373	0.0065	0.0333603	yes
XLOC_017147	TNFSF13B	KB743282.1:603201-622185	BSD1	WSD1	OK	19.8386	40.1196	1.016	1.48897	0.01035	0.0486467	yes
XLOC_017323	ASAH1	KB743301.1:2974227-2984784	BSD1	WSD1	OK	78.5257	219.848	1.48527	2.63451	5e-05	0.000541201	yes
XLOC_017325	FGL1	KB743301.1:3052806-3078988	BSD1	WSD1	OK	2.22279	9.85115	2.14792	2.15299	0.00125	0.00869217	yes
XLOC_017335	ANKRD44	KB743301.1:984220-1125824	BSD1	WSD1	OK	2.94785	9.92277	1.75108	2.55269	0.0001	0.000999576	yes
XLOC_017347	ZDHHC2	KB743301.1:3395019-3419859	BSD1	WSD1	OK	4.47824	11.4096	1.34924	2.00526	0.00065	0.00499761	yes
XLOC_017380	STBD1	KB743302.1:47396-48853	BSD1	WSD1	OK	1.72803	11.258	2.70375	2.1335	0.00035	0.00295286	yes
XLOC_017385	SCARB2	KB743302.1:7366-24760	BSD1	WSD1	OK	20.6256	48.9511	1.2469	2.19626	0.0003	0.00258328	yes
XLOC_017407	RASA3	KB743304.1:96577-175979	BSD1	WSD1	OK	5.40973	19.6683	1.86224	2.99801	5e-05	0.000541201	yes
XLOC_017424	F10	KB743304.1:632367-644922	BSD1	WSD1	OK	3.34749	11.9805	1.83954	2.26973	0.00075	0.00564338	yes
XLOC_017576	WT1	KB743317.1:2054189-2089134	BSD1	WSD1	OK	1.47699	9.12034	2.62643	3.02766	5e-05	0.000541201	yes
XLOC_017811	ANTXRL	KB743335.1:1184533-1239778	BSD1	WSD1	OK	3.24071	28.2597	3.12436	4.64914	5e-05	0.000541201	yes
XLOC_017815	WDFY4	KB743335.1:563472-641212	BSD1	WSD1	OK	1.17582	4.95756	2.07596	1.57979	0.00815	0.0401419	yes
XLOC_017899	DNASE2B	KB743342.1:773379-792064	BSD1	WSD1	OK	5.49626	29.6495	2.43149	3.30702	5e-05	0.000541201	yes
XLOC_018115	EGR1	KB743364.1:1297500-1299690	BSD1	WSD1	OK	23.9367	79.9588	1.74003	2.54031	5e-05	0.000541201	yes
XLOC_018150	TWIST2	KB743366.1:13544-50034	BSD1	WSD1	OK	2.71808	12.0671	2.15042	2.2276	0.0007	0.00532773	yes
XLOC_018672	CACHD1	KB743412.1:65494-133421	BSD1	WSD1	OK	2.78464	8.33854	1.5823	2.30439	0.0003	0.00258328	yes
XLOC_018802	CORO2B	KB743431.1:179750-199681	BSD1	WSD1	OK	2.0684	6.16645	1.57592	1.8993	0.00465	0.0253648	yes
XLOC_018808	ITGA11	KB743431.1:112190-149895	BSD1	WSD1	OK	0.980382	8.07435	3.04193	2.87247	0.00015	0.00142024	yes
XLOC_018828	TLE4	KB743433.1:64758-161207	BSD1	WSD1	OK	2.31035	8.852	1.93789	2.43194	0.00015	0.00142024	yes
XLOC_018856	RASSF8	KB743435.1:397418-471156	BSD1	WSD1	OK	6.30541	17.374	1.46227	2.48687	5e-05	0.000541201	yes
XLOC_019017	TRPV2	KB743446.1:352277-369435	BSD1	WSD1	OK	4.86313	23.5086	2.27323	3.43344	5e-05	0.000541201	yes
XLOC_019171	VIPR1	KB743458.1:453024-567452	BSD1	WSD1	OK	0.803148	3.61371	2.16974	1.78168	0.0016	0.0106789	yes
XLOC_019676	MTR	KB743520.1:178094-219869	BSD1	WSD1	OK	1.46065	4.94887	1.76049	2.22121	0.00065	0.00499761	yes
XLOC_019801	CD83	KB743529.1:537049-550379	BSD1	WSD1	OK	1.40523	4.89351	1.80006	1.5014	0.0031	0.0182938	yes
XLOC_019880	VGLL1	KB743532.1:753196-761899	BSD1	WSD1	OK	1.06809	6.82214	2.6752	2.15105	0.00165	0.0109439	yes
XLOC_020067	LRP1	KB743552.1:11559-117059	BSD1	WSD1	OK	7.62081	30.353	1.99382	3.13945	5e-05	0.000541201	yes
XLOC_020121	ANGPTL2	KB743556.1:376245-480545	BSD1	WSD1	OK	16.8292	72.9042	2.11503	3.43152	5e-05	0.000541201	yes
XLOC_020132	COL14A1	KB743558.1:357632-480806	BSD1	WSD1	OK	10.9602	22.7224	1.05184	1.44918	0.00415	0.0231544	yes
XLOC_020133	ENPP2	KB743558.1:81273-139974	BSD1	WSD1	OK	13.5814	43.9373	1.69382	2.8191	5e-05	0.000541201	yes
XLOC_020279	CTSC	KB743568.1:175140-194122	BSD1	WSD1	OK	81.0048	148.136	0.870845	1.58718	0.0039	0.0220229	yes
XLOC_020444	RAB3IL1	KB743581.1:111248-148488	BSD1	WSD1	OK	5.99204	18.2648	1.60794	2.57892	5e-05	0.000541201	yes
XLOC_020446	MPEG1	KB743581.1:77140-79304	BSD1	WSD1	OK	4.63281	19.5031	2.07374	2.76232	5e-05	0.000541201	yes
XLOC_020546	DISC1	KB743594.1:140731-338765	BSD1	WSD1	OK	2.41584	7.13491	1.56237	1.73433	0.0023	0.014349	yes
XLOC_020608	CLDN5	KB743603.1:28059-31667	BSD1	WSD1	OK	18.2235	33.9847	0.899087	1.45428	0.0105	0.0491842	yes
XLOC_020732	DPYSL2	KB743612.1:227567-280088	BSD1	WSD1	OK	16.2665	36.2128	1.1546	1.97509	0.00075	0.00564338	yes
XLOC_020786	ARHGDIB	KB743625.1:1606963-1612644	BSD1	WSD1	OK	52.8352	108.46	1.0376	1.84665	0.00115	0.00811071	yes
XLOC_020788	MGP	KB743625.1:1645598-1654094	BSD1	WSD1	OK	187.256	3431.67	4.19583	2.40844	0.00015	0.00142024	yes
XLOC_020802	TMEM140	KB743625.1:1532289-1538938	BSD1	WSD1	OK	12.7477	51.6422	2.01832	3.11449	5e-05	0.000541201	yes
XLOC_021021	SCUBE2	KB743645.1:94279-139880	BSD1	WSD1	OK	2.7386	7.32954	1.42028	2.08238	0.00045	0.00366289	yes
XLOC_021095	ENSAPLG00000000580	KB743650.1:373744-380366	BSD1	WSD1	OK	16.402	64.236	1.96951	3.04681	5e-05	0.000541201	yes
XLOC_021103	PRSS35	KB743651.1:1510278-1520680	BSD1	WSD1	OK	1.21922	3.79458	1.63798	1.98064	0.0011	0.00781416	yes
XLOC_021126	LCP1	KB743653.1:276917-307216	BSD1	WSD1	OK	8.08267	24.9338	1.6252	2.32043	0.00015	0.00142024	yes
XLOC_021144	REEP1	KB743657.1:41251-95168	BSD1	WSD1	OK	2.13807	4.90554	1.1981	1.51283	0.0076	0.0378919	yes
XLOC_021303	ENSAPLG00000007808	KB743686.1:442014-462885	BSD1	WSD1	OK	11.6937	65.8577	2.49362	4.59726	5e-05	0.000541201	yes
XLOC_021320	LCP2	KB743686.1:2069088-2109792	BSD1	WSD1	OK	1.58603	5.24829	1.72643	1.60574	0.0095	0.0454419	yes
XLOC_021416	SLC43A2	KB743696.1:378384-409010	BSD1	WSD1	OK	11.5619	34.3321	1.57018	2.82648	5e-05	0.000541201	yes
XLOC_021823	STAB1	KB743740.1:1040944-1098132	BSD1	WSD1	OK	3.44292	12.5094	1.86131	3.14377	5e-05	0.000541201	yes
XLOC_022261	FHOD3	KB743821.1:149627-531731	BSD1	WSD1	OK	1.60198	5.26152	1.71562	2.45834	5e-05	0.000541201	yes
XLOC_022338	B3GNT9	KB743829.1:1087856-1099427	BSD1	WSD1	OK	2.12935	12.843	2.5925	2.80001	0.00015	0.00142024	yes
XLOC_022354	C16orf70	KB743829.1:1105098-1137844	BSD1	WSD1	OK	20.0509	58.8682	1.55382	2.66657	0.0001	0.000999576	yes
XLOC_022725	WASF3	KB743893.1:838-19922	BSD1	WSD1	OK	1.25244	10.3769	3.05056	3.46866	5e-05	0.000541201	yes
XLOC_023036	BICC1	KB743944.1:3425959-3495727	BSD1	WSD1	OK	3.0224	10.2457	1.76124	2.76659	5e-05	0.000541201	yes
XLOC_023097	A4GALT	KB743948.1:440357-448081	BSD1	WSD1	OK	1.11411	3.79146	1.76686	2.0361	0.00055	0.00434596	yes
XLOC_023132	PRELP	KB743952.1:82264-85050	BSD1	WSD1	OK	21.4345	47.6454	1.15241	1.90922	0.00095	0.00689587	yes
XLOC_023250	DOCK10	KB743977.1:116856-243210	BSD1	WSD1	OK	1.69749	4.10776	1.27495	1.71152	0.0029	0.0173496	yes
XLOC_023664	CTSS	KB744049.1:4732-12326	BSD1	WSD1	OK	15.0859	63.0976	2.06438	3.39266	5e-05	0.000541201	yes
XLOC_023766	FAP	KB744072.1:1040842-1080752	BSD1	WSD1	OK	3.52279	13.1822	1.90381	2.33361	0.00025	0.00221296	yes
XLOC_023932	SDC2	KB744088.1:486286-541322	BSD1	WSD1	OK	49.6077	92.3369	0.896343	1.60217	0.00635	0.0327511	yes
XLOC_024134	IL16	KB744113.1:660364-696951	BSD1	WSD1	OK	1.8585	7.29971	1.9737	2.13464	0.0005	0.00400924	yes
XLOC_024137	BCL2A1	KB744113.1:97900-100799	BSD1	WSD1	OK	1.51995	6.30828	2.05323	1.77719	0.00225	0.0140988	yes
XLOC_024340	PTPRC	KB744156.1:611334-675951	BSD1	WSD1	OK	4.36241	14.4021	1.72308	2.56407	5e-05	0.000541201	yes
XLOC_024401	TSPAN4	KB744162.1:176182-532258	BSD1	WSD1	OK	16.9254	38.3697	1.18077	2.02977	0.0006	0.00467863	yes
XLOC_024494	TAGAP	KB744185.1:39817-49596	BSD1	WSD1	OK	1.45629	4.8402	1.73277	2.07824	0.0006	0.00467863	yes
XLOC_024501	PHACTR2	KB744185.1:144916-283399	BSD1	WSD1	OK	4.69589	9.92299	1.07938	1.74028	0.0027	0.0163598	yes
XLOC_024536	MFAP3L	KB744195.1:2087889-2106605	BSD1	WSD1	OK	2.50142	6.27097	1.32594	1.64099	0.0052	0.0277591	yes
XLOC_024542	GALNT7	KB744195.1:989997-1031000	BSD1	WSD1	OK	1.8497	6.45753	1.80369	2.20904	0.0006	0.00467863	yes
XLOC_024795	PXDC1	KB744229.1:98400-110844	BSD1	WSD1	OK	8.11726	22.5881	1.4765	1.99252	0.00125	0.00869217	yes
XLOC_025080	ZEB1	KB744292.1:476778-603247	BSD1	WSD1	OK	9.18645	19.5616	1.09045	1.42314	0.00655	0.0335731	yes
XLOC_025247	ENSAPLG00000008496	KB744320.1:45488-49854	BSD1	WSD1	OK	3.08454	11.2413	1.86568	2.3477	0.0005	0.00400924	yes
XLOC_025602	DYSF	KB744395.1:54490-132525	BSD1	WSD1	OK	2.83827	6.13007	1.11089	1.90135	0.00175	0.0114932	yes
XLOC_025693	UNC5B	KB744430.1:17260-30259	BSD1	WSD1	OK	2.7046	7.48025	1.46767	2.3501	5e-05	0.000541201	yes
XLOC_025767	UACA	KB744444.1:103857-121918	BSD1	WSD1	OK	5.24506	11.43	1.12379	1.82273	0.00225	0.0140988	yes
XLOC_025878	ENSAPLG00000002488	KB744461.1:166686-183532	BSD1	WSD1	OK	2.30801	11.5909	2.32827	3.20112	5e-05	0.000541201	yes
XLOC_025885	SYNGAP1	KB744462.1:4969-12557	BSD1	WSD1	OK	2.15238	7.91903	1.87939	2.1335	0.0016	0.0106789	yes
XLOC_026090	NR1H3	KB744512.1:80139-109442	BSD1	WSD1	OK	59.3853	113.199	0.930684	1.62041	0.00635	0.0327511	yes
XLOC_026380	PTPRS	KB744616.1:81883-180754	BSD1	WSD1	OK	10.1076	21.5709	1.09364	1.80998	0.0025	0.0153837	yes
XLOC_026408	RNF213	KB744629.1:46543-87483	BSD1	WSD1	OK	1.41531	4.49371	1.66679	2.43262	0.0001	0.000999576	yes
XLOC_026591	RUNX2	KB744675.1:81249-229448	BSD1	WSD1	OK	1.52868	6.48589	2.08501	2.41211	0.00015	0.00142024	yes
XLOC_026666	MYO1F	KB744699.1:157507-171717	BSD1	WSD1	OK	3.79948	8.49344	1.16055	1.85233	0.0035	0.0201439	yes
XLOC_026722	ENSAPLG00000013278	KB744709.1:1167-14959	BSD1	WSD1	OK	2.98481	26.4001	3.14484	3.92402	5e-05	0.000541201	yes
XLOC_026773	RGL1	KB744722.1:1100286-1187538	BSD1	WSD1	OK	8.37919	30.3717	1.85785	3.15364	5e-05	0.000541201	yes
XLOC_026854	UBE2QL1	KB744749.1:320054-336173	BSD1	WSD1	OK	1.33756	19.237	3.84621	3.93011	5e-05	0.000541201	yes
XLOC_027142	RFTN1	KB744844.1:76683-165967	BSD1	WSD1	OK	4.85233	20.0421	2.04628	3.17066	5e-05	0.000541201	yes
XLOC_027300	ENSAPLG00000005490	KB744917.1:744-5929	BSD1	WSD1	OK	13.0172	40.2888	1.62996	2.6362	5e-05	0.000541201	yes
XLOC_027361	SRD5A2	KB744936.1:134718-162236	BSD1	WSD1	OK	17.2791	36.1259	1.064	1.42929	0.0107	0.0499424	yes
XLOC_027665	ENSAPLG00000006683	KB745111.1:690-33763	BSD1	WSD1	OK	3.19843	27.1311	3.08451	4.29911	5e-05	0.000541201	yes
XLOC_027689	SPI1	KB745135.1:65536-86270	BSD1	WSD1	OK	11.4459	29.7613	1.37861	1.99629	0.0008	0.00596391	yes
XLOC_027719	GSN	KB745179.1:76772-92027	BSD1	WSD1	OK	143.835	294.184	1.0323	1.5267	0.00845	0.0413354	yes
XLOC_027896	FYN	KB745283.1:192291-291654	BSD1	WSD1	OK	9.70288	21.9652	1.17874	1.83039	0.00205	0.0130658	yes
XLOC_027924	PLEKHO1	KB745294.1:23225-40364	BSD1	WSD1	OK	4.37931	12.0621	1.4617	1.99017	0.002	0.0128114	yes
XLOC_028233	ENSAPLG00000005506	KB745576.1:11754-20626	BSD1	WSD1	OK	1.20532	4.82791	2.00199	2.26368	0.00035	0.00295286	yes
XLOC_028489	JAZF1	KB745818.1:3757-64266	BSD1	WSD1	OK	4.30643	10.5856	1.29753	1.66307	0.005	0.026894	yes
XLOC_028827	GNB5	KB746221.1:125057-149724	BSD1	WSD1	OK	106.093	208.466	0.97449	1.64861	0.0063	0.0325411	yes
XLOC_029240	KLHL5	KB746855.1:71931-124387	BSD1	WSD1	OK	16.1189	36.0077	1.15955	1.90456	0.00135	0.00927173	yes
XLOC_029246	TREM2	KB746865.1:4973-10518	BSD1	WSD1	OK	1.19244	9.25039	2.9556	2.85328	5e-05	0.000541201	yes
XLOC_029510	FHL2	KB747347.1:348330-374575	BSD1	WSD1	OK	19.3058	90.0843	2.22224	3.37588	5e-05	0.000541201	yes
XLOC_029801	WDFY3	KB748377.1:942-94654	BSD1	WSD1	OK	13.1002	23.6585	0.852775	1.54635	0.01015	0.0478958	yes

## Sheet: BSD1 vs. WSD2
gene_id	gene	locus	sample_1	sample_2	status	BSD1_FPKM	WSD2_FPKM	log2_fold_change_	test_stat	p_value	q_value	significant
XLOC_000141	ELOVL7	KB742387.1:68316-100956	BSD1	WSD2	OK	67.9406	20.2924	-1.74333	-2.45494	5e-05	0.000541201	yes
XLOC_000252	ENSAPLG00000008529	KB742393.1:276703-308481	BSD1	WSD2	OK	36.5962	17.3413	-1.07748	-1.83806	0.001	0.00720039	yes
XLOC_000577	NKAIN4	KB742407.1:55482-116463	BSD1	WSD2	OK	60.612	5.33871	-3.50504	-3.72366	5e-05	0.000541201	yes
XLOC_000764	ABHD3	KB742418.1:2282261-2304430	BSD1	WSD2	OK	10.3049	1.16427	-3.14583	-3.09896	5e-05	0.000541201	yes
XLOC_000922	ZC3HC1	KB742427.1:212462-222071	BSD1	WSD2	OK	19.5912	6.77487	-1.53194	-1.96782	0.00245	0.0151248	yes
XLOC_001242	NFKBIZ	KB742440.1:186445-203842	BSD1	WSD2	OK	80.9063	12.7579	-2.66486	-3.5541	5e-05	0.000541201	yes
XLOC_001843	NR4A2	KB742462.1:1444041-1448686	BSD1	WSD2	OK	20.9795	4.62928	-2.18012	-2.91984	5e-05	0.000541201	yes
XLOC_002203	B3GNT7	KB742477.1:38998-46312	BSD1	WSD2	OK	29.6739	3.11896	-3.25006	-3.02208	5e-05	0.000541201	yes
XLOC_002263	ATP9A	KB742479.1:4359998-4415805	BSD1	WSD2	OK	12.4195	4.6099	-1.4298	-2.37352	5e-05	0.000541201	yes
XLOC_002499	ST3GAL1	KB742483.1:1907382-1986146	BSD1	WSD2	OK	86.7628	20.9643	-2.04914	-3.09542	5e-05	0.000541201	yes
XLOC_002662	ENSAPLG00000009798	KB742489.1:1583171-1584261	BSD1	WSD2	OK	34.774	3.77089	-3.20503	-2.65457	0.00065	0.00499761	yes
XLOC_002687	SSR1	KB742490.1:1067417-1178613	BSD1	WSD2	OK	343.637	90.4168	-1.92622	-2.48887	0.00025	0.00221296	yes
XLOC_003055	DYNC1I1	KB742513.1:1664606-1853676	BSD1	WSD2	OK	26.3363	8.97466	-1.55312	-1.94137	0.0025	0.0153837	yes
XLOC_003087	DLX6	KB742513.1:2144863-2185174	BSD1	WSD2	OK	67.0676	15.204	-2.14117	-1.66647	0.0065	0.0333603	yes
XLOC_003088	DLX5	KB742513.1:2188916-2193137	BSD1	WSD2	OK	185.699	67.0843	-1.46892	-2.12735	0.0003	0.00258328	yes
XLOC_003092	ICA1	KB742513.1:2757017-2826860	BSD1	WSD2	OK	71.1971	15.8859	-2.16407	-2.91942	5e-05	0.000541201	yes
XLOC_003212	ACOT7	KB742522.1:20869-30546	BSD1	WSD2	OK	31.8742	12.1122	-1.39593	-2.00291	0.0014	0.00956348	yes
XLOC_003511	PDIA4	KB742535.1:1323765-1346560	BSD1	WSD2	OK	388.551	89.913	-2.1115	-2.57234	0.00025	0.00221296	yes
XLOC_003580	CREM	KB742539.1:2222426-2251364	BSD1	WSD2	OK	131.899	30.4748	-2.11375	-3.56073	5e-05	0.000541201	yes
XLOC_003652	MFSD6	KB742542.1:708402-738303	BSD1	WSD2	OK	40.7556	18.8127	-1.11529	-1.96186	0.00085	0.00627356	yes
XLOC_003670	ATP5J	KB742543.1:923445-927835	BSD1	WSD2	OK	646.92	229.937	-1.49235	-2.51291	5e-05	0.000541201	yes
XLOC_003807	SOCS3	KB742551.1:286645-288511	BSD1	WSD2	OK	44.6188	11.7045	-1.93058	-2.11299	0.00015	0.00142024	yes
XLOC_003847	FASN	KB742551.1:579680-619388	BSD1	WSD2	OK	16.053	6.78068	-1.24334	-2.1385	0.0002	0.00182286	yes
XLOC_003861	SHMT1	KB742553.1:2-5441	BSD1	WSD2	OK	10.4166	3.38078	-1.62345	-2.08353	0.00165	0.0109439	yes
XLOC_003909	HMGCR	KB742554.1:780808-795523	BSD1	WSD2	OK	17.3145	5.54722	-1.64215	-2.61895	5e-05	0.000541201	yes
XLOC_004074	MAPKAPK2	KB742563.1:716022-736374	BSD1	WSD2	OK	91.233	42.3171	-1.10832	-1.72269	0.0028	0.0168547	yes
XLOC_004087	SLC41A1	KB742563.1:390714-429309	BSD1	WSD2	OK	18.5651	5.52444	-1.7487	-1.96242	0.00255	0.0156268	yes
XLOC_004187	SEC61A1	KB742569.1:405014-415006	BSD1	WSD2	OK	110.018	30.2093	-1.86467	-3.09672	5e-05	0.000541201	yes
XLOC_004312	NSDHL	KB742574.1:303514-314808	BSD1	WSD2	OK	13.9158	4.92552	-1.49838	-1.83815	0.0036	0.020627	yes
XLOC_004410	VDR	KB742577.1:17419-51081	BSD1	WSD2	OK	46.7847	4.95129	-3.24016	-2.92798	5e-05	0.000541201	yes
XLOC_004472	KCNK12	KB742580.1:351923-362790	BSD1	WSD2	OK	40.2816	0.383308	-6.71547	-2.55594	0.00045	0.00366289	yes
XLOC_004570	GPRC5A	KB742585.1:178465-185845	BSD1	WSD2	OK	52.783	5.63995	-3.22632	-3.59741	5e-05	0.000541201	yes
XLOC_004695	KPNA2	KB742588.1:1324681-1330542	BSD1	WSD2	OK	11.6633	2.4613	-2.24449	-2.16973	0.0005	0.00400924	yes
XLOC_004973	ENSAPLG00000006823	KB742606.1:291799-346517	BSD1	WSD2	OK	33.7154	8.75747	-1.94482	-3.03828	5e-05	0.000541201	yes
XLOC_005019	SSR3	KB742612.1:124540-156017	BSD1	WSD2	OK	460.87	117.681	-1.96948	-2.70085	5e-05	0.000541201	yes
XLOC_005050	FICD	KB742615.1:13-2754	BSD1	WSD2	OK	40.3438	6.68226	-2.59394	-2.88963	5e-05	0.000541201	yes
XLOC_010413	CA2	KB742867.1:1329685-1348422	BSD1	WSD2	OK	89.7401	15.5575	-2.52815	-3.85579	5e-05	0.000541201	yes
XLOC_005201	CA8	KB742618.1:9921-56251	BSD1	WSD2	OK	431.395	39.2167	-3.45947	-5.21266	5e-05	0.000541201	yes
XLOC_005265	ENSAPLG00000003038	KB742619.1:3637296-3705672	BSD1	WSD2	OK	6149.61	1.7816	-11.7531	-1.93355	0.00015	0.00142024	yes
XLOC_005333	ENSAPLG00000002741	KB742622.1:1147451-1155017	BSD1	WSD2	OK	86.1524	5.07608	-4.0851	-3.49163	0.00025	0.00221296	yes
XLOC_005485	SDC1	KB742629.1:9355-32427	BSD1	WSD2	OK	126.38	53.0794	-1.25155	-2.15705	5e-05	0.000541201	yes
XLOC_005632	MFSD2A	KB742637.1:355454-362641	BSD1	WSD2	OK	47.0483	3.27921	-3.84272	-4.00969	5e-05	0.000541201	yes
XLOC_005639	YARS	KB742637.1:6564-11357	BSD1	WSD2	OK	39.3558	18.6999	-1.07355	-1.74104	0.0039	0.0220229	yes
XLOC_005642	RNF19B	KB742637.1:60540-66389	BSD1	WSD2	OK	44.8551	16.4138	-1.45036	-2.2317	0.0002	0.00182286	yes
XLOC_005655	GALE	KB742637.1:404717-405236	BSD1	WSD2	OK	197.931	68.5107	-1.5306	-1.79414	0.008	0.0395156	yes
XLOC_005915	AIF1L	KB742651.1:817394-857389	BSD1	WSD2	OK	510.623	27.474	-4.21612	-4.59508	5e-05	0.000541201	yes
XLOC_005945	SH3GLB2	KB742651.1:105093-129140	BSD1	WSD2	OK	56.9468	17.4345	-1.70767	-3.02568	5e-05	0.000541201	yes
XLOC_006117	SLC9A2	KB742659.1:1762356-1810445	BSD1	WSD2	OK	161.412	3.32032	-5.60328	-5.41715	5e-05	0.000541201	yes
XLOC_006463	SLC16A1	KB742677.1:571602-584190	BSD1	WSD2	OK	87.2002	31.9806	-1.44713	-2.32836	0.00015	0.00142024	yes
XLOC_006587	CLIC6	KB742682.1:76252-103550	BSD1	WSD2	OK	213.574	72.6561	-1.55558	-2.31164	0.00015	0.00142024	yes
XLOC_006657	TGFB3	KB742685.1:381926-395809	BSD1	WSD2	OK	75.3523	32.0355	-1.23398	-2.15068	0.0004	0.00331455	yes
XLOC_006669	ISM2	KB742685.1:1188141-1195481	BSD1	WSD2	OK	15.2222	1.99285	-2.93327	-3.0425	5e-05	0.000541201	yes
XLOC_006756	DGKZ	KB742689.1:492763-536705	BSD1	WSD2	OK	45.1691	19.626	-1.20257	-2.0139	0.00145	0.00983563	yes
XLOC_006759	GYLTL1B	KB742689.1:771419-788626	BSD1	WSD2	OK	16.6447	8.23529	-1.01517	-1.6993	0.0057	0.0299464	yes
XLOC_006762	SLC35C1	KB742689.1:837579-843931	BSD1	WSD2	OK	40.1717	9.6602	-2.05605	-3.12581	5e-05	0.000541201	yes
XLOC_006852	SGK1	KB742694.1:1063516-1069238	BSD1	WSD2	OK	427.683	89.0193	-2.26435	-2.60839	0.0004	0.00331455	yes
XLOC_006920	ODC1	KB742696.1:650717-656641	BSD1	WSD2	OK	63.1856	23.5712	-1.42257	-2.42289	5e-05	0.000541201	yes
XLOC_006992	ENSAPLG00000008450	KB742701.1:49242-147435	BSD1	WSD2	OK	200.616	64.977	-1.62644	-2.57589	5e-05	0.000541201	yes
XLOC_007103	ANO3	KB742705.1:76957-169088	BSD1	WSD2	OK	8.28481	1.57763	-2.39271	-2.56077	5e-05	0.000541201	yes
XLOC_007419	ENSAPLG00000006864	KB742716.1:490387-494414	BSD1	WSD2	OK	31.318	9.50536	-1.72018	-2.3961	0.0023	0.014349	yes
XLOC_007516	FDX1	KB742725.1:184466-195686	BSD1	WSD2	OK	58.2993	15.0778	-1.95105	-1.6859	0.0004	0.00331455	yes
XLOC_007585	ENSAPLG00000009233	KB742730.1:426706-438864	BSD1	WSD2	OK	11.6869	1.40901	-3.05214	-3.23656	5e-05	0.000541201	yes
XLOC_007868	CLDN10	KB742739.1:13811-98312	BSD1	WSD2	OK	710.614	170.867	-2.05619	-2.67212	5e-05	0.000541201	yes
XLOC_008002	VOPP1	KB742750.1:778068-838910	BSD1	WSD2	OK	390.154	186.491	-1.06494	-1.86191	0.00205	0.0130658	yes
XLOC_008172	VSNL1	KB742764.1:1446257-1571603	BSD1	WSD2	OK	89.5854	13.9623	-2.68173	-2.88045	0.0005	0.00400924	yes
XLOC_008202	AHCYL1	KB742765.1:38166-62675	BSD1	WSD2	OK	70.1944	33.841	-1.05258	-1.78646	0.00245	0.0151248	yes
XLOC_008244	OLFM1	KB742770.1:243052-261472	BSD1	WSD2	OK	44.8349	9.66619	-2.2136	-2.17718	5e-05	0.000541201	yes
XLOC_008414	FGF16	KB742777.1:142448-152676	BSD1	WSD2	OK	18.6283	1.95086	-3.25532	-1.6347	0.00075	0.00564338	yes
XLOC_008953	CDK1	KB742802.1:526731-533314	BSD1	WSD2	OK	24.1437	8.55432	-1.49692	-1.54027	0.00965	0.0459965	yes
XLOC_009034	ENSAPLG00000013603	KB742804.1:597850-604114	BSD1	WSD2	OK	53.9872	8.96078	-2.59092	-3.12221	5e-05	0.000541201	yes
XLOC_009049	RFESD	KB742806.1:1174610-1178818	BSD1	WSD2	OK	16.6381	1.42853	-3.54189	-2.70846	5e-05	0.000541201	yes
XLOC_009096	KIAA1324	KB742807.1:604518-606348	BSD1	WSD2	OK	86.8083	25.8434	-1.74804	-2.82109	0.0001	0.000999576	yes
XLOC_009229	ENSAPLG00000016336	KB742809.1:700457-714314	BSD1	WSD2	OK	49.1748	7.4575	-2.72115	-4.18936	5e-05	0.000541201	yes
XLOC_009379	ACAT2	KB742815.1:780841-786875	BSD1	WSD2	OK	31.4445	11.5038	-1.45069	-1.98048	0.0006	0.00467863	yes
XLOC_009464	ENSAPLG00000015707	KB742823.1:375714-383831	BSD1	WSD2	OK	34.1836	7.49422	-2.18946	-2.86842	5e-05	0.000541201	yes
XLOC_009468	ENSAPLG00000016022	KB742823.1:453194-461658	BSD1	WSD2	OK	15.0699	3.23782	-2.21857	-3.15787	5e-05	0.000541201	yes
XLOC_009502	ENSAPLG00000015972	KB742823.1:434947-439523	BSD1	WSD2	OK	58.3891	21.2053	-1.46127	-2.09525	0.00225	0.0140988	yes
XLOC_009640	ST3GAL5	KB742833.1:64353-89097	BSD1	WSD2	OK	25.4721	3.36153	-2.92173	-3.53979	5e-05	0.000541201	yes
XLOC_009767	SEMA4D	KB742834.1:286690-364258	BSD1	WSD2	OK	28.8999	8.7551	-1.72287	-2.89307	5e-05	0.000541201	yes
XLOC_009880	ATP2A2	KB742840.1:1733601-1778607	BSD1	WSD2	OK	150.648	38.403	-1.97189	-2.8531	5e-05	0.000541201	yes
XLOC_010186	MSMO1	KB742853.1:3286884-3293857	BSD1	WSD2	OK	67.2989	10.9653	-2.61763	-3.9602	5e-05	0.000541201	yes
XLOC_010396	SYTL4	KB742866.1:163345-173690	BSD1	WSD2	OK	62.556	17.0721	-1.87351	-2.84468	5e-05	0.000541201	yes
XLOC_010397	TSPAN6	KB742866.1:180406-186307	BSD1	WSD2	OK	141.612	37.6507	-1.91119	-2.89885	5e-05	0.000541201	yes
XLOC_010413	CA2	KB742867.1:1329685-1348422	BSD1	WSD2	OK	89.7401	15.5575	-2.52815	-3.85579	5e-05	0.000541201	yes
XLOC_010429	SCNN1A	KB742870.1:20738-29075	BSD1	WSD2	OK	78.1249	38.3365	-1.02706	-1.63614	0.0047	0.0255516	yes
XLOC_010491	SSFA2	KB742873.1:426696-463499	BSD1	WSD2	OK	67.6202	27.3904	-1.30378	-2.13979	0.0002	0.00182286	yes
XLOC_010759	SMCR8	KB742883.1:302-9305	BSD1	WSD2	OK	13.1351	2.88222	-2.18817	-3.40624	5e-05	0.000541201	yes
XLOC_011006	NPTN	KB742899.1:160430-234672	BSD1	WSD2	OK	568.287	114.846	-2.30692	-3.07839	5e-05	0.000541201	yes
XLOC_011371	SLC7A1	KB742923.1:734956-761802	BSD1	WSD2	OK	13.8	6.54338	-1.07656	-1.82692	0.00235	0.0146145	yes
XLOC_011451	PDIA5	KB742929.1:3504864-3597738	BSD1	WSD2	OK	81.5652	19.0595	-2.09744	-3.07318	5e-05	0.000541201	yes
XLOC_011632	EXT1	KB742933.1:370486-553419	BSD1	WSD2	OK	151.825	43.4057	-1.80645	-2.64561	5e-05	0.000541201	yes
XLOC_011688	CCDC28A	KB742937.1:909220-914216	BSD1	WSD2	OK	21.4391	7.48233	-1.51868	-1.97347	0.0017	0.0112193	yes
XLOC_011908	HTR1B	KB742953.1:809052-812633	BSD1	WSD2	OK	55.3963	6.09298	-3.18457	-4.04171	5e-05	0.000541201	yes
XLOC_011924	MEGF9	KB742955.1:322983-354796	BSD1	WSD2	OK	24.0977	5.28664	-2.18847	-3.40688	5e-05	0.000541201	yes
XLOC_012107	CMTM8	KB742966.1:573164-606362	BSD1	WSD2	OK	131.6	45.4588	-1.53353	-2.49092	5e-05	0.000541201	yes
XLOC_012288	MDH1	KB742970.1:1224266-1235638	BSD1	WSD2	OK	269.748	104.473	-1.36848	-2.40547	5e-05	0.000541201	yes
XLOC_012396	SQLE	KB742977.1:1161225-1176622	BSD1	WSD2	OK	25.4462	2.19594	-3.53454	-4.00978	5e-05	0.000541201	yes
XLOC_013128	LVRN	KB743024.1:133151-167170	BSD1	WSD2	OK	22.0255	1.4131	-3.96223	-3.38904	5e-05	0.000541201	yes
XLOC_013330	ERLEC1	KB743040.1:2572152-2594984	BSD1	WSD2	OK	124.261	47.4738	-1.38817	-2.33942	0.00015	0.00142024	yes
XLOC_013398	SPC25	KB743045.1:1659533-1662818	BSD1	WSD2	OK	17.525	4.49822	-1.96199	-1.91037	0.0039	0.0220229	yes
XLOC_013588	HAS2	KB743053.1:436405-455844	BSD1	WSD2	OK	16.5082	3.61959	-2.18928	-2.8126	5e-05	0.000541201	yes
XLOC_013691	CRLS1	KB743061.1:408222-415234	BSD1	WSD2	OK	217.946	103.212	-1.07836	-1.96202	0.00065	0.00499761	yes
XLOC_013772	PTGER3	KB743069.1:314044-325192	BSD1	WSD2	OK	30.4187	7.71264	-1.97966	-2.96804	5e-05	0.000541201	yes
XLOC_013822	SEL1L3	KB743072.1:1060442-1094604	BSD1	WSD2	OK	71.2349	19.6008	-1.86167	-3.39568	5e-05	0.000541201	yes
XLOC_014320	ST14	KB743106.1:1715289-1739328	BSD1	WSD2	OK	79.5913	38.0948	-1.06302	-1.87153	0.00165	0.0109439	yes
XLOC_014424	SYT8	KB743110.1:675114-679395	BSD1	WSD2	OK	208.734	47.3039	-2.14164	-3.08813	5e-05	0.000541201	yes
XLOC_014429	ENSAPLG00000012955	KB743110.1:773732-784393	BSD1	WSD2	OK	210.431	64.5587	-1.70467	-2.69125	5e-05	0.000541201	yes
XLOC_014435	SLC22A18	KB743110.1:1647364-1705977	BSD1	WSD2	OK	21.6241	2.56068	-3.07804	-2.85963	5e-05	0.000541201	yes
XLOC_014451	PHLDA2	KB743110.1:1707132-1708617	BSD1	WSD2	OK	216.597	45.6669	-2.24579	-2.71468	5e-05	0.000541201	yes
XLOC_014515	NPNT	KB743113.1:58894-115622	BSD1	WSD2	OK	53.7143	27.3719	-0.97261	-1.52784	0.00835	0.0409312	yes
XLOC_014521	OSTC	KB743113.1:972834-976960	BSD1	WSD2	OK	174.179	61.4396	-1.50333	-2.62829	5e-05	0.000541201	yes
XLOC_014537	ETNPPL	KB743113.1:1005334-1019543	BSD1	WSD2	OK	21.9973	2.74288	-3.00357	-3.23635	5e-05	0.000541201	yes
XLOC_014540	PLA2G12A	KB743113.1:1456955-1461934	BSD1	WSD2	OK	693.56	57.8468	-3.58371	-2.69187	5e-05	0.000541201	yes
XLOC_014788	CMTM4	KB743139.1:2122619-2161220	BSD1	WSD2	OK	40.9436	11.1644	-1.87473	-2.29657	5e-05	0.000541201	yes
XLOC_014799	HERPUD1	KB743139.1:187318-192899	BSD1	WSD2	OK	100.477	35.6399	-1.49531	-2.51964	5e-05	0.000541201	yes
XLOC_014896	FAM20C	KB743145.1:1120499-1177246	BSD1	WSD2	OK	242.144	66.9798	-1.85406	-3.21977	5e-05	0.000541201	yes
XLOC_014912	CHST12	KB743145.1:2728366-2843428	BSD1	WSD2	OK	209.104	13.9892	-3.90184	-4.0527	5e-05	0.000541201	yes
XLOC_014949	ZFAND2A	KB743145.1:1891744-1894258	BSD1	WSD2	OK	56.4132	19.1188	-1.56104	-1.71166	0.0041	0.0229426	yes
XLOC_015115	RHOU	KB743153.1:1780031-1786520	BSD1	WSD2	OK	61.6446	14.2384	-2.11419	-3.33652	5e-05	0.000541201	yes
XLOC_015240	CNKSR1	KB743160.1:0-4351	BSD1	WSD2	OK	22.3294	9.753	-1.19503	-1.7371	0.0078	0.0387253	yes
XLOC_015327	STIM1	KB743168.1:5131-52196	BSD1	WSD2	OK	52.5494	12.5893	-2.06147	-3.04291	5e-05	0.000541201	yes
XLOC_015438	SLC25A5	KB743176.1:79281-81017	BSD1	WSD2	OK	429.717	149.648	-1.52181	-2.64195	5e-05	0.000541201	yes
XLOC_015443	ENSAPLG00000014933	KB743176.1:929463-977667	BSD1	WSD2	OK	9.48717	1.48768	-2.67292	-2.93475	5e-05	0.000541201	yes
XLOC_015554	SLC35B1	KB743180.1:157707-170063	BSD1	WSD2	OK	261.836	86.238	-1.60227	-2.33585	0.0001	0.000999576	yes
XLOC_015603	CIAO1	KB743182.1:106376-106961	BSD1	WSD2	OK	95.6257	19.9638	-2.26001	-2.54026	0.00015	0.00142024	yes
XLOC_015776	EXOC3L4	KB743197.1:4024-27942	BSD1	WSD2	OK	7.00763	0.379866	-4.20537	-4.07032	5e-05	0.000541201	yes
XLOC_015978	CRELD2	KB743204.1:467503-481971	BSD1	WSD2	OK	235.4	52.7962	-2.15661	-3.60494	5e-05	0.000541201	yes
XLOC_016073	SLC14A1	KB743206.1:182793-222783	BSD1	WSD2	OK	614.113	10.5806	-5.85902	-6.18154	5e-05	0.000541201	yes
XLOC_016195	ASIC4	KB743216.1:38268-58159	BSD1	WSD2	OK	18.1945	2.04167	-3.15568	-3.45011	5e-05	0.000541201	yes
XLOC_016211	RAP1GAP2	KB743217.1:744360-828684	BSD1	WSD2	OK	17.4267	2.34084	-2.8962	-3.82627	5e-05	0.000541201	yes
XLOC_016370	SDF2L1	KB743228.1:517744-523578	BSD1	WSD2	OK	150.358	44.2712	-1.76397	-2.44571	5e-05	0.000541201	yes
XLOC_016497	SLC9A7	KB743240.1:206533-279034	BSD1	WSD2	OK	68.1292	24.0363	-1.50306	-2.53702	5e-05	0.000541201	yes
XLOC_016532	SLC20A1	KB743244.1:45058-53783	BSD1	WSD2	OK	235.856	29.5638	-2.996	-4.45067	5e-05	0.000541201	yes
XLOC_016569	SRM	KB743246.1:235408-241093	BSD1	WSD2	OK	121.721	23.2717	-2.38692	-3.36392	5e-05	0.000541201	yes
XLOC_016805	CHGA	KB743257.1:656922-667567	BSD1	WSD2	OK	22.0523	1.13305	-4.28264	-4.12939	5e-05	0.000541201	yes
XLOC_016887	TBXAS1	KB743260.1:2216351-2460692	BSD1	WSD2	OK	28.4135	3.11216	-3.19059	-3.54098	5e-05	0.000541201	yes
XLOC_017040	SMOC1	KB743275.1:616934-705737	BSD1	WSD2	OK	26.1427	6.30536	-2.05176	-2.91716	5e-05	0.000541201	yes
XLOC_017461	PNLIPRP3	KB743308.1:883858-901829	BSD1	WSD2	OK	135.483	2.52507	-5.74564	-4.51221	5e-05	0.000541201	yes
XLOC_018029	MGST2	KB743357.1:94251-104231	BSD1	WSD2	OK	314.623	82.3609	-1.93359	-3.13951	5e-05	0.000541201	yes
XLOC_018040	MGAT4D	KB743357.1:403330-432842	BSD1	WSD2	OK	18.1054	4.73568	-1.93478	-2.63116	5e-05	0.000541201	yes
XLOC_018244	NT5DC3	KB743378.1:577874-685264	BSD1	WSD2	OK	19.6396	3.40712	-2.52714	-2.472	0.0001	0.000999576	yes
XLOC_018681	INADL	KB743412.1:863906-1011581	BSD1	WSD2	OK	40.1024	4.43117	-3.17793	-3.76193	5e-05	0.000541201	yes
XLOC_018683	HOOK1	KB743412.1:1671983-1696349	BSD1	WSD2	OK	15.9885	5.73643	-1.47881	-2.57732	5e-05	0.000541201	yes
XLOC_018869	BCAT1	KB743435.1:2569202-2631451	BSD1	WSD2	OK	7.69611	1.75593	-2.13189	-1.98011	0.00015	0.00142024	yes
XLOC_019021	TTC19	KB743446.1:516171-519888	BSD1	WSD2	OK	316.98	27.0545	-3.55045	-5.01129	5e-05	0.000541201	yes
XLOC_019144	ENSAPLG00000015546	KB743456.1:612487-634343	BSD1	WSD2	OK	23.8457	4.56647	-2.38458	-2.30611	0.00065	0.00499761	yes
XLOC_019291	NBEAL2	KB743471.1:110550-128581	BSD1	WSD2	OK	18.7323	6.68735	-1.48602	-2.57565	0.0001	0.000999576	yes
XLOC_019315	SNORD56	KB743473.1:17021-18592	BSD1	WSD2	OK	151.263	67.9915	-1.15364	-2.07841	0.0009	0.00659344	yes
XLOC_019319	IRF6	KB743473.1:44174-51619	BSD1	WSD2	OK	118.963	50.5572	-1.23452	-2.26759	5e-05	0.000541201	yes
XLOC_019373	HS3ST6	KB743477.1:46352-75589	BSD1	WSD2	OK	13.8187	3.13477	-2.14019	-2.17569	0.00165	0.0109439	yes
XLOC_019380	PHACTR4	KB743479.1:6373-66721	BSD1	WSD2	OK	74.0271	27.9875	-1.40327	-2.37728	0.0001	0.000999576	yes
XLOC_019562	SCUBE3	KB743510.1:269611-303331	BSD1	WSD2	OK	13.2378	3.94999	-1.74474	-2.16539	0.0002	0.00182286	yes
XLOC_019632	MIF	KB743518.1:123039-131441	BSD1	WSD2	OK	440.777	159.987	-1.46209	-2.53994	5e-05	0.000541201	yes
XLOC_019651	ENSAPLG00000009152	KB743518.1:589912-617984	BSD1	WSD2	OK	19.9059	3.23259	-2.62243	-3.74915	5e-05	0.000541201	yes
XLOC_019739	MME	KB743525.1:1164664-1204065	BSD1	WSD2	OK	10.5154	2.10327	-2.32181	-2.68962	5e-05	0.000541201	yes
XLOC_019747	ERICH6	KB743525.1:412255-421767	BSD1	WSD2	OK	46.186	13.5519	-1.76896	-2.83165	5e-05	0.000541201	yes
XLOC_019822	WNT9A	KB743530.1:556959-577504	BSD1	WSD2	OK	6.75023	1.61929	-2.05958	-2.33734	5e-05	0.000541201	yes
XLOC_019852	RHEB	KB743531.1:287285-310505	BSD1	WSD2	OK	90.0292	37.9672	-1.24564	-2.17924	0.0002	0.00182286	yes
XLOC_019982	ENSAPLG00000002626	KB743544.1:63641-73250	BSD1	WSD2	OK	5.96278	1.48934	-2.00131	-2.05062	0.0027	0.0163598	yes
XLOC_020030	RPN2	KB743547.1:145535-165189	BSD1	WSD2	OK	195.017	91.3661	-1.09387	-1.8928	0.0013	0.00897586	yes
XLOC_020300	GPT2	KB743571.1:278651-296145	BSD1	WSD2	OK	54.537	19.0176	-1.5199	-2.45476	0.0001	0.000999576	yes
XLOC_020445	ENSAPLG00000008364	KB743581.1:190076-203715	BSD1	WSD2	OK	34.9046	13.5868	-1.36121	-1.73953	0.00305	0.0180554	yes
XLOC_020448	ENSAPLG00000007497	KB743581.1:156852-181680	BSD1	WSD2	OK	54.6337	19.4964	-1.48658	-2.09434	0.00105	0.00750583	yes
XLOC_020458	CYC	KB743583.1:197301-198862	BSD1	WSD2	OK	282.11	68.9318	-2.03302	-3.65045	5e-05	0.000541201	yes
XLOC_020627	PTPRR	KB743608.1:228586-359018	BSD1	WSD2	OK	6.91443	1.94135	-1.83255	-1.70549	0.0052	0.0277591	yes
XLOC_020672	HSPA5	KB743610.1:490678-494356	BSD1	WSD2	OK	1142.93	283.025	-2.01374	-1.9169	0.0052	0.0277591	yes
XLOC_020724	KCTD9	KB743612.1:628915-638039	BSD1	WSD2	OK	60.9853	12.4174	-2.2961	-3.79901	5e-05	0.000541201	yes
XLOC_020852	UGT8	KB743632.1:179717-320920	BSD1	WSD2	OK	63.3097	29.2001	-1.11645	-1.84022	0.0017	0.0112193	yes
XLOC_021125	KIAA0226L	KB743653.1:209016-230395	BSD1	WSD2	OK	40.7914	11.4744	-1.82984	-2.83071	5e-05	0.000541201	yes
XLOC_021518	SLC41A3	KB743709.1:599259-624750	BSD1	WSD2	OK	98.1304	6.75214	-3.86128	-4.65013	5e-05	0.000541201	yes
XLOC_021554	CDKL2	KB743713.1:1379935-1394819	BSD1	WSD2	OK	25.91	10.6429	-1.28363	-1.75855	0.003	0.0178123	yes
XLOC_021577	ENSAPLG00000003704	KB743713.1:1768443-1769313	BSD1	WSD2	OK	26.772	1.80828	-3.88803	-2.94955	0.00085	0.00627356	yes
XLOC_021669	GBF1	KB743728.1:259523-357427	BSD1	WSD2	OK	43.0241	17.937	-1.2622	-2.13364	0.00035	0.00295286	yes
XLOC_021931	KIAA0319L	KB743762.1:3352-34522	BSD1	WSD2	OK	27.4307	12.1974	-1.16921	-2.05096	0.0001	0.000999576	yes
XLOC_022012	TBRG4	KB743777.1:2278-7654	BSD1	WSD2	OK	95.8735	23.3546	-2.03743	-3.4607	5e-05	0.000541201	yes
XLOC_022222	ATP2B2	KB743814.1:524345-846224	BSD1	WSD2	OK	91.7215	5.6764	-4.01421	-3.78236	5e-05	0.000541201	yes
XLOC_022374	KCNK1	KB743832.1:357651-392567	BSD1	WSD2	OK	67.6432	15.2318	-2.15086	-3.20958	5e-05	0.000541201	yes
XLOC_022460	ENSAPLG00000007701	KB743855.1:238846-244121	BSD1	WSD2	OK	153.54	38.9734	-1.97805	-3.20301	5e-05	0.000541201	yes
XLOC_022465	ENSAPLG00000009859	KB743855.1:445237-484304	BSD1	WSD2	OK	65.233	2.37943	-4.77692	-4.87766	0.0005	0.00400924	yes
XLOC_022746	INSIG1	KB743896.1:1051261-1060087	BSD1	WSD2	OK	72.0217	20.0606	-1.84407	-2.89058	5e-05	0.000541201	yes
XLOC_023197	NPR3	KB743964.1:312304-354571	BSD1	WSD2	OK	15.1719	4.30459	-1.81746	-3.18354	5e-05	0.000541201	yes
XLOC_023229	GAL3ST1	KB743972.1:20974-28093	BSD1	WSD2	OK	16.241	0.758712	-4.41994	-4.07916	0.00015	0.00142024	yes
XLOC_023249	SLC33A1	KB743975.1:1202-12445	BSD1	WSD2	OK	79.5458	11.1332	-2.83692	-4.56878	5e-05	0.000541201	yes
XLOC_023337	TAF5	KB744008.1:41364-54147	BSD1	WSD2	OK	35.7485	14.4782	-1.304	-2.10593	0.00035	0.00295286	yes
XLOC_023433	PTGER2	KB744026.1:2342-6163	BSD1	WSD2	OK	16.2265	2.11503	-2.9396	-2.4402	0.00415	0.0231544	yes
XLOC_023440	GNPNAT1	KB744026.1:126241-131277	BSD1	WSD2	OK	75.4154	12.2285	-2.62462	-3.56765	5e-05	0.000541201	yes
XLOC_023504	ATP12A	KB744031.1:296986-316454	BSD1	WSD2	OK	13.9639	5.87984	-1.24786	-1.64082	0.00415	0.0231544	yes
XLOC_023806	SLC25A20	KB744074.1:1021440-1052967	BSD1	WSD2	OK	47.0632	16.6792	-1.49655	-2.19709	0.00025	0.00221296	yes
XLOC_023814	USP19	KB744074.1:1174266-1187737	BSD1	WSD2	OK	62.4759	29.8722	-1.0645	-1.87901	0.0031	0.0182938	yes
XLOC_023907	HMGCS1	KB744087.1:36527-43766	BSD1	WSD2	OK	65.5996	12.5482	-2.3862	-3.53323	5e-05	0.000541201	yes
XLOC_024092	ENSAPLG00000000641	KB744106.1:22036-45507	BSD1	WSD2	OK	11.7853	1.16449	-3.33922	-2.07958	5e-05	0.000541201	yes
XLOC_024140	STARD5	KB744113.1:697149-702058	BSD1	WSD2	OK	24.884	6.69725	-1.89358	-2.63202	5e-05	0.000541201	yes
XLOC_024213	ACLY	KB744132.1:61899-84539	BSD1	WSD2	OK	86.0504	32.8949	-1.38732	-2.30167	0.0001	0.000999576	yes
XLOC_024227	ENSAPLG00000000921	KB744134.1:117539-120087	BSD1	WSD2	OK	14.9454	4.77853	-1.64506	-1.88597	0.0017	0.0112193	yes
XLOC_024254	RAB3B	KB744139.1:97772-149317	BSD1	WSD2	OK	24.523	5.95622	-2.04167	-2.14903	0.002	0.0128114	yes
XLOC_024321	VILL	KB744154.1:327299-360784	BSD1	WSD2	OK	110.264	49.0304	-1.16922	-1.82166	0.0025	0.0153837	yes
XLOC_024442	HSD17B7	KB744174.1:97467-101997	BSD1	WSD2	OK	20.2453	5.03504	-2.00751	-2.49892	0.0001	0.000999576	yes
XLOC_024444	UAP1	KB744174.1:112713-117707	BSD1	WSD2	OK	75.214	27.5395	-1.4495	-2.24279	0.0002	0.00182286	yes
XLOC_024672	ENSAPLG00000006069	KB744208.1:525144-557738	BSD1	WSD2	OK	39.7259	19.0962	-1.05679	-1.69011	0.00455	0.0249304	yes
XLOC_024773	ENSAPLG00000011256	KB744224.1:61203-62603	BSD1	WSD2	OK	55.7642	24.1626	-1.20656	-1.56493	0.00915	0.0441027	yes
XLOC_024853	GNE	KB744240.1:267024-284348	BSD1	WSD2	OK	18.9103	8.27491	-1.19235	-1.58503	0.00745	0.0372946	yes
XLOC_024866	NR4A3	KB744243.1:435636-461614	BSD1	WSD2	OK	12.5688	1.6131	-2.96193	-3.83507	5e-05	0.000541201	yes
XLOC_024987	DDOST	KB744266.1:293773-298384	BSD1	WSD2	OK	310.686	153.539	-1.01685	-1.72218	0.00395	0.0222491	yes
XLOC_025167	RPS27L	KB744306.1:949054-952164	BSD1	WSD2	OK	99.6244	21.01	-2.24543	-2.59557	5e-05	0.000541201	yes
XLOC_025261	TNFRSF6B	KB744325.1:170712-179755	BSD1	WSD2	OK	126.522	11.2401	-3.49267	-4.17392	5e-05	0.000541201	yes
XLOC_025443	UCK2	KB744349.1:259875-274703	BSD1	WSD2	OK	228.632	25.2132	-3.18077	-4.39952	5e-05	0.000541201	yes
XLOC_025531	FDFT1	KB744359.1:15507-24965	BSD1	WSD2	OK	36.4482	14.5922	-1.32065	-1.83196	0.0023	0.014349	yes
XLOC_025605	MGAT1	KB744399.1:3894-4609	BSD1	WSD2	OK	190.393	82.4588	-1.20723	-1.98602	0.0006	0.00467863	yes
XLOC_025681	PPA1	KB744430.1:325882-333844	BSD1	WSD2	OK	465.023	138.883	-1.74343	-2.72956	0.0001	0.000999576	yes
XLOC_025790	MAP7D2	KB744451.1:26126-94170	BSD1	WSD2	OK	32.2175	14.9919	-1.10367	-1.93092	0.00085	0.00627356	yes
XLOC_025898	SLC25A24	KB744465.1:1321439-1334440	BSD1	WSD2	OK	77.182	14.5453	-2.40771	-3.68374	5e-05	0.000541201	yes
XLOC_026966	ANKRD22	KB744772.1:226209-242074	BSD1	WSD2	OK	53.5128	9.4572	-2.5004	-3.14044	5e-05	0.000541201	yes
XLOC_027135	ATP1B1	KB744839.1:4890-16323	BSD1	WSD2	OK	1050.9	321.842	-1.7072	-2.33136	0.0005	0.00400924	yes
XLOC_027855	ESRP1	KB745269.1:362-29071	BSD1	WSD2	OK	12.0632	2.33753	-2.36755	-2.97661	5e-05	0.000541201	yes
XLOC_027858	PDP1	KB745269.1:268814-281777	BSD1	WSD2	OK	39.0247	8.95151	-2.12418	-2.49632	5e-05	0.000541201	yes
XLOC_028189	KRT23	KB745531.1:166746-178451	BSD1	WSD2	OK	41.1855	9.29848	-2.14707	-2.354	0.0001	0.000999576	yes
XLOC_028267	MAP7	KB745610.1:1561-120802	BSD1	WSD2	OK	51.0467	13.3276	-1.9374	-2.76539	5e-05	0.000541201	yes
XLOC_028399	SLC37A1	KB745737.1:91027-126715	BSD1	WSD2	OK	52.0155	9.70693	-2.42186	-3.98033	5e-05	0.000541201	yes
XLOC_028409	NR4A1	KB745747.1:3423-5511	BSD1	WSD2	OK	29.4957	6.101	-2.27339	-2.27601	0.00015	0.00142024	yes
XLOC_028509	C1orf43	KB745837.1:51902-54570	BSD1	WSD2	OK	69.6305	30.0278	-1.21342	-2.03272	0.0007	0.00532773	yes
XLOC_028791	ENSAPLG00000014159	KB746192.1:2976-14086	BSD1	WSD2	OK	70.5329	31.5059	-1.16268	-1.99318	0.00055	0.00434596	yes
XLOC_028830	MAPK6	KB746221.1:182064-196127	BSD1	WSD2	OK	81.592	34.8766	-1.22617	-2.12343	0.00115	0.00811071	yes
XLOC_029361	RHOV	KB747070.1:64531-70898	BSD1	WSD2	OK	50.2309	21.928	-1.1958	-2.03517	0.0002	0.00182286	yes
XLOC_029474	PBK	KB747284.1:89-5084	BSD1	WSD2	OK	18.5919	2.00523	-3.21283	-2.97975	0.00015	0.00142024	yes
XLOC_029511	C2orf40	KB747347.1:91130-95178	BSD1	WSD2	OK	74.5031	18.6761	-1.99611	-2.50071	0.0001	0.000999576	yes
XLOC_029658	EPT1	KB747829.1:377-18981	BSD1	WSD2	OK	22.0905	10.1955	-1.11549	-1.77401	0.0014	0.00956348	yes
XLOC_029749	ATP2C2	KB748162.1:73373-117646	BSD1	WSD2	OK	35.2435	5.85175	-2.59042	-2.61992	5e-05	0.000541201	yes
XLOC_029935	ENSAPLG00000010477	KB748974.1:80686-87215	BSD1	WSD2	OK	24.9183	9.20402	-1.43687	-1.89611	0.00295	0.0175758	yes
XLOC_030151	ENSAPLG00000014528	KB750153.1:3745-7851	BSD1	WSD2	OK	41.4036	4.82103	-3.10234	-4.06371	5e-05	0.000541201	yes
XLOC_030777	MRPL16	KB754413.1:11-596	BSD1	WSD2	OK	106.472	29.6723	-1.84329	-2.4301	0.00035	0.00295286	yes
XLOC_030970	ENSAPLG00000014142	KB755687.1:0-579	BSD1	WSD2	OK	524.392	268.074	-0.968013	-1.66164	0.00665	0.034013	yes
XLOC_000024	FAM132A	KB742382.1:293895-321678	BSD1	WSD2	OK	6.51689	24.3675	1.9027	2.76257	5e-05	0.000541201	yes
XLOC_000054	PRRX1	KB742383.1:160299-197868	BSD1	WSD2	OK	26.4804	148.027	2.48286	4.23875	5e-05	0.000541201	yes
XLOC_000159	ENSAPLG00000006691	KB742388.1:1890426-1967325	BSD1	WSD2	OK	4.11361	14.0609	1.77321	2.8288	5e-05	0.000541201	yes
XLOC_000544	ENSAPLG00000004953	KB742406.1:1061108-1069452	BSD1	WSD2	OK	8.24778	23.1994	1.49201	1.97862	0.00255	0.0156268	yes
XLOC_000739	COLEC12	KB742418.1:1852156-1938399	BSD1	WSD2	OK	3.69054	20.9483	2.50493	3.36445	5e-05	0.000541201	yes
XLOC_000821	TBC1D4	KB742423.1:1010790-1063436	BSD1	WSD2	OK	5.32693	14.9473	1.4885	2.30497	0.00075	0.00564338	yes
XLOC_000851	OSBPL1A	KB742424.1:37273-115279	BSD1	WSD2	OK	9.84356	21.1949	1.10647	1.80095	0.0028	0.0168547	yes
XLOC_001032	MOXD1	KB742432.1:243936-286251	BSD1	WSD2	OK	7.81209	17.7001	1.17998	1.60931	0.005	0.026894	yes
XLOC_001062	TMEM200A	KB742432.1:1164007-1170328	BSD1	WSD2	OK	4.73084	17.2383	1.86545	2.88106	0.0001	0.000999576	yes
XLOC_001264	CD109	KB742441.1:409924-495070	BSD1	WSD2	OK	2.36017	5.8241	1.30314	2.13999	0.0008	0.00596391	yes
XLOC_001364	BMF	KB742443.1:477169-499635	BSD1	WSD2	OK	8.45994	25.5634	1.59536	2.54236	5e-05	0.000541201	yes
XLOC_001548	JMY	KB742448.1:1755126-1807736	BSD1	WSD2	OK	3.51388	9.37177	1.41525	2.22821	0.0005	0.00400924	yes
XLOC_001832	RND3	KB742462.1:257303-266018	BSD1	WSD2	OK	3.56041	15.2531	2.09898	2.66645	0.0001	0.000999576	yes
XLOC_001980	SNAI2	KB742466.1:1203294-1207088	BSD1	WSD2	OK	4.23085	29.2973	2.79175	3.22341	5e-05	0.000541201	yes
XLOC_002052	RIN2	KB742470.1:9827-97515	BSD1	WSD2	OK	16.2662	29.9351	0.879958	1.56334	0.00585	0.0306043	yes
XLOC_002198	RGS1	KB742477.1:489918-493174	BSD1	WSD2	OK	8.54248	44.9108	2.39434	2.93932	5e-05	0.000541201	yes
XLOC_002242	CTSZ	KB742479.1:1541187-1556287	BSD1	WSD2	OK	128.463	328.749	1.35564	2.03416	0.00055	0.00434596	yes
XLOC_002398	TMEM123	KB742481.1:600283-616962	BSD1	WSD2	OK	13.0424	38.2135	1.55088	2.18892	0.0002	0.00182286	yes
XLOC_002508	ASAP1	KB742483.1:3453051-3599742	BSD1	WSD2	OK	4.30871	9.91394	1.2022	1.81554	0.00275	0.0166061	yes
XLOC_002558	LRP12	KB742485.1:903202-927733	BSD1	WSD2	OK	13.9429	25.9284	0.895006	1.60915	0.0076	0.0378919	yes
XLOC_002704	LY86	KB742490.1:1333404-1358860	BSD1	WSD2	OK	38.0406	114.057	1.58414	2.59037	5e-05	0.000541201	yes
XLOC_002850	PPP1R12A	KB742497.1:1591624-1673443	BSD1	WSD2	OK	24.8392	58.9462	1.24678	2.26099	0.0003	0.00258328	yes
XLOC_002953	TRPC1	KB742505.1:632082-652474	BSD1	WSD2	OK	6.09896	16.9652	1.47595	2.25346	0.0004	0.00331455	yes
XLOC_003357	RAB31	KB742524.1:368201-409836	BSD1	WSD2	OK	10.5684	72.1988	2.77222	3.67637	5e-05	0.000541201	yes
XLOC_003389	EZH1	KB742525.1:1642-12801	BSD1	WSD2	OK	6.98326	26.4195	1.91963	3.18338	5e-05	0.000541201	yes
XLOC_003420	MITF	KB742527.1:803748-885295	BSD1	WSD2	OK	5.93453	14.2705	1.26583	2.06407	0.00075	0.00564338	yes
XLOC_003472	JADE2	KB742531.1:149530-199591	BSD1	WSD2	OK	13.2366	46.8171	1.8225	2.80802	5e-05	0.000541201	yes
XLOC_003803	TIMP2	KB742551.1:205933-207537	BSD1	WSD2	OK	82.6868	251.464	1.60462	2.87055	5e-05	0.000541201	yes
XLOC_003827	C1QTNF1	KB742551.1:187785-191229	BSD1	WSD2	OK	18.2785	124.976	2.77343	2.50274	5e-05	0.000541201	yes
XLOC_004025	SOGA1	KB742559.1:422689-435581	BSD1	WSD2	OK	1.26877	6.22153	2.29384	2.88456	5e-05	0.000541201	yes
XLOC_004184	PODXL2	KB742569.1:218829-239864	BSD1	WSD2	OK	2.04439	8.39735	2.03827	2.9216	5e-05	0.000541201	yes
XLOC_004229	ZEB2	KB742571.1:234021-346876	BSD1	WSD2	OK	9.70013	29.4124	1.60035	2.71619	5e-05	0.000541201	yes
XLOC_004238	ARHGAP15	KB742571.1:647415-980466	BSD1	WSD2	OK	1.16591	6.15259	2.39974	2.51286	0.00115	0.00811071	yes
XLOC_004302	ENSAPLG00000001241	KB742574.1:419923-445958	BSD1	WSD2	OK	17.0074	77.5233	2.18847	2.93948	5e-05	0.000541201	yes
XLOC_004414	MAFB	KB742578.1:114565-117833	BSD1	WSD2	OK	4.64797	40.7224	3.13115	4.50245	5e-05	0.000541201	yes
XLOC_004586	ENSAPLG00000006049	KB742585.1:1362223-1369909	BSD1	WSD2	OK	4.98169	24.8225	2.31694	2.94018	5e-05	0.000541201	yes
XLOC_004664	SCPEP1	KB742588.1:477589-487812	BSD1	WSD2	OK	25.0033	121.075	2.27571	3.72934	5e-05	0.000541201	yes
XLOC_004796	PLXNC1	KB742595.1:1265061-1334194	BSD1	WSD2	OK	9.21231	36.3867	1.98178	3.18842	5e-05	0.000541201	yes
XLOC_004842	ENSAPLG00000003459	KB742597.1:468372-501145	BSD1	WSD2	OK	14.7573	66.8704	2.17993	3.20604	5e-05	0.000541201	yes
XLOC_004885	GHR	KB742602.1:577627-671165	BSD1	WSD2	OK	7.07441	17.2665	1.28729	2.10174	0.00025	0.00221296	yes
XLOC_004891	SEPP1	KB742602.1:689408-715004	BSD1	WSD2	OK	29.3564	223.222	2.92673	4.54048	5e-05	0.000541201	yes
XLOC_005212	ENSAPLG00000003497	KB742619.1:497505-532528	BSD1	WSD2	OK	6.17675	28.4893	2.2055	3.78765	5e-05	0.000541201	yes
XLOC_005234	RASGEF1B	KB742619.1:3373293-3518160	BSD1	WSD2	OK	3.52815	27.8	2.9781	3.74581	5e-05	0.000541201	yes
XLOC_005260	ANTXR2	KB742619.1:2957784-3070205	BSD1	WSD2	OK	21.2148	66.9362	1.65771	2.79047	5e-05	0.000541201	yes
XLOC_005262	PKD2	KB742619.1:3603472-3620149	BSD1	WSD2	OK	7.07483	24.4319	1.788	2.82902	5e-05	0.000541201	yes
XLOC_005271	PTPN13	KB742619.1:3825938-3911368	BSD1	WSD2	OK	1.17653	5.16126	2.13318	2.88429	5e-05	0.000541201	yes
XLOC_005579	ARHGAP25	KB742633.1:161166-183618	BSD1	WSD2	OK	1.51251	5.22381	1.78816	2.21053	0.0005	0.00400924	yes
XLOC_005581	ANTXR1	KB742633.1:260058-375804	BSD1	WSD2	OK	2.42539	12.0993	2.31863	2.57449	0.0002	0.00182286	yes
XLOC_005582	RASSF2	KB742633.1:31032-44887	BSD1	WSD2	OK	17.4455	46.3528	1.4098	2.26831	0.00015	0.00142024	yes
XLOC_005758	SNCAIP	KB742643.1:74688-164212	BSD1	WSD2	OK	2.92982	12.6813	2.11382	2.61484	5e-05	0.000541201	yes
XLOC_005861	CACNB2	KB742650.1:534785-792249	BSD1	WSD2	OK	1.70914	14.4685	3.08156	3.01669	0.00025	0.00221296	yes
XLOC_005867	PLXDC2	KB742650.1:1225261-1455468	BSD1	WSD2	OK	5.32285	21.6999	2.02742	2.1708	0.0003	0.00258328	yes
XLOC_005953	FNBP1	KB742651.1:418785-515005	BSD1	WSD2	OK	18.5568	42.7137	1.20275	2.17354	0.00065	0.00499761	yes
XLOC_006014	ABCA1	KB742652.1:1463775-1540398	BSD1	WSD2	OK	1.51583	24.5408	4.017	6.11675	5e-05	0.000541201	yes
XLOC_006353	PLCE1	KB742671.1:550753-695415	BSD1	WSD2	OK	1.9719	4.77875	1.27705	1.58586	0.00935	0.0448633	yes
XLOC_006467	PPP1R12B	KB742677.1:1254166-1340282	BSD1	WSD2	OK	13.9132	36.9584	1.40944	2.43545	0.0001	0.000999576	yes
XLOC_006538	ENSAPLG00000006519	KB742680.1:306626-470029	BSD1	WSD2	OK	1.27275	3.6742	1.52948	2.23473	0.00015	0.00142024	yes
XLOC_006793	OLFML1	KB742690.1:511241-518483	BSD1	WSD2	OK	1.63957	8.39549	2.3563	2.57299	0.0001	0.000999576	yes
XLOC_006802	ITGA9	KB742690.1:1647151-1873098	BSD1	WSD2	OK	2.69715	7.486	1.47276	2.30457	0.0001	0.000999576	yes
XLOC_006911	KCNF1	KB742696.1:885254-888111	BSD1	WSD2	OK	2.65323	11.5172	2.11797	2.26493	0.001	0.00720039	yes
XLOC_006994	CDKL5	KB742701.1:373742-460612	BSD1	WSD2	OK	1.48416	5.2813	1.83125	2.42034	0.00025	0.00221296	yes
XLOC_007058	ENSAPLG00000011465	KB742702.1:797795-848010	BSD1	WSD2	OK	3.02479	8.51253	1.49275	1.83667	0.003	0.0178123	yes
XLOC_007131	LCAT	KB742706.1:55067-61246	BSD1	WSD2	OK	7.42385	131.99	4.15212	6.54594	5e-05	0.000541201	yes
XLOC_007166	CYBB	KB742710.1:160139-180464	BSD1	WSD2	OK	1.35401	8.55677	2.65983	3.05378	5e-05	0.000541201	yes
XLOC_007205	KLHL6	KB742711.1:1667339-1688110	BSD1	WSD2	OK	1.63903	8.2573	2.33283	2.59413	0.0003	0.00258328	yes
XLOC_007226	YEATS2	KB742711.1:1583285-1628619	BSD1	WSD2	OK	14.5299	31.3439	1.10916	1.91007	0.00165	0.0109439	yes
XLOC_007773	ENSAPLG00000002251	KB742736.1:707163-710641	BSD1	WSD2	OK	45.0395	292.138	2.69739	4.20552	5e-05	0.000541201	yes
XLOC_007884	ENSAPLG00000004714	KB742740.1:396059-407468	BSD1	WSD2	OK	1.37664	12.8236	3.21958	3.59957	5e-05	0.000541201	yes
XLOC_007991	GLI3	KB742750.1:1604885-1801104	BSD1	WSD2	OK	1.1959	2.91574	1.28577	1.70843	0.00465	0.0253648	yes
XLOC_008160	OSR1	KB742764.1:548920-557014	BSD1	WSD2	OK	2.83056	32.1859	3.50727	4.06517	5e-05	0.000541201	yes
XLOC_008287	MEOX2	KB742773.1:2006223-2059683	BSD1	WSD2	OK	1.16748	10.4305	3.15933	3.13735	5e-05	0.000541201	yes
XLOC_008422	CAPN6	KB742777.1:694327-762781	BSD1	WSD2	OK	1.32304	10.4049	2.97534	3.73929	5e-05	0.000541201	yes
XLOC_008619	ENSAPLG00000013821	KB742782.1:377089-398934	BSD1	WSD2	OK	38.3872	132.879	1.79141	2.18801	0.00055	0.00434596	yes
XLOC_008700	SUSD1	KB742791.1:54103-98437	BSD1	WSD2	OK	3.61403	8.55493	1.24315	1.54952	0.0094	0.0450716	yes
XLOC_008764	PIK3CD	KB742794.1:78563-111609	BSD1	WSD2	OK	1.06583	6.10594	2.51823	2.60882	0.00025	0.00221296	yes
XLOC_008788	EDN2	KB742797.1:1489774-1495387	BSD1	WSD2	OK	4.56005	17.0538	1.90297	2.66248	5e-05	0.000541201	yes
XLOC_008796	SDC3	KB742797.1:855469-864098	BSD1	WSD2	OK	6.09363	17.9405	1.55785	2.22806	5e-05	0.000541201	yes
XLOC_008904	FAT4	KB742801.1:1462740-1606315	BSD1	WSD2	OK	2.34488	7.01683	1.58131	2.13302	0.0006	0.00467863	yes
XLOC_008910	ANXA5	KB742801.1:33175-55597	BSD1	WSD2	OK	94.4407	308.856	1.70945	3.01977	5e-05	0.000541201	yes
XLOC_009007	SLC1A6	KB742803.1:128084-146146	BSD1	WSD2	OK	2.57735	11.31	2.13364	2.38993	0.0002	0.00182286	yes
XLOC_009278	WWC3	KB742810.1:1142879-1202776	BSD1	WSD2	OK	2.55905	9.92231	1.95507	2.58291	0.0001	0.000999576	yes
XLOC_009288	ARHGAP6	KB742810.1:1703209-1863967	BSD1	WSD2	OK	4.20409	12.0847	1.52332	2.36934	0.0001	0.000999576	yes
XLOC_009387	UTRN	KB742815.1:66943-432371	BSD1	WSD2	OK	9.85149	29.3952	1.57717	2.45551	5e-05	0.000541201	yes
XLOC_009471	CDC42	KB742823.1:607236-617027	BSD1	WSD2	OK	20.6105	56.263	1.44881	2.30998	0.0004	0.00331455	yes
XLOC_009665	AFAP1	KB742833.1:5104940-5176115	BSD1	WSD2	OK	3.14009	14.9333	2.24966	3.28079	5e-05	0.000541201	yes
XLOC_009692	CPZ	KB742833.1:4466370-4501916	BSD1	WSD2	OK	5.68401	39.5955	2.80035	3.46256	5e-05	0.000541201	yes
XLOC_009828	SCARF2	KB742840.1:510118-522331	BSD1	WSD2	OK	3.70938	10.9595	1.56293	2.54321	0.0002	0.00182286	yes
XLOC_009977	PREX1	KB742845.1:1399632-1513387	BSD1	WSD2	OK	1.81821	4.39626	1.27376	1.96661	0.0014	0.00956348	yes
XLOC_010127	FBLN2	KB742849.1:772971-867607	BSD1	WSD2	OK	8.0658	31.5269	1.9667	3.26105	5e-05	0.000541201	yes
XLOC_010141	GNAQ	KB742850.1:121188-208420	BSD1	WSD2	OK	6.85075	20.0966	1.55262	2.67936	5e-05	0.000541201	yes
XLOC_010159	ENSAPLG00000011174	KB742851.1:664953-672632	BSD1	WSD2	OK	26.4621	61.6695	1.22063	2.02309	0.00075	0.00564338	yes
XLOC_010187	CPE	KB742853.1:3340460-3359605	BSD1	WSD2	OK	6.86535	14.4506	1.07373	1.67357	0.00535	0.0284125	yes
XLOC_010261	IL2RG	KB742855.1:721064-722936	BSD1	WSD2	OK	9.28595	22.0305	1.24638	1.74444	0.00615	0.0318959	yes
XLOC_010365	GNAI1	KB742864.1:638908-674463	BSD1	WSD2	OK	17.267	39.3451	1.18817	1.89842	0.00185	0.0120161	yes
XLOC_010446	ENO2	KB742870.1:377728-387403	BSD1	WSD2	OK	1.83812	13.2204	2.84646	3.30132	5e-05	0.000541201	yes
XLOC_010478	DAAM2	KB742871.1:14414-212607	BSD1	WSD2	OK	4.7913	14.7274	1.62002	2.71044	5e-05	0.000541201	yes
XLOC_010502	NRP2	KB742873.1:1961696-2046207	BSD1	WSD2	OK	13.4783	43.0663	1.67592	1.90027	0.0013	0.00897586	yes
XLOC_010539	KLF7	KB742873.1:2391196-2424460	BSD1	WSD2	OK	1.96959	5.11258	1.37615	1.62745	0.00185	0.0120161	yes
XLOC_010912	NTRK3	KB742888.1:78050-271686	BSD1	WSD2	OK	2.34448	9.78004	2.06057	2.65872	0.0001	0.000999576	yes
XLOC_010936	MYLIP	KB742889.1:55936-69396	BSD1	WSD2	OK	42.1292	122.72	1.54248	2.78634	5e-05	0.000541201	yes
XLOC_011087	CTSL1	KB742900.1:458879-463176	BSD1	WSD2	OK	242.214	675.443	1.47955	2.09481	0.00115	0.00811071	yes
XLOC_011284	MAMDC2	KB742918.1:428203-475523	BSD1	WSD2	OK	4.23103	22.7911	2.42939	3.41644	5e-05	0.000541201	yes
XLOC_011375	TNFSF10	KB742924.1:1031500-1040042	BSD1	WSD2	OK	6.96109	21.2346	1.60904	2.46272	5e-05	0.000541201	yes
XLOC_011542	CD2	KB742931.1:1236402-1249039	BSD1	WSD2	OK	2.29683	7.66635	1.7389	1.98473	0.00295	0.0175758	yes
XLOC_011562	RCSD1	KB742931.1:818156-858162	BSD1	WSD2	OK	3.42779	9.36924	1.45065	2.13634	0.0003	0.00258328	yes
XLOC_011630	TNFRSF11B	KB742933.1:66671-83154	BSD1	WSD2	OK	3.96586	21.8295	2.46057	3.18129	5e-05	0.000541201	yes
XLOC_011799	CD200	KB742943.1:2007542-2024737	BSD1	WSD2	OK	7.66321	21.8469	1.51141	2.38338	0.00035	0.00295286	yes
XLOC_012500	MAF	KB742984.1:2326680-2386175	BSD1	WSD2	OK	2.4973	26.6128	3.41368	3.25295	5e-05	0.000541201	yes
XLOC_012652	TRPC4	KB742992.1:652018-813394	BSD1	WSD2	OK	2.25581	6.07275	1.4287	1.95367	0.00185	0.0120161	yes
XLOC_012852	GPRC5B	KB743005.1:2065877-2120762	BSD1	WSD2	OK	1.37308	10.943	2.99452	3.33719	5e-05	0.000541201	yes
XLOC_013254	CCDC3	KB743037.1:749988-790432	BSD1	WSD2	OK	1.23178	21.2834	4.11091	4.18826	5e-05	0.000541201	yes
XLOC_013295	EFEMP1	KB743040.1:1753453-1802089	BSD1	WSD2	OK	38.1171	102.171	1.42248	2.55348	5e-05	0.000541201	yes
XLOC_013298	CCDC88A	KB743040.1:1907428-1989736	BSD1	WSD2	OK	1.39077	3.34998	1.26827	1.73891	0.0037	0.0211086	yes
XLOC_013416	CYBRD1	KB743045.1:678182-693607	BSD1	WSD2	OK	10.6079	36.2653	1.77345	2.41186	0.0002	0.00182286	yes
XLOC_014093	FGF7	KB743097.1:325664-355203	BSD1	WSD2	OK	3.78908	26.8621	2.82565	3.11196	5e-05	0.000541201	yes
XLOC_014314	FLI1	KB743106.1:938751-1028111	BSD1	WSD2	OK	7.22716	15.7568	1.12448	1.75832	0.00295	0.0175758	yes
XLOC_014373	NUAK1	KB743107.1:299582-324428	BSD1	WSD2	OK	4.97389	13.8891	1.48151	2.36296	0.0001	0.000999576	yes
XLOC_014391	ENSAPLG00000008352	KB743108.1:673228-704942	BSD1	WSD2	OK	33.8077	70.9938	1.07034	1.60174	0.008	0.0395156	yes
XLOC_014457	OSBPL5	KB743110.1:1808031-1941045	BSD1	WSD2	OK	14.5829	47.5216	1.70431	3.01053	5e-05	0.000541201	yes
XLOC_014791	CDH11	KB743139.1:2967112-3019800	BSD1	WSD2	OK	4.00076	19.0609	2.25227	3.3876	5e-05	0.000541201	yes
XLOC_014836	CMTM3	KB743139.1:2162622-2174328	BSD1	WSD2	OK	9.45086	47.5677	2.33146	3.59356	5e-05	0.000541201	yes
XLOC_015112	GALNT2	KB743153.1:1271441-1314560	BSD1	WSD2	OK	5.02516	16.6603	1.72917	2.78697	5e-05	0.000541201	yes
XLOC_015227	CXCR4	KB743158.1:2406193-2408025	BSD1	WSD2	OK	29.7788	57.0569	0.938114	1.57935	0.0074	0.0370714	yes
XLOC_015267	USP44	KB743162.1:546992-561045	BSD1	WSD2	OK	1.14061	3.41861	1.58361	1.69869	0.00855	0.0417538	yes
XLOC_015504	FAM126A	KB743177.1:1098898-1127380	BSD1	WSD2	OK	2.56361	11.7173	2.1924	2.79162	0.0001	0.000999576	yes
XLOC_015540	FBXO32	KB743178.1:3618-25219	BSD1	WSD2	OK	12.5771	30.4895	1.27751	1.87494	0.00185	0.0120161	yes
XLOC_015741	ENSAPLG00000012499	KB743194.1:11302-68372	BSD1	WSD2	OK	2.06232	7.54037	1.87037	2.49078	5e-05	0.000541201	yes
XLOC_015792	EML1	KB743197.1:1912797-2034219	BSD1	WSD2	OK	9.16706	31.1321	1.76387	2.64168	0.0001	0.000999576	yes
XLOC_016110	AR	KB743210.1:555981-588757	BSD1	WSD2	OK	5.00895	12.7004	1.3423	2.20179	0.0001	0.000999576	yes
XLOC_016422	RECK	KB743230.1:318345-371769	BSD1	WSD2	OK	7.03044	24.9064	1.82483	2.29657	0.0007	0.00532773	yes
XLOC_016730	MAPK4	KB743255.1:275667-285148	BSD1	WSD2	OK	2.05032	9.22322	2.16942	2.6847	5e-05	0.000541201	yes
XLOC_016803	RIN3	KB743257.1:491020-559695	BSD1	WSD2	OK	1.93649	5.02816	1.37659	1.67562	0.0059	0.0308261	yes
XLOC_016821	LGMN	KB743257.1:564310-590221	BSD1	WSD2	OK	51.9208	149.892	1.52953	2.55685	5e-05	0.000541201	yes
XLOC_016957	FBXO30	KB743261.1:206529-222695	BSD1	WSD2	OK	12.9343	52.3728	2.01761	3.6255	5e-05	0.000541201	yes
XLOC_017023	ADCY7	KB743273.1:397285-430222	BSD1	WSD2	OK	1.55516	5.77909	1.89378	2.06811	0.0038	0.0215577	yes
XLOC_017081	ENSAPLG00000011372	KB743275.1:2627526-2746899	BSD1	WSD2	OK	2.33111	6.65445	1.5133	1.73617	0.00895	0.0433045	yes
XLOC_017112	SEMA4A	KB743276.1:250454-253244	BSD1	WSD2	OK	1.09753	4.91493	2.16291	1.93385	0.00195	0.01255	yes
XLOC_017147	TNFSF13B	KB743282.1:603201-622185	BSD1	WSD2	OK	19.8386	57.5477	1.53645	2.14324	0.0001	0.000999576	yes
XLOC_017323	ASAH1	KB743301.1:2974227-2984784	BSD1	WSD2	OK	78.5257	293.561	1.90242	3.17997	5e-05	0.000541201	yes
XLOC_017325	FGL1	KB743301.1:3052806-3078988	BSD1	WSD2	OK	2.22279	7.6243	1.77823	1.59116	0.00835	0.0409312	yes
XLOC_017335	ANKRD44	KB743301.1:984220-1125824	BSD1	WSD2	OK	2.94785	9.90861	1.74902	2.5883	0.0001	0.000999576	yes
XLOC_017347	ZDHHC2	KB743301.1:3395019-3419859	BSD1	WSD2	OK	4.47824	9.46637	1.07988	1.62113	0.00575	0.0301699	yes
XLOC_017380	STBD1	KB743302.1:47396-48853	BSD1	WSD2	OK	1.72803	14.9995	3.11772	1.9322	5e-05	0.000541201	yes
XLOC_017385	SCARB2	KB743302.1:7366-24760	BSD1	WSD2	OK	20.6256	72.5764	1.81506	3.15793	5e-05	0.000541201	yes
XLOC_017407	RASA3	KB743304.1:96577-175979	BSD1	WSD2	OK	5.40973	23.1283	2.09603	3.3668	5e-05	0.000541201	yes
XLOC_017424	F10	KB743304.1:632367-644922	BSD1	WSD2	OK	3.34749	9.82412	1.55325	1.91101	0.00285	0.0171073	yes
XLOC_017576	WT1	KB743317.1:2054189-2089134	BSD1	WSD2	OK	1.47699	7.47822	2.34004	2.57194	5e-05	0.000541201	yes
XLOC_017811	ANTXRL	KB743335.1:1184533-1239778	BSD1	WSD2	OK	3.24071	28.5309	3.13814	4.61762	5e-05	0.000541201	yes
XLOC_017815	WDFY4	KB743335.1:563472-641212	BSD1	WSD2	OK	1.17582	10.4341	3.14956	2.49569	0.0003	0.00258328	yes
XLOC_017899	DNASE2B	KB743342.1:773379-792064	BSD1	WSD2	OK	5.49626	44.3809	3.01342	4.0049	5e-05	0.000541201	yes
XLOC_018115	EGR1	KB743364.1:1297500-1299690	BSD1	WSD2	OK	23.9367	92.2446	1.94624	2.8423	5e-05	0.000541201	yes
XLOC_018150	TWIST2	KB743366.1:13544-50034	BSD1	WSD2	OK	2.71808	18.1952	2.7429	3.0234	5e-05	0.000541201	yes
XLOC_018672	CACHD1	KB743412.1:65494-133421	BSD1	WSD2	OK	2.78464	12.3795	2.15239	3.16069	5e-05	0.000541201	yes
XLOC_018802	CORO2B	KB743431.1:179750-199681	BSD1	WSD2	OK	2.0684	10.3212	2.31902	2.86412	5e-05	0.000541201	yes
XLOC_018808	ITGA11	KB743431.1:112190-149895	BSD1	WSD2	OK	0.980382	8.74428	3.15692	3.04212	5e-05	0.000541201	yes
XLOC_018828	TLE4	KB743433.1:64758-161207	BSD1	WSD2	OK	2.31035	7.84022	1.76278	2.22134	0.0005	0.00400924	yes
XLOC_018856	RASSF8	KB743435.1:397418-471156	BSD1	WSD2	OK	6.30541	12.3362	0.968238	1.54124	0.00475	0.0257759	yes
XLOC_019017	TRPV2	KB743446.1:352277-369435	BSD1	WSD2	OK	4.86313	18.6846	1.9419	2.8089	5e-05	0.000541201	yes
XLOC_019171	VIPR1	KB743458.1:453024-567452	BSD1	WSD2	OK	0.803148	7.15653	3.15552	2.52372	5e-05	0.000541201	yes
XLOC_019676	MTR	KB743520.1:178094-219869	BSD1	WSD2	OK	1.46065	8.93297	2.61253	3.49127	5e-05	0.000541201	yes
XLOC_019801	CD83	KB743529.1:537049-550379	BSD1	WSD2	OK	1.40523	7.18548	2.35428	1.98647	0.0001	0.000999576	yes
XLOC_019880	VGLL1	KB743532.1:753196-761899	BSD1	WSD2	OK	1.06809	10.5333	3.30185	2.60253	0.00025	0.00221296	yes
XLOC_020067	LRP1	KB743552.1:11559-117059	BSD1	WSD2	OK	7.62081	25.5872	1.7474	2.99613	5e-05	0.000541201	yes
XLOC_020121	ANGPTL2	KB743556.1:376245-480545	BSD1	WSD2	OK	16.8292	55.8551	1.73072	2.89282	5e-05	0.000541201	yes
XLOC_020132	COL14A1	KB743558.1:357632-480806	BSD1	WSD2	OK	10.9602	25.0148	1.19051	1.32041	0.00355	0.0203882	yes
XLOC_020133	ENPP2	KB743558.1:81273-139974	BSD1	WSD2	OK	13.5814	44.6132	1.71584	2.7834	5e-05	0.000541201	yes
XLOC_020279	CTSC	KB743568.1:175140-194122	BSD1	WSD2	OK	81.0048	262.83	1.69805	2.70111	5e-05	0.000541201	yes
XLOC_020444	RAB3IL1	KB743581.1:111248-148488	BSD1	WSD2	OK	5.99204	12.4083	1.05019	1.63836	0.00405	0.0227029	yes
XLOC_020446	MPEG1	KB743581.1:77140-79304	BSD1	WSD2	OK	4.63281	11.6761	1.3336	1.64273	0.0076	0.0378919	yes
XLOC_020546	DISC1	KB743594.1:140731-338765	BSD1	WSD2	OK	2.41584	6.98286	1.53129	1.86015	0.00215	0.0135844	yes
XLOC_020608	CLDN5	KB743603.1:28059-31667	BSD1	WSD2	OK	18.2235	46.3405	1.34647	1.86645	0.0019	0.0122842	yes
XLOC_020732	DPYSL2	KB743612.1:227567-280088	BSD1	WSD2	OK	16.2665	48.7548	1.58364	2.75955	5e-05	0.000541201	yes
XLOC_020786	ARHGDIB	KB743625.1:1606963-1612644	BSD1	WSD2	OK	52.8352	171.177	1.69592	3.02818	5e-05	0.000541201	yes
XLOC_020788	MGP	KB743625.1:1645598-1654094	BSD1	WSD2	OK	187.256	7998.21	5.41659	1.887	5e-05	0.000541201	yes
XLOC_020802	TMEM140	KB743625.1:1532289-1538938	BSD1	WSD2	OK	12.7477	66.2128	2.37688	3.24873	5e-05	0.000541201	yes
XLOC_021021	SCUBE2	KB743645.1:94279-139880	BSD1	WSD2	OK	2.7386	7.03269	1.36064	2.03539	0.00065	0.00499761	yes
XLOC_021095	ENSAPLG00000000580	KB743650.1:373744-380366	BSD1	WSD2	OK	16.402	84.8634	2.37127	3.46984	5e-05	0.000541201	yes
XLOC_021103	PRSS35	KB743651.1:1510278-1520680	BSD1	WSD2	OK	1.21922	2.9584	1.27886	1.49689	0.0084	0.0411234	yes
XLOC_021126	LCP1	KB743653.1:276917-307216	BSD1	WSD2	OK	8.08267	41.2796	2.35253	3.51731	5e-05	0.000541201	yes
XLOC_021144	REEP1	KB743657.1:41251-95168	BSD1	WSD2	OK	2.13807	7.19261	1.75021	1.64028	0.00135	0.00927173	yes
XLOC_021303	ENSAPLG00000007808	KB743686.1:442014-462885	BSD1	WSD2	OK	11.6937	43.982	1.91118	2.34265	5e-05	0.000541201	yes
XLOC_021320	LCP2	KB743686.1:2069088-2109792	BSD1	WSD2	OK	1.58603	6.39176	2.01079	1.91861	0.00335	0.0194654	yes
XLOC_021416	SLC43A2	KB743696.1:378384-409010	BSD1	WSD2	OK	11.5619	34.9446	1.59568	2.67625	5e-05	0.000541201	yes
XLOC_021823	STAB1	KB743740.1:1040944-1098132	BSD1	WSD2	OK	3.44292	11.1075	1.68984	2.75446	5e-05	0.000541201	yes
XLOC_022261	FHOD3	KB743821.1:149627-531731	BSD1	WSD2	OK	1.60198	4.72373	1.56007	2.21786	0.0002	0.00182286	yes
XLOC_022338	B3GNT9	KB743829.1:1087856-1099427	BSD1	WSD2	OK	2.12935	10.6886	2.3276	2.36421	0.00045	0.00366289	yes
XLOC_022354	C16orf70	KB743829.1:1105098-1137844	BSD1	WSD2	OK	20.0509	94.6479	2.2389	3.7259	5e-05	0.000541201	yes
XLOC_022725	WASF3	KB743893.1:838-19922	BSD1	WSD2	OK	1.25244	5.58253	2.15618	2.37422	0.00015	0.00142024	yes
XLOC_023036	BICC1	KB743944.1:3425959-3495727	BSD1	WSD2	OK	3.0224	8.3757	1.47051	2.29797	0.0002	0.00182286	yes
XLOC_023097	A4GALT	KB743948.1:440357-448081	BSD1	WSD2	OK	1.11411	2.87113	1.36572	1.52767	0.00565	0.029721	yes
XLOC_023132	PRELP	KB743952.1:82264-85050	BSD1	WSD2	OK	21.4345	80.6991	1.91262	3.0723	5e-05	0.000541201	yes
XLOC_023250	DOCK10	KB743977.1:116856-243210	BSD1	WSD2	OK	1.69749	6.83105	2.00871	2.79238	5e-05	0.000541201	yes
XLOC_023664	CTSS	KB744049.1:4732-12326	BSD1	WSD2	OK	15.0859	81.8063	2.43901	4.00709	5e-05	0.000541201	yes
XLOC_023766	FAP	KB744072.1:1040842-1080752	BSD1	WSD2	OK	3.52279	10.98	1.64009	2.03416	0.0013	0.00897586	yes
XLOC_023932	SDC2	KB744088.1:486286-541322	BSD1	WSD2	OK	49.6077	97.4592	0.974233	1.74561	0.0029	0.0173496	yes
XLOC_024134	IL16	KB744113.1:660364-696951	BSD1	WSD2	OK	1.8585	5.57836	1.5857	1.67413	0.00585	0.0306043	yes
XLOC_024137	BCL2A1	KB744113.1:97900-100799	BSD1	WSD2	OK	1.51995	7.72775	2.34603	1.95744	0.0006	0.00467863	yes
XLOC_024340	PTPRC	KB744156.1:611334-675951	BSD1	WSD2	OK	4.36241	13.7309	1.65423	2.49112	0.0001	0.000999576	yes
XLOC_024401	TSPAN4	KB744162.1:176182-532258	BSD1	WSD2	OK	16.9254	43.6252	1.36597	2.38072	0.00015	0.00142024	yes
XLOC_024494	TAGAP	KB744185.1:39817-49596	BSD1	WSD2	OK	1.45629	7.81331	2.42364	2.99959	5e-05	0.000541201	yes
XLOC_024501	PHACTR2	KB744185.1:144916-283399	BSD1	WSD2	OK	4.69589	9.3978	1.00092	1.64307	0.005	0.026894	yes
XLOC_024536	MFAP3L	KB744195.1:2087889-2106605	BSD1	WSD2	OK	2.50142	12.9767	2.37511	2.78554	5e-05	0.000541201	yes
XLOC_024542	GALNT7	KB744195.1:989997-1031000	BSD1	WSD2	OK	1.8497	12.9516	2.80777	3.48746	5e-05	0.000541201	yes
XLOC_024795	PXDC1	KB744229.1:98400-110844	BSD1	WSD2	OK	8.11726	34.6531	2.09392	2.79037	5e-05	0.000541201	yes
XLOC_025080	ZEB1	KB744292.1:476778-603247	BSD1	WSD2	OK	9.18645	27.7669	1.59579	2.31352	5e-05	0.000541201	yes
XLOC_025247	ENSAPLG00000008496	KB744320.1:45488-49854	BSD1	WSD2	OK	3.08454	13.6652	2.14738	2.51019	5e-05	0.000541201	yes
XLOC_025602	DYSF	KB744395.1:54490-132525	BSD1	WSD2	OK	2.83827	6.87999	1.2774	2.20269	0.0004	0.00331455	yes
XLOC_025693	UNC5B	KB744430.1:17260-30259	BSD1	WSD2	OK	2.7046	10.9314	2.015	3.16777	5e-05	0.000541201	yes
XLOC_025767	UACA	KB744444.1:103857-121918	BSD1	WSD2	OK	5.24506	10.0663	0.940498	1.57811	0.0085	0.0415424	yes
XLOC_025878	ENSAPLG00000002488	KB744461.1:166686-183532	BSD1	WSD2	OK	2.30801	16.1651	2.80816	3.39868	5e-05	0.000541201	yes
XLOC_025885	SYNGAP1	KB744462.1:4969-12557	BSD1	WSD2	OK	2.15238	14.639	2.76581	3.0267	5e-05	0.000541201	yes
XLOC_026090	NR1H3	KB744512.1:80139-109442	BSD1	WSD2	OK	59.3853	115.491	0.9596	1.71974	0.0032	0.0187772	yes
XLOC_026380	PTPRS	KB744616.1:81883-180754	BSD1	WSD2	OK	10.1076	24.1131	1.25437	2.12828	0.00025	0.00221296	yes
XLOC_026408	RNF213	KB744629.1:46543-87483	BSD1	WSD2	OK	1.41531	4.39815	1.63578	2.38555	0.0001	0.000999576	yes
XLOC_026591	RUNX2	KB744675.1:81249-229448	BSD1	WSD2	OK	1.52868	3.74694	1.29342	1.44807	0.00995	0.0471321	yes
XLOC_026666	MYO1F	KB744699.1:157507-171717	BSD1	WSD2	OK	3.79948	15.2518	2.00511	3.27932	5e-05	0.000541201	yes
XLOC_026722	ENSAPLG00000013278	KB744709.1:1167-14959	BSD1	WSD2	OK	2.98481	26.5877	3.15505	4.07478	5e-05	0.000541201	yes
XLOC_026773	RGL1	KB744722.1:1100286-1187538	BSD1	WSD2	OK	8.37919	27.9248	1.73666	2.98064	5e-05	0.000541201	yes
XLOC_026854	UBE2QL1	KB744749.1:320054-336173	BSD1	WSD2	OK	1.33756	25.3073	4.24188	4.32493	5e-05	0.000541201	yes
XLOC_027142	RFTN1	KB744844.1:76683-165967	BSD1	WSD2	OK	4.85233	13.4885	1.47498	2.26919	0.00035	0.00295286	yes
XLOC_027300	ENSAPLG00000005490	KB744917.1:744-5929	BSD1	WSD2	OK	13.0172	44.5183	1.77398	2.75739	5e-05	0.000541201	yes
XLOC_027361	SRD5A2	KB744936.1:134718-162236	BSD1	WSD2	OK	17.2791	64.3184	1.8962	2.22548	5e-05	0.000541201	yes
XLOC_027665	ENSAPLG00000006683	KB745111.1:690-33763	BSD1	WSD2	OK	3.19843	31.7353	3.31065	4.52673	5e-05	0.000541201	yes
XLOC_027689	SPI1	KB745135.1:65536-86270	BSD1	WSD2	OK	11.4459	52.5019	2.19754	3.16916	5e-05	0.000541201	yes
XLOC_027719	GSN	KB745179.1:76772-92027	BSD1	WSD2	OK	143.835	509.26	1.82398	2.50979	5e-05	0.000541201	yes
XLOC_027896	FYN	KB745283.1:192291-291654	BSD1	WSD2	OK	9.70288	33.3085	1.77941	2.7428	5e-05	0.000541201	yes
XLOC_027924	PLEKHO1	KB745294.1:23225-40364	BSD1	WSD2	OK	4.37931	20.8084	2.24839	3.16249	5e-05	0.000541201	yes
XLOC_028233	ENSAPLG00000005506	KB745576.1:11754-20626	BSD1	WSD2	OK	1.20532	3.68083	1.61062	1.70736	0.00575	0.0301699	yes
XLOC_028489	JAZF1	KB745818.1:3757-64266	BSD1	WSD2	OK	4.30643	20.1708	2.22771	3.09337	5e-05	0.000541201	yes
XLOC_028827	GNB5	KB746221.1:125057-149724	BSD1	WSD2	OK	106.093	229.162	1.11104	1.85483	0.00195	0.01255	yes
XLOC_029240	KLHL5	KB746855.1:71931-124387	BSD1	WSD2	OK	16.1189	34.4361	1.09517	1.79139	0.00295	0.0175758	yes
XLOC_029246	TREM2	KB746865.1:4973-10518	BSD1	WSD2	OK	1.19244	13.6867	3.52079	3.24133	5e-05	0.000541201	yes
XLOC_029510	FHL2	KB747347.1:348330-374575	BSD1	WSD2	OK	19.3058	117.665	2.60758	4.2145	5e-05	0.000541201	yes
XLOC_029801	WDFY3	KB748377.1:942-94654	BSD1	WSD2	OK	13.1002	24.6089	0.909592	1.60845	0.0072	0.0362726	yes

## Sheet: BSD2 vs. WSD1
gene_id	gene	locus	sample_1	sample_2	status	BSD2_FPKM	WSD1_FPKM	log2_fold_change_	test_stat	p_value	q_value	significant
XLOC_000141	ELOVL7	KB742387.1:68316-100956	BSD2	WSD1	OK	65.3377	34.0439	-0.94052	-1.71346	0.003	0.0178123	yes
XLOC_000252	ENSAPLG00000008529	KB742393.1:276703-308481	BSD2	WSD1	OK	38.5934	17.1748	-1.16806	-1.92394	0.00015	0.00142024	yes
XLOC_000577	NKAIN4	KB742407.1:55482-116463	BSD2	WSD1	OK	36.8963	7.65797	-2.26844	-3.0882	5e-05	0.000541201	yes
XLOC_000764	ABHD3	KB742418.1:2282261-2304430	BSD2	WSD1	OK	7.37692	1.43753	-2.35942	-2.574	5e-05	0.000541201	yes
XLOC_000922	ZC3HC1	KB742427.1:212462-222071	BSD2	WSD1	OK	24.3872	8.03696	-1.6014	-2.09699	0.0007	0.00532773	yes
XLOC_001242	NFKBIZ	KB742440.1:186445-203842	BSD2	WSD1	OK	66.0267	18.2525	-1.85495	-2.56495	0.00015	0.00142024	yes
XLOC_001843	NR4A2	KB742462.1:1444041-1448686	BSD2	WSD1	OK	13.0553	3.80018	-1.7805	-2.14621	0.0003	0.00258328	yes
XLOC_002203	B3GNT7	KB742477.1:38998-46312	BSD2	WSD1	OK	57.5185	7.61135	-2.9178	-3.58978	5e-05	0.000541201	yes
XLOC_002263	ATP9A	KB742479.1:4359998-4415805	BSD2	WSD1	OK	11.4667	4.93249	-1.21706	-2.04234	0.00065	0.00499761	yes
XLOC_002499	ST3GAL1	KB742483.1:1907382-1986146	BSD2	WSD1	OK	85.4551	27.0007	-1.66217	-2.49957	5e-05	0.000541201	yes
XLOC_002662	ENSAPLG00000009798	KB742489.1:1583171-1584261	BSD2	WSD1	OK	38.9217	9.84052	-1.98377	-2.1544	0.00025	0.00221296	yes
XLOC_002687	SSR1	KB742490.1:1067417-1178613	BSD2	WSD1	OK	225.131	86.7028	-1.37662	-1.82378	0.0021	0.013321	yes
XLOC_003055	DYNC1I1	KB742513.1:1664606-1853676	BSD2	WSD1	OK	26.8407	8.50389	-1.65823	-1.96308	0.00025	0.00221296	yes
XLOC_003087	DLX6	KB742513.1:2144863-2185174	BSD2	WSD1	OK	64.4227	11.3086	-2.51015	-2.24209	0.0005	0.00400924	yes
XLOC_003088	DLX5	KB742513.1:2188916-2193137	BSD2	WSD1	OK	223.615	47.4486	-2.23658	-3.38794	5e-05	0.000541201	yes
XLOC_003092	ICA1	KB742513.1:2757017-2826860	BSD2	WSD1	OK	54.406	18.6196	-1.54695	-1.95475	0.00095	0.00689587	yes
XLOC_003212	ACOT7	KB742522.1:20869-30546	BSD2	WSD1	OK	39.8545	15.9175	-1.32413	-2.17503	0.00035	0.00295286	yes
XLOC_003511	PDIA4	KB742535.1:1323765-1346560	BSD2	WSD1	OK	245.203	95.9602	-1.35347	-1.64564	0.00765	0.0381119	yes
XLOC_003580	CREM	KB742539.1:2222426-2251364	BSD2	WSD1	OK	157.391	39.567	-1.99199	-3.17452	5e-05	0.000541201	yes
XLOC_003652	MFSD6	KB742542.1:708402-738303	BSD2	WSD1	OK	40.5112	19.8427	-1.02971	-1.86129	0.0017	0.0112193	yes
XLOC_003670	ATP5J	KB742543.1:923445-927835	BSD2	WSD1	OK	540.984	179.382	-1.59255	-2.825	5e-05	0.000541201	yes
XLOC_003807	SOCS3	KB742551.1:286645-288511	BSD2	WSD1	OK	60.9898	13.0546	-2.224	-2.83274	5e-05	0.000541201	yes
XLOC_003847	FASN	KB742551.1:579680-619388	BSD2	WSD1	OK	19.2356	7.49263	-1.36024	-2.272	0.00015	0.00142024	yes
XLOC_003861	SHMT1	KB742553.1:2-5441	BSD2	WSD1	OK	12.3372	3.50136	-1.81703	-2.49893	5e-05	0.000541201	yes
XLOC_003909	HMGCR	KB742554.1:780808-795523	BSD2	WSD1	OK	16.6621	4.7522	-1.8099	-2.65799	5e-05	0.000541201	yes
XLOC_004074	MAPKAPK2	KB742563.1:716022-736374	BSD2	WSD1	OK	119.829	44.1763	-1.43963	-2.33522	0.0002	0.00182286	yes
XLOC_004087	SLC41A1	KB742563.1:390714-429309	BSD2	WSD1	OK	19.693	3.54782	-2.47268	-3.449	5e-05	0.000541201	yes
XLOC_004187	SEC61A1	KB742569.1:405014-415006	BSD2	WSD1	OK	95.5514	41.3373	-1.20883	-1.99816	0.00065	0.00499761	yes
XLOC_004312	NSDHL	KB742574.1:303514-314808	BSD2	WSD1	OK	14.6081	2.53166	-2.52861	-2.82567	0.0001	0.000999576	yes
XLOC_004410	VDR	KB742577.1:17419-51081	BSD2	WSD1	OK	51.6613	11.0612	-2.22358	-2.48141	5e-05	0.000541201	yes
XLOC_004472	KCNK12	KB742580.1:351923-362790	BSD2	WSD1	OK	25.5215	2.28268	-3.48291	-2.91856	5e-05	0.000541201	yes
XLOC_004570	GPRC5A	KB742585.1:178465-185845	BSD2	WSD1	OK	49.7674	9.83204	-2.33964	-3.12814	5e-05	0.000541201	yes
XLOC_004695	KPNA2	KB742588.1:1324681-1330542	BSD2	WSD1	OK	11.1989	2.49679	-2.16521	-2.13888	0.00075	0.00564338	yes
XLOC_004973	ENSAPLG00000006823	KB742606.1:291799-346517	BSD2	WSD1	OK	22.0442	9.27687	-1.24869	-2.1118	0.0003	0.00258328	yes
XLOC_005019	SSR3	KB742612.1:124540-156017	BSD2	WSD1	OK	367.374	148.472	-1.30706	-1.96806	0.001	0.00720039	yes
XLOC_005050	FICD	KB742615.1:13-2754	BSD2	WSD1	OK	43.6841	6.80598	-2.68223	-3.86036	5e-05	0.000541201	yes
XLOC_005201	CA8	KB742618.1:9921-56251	BSD2	WSD1	OK	305.322	36.8874	-3.04913	-4.20875	5e-05	0.000541201	yes
XLOC_005265	ENSAPLG00000003038	KB742619.1:3637296-3705672	BSD2	WSD1	OK	14375.9	2.14066	-12.7133	-1.9105	5e-05	0.000541201	yes
XLOC_005333	ENSAPLG00000002741	KB742622.1:1147451-1155017	BSD2	WSD1	OK	90.2853	6.44943	-3.80725	-3.7516	5e-05	0.000541201	yes
XLOC_005485	SDC1	KB742629.1:9355-32427	BSD2	WSD1	OK	120.628	42.3066	-1.51161	-2.54279	5e-05	0.000541201	yes
XLOC_005632	MFSD2A	KB742637.1:355454-362641	BSD2	WSD1	OK	51.9678	2.06867	-4.65084	-5.32277	5e-05	0.000541201	yes
XLOC_005639	YARS	KB742637.1:6564-11357	BSD2	WSD1	OK	46.7664	20.1868	-1.21206	-2.0856	0.0005	0.00400924	yes
XLOC_005642	RNF19B	KB742637.1:60540-66389	BSD2	WSD1	OK	47.4644	9.60754	-2.30461	-3.51822	5e-05	0.000541201	yes
XLOC_005655	GALE	KB742637.1:404717-405236	BSD2	WSD1	OK	276.062	31.0923	-3.15037	-4.11235	5e-05	0.000541201	yes
XLOC_005915	AIF1L	KB742651.1:817394-857389	BSD2	WSD1	OK	392.501	56.304	-2.80139	-3.63708	5e-05	0.000541201	yes
XLOC_005945	SH3GLB2	KB742651.1:105093-129140	BSD2	WSD1	OK	49.1394	15.1137	-1.70103	-2.87436	5e-05	0.000541201	yes
XLOC_006117	SLC9A2	KB742659.1:1762356-1810445	BSD2	WSD1	OK	73.1851	8.48858	-3.10795	-3.69928	5e-05	0.000541201	yes
XLOC_006463	SLC16A1	KB742677.1:571602-584190	BSD2	WSD1	OK	97.5357	28.8471	-1.7575	-2.95306	5e-05	0.000541201	yes
XLOC_006587	CLIC6	KB742682.1:76252-103550	BSD2	WSD1	OK	179.828	96.5892	-0.89668	-1.49825	0.00965	0.0459965	yes
XLOC_006657	TGFB3	KB742685.1:381926-395809	BSD2	WSD1	OK	64.8235	22.7979	-1.50762	-2.57645	5e-05	0.000541201	yes
XLOC_006669	ISM2	KB742685.1:1188141-1195481	BSD2	WSD1	OK	9.91451	3.82476	-1.37417	-1.93779	0.00205	0.0130658	yes
XLOC_006756	DGKZ	KB742689.1:492763-536705	BSD2	WSD1	OK	60.1526	18.2695	-1.71919	-2.96967	5e-05	0.000541201	yes
XLOC_006759	GYLTL1B	KB742689.1:771419-788626	BSD2	WSD1	OK	19.3504	4.37213	-2.14595	-3.29101	5e-05	0.000541201	yes
XLOC_006762	SLC35C1	KB742689.1:837579-843931	BSD2	WSD1	OK	39.5452	15.591	-1.34278	-2.25033	0.0003	0.00258328	yes
XLOC_006852	SGK1	KB742694.1:1063516-1069238	BSD2	WSD1	OK	274.787	63.8817	-2.10484	-2.80208	5e-05	0.000541201	yes
XLOC_006920	ODC1	KB742696.1:650717-656641	BSD2	WSD1	OK	56.6421	30.7641	-0.880627	-1.54255	0.00845	0.0413354	yes
XLOC_006992	ENSAPLG00000008450	KB742701.1:49242-147435	BSD2	WSD1	OK	181.543	56.23	-1.6909	-2.80772	5e-05	0.000541201	yes
XLOC_007103	ANO3	KB742705.1:76957-169088	BSD2	WSD1	OK	6.55562	0.866241	-2.91989	-3.16925	5e-05	0.000541201	yes
XLOC_007419	ENSAPLG00000006864	KB742716.1:490387-494414	BSD2	WSD1	OK	43.7429	12.9346	-1.75782	-2.82592	5e-05	0.000541201	yes
XLOC_007516	FDX1	KB742725.1:184466-195686	BSD2	WSD1	OK	57.0475	27.0701	-1.07547	-1.19313	0.00265	0.0161239	yes
XLOC_007585	ENSAPLG00000009233	KB742730.1:426706-438864	BSD2	WSD1	OK	10.4563	3.28048	-1.6724	-2.19629	0.0004	0.00331455	yes
XLOC_007868	CLDN10	KB742739.1:13811-98312	BSD2	WSD1	OK	529.264	96.4171	-2.45663	-3.12499	5e-05	0.000541201	yes
XLOC_008002	VOPP1	KB742750.1:778068-838910	BSD2	WSD1	OK	415.967	156.833	-1.40724	-2.49598	5e-05	0.000541201	yes
XLOC_008172	VSNL1	KB742764.1:1446257-1571603	BSD2	WSD1	OK	85.0734	29.1652	-1.54446	-2.2138	0.00035	0.00295286	yes
XLOC_008202	AHCYL1	KB742765.1:38166-62675	BSD2	WSD1	OK	69.5842	29.005	-1.26246	-2.30121	0.00015	0.00142024	yes
XLOC_008244	OLFM1	KB742770.1:243052-261472	BSD2	WSD1	OK	41.3278	10.3688	-1.99487	-2.08575	0.00035	0.00295286	yes
XLOC_008414	FGF16	KB742777.1:142448-152676	BSD2	WSD1	OK	18.8694	2.20885	-3.09468	-2.1401	0.003	0.0178123	yes
XLOC_008953	CDK1	KB742802.1:526731-533314	BSD2	WSD1	OK	24.9303	4.08306	-2.61018	-2.71941	0.0001	0.000999576	yes
XLOC_009034	ENSAPLG00000013603	KB742804.1:597850-604114	BSD2	WSD1	OK	46.8874	6.19356	-2.92036	-4.14594	5e-05	0.000541201	yes
XLOC_009049	RFESD	KB742806.1:1174610-1178818	BSD2	WSD1	OK	10.7975	1.98871	-2.44079	-1.88624	0.00715	0.036067	yes
XLOC_009096	KIAA1324	KB742807.1:604518-606348	BSD2	WSD1	OK	140.741	23.5735	-2.57781	-4.35084	5e-05	0.000541201	yes
XLOC_009229	ENSAPLG00000016336	KB742809.1:700457-714314	BSD2	WSD1	OK	50.0258	8.99474	-2.47552	-3.60234	5e-05	0.000541201	yes
XLOC_009379	ACAT2	KB742815.1:780841-786875	BSD2	WSD1	OK	30.3477	5.28716	-2.52102	-3.09711	5e-05	0.000541201	yes
XLOC_009464	ENSAPLG00000015707	KB742823.1:375714-383831	BSD2	WSD1	OK	32.0668	8.70781	-1.8807	-3.01974	5e-05	0.000541201	yes
XLOC_009468	ENSAPLG00000016022	KB742823.1:453194-461658	BSD2	WSD1	OK	20.396	4.15104	-2.29674	-3.57792	5e-05	0.000541201	yes
XLOC_009502	ENSAPLG00000015972	KB742823.1:434947-439523	BSD2	WSD1	OK	80.0023	23.9484	-1.74011	-2.69672	5e-05	0.000541201	yes
XLOC_009640	ST3GAL5	KB742833.1:64353-89097	BSD2	WSD1	OK	14.5327	6.08558	-1.25584	-1.90757	0.00245	0.0151248	yes
XLOC_009767	SEMA4D	KB742834.1:286690-364258	BSD2	WSD1	OK	21.7144	7.48884	-1.53584	-2.55122	5e-05	0.000541201	yes
XLOC_009880	ATP2A2	KB742840.1:1733601-1778607	BSD2	WSD1	OK	106.228	40.0455	-1.40745	-2.07751	0.00065	0.00499761	yes
XLOC_010186	MSMO1	KB742853.1:3286884-3293857	BSD2	WSD1	OK	79.3673	12.6868	-2.64522	-3.90649	5e-05	0.000541201	yes
XLOC_010396	SYTL4	KB742866.1:163345-173690	BSD2	WSD1	OK	64.1666	9.19462	-2.80296	-4.44152	5e-05	0.000541201	yes
XLOC_010397	TSPAN6	KB742866.1:180406-186307	BSD2	WSD1	OK	157.5	25.3111	-2.63751	-3.99725	5e-05	0.000541201	yes
XLOC_010413	CA2	KB742867.1:1329685-1348422	BSD2	WSD1	OK	111.356	31.8509	-1.80578	-2.62441	0.0001	0.000999576	yes
XLOC_010429	SCNN1A	KB742870.1:20738-29075	BSD2	WSD1	OK	111.52	32.3473	-1.78559	-3.12232	5e-05	0.000541201	yes
XLOC_010491	SSFA2	KB742873.1:426696-463499	BSD2	WSD1	OK	68.6034	18.6154	-1.88178	-2.95202	5e-05	0.000541201	yes
XLOC_010759	SMCR8	KB742883.1:302-9305	BSD2	WSD1	OK	17.6891	4.78711	-1.88563	-3.25755	5e-05	0.000541201	yes
XLOC_011006	NPTN	KB742899.1:160430-234672	BSD2	WSD1	OK	297.67	92.0588	-1.69309	-2.41525	0.0003	0.00258328	yes
XLOC_011371	SLC7A1	KB742923.1:734956-761802	BSD2	WSD1	OK	12.2177	6.27196	-0.961981	-1.66509	0.00405	0.0227029	yes
XLOC_011451	PDIA5	KB742929.1:3504864-3597738	BSD2	WSD1	OK	57.8278	23.5393	-1.29669	-1.94514	0.00045	0.00366289	yes
XLOC_011632	EXT1	KB742933.1:370486-553419	BSD2	WSD1	OK	101.501	37.3736	-1.44141	-2.03671	0.0016	0.0106789	yes
XLOC_011688	CCDC28A	KB742937.1:909220-914216	BSD2	WSD1	OK	22.0695	8.59552	-1.3604	-1.80018	0.00575	0.0301699	yes
XLOC_011908	HTR1B	KB742953.1:809052-812633	BSD2	WSD1	OK	99.6622	2.61222	-5.2537	-5.69126	5e-05	0.000541201	yes
XLOC_011924	MEGF9	KB742955.1:322983-354796	BSD2	WSD1	OK	24.0001	5.78196	-2.05341	-3.30078	5e-05	0.000541201	yes
XLOC_012107	CMTM8	KB742966.1:573164-606362	BSD2	WSD1	OK	111.224	30.3685	-1.87282	-2.91792	5e-05	0.000541201	yes
XLOC_012288	MDH1	KB742970.1:1224266-1235638	BSD2	WSD1	OK	228.982	108.527	-1.07718	-1.88455	0.0013	0.00897586	yes
XLOC_012396	SQLE	KB742977.1:1161225-1176622	BSD2	WSD1	OK	24.2894	0.787677	-4.94658	-4.4807	5e-05	0.000541201	yes
XLOC_013128	LVRN	KB743024.1:133151-167170	BSD2	WSD1	OK	18.3185	1.11777	-4.03461	-4.21284	5e-05	0.000541201	yes
XLOC_013330	ERLEC1	KB743040.1:2572152-2594984	BSD2	WSD1	OK	88.306	39.0451	-1.17737	-2.00149	0.0005	0.00400924	yes
XLOC_013398	SPC25	KB743045.1:1659533-1662818	BSD2	WSD1	OK	21.0614	1.92261	-3.45347	-3.14463	5e-05	0.000541201	yes
XLOC_013588	HAS2	KB743053.1:436405-455844	BSD2	WSD1	OK	13.453	2.805	-2.26186	-2.73807	5e-05	0.000541201	yes
XLOC_013691	CRLS1	KB743061.1:408222-415234	BSD2	WSD1	OK	218.695	89.8494	-1.28334	-2.29766	0.0001	0.000999576	yes
XLOC_013772	PTGER3	KB743069.1:314044-325192	BSD2	WSD1	OK	23.0285	10.5416	-1.12733	-1.91662	0.0009	0.00659344	yes
XLOC_013822	SEL1L3	KB743072.1:1060442-1094604	BSD2	WSD1	OK	56.3323	27.82	-1.01784	-1.75917	0.0019	0.0122842	yes
XLOC_014320	ST14	KB743106.1:1715289-1739328	BSD2	WSD1	OK	105.489	22.0419	-2.25878	-3.98275	5e-05	0.000541201	yes
XLOC_014424	SYT8	KB743110.1:675114-679395	BSD2	WSD1	OK	263.679	41.7864	-2.65768	-4.02141	5e-05	0.000541201	yes
XLOC_014429	ENSAPLG00000012955	KB743110.1:773732-784393	BSD2	WSD1	OK	212.931	87.231	-1.28747	-2.21596	0.0001	0.000999576	yes
XLOC_014435	SLC22A18	KB743110.1:1647364-1705977	BSD2	WSD1	OK	43.4891	3.22525	-3.75317	-3.89185	5e-05	0.000541201	yes
XLOC_014451	PHLDA2	KB743110.1:1707132-1708617	BSD2	WSD1	OK	390.399	46.6401	-3.06531	-4.03271	5e-05	0.000541201	yes
XLOC_014515	NPNT	KB743113.1:58894-115622	BSD2	WSD1	OK	71.9643	17.2962	-2.05683	-3.27819	5e-05	0.000541201	yes
XLOC_014521	OSTC	KB743113.1:972834-976960	BSD2	WSD1	OK	141.374	56.3624	-1.32671	-2.24018	0.0002	0.00182286	yes
XLOC_014537	ETNPPL	KB743113.1:1005334-1019543	BSD2	WSD1	OK	16.0436	3.29338	-2.28435	-2.57405	0.00025	0.00221296	yes
XLOC_014540	PLA2G12A	KB743113.1:1456955-1461934	BSD2	WSD1	OK	299.969	43.5586	-2.78379	-2.51076	5e-05	0.000541201	yes
XLOC_014788	CMTM4	KB743139.1:2122619-2161220	BSD2	WSD1	OK	34.9141	15.795	-1.14434	-1.23006	0.0028	0.0168547	yes
XLOC_014799	HERPUD1	KB743139.1:187318-192899	BSD2	WSD1	OK	91.0478	46.6168	-0.965776	-1.63611	0.00465	0.0253648	yes
XLOC_014896	FAM20C	KB743145.1:1120499-1177246	BSD2	WSD1	OK	215.406	91.9117	-1.22874	-2.13817	0.0002	0.00182286	yes
XLOC_014912	CHST12	KB743145.1:2728366-2843428	BSD2	WSD1	OK	172.717	11.3983	-3.92152	-3.88985	5e-05	0.000541201	yes
XLOC_014949	ZFAND2A	KB743145.1:1891744-1894258	BSD2	WSD1	OK	59.7474	14.8503	-2.00838	-2.35377	5e-05	0.000541201	yes
XLOC_015115	RHOU	KB743153.1:1780031-1786520	BSD2	WSD1	OK	37.2221	19.7426	-0.91485	-1.54928	0.0064	0.0329644	yes
XLOC_015240	CNKSR1	KB743160.1:0-4351	BSD2	WSD1	OK	25.2327	6.83723	-1.88381	-2.93942	5e-05	0.000541201	yes
XLOC_015327	STIM1	KB743168.1:5131-52196	BSD2	WSD1	OK	67.8809	19.8426	-1.7744	-2.9031	5e-05	0.000541201	yes
XLOC_015438	SLC25A5	KB743176.1:79281-81017	BSD2	WSD1	OK	679.969	103.698	-2.71308	-4.48731	5e-05	0.000541201	yes
XLOC_015443	ENSAPLG00000014933	KB743176.1:929463-977667	BSD2	WSD1	OK	16.4305	2.18874	-2.9082	-3.70268	5e-05	0.000541201	yes
XLOC_015554	SLC35B1	KB743180.1:157707-170063	BSD2	WSD1	OK	235.881	66.7406	-1.82143	-2.58593	5e-05	0.000541201	yes
XLOC_015603	CIAO1	KB743182.1:106376-106961	BSD2	WSD1	OK	113.888	35.8558	-1.66734	-2.23777	0.00025	0.00221296	yes
XLOC_015776	EXOC3L4	KB743197.1:4024-27942	BSD2	WSD1	OK	5.26242	1.26933	-2.05166	-2.65956	5e-05	0.000541201	yes
XLOC_015978	CRELD2	KB743204.1:467503-481971	BSD2	WSD1	OK	212.01	70.6013	-1.58637	-2.54566	5e-05	0.000541201	yes
XLOC_016073	SLC14A1	KB743206.1:182793-222783	BSD2	WSD1	OK	751.767	13.0842	-5.84439	-5.25188	5e-05	0.000541201	yes
XLOC_016195	ASIC4	KB743216.1:38268-58159	BSD2	WSD1	OK	24.1291	1.84256	-3.71099	-4.56641	5e-05	0.000541201	yes
XLOC_016211	RAP1GAP2	KB743217.1:744360-828684	BSD2	WSD1	OK	13.4291	2.50024	-2.42523	-3.3498	5e-05	0.000541201	yes
XLOC_016370	SDF2L1	KB743228.1:517744-523578	BSD2	WSD1	OK	153.786	69.9008	-1.13755	-1.70602	0.00355	0.0203882	yes
XLOC_016497	SLC9A7	KB743240.1:206533-279034	BSD2	WSD1	OK	56.1842	20.1348	-1.48047	-2.39527	5e-05	0.000541201	yes
XLOC_016532	SLC20A1	KB743244.1:45058-53783	BSD2	WSD1	OK	496.416	19.5746	-4.66449	-6.57808	5e-05	0.000541201	yes
XLOC_016569	SRM	KB743246.1:235408-241093	BSD2	WSD1	OK	104.859	23.2506	-2.17311	-3.48176	5e-05	0.000541201	yes
XLOC_016805	CHGA	KB743257.1:656922-667567	BSD2	WSD1	OK	15.0364	1.4468	-3.37752	-3.63303	5e-05	0.000541201	yes
XLOC_016887	TBXAS1	KB743260.1:2216351-2460692	BSD2	WSD1	OK	18.5039	2.97558	-2.63659	-2.97163	5e-05	0.000541201	yes
XLOC_017040	SMOC1	KB743275.1:616934-705737	BSD2	WSD1	OK	25.5014	11.1183	-1.19765	-1.6567	0.00655	0.0335731	yes
XLOC_017461	PNLIPRP3	KB743308.1:883858-901829	BSD2	WSD1	OK	157.3	4.03294	-5.28554	-5.3387	5e-05	0.000541201	yes
XLOC_018029	MGST2	KB743357.1:94251-104231	BSD2	WSD1	OK	332.524	80.3784	-2.04858	-3.46046	5e-05	0.000541201	yes
XLOC_018040	MGAT4D	KB743357.1:403330-432842	BSD2	WSD1	OK	17.7172	5.14368	-1.78428	-2.3147	0.0003	0.00258328	yes
XLOC_018244	NT5DC3	KB743378.1:577874-685264	BSD2	WSD1	OK	16.4363	4.09776	-2.00397	-2.60045	5e-05	0.000541201	yes
XLOC_018681	INADL	KB743412.1:863906-1011581	BSD2	WSD1	OK	28.727	4.46058	-2.6871	-3.13007	5e-05	0.000541201	yes
XLOC_018683	HOOK1	KB743412.1:1671983-1696349	BSD2	WSD1	OK	14.7954	5.67276	-1.38303	-2.22849	0.0001	0.000999576	yes
XLOC_018869	BCAT1	KB743435.1:2569202-2631451	BSD2	WSD1	OK	6.59789	1.80547	-1.86963	-2.209	0.00015	0.00142024	yes
XLOC_019021	TTC19	KB743446.1:516171-519888	BSD2	WSD1	OK	177.025	35.849	-2.30395	-3.74291	5e-05	0.000541201	yes
XLOC_019144	ENSAPLG00000015546	KB743456.1:612487-634343	BSD2	WSD1	OK	18.8022	2.02804	-3.21275	-3.67186	5e-05	0.000541201	yes
XLOC_019291	NBEAL2	KB743471.1:110550-128581	BSD2	WSD1	OK	23.0138	5.01538	-2.19807	-3.79641	5e-05	0.000541201	yes
XLOC_019315	SNORD56	KB743473.1:17021-18592	BSD2	WSD1	OK	204.227	55.5068	-1.87944	-3.29653	5e-05	0.000541201	yes
XLOC_019319	IRF6	KB743473.1:44174-51619	BSD2	WSD1	OK	100.246	33.8343	-1.56698	-2.8321	5e-05	0.000541201	yes
XLOC_019373	HS3ST6	KB743477.1:46352-75589	BSD2	WSD1	OK	13.6088	1.66325	-3.03246	-2.70721	0.00035	0.00295286	yes
XLOC_019380	PHACTR4	KB743479.1:6373-66721	BSD2	WSD1	OK	55.3426	29.1695	-0.923932	-1.54769	0.0087	0.0423412	yes
XLOC_019562	SCUBE3	KB743510.1:269611-303331	BSD2	WSD1	OK	12.9985	2.42672	-2.42126	-3.00956	5e-05	0.000541201	yes
XLOC_019632	MIF	KB743518.1:123039-131441	BSD2	WSD1	OK	395.059	159.222	-1.31103	-2.40895	5e-05	0.000541201	yes
XLOC_019651	ENSAPLG00000009152	KB743518.1:589912-617984	BSD2	WSD1	OK	14.9524	4.56404	-1.71199	-2.56635	5e-05	0.000541201	yes
XLOC_019739	MME	KB743525.1:1164664-1204065	BSD2	WSD1	OK	17.3266	0.936302	-4.20987	-4.13502	5e-05	0.000541201	yes
XLOC_019747	ERICH6	KB743525.1:412255-421767	BSD2	WSD1	OK	44.9776	22.2173	-1.01752	-1.68887	0.0069	0.035043	yes
XLOC_019822	WNT9A	KB743530.1:556959-577504	BSD2	WSD1	OK	9.4709	2.8238	-1.74586	-2.36278	0.0002	0.00182286	yes
XLOC_019852	RHEB	KB743531.1:287285-310505	BSD2	WSD1	OK	78.2558	38.9305	-1.0073	-1.76744	0.00225	0.0140988	yes
XLOC_019982	ENSAPLG00000002626	KB743544.1:63641-73250	BSD2	WSD1	OK	11.2636	2.32285	-2.2777	-2.79821	0.0001	0.000999576	yes
XLOC_020030	RPN2	KB743547.1:145535-165189	BSD2	WSD1	OK	180.719	95.8029	-0.915609	-1.58981	0.00525	0.0279891	yes
XLOC_020300	GPT2	KB743571.1:278651-296145	BSD2	WSD1	OK	46.879	19.7473	-1.24729	-1.90954	0.00105	0.00750583	yes
XLOC_020445	ENSAPLG00000008364	KB743581.1:190076-203715	BSD2	WSD1	OK	38.2053	11.221	-1.76758	-2.41055	0.0001	0.000999576	yes
XLOC_020448	ENSAPLG00000007497	KB743581.1:156852-181680	BSD2	WSD1	OK	48.4321	10.6564	-2.18424	-3.60214	5e-05	0.000541201	yes
XLOC_020458	CYC	KB743583.1:197301-198862	BSD2	WSD1	OK	237.62	97.5871	-1.28389	-2.22184	0.00025	0.00221296	yes
XLOC_020627	PTPRR	KB743608.1:228586-359018	BSD2	WSD1	OK	8.68325	0.869517	-3.31995	-2.89418	5e-05	0.000541201	yes
XLOC_020672	HSPA5	KB743610.1:490678-494356	BSD2	WSD1	OK	861.763	257.362	-1.74349	-1.87605	0.00655	0.0335731	yes
XLOC_020724	KCTD9	KB743612.1:628915-638039	BSD2	WSD1	OK	60.8139	16.2652	-1.90261	-2.83053	5e-05	0.000541201	yes
XLOC_020852	UGT8	KB743632.1:179717-320920	BSD2	WSD1	OK	78.3103	29.5055	-1.40822	-2.45151	5e-05	0.000541201	yes
XLOC_021125	KIAA0226L	KB743653.1:209016-230395	BSD2	WSD1	OK	39.2116	13.7683	-1.50993	-2.46388	5e-05	0.000541201	yes
XLOC_021518	SLC41A3	KB743709.1:599259-624750	BSD2	WSD1	OK	78.1007	9.47147	-3.04367	-4.40041	5e-05	0.000541201	yes
XLOC_021554	CDKL2	KB743713.1:1379935-1394819	BSD2	WSD1	OK	25.2729	11.592	-1.12446	-1.56699	0.0059	0.0308261	yes
XLOC_021577	ENSAPLG00000003704	KB743713.1:1768443-1769313	BSD2	WSD1	OK	23.4671	1.0987	-4.41678	-2.46326	0.0014	0.00956348	yes
XLOC_021669	GBF1	KB743728.1:259523-357427	BSD2	WSD1	OK	35.3153	18.1539	-0.960013	-1.71444	0.003	0.0178123	yes
XLOC_021931	KIAA0319L	KB743762.1:3352-34522	BSD2	WSD1	OK	30.9946	14.6652	-1.07962	-1.81524	0.0006	0.00467863	yes
XLOC_022012	TBRG4	KB743777.1:2278-7654	BSD2	WSD1	OK	119.342	37.4883	-1.67059	-2.96348	5e-05	0.000541201	yes
XLOC_022222	ATP2B2	KB743814.1:524345-846224	BSD2	WSD1	OK	70.0591	5.99515	-3.5467	-3.11706	5e-05	0.000541201	yes
XLOC_022374	KCNK1	KB743832.1:357651-392567	BSD2	WSD1	OK	47.3881	16.4428	-1.52707	-2.63285	5e-05	0.000541201	yes
XLOC_022460	ENSAPLG00000007701	KB743855.1:238846-244121	BSD2	WSD1	OK	118.007	50.6016	-1.22162	-2.15689	0.0002	0.00182286	yes
XLOC_022465	ENSAPLG00000009859	KB743855.1:445237-484304	BSD2	WSD1	OK	42.7785	3.37952	-3.66199	-4.26508	5e-05	0.000541201	yes
XLOC_022746	INSIG1	KB743896.1:1051261-1060087	BSD2	WSD1	OK	73.4975	33.728	-1.12375	-1.86638	0.00205	0.0130658	yes
XLOC_023197	NPR3	KB743964.1:312304-354571	BSD2	WSD1	OK	16.7469	7.82034	-1.09859	-1.93107	0.00045	0.00366289	yes
XLOC_023229	GAL3ST1	KB743972.1:20974-28093	BSD2	WSD1	OK	14.1969	1.744	-3.0251	-3.52672	5e-05	0.000541201	yes
XLOC_023249	SLC33A1	KB743975.1:1202-12445	BSD2	WSD1	OK	73.0566	18.0907	-2.01377	-3.30828	5e-05	0.000541201	yes
XLOC_023337	TAF5	KB744008.1:41364-54147	BSD2	WSD1	OK	33.115	16.2661	-1.02562	-1.66396	0.0054	0.0286323	yes
XLOC_023433	PTGER2	KB744026.1:2342-6163	BSD2	WSD1	OK	31.4622	3.88664	-3.01703	-3.86487	5e-05	0.000541201	yes
XLOC_023440	GNPNAT1	KB744026.1:126241-131277	BSD2	WSD1	OK	48.4989	13.8373	-1.80939	-2.82008	5e-05	0.000541201	yes
XLOC_023504	ATP12A	KB744031.1:296986-316454	BSD2	WSD1	OK	14.2123	6.50197	-1.12819	-1.61289	0.0062	0.0321051	yes
XLOC_023806	SLC25A20	KB744074.1:1021440-1052967	BSD2	WSD1	OK	39.1477	18.1117	-1.112	-1.68442	0.0045	0.0247118	yes
XLOC_023814	USP19	KB744074.1:1174266-1187737	BSD2	WSD1	OK	100.954	26.3045	-1.94031	-3.3934	5e-05	0.000541201	yes
XLOC_023907	HMGCS1	KB744087.1:36527-43766	BSD2	WSD1	OK	61.0266	16.06	-1.92597	-2.93264	5e-05	0.000541201	yes
XLOC_024092	ENSAPLG00000000641	KB744106.1:22036-45507	BSD2	WSD1	OK	9.65789	3.93291	-1.29611	-1.44964	0.00835	0.0409312	yes
XLOC_024140	STARD5	KB744113.1:697149-702058	BSD2	WSD1	OK	22.256	9.5525	-1.22024	-1.74819	0.0025	0.0153837	yes
XLOC_024213	ACLY	KB744132.1:61899-84539	BSD2	WSD1	OK	87.3292	31.6919	-1.46235	-2.48706	5e-05	0.000541201	yes
XLOC_024227	ENSAPLG00000000921	KB744134.1:117539-120087	BSD2	WSD1	OK	13.0187	4.13944	-1.65307	-1.89142	0.00145	0.00983563	yes
XLOC_024254	RAB3B	KB744139.1:97772-149317	BSD2	WSD1	OK	31.5017	3.79352	-3.05382	-3.67641	5e-05	0.000541201	yes
XLOC_024321	VILL	KB744154.1:327299-360784	BSD2	WSD1	OK	160.981	27.5481	-2.54687	-3.83278	5e-05	0.000541201	yes
XLOC_024442	HSD17B7	KB744174.1:97467-101997	BSD2	WSD1	OK	24.9365	4.83224	-2.3675	-3.06936	5e-05	0.000541201	yes
XLOC_024444	UAP1	KB744174.1:112713-117707	BSD2	WSD1	OK	86.5688	13.8849	-2.64033	-4.08831	5e-05	0.000541201	yes
XLOC_024672	ENSAPLG00000006069	KB744208.1:525144-557738	BSD2	WSD1	OK	39.4827	19.1305	-1.04534	-1.62978	0.0063	0.0325411	yes
XLOC_024773	ENSAPLG00000011256	KB744224.1:61203-62603	BSD2	WSD1	OK	58.4897	11.1401	-2.39242	-2.99595	5e-05	0.000541201	yes
XLOC_024853	GNE	KB744240.1:267024-284348	BSD2	WSD1	OK	19.8442	7.36211	-1.43052	-2.09373	0.0003	0.00258328	yes
XLOC_024866	NR4A3	KB744243.1:435636-461614	BSD2	WSD1	OK	6.43072	2.54718	-1.33608	-1.75096	0.00225	0.0140988	yes
XLOC_024987	DDOST	KB744266.1:293773-298384	BSD2	WSD1	OK	322.621	101.58	-1.66722	-2.93831	5e-05	0.000541201	yes
XLOC_025167	RPS27L	KB744306.1:949054-952164	BSD2	WSD1	OK	169.607	31.9648	-2.40764	-3.32153	5e-05	0.000541201	yes
XLOC_025261	TNFRSF6B	KB744325.1:170712-179755	BSD2	WSD1	OK	134.61	16.9895	-2.98607	-4.51045	5e-05	0.000541201	yes
XLOC_025443	UCK2	KB744349.1:259875-274703	BSD2	WSD1	OK	182.843	17.9504	-3.34852	-5.05044	5e-05	0.000541201	yes
XLOC_025531	FDFT1	KB744359.1:15507-24965	BSD2	WSD1	OK	65.0521	8.54086	-2.92914	-4.08578	5e-05	0.000541201	yes
XLOC_025605	MGAT1	KB744399.1:3894-4609	BSD2	WSD1	OK	223.524	85.5887	-1.38494	-2.42139	0.0001	0.000999576	yes
XLOC_025681	PPA1	KB744430.1:325882-333844	BSD2	WSD1	OK	311.319	80.5708	-1.95006	-3.34711	5e-05	0.000541201	yes
XLOC_025790	MAP7D2	KB744451.1:26126-94170	BSD2	WSD1	OK	42.3855	13.5764	-1.64247	-2.74339	5e-05	0.000541201	yes
XLOC_025898	SLC25A24	KB744465.1:1321439-1334440	BSD2	WSD1	OK	68.5463	25.1826	-1.44465	-2.21782	0.0005	0.00400924	yes
XLOC_026966	ANKRD22	KB744772.1:226209-242074	BSD2	WSD1	OK	43.0201	7.94053	-2.4377	-2.65541	0.00015	0.00142024	yes
XLOC_027135	ATP1B1	KB744839.1:4890-16323	BSD2	WSD1	OK	1097.98	279.9	-1.97187	-2.49046	0.0004	0.00331455	yes
XLOC_027855	ESRP1	KB745269.1:362-29071	BSD2	WSD1	OK	7.38831	2.63394	-1.48802	-1.93697	0.00145	0.00983563	yes
XLOC_027858	PDP1	KB745269.1:268814-281777	BSD2	WSD1	OK	29.0105	12.4552	-1.21983	-1.67963	0.0037	0.0211086	yes
XLOC_028189	KRT23	KB745531.1:166746-178451	BSD2	WSD1	OK	36.0855	11.0083	-1.71283	-1.81105	0.0044	0.0242602	yes
XLOC_028267	MAP7	KB745610.1:1561-120802	BSD2	WSD1	OK	35.9857	11.5094	-1.64461	-2.31686	0.0001	0.000999576	yes
XLOC_028399	SLC37A1	KB745737.1:91027-126715	BSD2	WSD1	OK	39.9516	12.3131	-1.69806	-2.87117	5e-05	0.000541201	yes
XLOC_028409	NR4A1	KB745747.1:3423-5511	BSD2	WSD1	OK	36.4207	1.97894	-4.20196	-4.68737	5e-05	0.000541201	yes
XLOC_028509	C1orf43	KB745837.1:51902-54570	BSD2	WSD1	OK	72.5471	25.372	-1.51568	-2.65633	5e-05	0.000541201	yes
XLOC_028791	ENSAPLG00000014159	KB746192.1:2976-14086	BSD2	WSD1	OK	60.5928	22.3476	-1.43902	-2.55412	5e-05	0.000541201	yes
XLOC_028830	MAPK6	KB746221.1:182064-196127	BSD2	WSD1	OK	83.5137	30.6017	-1.4484	-2.37412	0.0002	0.00182286	yes
XLOC_029361	RHOV	KB747070.1:64531-70898	BSD2	WSD1	OK	57.6252	20.7421	-1.47414	-2.44762	5e-05	0.000541201	yes
XLOC_029474	PBK	KB747284.1:89-5084	BSD2	WSD1	OK	11.6984	1.83117	-2.67547	-2.38994	0.00065	0.00499761	yes
XLOC_029511	C2orf40	KB747347.1:91130-95178	BSD2	WSD1	OK	84.7218	7.07158	-3.58263	-3.84967	5e-05	0.000541201	yes
XLOC_029658	EPT1	KB747829.1:377-18981	BSD2	WSD1	OK	23.681	10.3412	-1.19533	-2.09236	0.00045	0.00366289	yes
XLOC_029749	ATP2C2	KB748162.1:73373-117646	BSD2	WSD1	OK	25.4833	3.92171	-2.7	-2.50628	0.00095	0.00689587	yes
XLOC_029935	ENSAPLG00000010477	KB748974.1:80686-87215	BSD2	WSD1	OK	21.9815	8.17132	-1.42765	-2.05495	0.0009	0.00659344	yes
XLOC_030151	ENSAPLG00000014528	KB750153.1:3745-7851	BSD2	WSD1	OK	45.3066	9.57	-2.24313	-3.29868	5e-05	0.000541201	yes
XLOC_030777	MRPL16	KB754413.1:11-596	BSD2	WSD1	OK	104.876	42.892	-1.28991	-1.96465	0.0008	0.00596391	yes
XLOC_030970	ENSAPLG00000014142	KB755687.1:0-579	BSD2	WSD1	OK	736.913	192.419	-1.93725	-3.52926	5e-05	0.000541201	yes
XLOC_000024	FAM132A	KB742382.1:293895-321678	BSD2	WSD1	OK	3.35711	23.8469	2.82851	3.58177	5e-05	0.000541201	yes
XLOC_000054	PRRX1	KB742383.1:160299-197868	BSD2	WSD1	OK	22.6596	95.7691	2.07944	3.32519	5e-05	0.000541201	yes
XLOC_000159	ENSAPLG00000006691	KB742388.1:1890426-1967325	BSD2	WSD1	OK	2.17959	15.81	2.85871	4.38929	5e-05	0.000541201	yes
XLOC_000544	ENSAPLG00000004953	KB742406.1:1061108-1069452	BSD2	WSD1	OK	6.55196	21.888	1.74014	2.34486	0.00045	0.00366289	yes
XLOC_000739	COLEC12	KB742418.1:1852156-1938399	BSD2	WSD1	OK	2.06125	18.9699	3.20212	4.93278	5e-05	0.000541201	yes
XLOC_000821	TBC1D4	KB742423.1:1010790-1063436	BSD2	WSD1	OK	3.06059	11.6517	1.92866	2.69402	5e-05	0.000541201	yes
XLOC_000851	OSBPL1A	KB742424.1:37273-115279	BSD2	WSD1	OK	8.0052	25.1547	1.65182	2.68784	5e-05	0.000541201	yes
XLOC_001032	MOXD1	KB742432.1:243936-286251	BSD2	WSD1	OK	5.076	20.475	2.0121	2.56182	5e-05	0.000541201	yes
XLOC_001062	TMEM200A	KB742432.1:1164007-1170328	BSD2	WSD1	OK	2.405	20.0959	3.06279	4.52836	5e-05	0.000541201	yes
XLOC_001264	CD109	KB742441.1:409924-495070	BSD2	WSD1	OK	1.79225	7.53623	2.07207	3.20376	5e-05	0.000541201	yes
XLOC_001364	BMF	KB742443.1:477169-499635	BSD2	WSD1	OK	6.92169	19.8038	1.51658	2.49507	0.0001	0.000999576	yes
XLOC_001548	JMY	KB742448.1:1755126-1807736	BSD2	WSD1	OK	3.87931	7.7847	1.00484	1.62651	0.0055	0.0290758	yes
XLOC_001832	RND3	KB742462.1:257303-266018	BSD2	WSD1	OK	1.9035	16.7405	3.13662	3.61553	5e-05	0.000541201	yes
XLOC_001980	SNAI2	KB742466.1:1203294-1207088	BSD2	WSD1	OK	3.77618	27.5073	2.86482	3.52003	5e-05	0.000541201	yes
XLOC_002052	RIN2	KB742470.1:9827-97515	BSD2	WSD1	OK	12.0112	39.2268	1.70746	2.97483	5e-05	0.000541201	yes
XLOC_002198	RGS1	KB742477.1:489918-493174	BSD2	WSD1	OK	6.16477	31.1791	2.33846	2.743	0.0001	0.000999576	yes
XLOC_002242	CTSZ	KB742479.1:1541187-1556287	BSD2	WSD1	OK	117.032	279.266	1.25474	1.92353	0.0012	0.00840441	yes
XLOC_002398	TMEM123	KB742481.1:600283-616962	BSD2	WSD1	OK	9.82337	26.2989	1.42071	2.13892	0.00025	0.00221296	yes
XLOC_002508	ASAP1	KB742483.1:3453051-3599742	BSD2	WSD1	OK	2.97304	11.4962	1.95115	3.12739	5e-05	0.000541201	yes
XLOC_002558	LRP12	KB742485.1:903202-927733	BSD2	WSD1	OK	11.9896	31.6974	1.40258	2.53663	5e-05	0.000541201	yes
XLOC_002704	LY86	KB742490.1:1333404-1358860	BSD2	WSD1	OK	25.8619	112.329	2.11883	3.21958	5e-05	0.000541201	yes
XLOC_002850	PPP1R12A	KB742497.1:1591624-1673443	BSD2	WSD1	OK	16.9845	51.6301	1.60399	2.87536	5e-05	0.000541201	yes
XLOC_002953	TRPC1	KB742505.1:632082-652474	BSD2	WSD1	OK	4.13296	13.3427	1.6908	2.44702	0.00025	0.00221296	yes
XLOC_003357	RAB31	KB742524.1:368201-409836	BSD2	WSD1	OK	8.25129	68.172	3.04649	5.00914	5e-05	0.000541201	yes
XLOC_003389	EZH1	KB742525.1:1642-12801	BSD2	WSD1	OK	8.08843	18.1292	1.16438	1.89346	0.00105	0.00750583	yes
XLOC_003420	MITF	KB742527.1:803748-885295	BSD2	WSD1	OK	6.49181	23.4916	1.85545	3.19787	5e-05	0.000541201	yes
XLOC_003472	JADE2	KB742531.1:149530-199591	BSD2	WSD1	OK	18.8432	38.7284	1.03935	1.75739	0.0023	0.014349	yes
XLOC_003803	TIMP2	KB742551.1:205933-207537	BSD2	WSD1	OK	60.5174	228.815	1.91876	3.24984	5e-05	0.000541201	yes
XLOC_003827	C1QTNF1	KB742551.1:187785-191229	BSD2	WSD1	OK	16.9155	83.2701	2.29945	1.93875	0.0006	0.00467863	yes
XLOC_004025	SOGA1	KB742559.1:422689-435581	BSD2	WSD1	OK	1.32112	4.44785	1.75135	2.02212	0.0023	0.014349	yes
XLOC_004184	PODXL2	KB742569.1:218829-239864	BSD2	WSD1	OK	2.35636	5.73467	1.28315	1.80409	0.00245	0.0151248	yes
XLOC_004229	ZEB2	KB742571.1:234021-346876	BSD2	WSD1	OK	5.5265	22.5731	2.03017	3.19558	5e-05	0.000541201	yes
XLOC_004238	ARHGAP15	KB742571.1:647415-980466	BSD2	WSD1	OK	0.992109	4.49488	2.17971	2.2392	0.0003	0.00258328	yes
XLOC_004302	ENSAPLG00000001241	KB742574.1:419923-445958	BSD2	WSD1	OK	15.4999	51.3326	1.72762	2.05684	0.0006	0.00467863	yes
XLOC_004414	MAFB	KB742578.1:114565-117833	BSD2	WSD1	OK	4.53281	32.902	2.85969	4.26	5e-05	0.000541201	yes
XLOC_004586	ENSAPLG00000006049	KB742585.1:1362223-1369909	BSD2	WSD1	OK	4.1492	31.3249	2.91641	3.50228	5e-05	0.000541201	yes
XLOC_004664	SCPEP1	KB742588.1:477589-487812	BSD2	WSD1	OK	19.4497	78.3851	2.01083	3.47706	5e-05	0.000541201	yes
XLOC_004796	PLXNC1	KB742595.1:1265061-1334194	BSD2	WSD1	OK	8.08745	26.626	1.71908	2.89885	5e-05	0.000541201	yes
XLOC_004842	ENSAPLG00000003459	KB742597.1:468372-501145	BSD2	WSD1	OK	10.591	74.7441	2.81912	4.19148	5e-05	0.000541201	yes
XLOC_004885	GHR	KB742602.1:577627-671165	BSD2	WSD1	OK	7.06822	26.1407	1.88688	3.0596	5e-05	0.000541201	yes
XLOC_004891	SEPP1	KB742602.1:689408-715004	BSD2	WSD1	OK	30.0672	176.225	2.55116	4.34737	5e-05	0.000541201	yes
XLOC_005212	ENSAPLG00000003497	KB742619.1:497505-532528	BSD2	WSD1	OK	4.45611	38.6692	3.11733	5.27391	5e-05	0.000541201	yes
XLOC_005234	RASGEF1B	KB742619.1:3373293-3518160	BSD2	WSD1	OK	3.45434	19.8836	2.5251	3.6051	5e-05	0.000541201	yes
XLOC_005260	ANTXR2	KB742619.1:2957784-3070205	BSD2	WSD1	OK	12.932	57.4044	2.15021	3.80804	5e-05	0.000541201	yes
XLOC_005262	PKD2	KB742619.1:3603472-3620149	BSD2	WSD1	OK	6.74148	17.5508	1.3804	2.22898	0.0001	0.000999576	yes
XLOC_005271	PTPN13	KB742619.1:3825938-3911368	BSD2	WSD1	OK	0.932943	5.64346	2.59672	3.31342	5e-05	0.000541201	yes
XLOC_005579	ARHGAP25	KB742633.1:161166-183618	BSD2	WSD1	OK	0.892889	3.80264	2.09045	2.33526	0.0005	0.00400924	yes
XLOC_005581	ANTXR1	KB742633.1:260058-375804	BSD2	WSD1	OK	2.36971	14.2989	2.59312	2.81396	0.0001	0.000999576	yes
XLOC_005582	RASSF2	KB742633.1:31032-44887	BSD2	WSD1	OK	11.4948	37.7604	1.7159	2.75441	5e-05	0.000541201	yes
XLOC_005758	SNCAIP	KB742643.1:74688-164212	BSD2	WSD1	OK	1.90121	9.88485	2.3783	2.81479	0.0002	0.00182286	yes
XLOC_005861	CACNB2	KB742650.1:534785-792249	BSD2	WSD1	OK	0.825766	9.62204	3.54254	2.75115	0.00045	0.00366289	yes
XLOC_005867	PLXDC2	KB742650.1:1225261-1455468	BSD2	WSD1	OK	3.14365	27.831	3.14618	3.49077	5e-05	0.000541201	yes
XLOC_005953	FNBP1	KB742651.1:418785-515005	BSD2	WSD1	OK	12.9916	37.0566	1.51215	2.54096	0.00015	0.00142024	yes
XLOC_006014	ABCA1	KB742652.1:1463775-1540398	BSD2	WSD1	OK	1.39409	19.1071	3.77672	5.75683	5e-05	0.000541201	yes
XLOC_006353	PLCE1	KB742671.1:550753-695415	BSD2	WSD1	OK	1.89573	4.97714	1.39256	1.84423	0.00315	0.0185383	yes
XLOC_006467	PPP1R12B	KB742677.1:1254166-1340282	BSD2	WSD1	OK	9.23537	33.8092	1.87217	3.20125	5e-05	0.000541201	yes
XLOC_006538	ENSAPLG00000006519	KB742680.1:306626-470029	BSD2	WSD1	OK	0.798124	2.85175	1.83716	2.42199	0.0003	0.00258328	yes
XLOC_006793	OLFML1	KB742690.1:511241-518483	BSD2	WSD1	OK	1.43348	10.5399	2.87827	3.23762	0.0001	0.000999576	yes
XLOC_006802	ITGA9	KB742690.1:1647151-1873098	BSD2	WSD1	OK	2.47948	7.9988	1.68975	2.63029	5e-05	0.000541201	yes
XLOC_006911	KCNF1	KB742696.1:885254-888111	BSD2	WSD1	OK	1.03937	7.66199	2.88202	2.73412	0.00015	0.00142024	yes
XLOC_006994	CDKL5	KB742701.1:373742-460612	BSD2	WSD1	OK	1.43913	5.45218	1.92164	2.64484	5e-05	0.000541201	yes
XLOC_007058	ENSAPLG00000011465	KB742702.1:797795-848010	BSD2	WSD1	OK	3.02305	7.82498	1.37208	1.81826	0.00325	0.0190207	yes
XLOC_007131	LCAT	KB742706.1:55067-61246	BSD2	WSD1	OK	7.88988	107.753	3.77159	5.3626	5e-05	0.000541201	yes
XLOC_007166	CYBB	KB742710.1:160139-180464	BSD2	WSD1	OK	1.21941	7.46348	2.61367	3.01032	5e-05	0.000541201	yes
XLOC_007205	KLHL6	KB742711.1:1667339-1688110	BSD2	WSD1	OK	1.41809	6.18012	2.12369	2.34454	0.0003	0.00258328	yes
XLOC_007226	YEATS2	KB742711.1:1583285-1628619	BSD2	WSD1	OK	14.829	48.6975	1.71543	2.94015	5e-05	0.000541201	yes
XLOC_007773	ENSAPLG00000002251	KB742736.1:707163-710641	BSD2	WSD1	OK	55.2845	270.873	2.29267	3.34495	5e-05	0.000541201	yes
XLOC_007884	ENSAPLG00000004714	KB742740.1:396059-407468	BSD2	WSD1	OK	0.768644	10.1468	3.72256	3.63696	5e-05	0.000541201	yes
XLOC_007991	GLI3	KB742750.1:1604885-1801104	BSD2	WSD1	OK	0.799242	3.33993	2.06311	2.47469	0.0002	0.00182286	yes
XLOC_008160	OSR1	KB742764.1:548920-557014	BSD2	WSD1	OK	2.92416	21.3296	2.86676	3.23016	5e-05	0.000541201	yes
XLOC_008287	MEOX2	KB742773.1:2006223-2059683	BSD2	WSD1	OK	0.826394	5.15526	2.64114	2.22048	0.00435	0.0240448	yes
XLOC_008422	CAPN6	KB742777.1:694327-762781	BSD2	WSD1	OK	1.15343	9.13094	2.98483	3.58262	5e-05	0.000541201	yes
XLOC_008619	ENSAPLG00000013821	KB742782.1:377089-398934	BSD2	WSD1	OK	28.8821	116.988	2.01812	2.85176	0.0002	0.00182286	yes
XLOC_008700	SUSD1	KB742791.1:54103-98437	BSD2	WSD1	OK	2.27827	8.54455	1.90706	2.32232	0.0003	0.00258328	yes
XLOC_008764	PIK3CD	KB742794.1:78563-111609	BSD2	WSD1	OK	0.781415	4.57422	2.54937	2.59934	0.00015	0.00142024	yes
XLOC_008788	EDN2	KB742797.1:1489774-1495387	BSD2	WSD1	OK	3.57681	16.4704	2.20313	2.93283	5e-05	0.000541201	yes
XLOC_008796	SDC3	KB742797.1:855469-864098	BSD2	WSD1	OK	5.67853	11.1823	0.977632	1.54673	0.0061	0.0316758	yes
XLOC_008904	FAT4	KB742801.1:1462740-1606315	BSD2	WSD1	OK	1.99627	5.94907	1.57536	2.03738	0.0019	0.0122842	yes
XLOC_008910	ANXA5	KB742801.1:33175-55597	BSD2	WSD1	OK	68.3254	183.502	1.4253	2.54623	5e-05	0.000541201	yes
XLOC_009007	SLC1A6	KB742803.1:128084-146146	BSD2	WSD1	OK	2.05971	12.1215	2.55706	2.51804	0.00075	0.00564338	yes
XLOC_009278	WWC3	KB742810.1:1142879-1202776	BSD2	WSD1	OK	1.63207	10.2361	2.64889	3.23138	5e-05	0.000541201	yes
XLOC_009288	ARHGAP6	KB742810.1:1703209-1863967	BSD2	WSD1	OK	2.33439	10.6953	2.19586	3.08893	5e-05	0.000541201	yes
XLOC_009387	UTRN	KB742815.1:66943-432371	BSD2	WSD1	OK	6.44678	27.7618	2.10645	3.06677	5e-05	0.000541201	yes
XLOC_009471	CDC42	KB742823.1:607236-617027	BSD2	WSD1	OK	14.2477	45.0976	1.66232	2.36029	0.00025	0.00221296	yes
XLOC_009665	AFAP1	KB742833.1:5104940-5176115	BSD2	WSD1	OK	2.88233	13.5947	2.23774	3.33061	5e-05	0.000541201	yes
XLOC_009692	CPZ	KB742833.1:4466370-4501916	BSD2	WSD1	OK	3.33157	22.9568	2.78464	3.23234	5e-05	0.000541201	yes
XLOC_009828	SCARF2	KB742840.1:510118-522331	BSD2	WSD1	OK	3.37568	9.77816	1.53438	2.1502	0.00125	0.00869217	yes
XLOC_009977	PREX1	KB742845.1:1399632-1513387	BSD2	WSD1	OK	1.43804	3.72458	1.37298	2.06306	0.00055	0.00434596	yes
XLOC_010127	FBLN2	KB742849.1:772971-867607	BSD2	WSD1	OK	7.6889	28.6318	1.89677	3.06478	5e-05	0.000541201	yes
XLOC_010141	GNAQ	KB742850.1:121188-208420	BSD2	WSD1	OK	7.31973	13.9912	0.934656	1.62923	0.00605	0.0314716	yes
XLOC_010159	ENSAPLG00000011174	KB742851.1:664953-672632	BSD2	WSD1	OK	17.8435	60.0386	1.75049	2.77328	5e-05	0.000541201	yes
XLOC_010187	CPE	KB742853.1:3340460-3359605	BSD2	WSD1	OK	4.95922	21.7831	2.13503	3.33017	5e-05	0.000541201	yes
XLOC_010261	IL2RG	KB742855.1:721064-722936	BSD2	WSD1	OK	7.61587	29.0444	1.93118	2.5173	0.00035	0.00295286	yes
XLOC_010365	GNAI1	KB742864.1:638908-674463	BSD2	WSD1	OK	9.17662	35.2609	1.94204	2.93988	5e-05	0.000541201	yes
XLOC_010446	ENO2	KB742870.1:377728-387403	BSD2	WSD1	OK	1.99583	6.67297	1.74134	1.93328	0.0021	0.013321	yes
XLOC_010478	DAAM2	KB742871.1:14414-212607	BSD2	WSD1	OK	2.69537	17.1812	2.67228	3.93428	5e-05	0.000541201	yes
XLOC_010502	NRP2	KB742873.1:1961696-2046207	BSD2	WSD1	OK	8.39677	52.9902	2.65782	3.30383	5e-05	0.000541201	yes
XLOC_010539	KLF7	KB742873.1:2391196-2424460	BSD2	WSD1	OK	2.40392	6.40909	1.41473	1.63296	0.0003	0.00258328	yes
XLOC_010912	NTRK3	KB742888.1:78050-271686	BSD2	WSD1	OK	1.72436	6.0168	1.80294	2.06912	0.0032	0.0187772	yes
XLOC_010936	MYLIP	KB742889.1:55936-69396	BSD2	WSD1	OK	36.9723	159.889	2.11255	3.79415	5e-05	0.000541201	yes
XLOC_011087	CTSL1	KB742900.1:458879-463176	BSD2	WSD1	OK	205.474	750.889	1.86965	3.06465	5e-05	0.000541201	yes
XLOC_011284	MAMDC2	KB742918.1:428203-475523	BSD2	WSD1	OK	2.37433	15.6934	2.72456	3.45873	5e-05	0.000541201	yes
XLOC_011375	TNFSF10	KB742924.1:1031500-1040042	BSD2	WSD1	OK	5.95159	20.4747	1.78249	2.85382	5e-05	0.000541201	yes
XLOC_011542	CD2	KB742931.1:1236402-1249039	BSD2	WSD1	OK	1.85848	7.94082	2.09517	2.12871	0.0019	0.0122842	yes
XLOC_011562	RCSD1	KB742931.1:818156-858162	BSD2	WSD1	OK	2.40601	7.20707	1.58277	2.1749	0.00105	0.00750583	yes
XLOC_011630	TNFRSF11B	KB742933.1:66671-83154	BSD2	WSD1	OK	3.11609	12.6217	2.01809	2.62456	5e-05	0.000541201	yes
XLOC_011799	CD200	KB742943.1:2007542-2024737	BSD2	WSD1	OK	4.89626	36.3467	2.89207	4.36624	5e-05	0.000541201	yes
XLOC_012500	MAF	KB742984.1:2326680-2386175	BSD2	WSD1	OK	4.11483	28.8404	2.80919	2.38327	5e-05	0.000541201	yes
XLOC_012652	TRPC4	KB742992.1:652018-813394	BSD2	WSD1	OK	1.11402	5.73126	2.36308	2.87174	5e-05	0.000541201	yes
XLOC_012852	GPRC5B	KB743005.1:2065877-2120762	BSD2	WSD1	OK	1.02941	18.0727	4.13393	4.87543	5e-05	0.000541201	yes
XLOC_013254	CCDC3	KB743037.1:749988-790432	BSD2	WSD1	OK	0.702176	27.8722	5.31085	5.19255	5e-05	0.000541201	yes
XLOC_013295	EFEMP1	KB743040.1:1753453-1802089	BSD2	WSD1	OK	23.3095	92.283	1.98515	3.54364	5e-05	0.000541201	yes
XLOC_013298	CCDC88A	KB743040.1:1907428-1989736	BSD2	WSD1	OK	0.882856	3.29139	1.89845	2.56597	0.0002	0.00182286	yes
XLOC_013416	CYBRD1	KB743045.1:678182-693607	BSD2	WSD1	OK	9.99205	38.1991	1.93468	3.32625	5e-05	0.000541201	yes
XLOC_014093	FGF7	KB743097.1:325664-355203	BSD2	WSD1	OK	3.10391	13.3815	2.10809	2.42931	0.0003	0.00258328	yes
XLOC_014314	FLI1	KB743106.1:938751-1028111	BSD2	WSD1	OK	4.13628	21.091	2.35022	3.74394	5e-05	0.000541201	yes
XLOC_014373	NUAK1	KB743107.1:299582-324428	BSD2	WSD1	OK	3.09565	12.903	2.0594	3.13948	5e-05	0.000541201	yes
XLOC_014391	ENSAPLG00000008352	KB743108.1:673228-704942	BSD2	WSD1	OK	22.4838	80.627	1.84238	2.83455	5e-05	0.000541201	yes
XLOC_014457	OSBPL5	KB743110.1:1808031-1941045	BSD2	WSD1	OK	15.7776	28.3265	0.844278	1.54311	0.0099	0.0469518	yes
XLOC_014791	CDH11	KB743139.1:2967112-3019800	BSD2	WSD1	OK	2.85282	11.8786	2.05791	3.1288	5e-05	0.000541201	yes
XLOC_014836	CMTM3	KB743139.1:2162622-2174328	BSD2	WSD1	OK	6.25419	30.2997	2.27641	3.49808	5e-05	0.000541201	yes
XLOC_015112	GALNT2	KB743153.1:1271441-1314560	BSD2	WSD1	OK	3.96403	13.4728	1.76501	2.79785	5e-05	0.000541201	yes
XLOC_015227	CXCR4	KB743158.1:2406193-2408025	BSD2	WSD1	OK	28.7444	62.3275	1.11659	1.84909	0.00165	0.0109439	yes
XLOC_015267	USP44	KB743162.1:546992-561045	BSD2	WSD1	OK	0.576155	4.36078	2.92006	2.74981	0.0001	0.000999576	yes
XLOC_015504	FAM126A	KB743177.1:1098898-1127380	BSD2	WSD1	OK	2.1046	10.0327	2.2531	2.90486	5e-05	0.000541201	yes
XLOC_015540	FBXO32	KB743178.1:3618-25219	BSD2	WSD1	OK	9.52395	61.0712	2.68086	3.70751	5e-05	0.000541201	yes
XLOC_015741	ENSAPLG00000012499	KB743194.1:11302-68372	BSD2	WSD1	OK	1.82273	6.2943	1.78795	2.26086	0.00035	0.00295286	yes
XLOC_015792	EML1	KB743197.1:1912797-2034219	BSD2	WSD1	OK	8.12468	21.6242	1.41226	2.20155	0.0004	0.00331455	yes
XLOC_016110	AR	KB743210.1:555981-588757	BSD2	WSD1	OK	3.69365	11.8217	1.67832	2.601	5e-05	0.000541201	yes
XLOC_016422	RECK	KB743230.1:318345-371769	BSD2	WSD1	OK	4.96929	26.8931	2.43613	3.24803	5e-05	0.000541201	yes
XLOC_016730	MAPK4	KB743255.1:275667-285148	BSD2	WSD1	OK	2.30467	4.85321	1.07438	1.53398	0.01055	0.0493773	yes
XLOC_016803	RIN3	KB743257.1:491020-559695	BSD2	WSD1	OK	1.34171	4.72557	1.81642	2.09455	0.00195	0.01255	yes
XLOC_016821	LGMN	KB743257.1:564310-590221	BSD2	WSD1	OK	44.9916	163.93	1.86535	3.26794	5e-05	0.000541201	yes
XLOC_016957	FBXO30	KB743261.1:206529-222695	BSD2	WSD1	OK	10.9932	42.1777	1.93987	3.47075	5e-05	0.000541201	yes
XLOC_017023	ADCY7	KB743273.1:397285-430222	BSD2	WSD1	OK	0.868613	7.29578	3.07028	3.21253	0.0001	0.000999576	yes
XLOC_017081	ENSAPLG00000011372	KB743275.1:2627526-2746899	BSD2	WSD1	OK	1.15953	7.02246	2.59843	2.67237	0.00035	0.00295286	yes
XLOC_017112	SEMA4A	KB743276.1:250454-253244	BSD2	WSD1	OK	1.26041	3.86825	1.61778	1.3995	0.00995	0.0471321	yes
XLOC_017147	TNFSF13B	KB743282.1:603201-622185	BSD2	WSD1	OK	13.9327	40.1196	1.52583	2.25561	0.00015	0.00142024	yes
XLOC_017323	ASAH1	KB743301.1:2974227-2984784	BSD2	WSD1	OK	54.8455	219.848	2.00306	3.55904	5e-05	0.000541201	yes
XLOC_017325	FGL1	KB743301.1:3052806-3078988	BSD2	WSD1	OK	1.69516	9.85115	2.53887	2.39547	0.00035	0.00295286	yes
XLOC_017335	ANKRD44	KB743301.1:984220-1125824	BSD2	WSD1	OK	1.85918	9.92277	2.41608	3.46769	5e-05	0.000541201	yes
XLOC_017347	ZDHHC2	KB743301.1:3395019-3419859	BSD2	WSD1	OK	2.81787	11.4096	2.01757	2.99213	5e-05	0.000541201	yes
XLOC_017380	STBD1	KB743302.1:47396-48853	BSD2	WSD1	OK	3.40609	11.258	1.72476	1.5361	0.00345	0.0199073	yes
XLOC_017385	SCARB2	KB743302.1:7366-24760	BSD2	WSD1	OK	15.1811	48.9511	1.68906	2.91221	5e-05	0.000541201	yes
XLOC_017407	RASA3	KB743304.1:96577-175979	BSD2	WSD1	OK	3.02868	19.6683	2.69911	4.10348	5e-05	0.000541201	yes
XLOC_017424	F10	KB743304.1:632367-644922	BSD2	WSD1	OK	2.33314	11.9805	2.36034	2.70934	0.0001	0.000999576	yes
XLOC_017576	WT1	KB743317.1:2054189-2089134	BSD2	WSD1	OK	0.904994	9.12034	3.33311	3.33771	5e-05	0.000541201	yes
XLOC_017811	ANTXRL	KB743335.1:1184533-1239778	BSD2	WSD1	OK	3.0884	28.2597	3.19381	4.29552	5e-05	0.000541201	yes
XLOC_017815	WDFY4	KB743335.1:563472-641212	BSD2	WSD1	OK	0.77363	4.95756	2.67992	1.93531	0.002	0.0128114	yes
XLOC_017899	DNASE2B	KB743342.1:773379-792064	BSD2	WSD1	OK	6.16756	29.6495	2.26524	3.17579	5e-05	0.000541201	yes
XLOC_018115	EGR1	KB743364.1:1297500-1299690	BSD2	WSD1	OK	16.4571	79.9588	2.28055	3.41064	5e-05	0.000541201	yes
XLOC_018150	TWIST2	KB743366.1:13544-50034	BSD2	WSD1	OK	2.04003	12.0671	2.56441	2.43152	0.0001	0.000999576	yes
XLOC_018672	CACHD1	KB743412.1:65494-133421	BSD2	WSD1	OK	2.64551	8.33854	1.65625	2.47035	0.00025	0.00221296	yes
XLOC_018802	CORO2B	KB743431.1:179750-199681	BSD2	WSD1	OK	2.03362	6.16645	1.60039	1.8058	0.00435	0.0240448	yes
XLOC_018808	ITGA11	KB743431.1:112190-149895	BSD2	WSD1	OK	1.11089	8.07435	2.86162	2.96148	0.0002	0.00182286	yes
XLOC_018828	TLE4	KB743433.1:64758-161207	BSD2	WSD1	OK	1.62596	8.852	2.44471	3.10001	5e-05	0.000541201	yes
XLOC_018856	RASSF8	KB743435.1:397418-471156	BSD2	WSD1	OK	4.45304	17.374	1.96407	3.00441	5e-05	0.000541201	yes
XLOC_019017	TRPV2	KB743446.1:352277-369435	BSD2	WSD1	OK	2.41579	23.5086	3.28262	4.26849	5e-05	0.000541201	yes
XLOC_019171	VIPR1	KB743458.1:453024-567452	BSD2	WSD1	OK	1.07555	3.61371	1.7484	1.36493	0.00785	0.0389333	yes
XLOC_019676	MTR	KB743520.1:178094-219869	BSD2	WSD1	OK	1.43596	4.94887	1.78509	2.28108	0.0003	0.00258328	yes
XLOC_019801	CD83	KB743529.1:537049-550379	BSD2	WSD1	OK	1.18581	4.89351	2.04499	1.49977	0.004	0.0224868	yes
XLOC_019880	VGLL1	KB743532.1:753196-761899	BSD2	WSD1	OK	1.29618	6.82214	2.39596	2.14634	0.0005	0.00400924	yes
XLOC_020067	LRP1	KB743552.1:11559-117059	BSD2	WSD1	OK	6.84284	30.353	2.14917	3.55468	5e-05	0.000541201	yes
XLOC_020121	ANGPTL2	KB743556.1:376245-480545	BSD2	WSD1	OK	12.3763	72.9042	2.55842	4.24337	5e-05	0.000541201	yes
XLOC_020132	COL14A1	KB743558.1:357632-480806	BSD2	WSD1	OK	8.58317	22.7224	1.40453	1.59531	0.001	0.00720039	yes
XLOC_020133	ENPP2	KB743558.1:81273-139974	BSD2	WSD1	OK	8.89715	43.9373	2.30403	3.63744	5e-05	0.000541201	yes
XLOC_020279	CTSC	KB743568.1:175140-194122	BSD2	WSD1	OK	79.327	148.136	0.901041	1.6593	0.00325	0.0190207	yes
XLOC_020444	RAB3IL1	KB743581.1:111248-148488	BSD2	WSD1	OK	5.62727	18.2648	1.69855	2.61697	5e-05	0.000541201	yes
XLOC_020446	MPEG1	KB743581.1:77140-79304	BSD2	WSD1	OK	3.14546	19.5031	2.63236	3.11397	5e-05	0.000541201	yes
XLOC_020546	DISC1	KB743594.1:140731-338765	BSD2	WSD1	OK	2.28861	7.13491	1.64042	1.69432	0.00425	0.0235896	yes
XLOC_020608	CLDN5	KB743603.1:28059-31667	BSD2	WSD1	OK	15.7411	33.9847	1.11035	1.72356	0.0029	0.0173496	yes
XLOC_020732	DPYSL2	KB743612.1:227567-280088	BSD2	WSD1	OK	14.9864	36.2128	1.27285	2.27238	0.0001	0.000999576	yes
XLOC_020786	ARHGDIB	KB743625.1:1606963-1612644	BSD2	WSD1	OK	46.0651	108.46	1.23542	2.11266	0.00085	0.00627356	yes
XLOC_020788	MGP	KB743625.1:1645598-1654094	BSD2	WSD1	OK	116.069	3431.67	4.88586	2.44275	5e-05	0.000541201	yes
XLOC_020802	TMEM140	KB743625.1:1532289-1538938	BSD2	WSD1	OK	13.1972	51.6422	1.96832	2.83518	5e-05	0.000541201	yes
XLOC_021021	SCUBE2	KB743645.1:94279-139880	BSD2	WSD1	OK	2.67231	7.32954	1.45563	2.26351	0.0003	0.00258328	yes
XLOC_021095	ENSAPLG00000000580	KB743650.1:373744-380366	BSD2	WSD1	OK	15.9988	64.236	2.00542	3.15568	5e-05	0.000541201	yes
XLOC_021103	PRSS35	KB743651.1:1510278-1520680	BSD2	WSD1	OK	0.494387	3.79458	2.94023	3.0919	5e-05	0.000541201	yes
XLOC_021126	LCP1	KB743653.1:276917-307216	BSD2	WSD1	OK	7.00257	24.9338	1.83214	2.72901	5e-05	0.000541201	yes
XLOC_021144	REEP1	KB743657.1:41251-95168	BSD2	WSD1	OK	1.71632	4.90554	1.51509	1.78316	0.002	0.0128114	yes
XLOC_021303	ENSAPLG00000007808	KB743686.1:442014-462885	BSD2	WSD1	OK	7.70311	65.8577	3.09584	4.78733	5e-05	0.000541201	yes
XLOC_021320	LCP2	KB743686.1:2069088-2109792	BSD2	WSD1	OK	1.00399	5.24829	2.38611	2.17938	0.0003	0.00258328	yes
XLOC_021416	SLC43A2	KB743696.1:378384-409010	BSD2	WSD1	OK	10.2541	34.3321	1.74336	2.74578	5e-05	0.000541201	yes
XLOC_021823	STAB1	KB743740.1:1040944-1098132	BSD2	WSD1	OK	2.26689	12.5094	2.46422	3.7519	5e-05	0.000541201	yes
XLOC_022261	FHOD3	KB743821.1:149627-531731	BSD2	WSD1	OK	0.77515	5.26152	2.76293	3.48857	5e-05	0.000541201	yes
XLOC_022338	B3GNT9	KB743829.1:1087856-1099427	BSD2	WSD1	OK	1.51341	12.843	3.08511	3.17192	5e-05	0.000541201	yes
XLOC_022354	C16orf70	KB743829.1:1105098-1137844	BSD2	WSD1	OK	14.5983	58.8682	2.01169	3.48851	5e-05	0.000541201	yes
XLOC_022725	WASF3	KB743893.1:838-19922	BSD2	WSD1	OK	0.648085	10.3769	4.00104	4.0374	5e-05	0.000541201	yes
XLOC_023036	BICC1	KB743944.1:3425959-3495727	BSD2	WSD1	OK	2.22654	10.2457	2.20213	3.50194	5e-05	0.000541201	yes
XLOC_023097	A4GALT	KB743948.1:440357-448081	BSD2	WSD1	OK	0.907779	3.79146	2.06234	2.20093	0.00085	0.00627356	yes
XLOC_023132	PRELP	KB743952.1:82264-85050	BSD2	WSD1	OK	20.4564	47.6454	1.21979	1.89616	0.00145	0.00983563	yes
XLOC_023250	DOCK10	KB743977.1:116856-243210	BSD2	WSD1	OK	1.02294	4.10776	2.00562	2.49699	5e-05	0.000541201	yes
XLOC_023664	CTSS	KB744049.1:4732-12326	BSD2	WSD1	OK	22.3463	63.0976	1.49755	2.49998	0.0001	0.000999576	yes
XLOC_023766	FAP	KB744072.1:1040842-1080752	BSD2	WSD1	OK	2.25343	13.1822	2.5484	3.09949	5e-05	0.000541201	yes
XLOC_023932	SDC2	KB744088.1:486286-541322	BSD2	WSD1	OK	31.6256	92.3369	1.54581	2.66924	5e-05	0.000541201	yes
XLOC_024134	IL16	KB744113.1:660364-696951	BSD2	WSD1	OK	1.25365	7.29971	2.54171	2.36291	0.00055	0.00434596	yes
XLOC_024137	BCL2A1	KB744113.1:97900-100799	BSD2	WSD1	OK	1.12487	6.30828	2.48749	2.04851	0.0011	0.00781416	yes
XLOC_024340	PTPRC	KB744156.1:611334-675951	BSD2	WSD1	OK	3.55707	14.4021	2.01752	3.09525	5e-05	0.000541201	yes
XLOC_024401	TSPAN4	KB744162.1:176182-532258	BSD2	WSD1	OK	9.56542	38.3697	2.00407	3.38771	5e-05	0.000541201	yes
XLOC_024494	TAGAP	KB744185.1:39817-49596	BSD2	WSD1	OK	1.61007	4.8402	1.58795	1.937	0.00175	0.0114932	yes
XLOC_024501	PHACTR2	KB744185.1:144916-283399	BSD2	WSD1	OK	3.33889	9.92299	1.57141	2.56794	5e-05	0.000541201	yes
XLOC_024536	MFAP3L	KB744195.1:2087889-2106605	BSD2	WSD1	OK	1.27878	6.27097	2.29392	2.76898	5e-05	0.000541201	yes
XLOC_024542	GALNT7	KB744195.1:989997-1031000	BSD2	WSD1	OK	1.50374	6.45753	2.10242	2.59413	0.00015	0.00142024	yes
XLOC_024795	PXDC1	KB744229.1:98400-110844	BSD2	WSD1	OK	3.87211	22.5881	2.54437	2.93442	5e-05	0.000541201	yes
XLOC_025080	ZEB1	KB744292.1:476778-603247	BSD2	WSD1	OK	7.42447	19.5616	1.39767	1.76588	0.0006	0.00467863	yes
XLOC_025247	ENSAPLG00000008496	KB744320.1:45488-49854	BSD2	WSD1	OK	3.06593	11.2413	1.87441	1.97853	0.0039	0.0220229	yes
XLOC_025602	DYSF	KB744395.1:54490-132525	BSD2	WSD1	OK	2.06698	6.13007	1.56838	2.44501	0.00015	0.00142024	yes
XLOC_025693	UNC5B	KB744430.1:17260-30259	BSD2	WSD1	OK	3.72583	7.48025	1.00552	1.59955	0.0062	0.0321051	yes
XLOC_025767	UACA	KB744444.1:103857-121918	BSD2	WSD1	OK	5.08408	11.43	1.16876	1.9449	0.00085	0.00627356	yes
XLOC_025878	ENSAPLG00000002488	KB744461.1:166686-183532	BSD2	WSD1	OK	2.26223	11.5909	2.35718	1.84662	0.0009	0.00659344	yes
XLOC_025885	SYNGAP1	KB744462.1:4969-12557	BSD2	WSD1	OK	1.95462	7.91903	2.01844	2.01915	0.00175	0.0114932	yes
XLOC_026090	NR1H3	KB744512.1:80139-109442	BSD2	WSD1	OK	49.0132	113.199	1.20762	2.12388	0.0003	0.00258328	yes
XLOC_026380	PTPRS	KB744616.1:81883-180754	BSD2	WSD1	OK	7.60021	21.5709	1.50497	2.45351	5e-05	0.000541201	yes
XLOC_026408	RNF213	KB744629.1:46543-87483	BSD2	WSD1	OK	0.887461	4.49371	2.34015	3.24576	5e-05	0.000541201	yes
XLOC_026591	RUNX2	KB744675.1:81249-229448	BSD2	WSD1	OK	1.12698	6.48589	2.52485	2.34991	0.00015	0.00142024	yes
XLOC_026666	MYO1F	KB744699.1:157507-171717	BSD2	WSD1	OK	3.45557	8.49344	1.29742	1.84605	0.00345	0.0199073	yes
XLOC_026722	ENSAPLG00000013278	KB744709.1:1167-14959	BSD2	WSD1	OK	2.5127	26.4001	3.39324	3.54709	5e-05	0.000541201	yes
XLOC_026773	RGL1	KB744722.1:1100286-1187538	BSD2	WSD1	OK	5.05877	30.3717	2.58587	4.19006	5e-05	0.000541201	yes
XLOC_026854	UBE2QL1	KB744749.1:320054-336173	BSD2	WSD1	OK	1.87058	19.237	3.36233	2.66774	0.0001	0.000999576	yes
XLOC_027142	RFTN1	KB744844.1:76683-165967	BSD2	WSD1	OK	2.96724	20.0421	2.75584	4.06846	5e-05	0.000541201	yes
XLOC_027300	ENSAPLG00000005490	KB744917.1:744-5929	BSD2	WSD1	OK	10.8966	40.2888	1.8865	2.98818	5e-05	0.000541201	yes
XLOC_027361	SRD5A2	KB744936.1:134718-162236	BSD2	WSD1	OK	16.183	36.1259	1.15855	1.64813	0.0055	0.0290758	yes
XLOC_027665	ENSAPLG00000006683	KB745111.1:690-33763	BSD2	WSD1	OK	1.58074	27.1311	4.10128	5.09908	5e-05	0.000541201	yes
XLOC_027689	SPI1	KB745135.1:65536-86270	BSD2	WSD1	OK	6.39908	29.7613	2.2175	3.01213	5e-05	0.000541201	yes
XLOC_027719	GSN	KB745179.1:76772-92027	BSD2	WSD1	OK	88.4683	294.184	1.73348	2.67676	5e-05	0.000541201	yes
XLOC_027896	FYN	KB745283.1:192291-291654	BSD2	WSD1	OK	8.3128	21.9652	1.40181	2.09708	0.0006	0.00467863	yes
XLOC_027924	PLEKHO1	KB745294.1:23225-40364	BSD2	WSD1	OK	3.48701	12.0621	1.79041	2.23838	0.00045	0.00366289	yes
XLOC_028233	ENSAPLG00000005506	KB745576.1:11754-20626	BSD2	WSD1	OK	0.879841	4.82791	2.45609	2.46419	0.00025	0.00221296	yes
XLOC_028489	JAZF1	KB745818.1:3757-64266	BSD2	WSD1	OK	3.89337	10.5856	1.44301	1.90307	0.00125	0.00869217	yes
XLOC_028827	GNB5	KB746221.1:125057-149724	BSD2	WSD1	OK	89.6765	208.466	1.21701	2.07248	0.00065	0.00499761	yes
XLOC_029240	KLHL5	KB746855.1:71931-124387	BSD2	WSD1	OK	8.95437	36.0077	2.00764	3.11091	5e-05	0.000541201	yes
XLOC_029246	TREM2	KB746865.1:4973-10518	BSD2	WSD1	OK	1.09814	9.25039	3.07445	2.53621	0.00105	0.00750583	yes
XLOC_029510	FHL2	KB747347.1:348330-374575	BSD2	WSD1	OK	12.2728	90.0843	2.87581	4.05957	5e-05	0.000541201	yes
XLOC_029801	WDFY3	KB748377.1:942-94654	BSD2	WSD1	OK	12.0143	23.6585	0.97761	1.78234	0.0023	0.014349	yes

## Sheet: BSD2 vs. WSD2
gene_id	gene	locus	sample_1	sample_2	status	BSD2_FPKM	WSD2_FPKM	log2_fold_change_	test_stat	p_value	q_value	significant
XLOC_000141	ELOVL7	KB742387.1:68316-100956	BSD2	WSD2	OK	65.3377	20.2924	-1.68697	-2.51452	0.0001	0.000999576	yes
XLOC_000252	ENSAPLG00000008529	KB742393.1:276703-308481	BSD2	WSD2	OK	38.5934	17.3413	-1.15414	-2.02945	0.00015	0.00142024	yes
XLOC_000577	NKAIN4	KB742407.1:55482-116463	BSD2	WSD2	OK	36.8963	5.33871	-2.78891	-2.9539	5e-05	0.000541201	yes
XLOC_000764	ABHD3	KB742418.1:2282261-2304430	BSD2	WSD2	OK	7.37692	1.16427	-2.66359	-2.60102	0.0001	0.000999576	yes
XLOC_000922	ZC3HC1	KB742427.1:212462-222071	BSD2	WSD2	OK	24.3872	6.77487	-1.84786	-2.31877	0.0002	0.00182286	yes
XLOC_001242	NFKBIZ	KB742440.1:186445-203842	BSD2	WSD2	OK	66.0267	12.7579	-2.37166	-3.41598	5e-05	0.000541201	yes
XLOC_001843	NR4A2	KB742462.1:1444041-1448686	BSD2	WSD2	OK	13.0553	4.62928	-1.49578	-1.87693	0.0007	0.00532773	yes
XLOC_002203	B3GNT7	KB742477.1:38998-46312	BSD2	WSD2	OK	57.5185	3.11896	-4.20489	-3.86483	5e-05	0.000541201	yes
XLOC_002263	ATP9A	KB742479.1:4359998-4415805	BSD2	WSD2	OK	11.4667	4.6099	-1.31464	-2.19087	0.00015	0.00142024	yes
XLOC_002499	ST3GAL1	KB742483.1:1907382-1986146	BSD2	WSD2	OK	85.4551	20.9643	-2.02723	-3.02103	5e-05	0.000541201	yes
XLOC_002662	ENSAPLG00000009798	KB742489.1:1583171-1584261	BSD2	WSD2	OK	38.9217	3.77089	-3.3676	-2.70221	0.0005	0.00400924	yes
XLOC_002687	SSR1	KB742490.1:1067417-1178613	BSD2	WSD2	OK	225.131	90.4168	-1.31611	-1.76119	0.0029	0.0173496	yes
XLOC_003055	DYNC1I1	KB742513.1:1664606-1853676	BSD2	WSD2	OK	26.8407	8.97466	-1.58049	-1.83169	0.0023	0.014349	yes
XLOC_003087	DLX6	KB742513.1:2144863-2185174	BSD2	WSD2	OK	64.4227	15.204	-2.08312	-1.69266	0.0093	0.0446763	yes
XLOC_003088	DLX5	KB742513.1:2188916-2193137	BSD2	WSD2	OK	223.615	67.0843	-1.73697	-2.46101	0.0001	0.000999576	yes
XLOC_003092	ICA1	KB742513.1:2757017-2826860	BSD2	WSD2	OK	54.406	15.8859	-1.77602	-2.20429	5e-05	0.000541201	yes
XLOC_003212	ACOT7	KB742522.1:20869-30546	BSD2	WSD2	OK	39.8545	12.1122	-1.71828	-2.46325	0.00015	0.00142024	yes
XLOC_003511	PDIA4	KB742535.1:1323765-1346560	BSD2	WSD2	OK	245.203	89.913	-1.44738	-1.819	0.00465	0.0253648	yes
XLOC_003580	CREM	KB742539.1:2222426-2251364	BSD2	WSD2	OK	157.391	30.4748	-2.36867	-3.82273	5e-05	0.000541201	yes
XLOC_003652	MFSD6	KB742542.1:708402-738303	BSD2	WSD2	OK	40.5112	18.8127	-1.10662	-1.95632	0.001	0.00720039	yes
XLOC_003670	ATP5J	KB742543.1:923445-927835	BSD2	WSD2	OK	540.984	229.937	-1.23435	-2.18419	0.00015	0.00142024	yes
XLOC_003807	SOCS3	KB742551.1:286645-288511	BSD2	WSD2	OK	60.9898	11.7045	-2.3815	-2.80559	5e-05	0.000541201	yes
XLOC_003847	FASN	KB742551.1:579680-619388	BSD2	WSD2	OK	19.2356	6.78068	-1.50428	-2.52252	5e-05	0.000541201	yes
XLOC_003861	SHMT1	KB742553.1:2-5441	BSD2	WSD2	OK	12.3372	3.38078	-1.86759	-2.38978	0.0005	0.00400924	yes
XLOC_003909	HMGCR	KB742554.1:780808-795523	BSD2	WSD2	OK	16.6621	5.54722	-1.58673	-2.51671	5e-05	0.000541201	yes
XLOC_004074	MAPKAPK2	KB742563.1:716022-736374	BSD2	WSD2	OK	119.829	42.3171	-1.50167	-2.47155	5e-05	0.000541201	yes
XLOC_004087	SLC41A1	KB742563.1:390714-429309	BSD2	WSD2	OK	19.693	5.52444	-1.83378	-2.07555	0.00175	0.0114932	yes
XLOC_004187	SEC61A1	KB742569.1:405014-415006	BSD2	WSD2	OK	95.5514	30.2093	-1.66129	-2.6456	5e-05	0.000541201	yes
XLOC_004312	NSDHL	KB742574.1:303514-314808	BSD2	WSD2	OK	14.6081	4.92552	-1.56842	-1.91172	0.0022	0.0138416	yes
XLOC_004410	VDR	KB742577.1:17419-51081	BSD2	WSD2	OK	51.6613	4.95129	-3.38321	-2.96957	5e-05	0.000541201	yes
XLOC_004472	KCNK12	KB742580.1:351923-362790	BSD2	WSD2	OK	25.5215	0.383308	-6.05706	-2.27391	0.00095	0.00689587	yes
XLOC_004570	GPRC5A	KB742585.1:178465-185845	BSD2	WSD2	OK	49.7674	5.63995	-3.14145	-3.544	5e-05	0.000541201	yes
XLOC_004695	KPNA2	KB742588.1:1324681-1330542	BSD2	WSD2	OK	11.1989	2.4613	-2.18587	-2.21927	0.00095	0.00689587	yes
XLOC_004973	ENSAPLG00000006823	KB742606.1:291799-346517	BSD2	WSD2	OK	22.0442	8.75747	-1.33182	-2.21019	0.0002	0.00182286	yes
XLOC_005019	SSR3	KB742612.1:124540-156017	BSD2	WSD2	OK	367.374	117.681	-1.64236	-2.32669	5e-05	0.000541201	yes
XLOC_005050	FICD	KB742615.1:13-2754	BSD2	WSD2	OK	43.6841	6.68226	-2.7087	-2.94009	5e-05	0.000541201	yes
XLOC_005201	CA8	KB742618.1:9921-56251	BSD2	WSD2	OK	305.322	39.2167	-2.96079	-4.44602	5e-05	0.000541201	yes
XLOC_005265	ENSAPLG00000003038	KB742619.1:3637296-3705672	BSD2	WSD2	OK	14375.9	1.7816	-12.9782	-1.94948	0.00015	0.00142024	yes
XLOC_005333	ENSAPLG00000002741	KB742622.1:1147451-1155017	BSD2	WSD2	OK	90.2853	5.07608	-4.1527	-2.98875	0.0002	0.00182286	yes
XLOC_005485	SDC1	KB742629.1:9355-32427	BSD2	WSD2	OK	120.628	53.0794	-1.18434	-2.0462	0.00055	0.00434596	yes
XLOC_005632	MFSD2A	KB742637.1:355454-362641	BSD2	WSD2	OK	51.9678	3.27921	-3.9862	-4.14681	5e-05	0.000541201	yes
XLOC_005639	YARS	KB742637.1:6564-11357	BSD2	WSD2	OK	46.7664	18.6999	-1.32244	-2.14278	0.00045	0.00366289	yes
XLOC_005642	RNF19B	KB742637.1:60540-66389	BSD2	WSD2	OK	47.4644	16.4138	-1.53194	-2.34762	5e-05	0.000541201	yes
XLOC_005655	GALE	KB742637.1:404717-405236	BSD2	WSD2	OK	276.062	68.5107	-2.01059	-2.34328	0.001	0.00720039	yes
XLOC_005915	AIF1L	KB742651.1:817394-857389	BSD2	WSD2	OK	392.501	27.474	-3.83656	-4.36037	5e-05	0.000541201	yes
XLOC_005945	SH3GLB2	KB742651.1:105093-129140	BSD2	WSD2	OK	49.1394	17.4345	-1.49494	-2.60897	5e-05	0.000541201	yes
XLOC_006117	SLC9A2	KB742659.1:1762356-1810445	BSD2	WSD2	OK	73.1851	3.32032	-4.46216	-4.42936	5e-05	0.000541201	yes
XLOC_006463	SLC16A1	KB742677.1:571602-584190	BSD2	WSD2	OK	97.5357	31.9806	-1.60873	-2.63721	5e-05	0.000541201	yes
XLOC_006587	CLIC6	KB742682.1:76252-103550	BSD2	WSD2	OK	179.828	72.6561	-1.30746	-1.98257	0.00105	0.00750583	yes
XLOC_006657	TGFB3	KB742685.1:381926-395809	BSD2	WSD2	OK	64.8235	32.0355	-1.01685	-1.79816	0.00275	0.0166061	yes
XLOC_006669	ISM2	KB742685.1:1188141-1195481	BSD2	WSD2	OK	9.91451	1.99285	-2.31471	-2.38522	0.0001	0.000999576	yes
XLOC_006756	DGKZ	KB742689.1:492763-536705	BSD2	WSD2	OK	60.1526	19.626	-1.61586	-2.77346	5e-05	0.000541201	yes
XLOC_006759	GYLTL1B	KB742689.1:771419-788626	BSD2	WSD2	OK	19.3504	8.23529	-1.23247	-2.00824	0.001	0.00720039	yes
XLOC_006762	SLC35C1	KB742689.1:837579-843931	BSD2	WSD2	OK	39.5452	9.6602	-2.03338	-3.12246	5e-05	0.000541201	yes
XLOC_006852	SGK1	KB742694.1:1063516-1069238	BSD2	WSD2	OK	274.787	89.0193	-1.62612	-2.14619	0.00055	0.00434596	yes
XLOC_006920	ODC1	KB742696.1:650717-656641	BSD2	WSD2	OK	56.6421	23.5712	-1.26485	-2.17957	0.00025	0.00221296	yes
XLOC_006992	ENSAPLG00000008450	KB742701.1:49242-147435	BSD2	WSD2	OK	181.543	64.977	-1.48231	-2.33901	0.0001	0.000999576	yes
XLOC_007103	ANO3	KB742705.1:76957-169088	BSD2	WSD2	OK	6.55562	1.57763	-2.05497	-2.36258	0.00045	0.00366289	yes
XLOC_007419	ENSAPLG00000006864	KB742716.1:490387-494414	BSD2	WSD2	OK	43.7429	9.50536	-2.20224	-3.01059	0.0001	0.000999576	yes
XLOC_007516	FDX1	KB742725.1:184466-195686	BSD2	WSD2	OK	57.0475	15.0778	-1.91974	-1.47462	0.00045	0.00366289	yes
XLOC_007585	ENSAPLG00000009233	KB742730.1:426706-438864	BSD2	WSD2	OK	10.4563	1.40901	-2.89162	-3.03205	5e-05	0.000541201	yes
XLOC_007868	CLDN10	KB742739.1:13811-98312	BSD2	WSD2	OK	529.264	170.867	-1.63111	-2.23974	0.0001	0.000999576	yes
XLOC_008002	VOPP1	KB742750.1:778068-838910	BSD2	WSD2	OK	415.967	186.491	-1.15736	-2.01361	0.0005	0.00400924	yes
XLOC_008172	VSNL1	KB742764.1:1446257-1571603	BSD2	WSD2	OK	85.0734	13.9623	-2.60717	-2.77211	0.0007	0.00532773	yes
XLOC_008202	AHCYL1	KB742765.1:38166-62675	BSD2	WSD2	OK	69.5842	33.841	-1.03999	-1.79103	0.00265	0.0161239	yes
XLOC_008244	OLFM1	KB742770.1:243052-261472	BSD2	WSD2	OK	41.3278	9.66619	-2.09609	-1.98631	0.00025	0.00221296	yes
XLOC_008414	FGF16	KB742777.1:142448-152676	BSD2	WSD2	OK	18.8694	1.95086	-3.27387	-1.69231	0.00075	0.00564338	yes
XLOC_008953	CDK1	KB742802.1:526731-533314	BSD2	WSD2	OK	24.9303	8.55432	-1.54318	-1.65959	0.0071	0.0358552	yes
XLOC_009034	ENSAPLG00000013603	KB742804.1:597850-604114	BSD2	WSD2	OK	46.8874	8.96078	-2.3875	-2.88439	5e-05	0.000541201	yes
XLOC_009049	RFESD	KB742806.1:1174610-1178818	BSD2	WSD2	OK	10.7975	1.42853	-2.91809	-2.27263	0.0004	0.00331455	yes
XLOC_009096	KIAA1324	KB742807.1:604518-606348	BSD2	WSD2	OK	140.741	25.8434	-2.44518	-3.94778	5e-05	0.000541201	yes
XLOC_009229	ENSAPLG00000016336	KB742809.1:700457-714314	BSD2	WSD2	OK	50.0258	7.4575	-2.74591	-4.07557	5e-05	0.000541201	yes
XLOC_009379	ACAT2	KB742815.1:780841-786875	BSD2	WSD2	OK	30.3477	11.5038	-1.39947	-1.89812	0.0007	0.00532773	yes
XLOC_009464	ENSAPLG00000015707	KB742823.1:375714-383831	BSD2	WSD2	OK	32.0668	7.49422	-2.09723	-2.79285	5e-05	0.000541201	yes
XLOC_009468	ENSAPLG00000016022	KB742823.1:453194-461658	BSD2	WSD2	OK	20.396	3.23782	-2.65519	-3.70701	5e-05	0.000541201	yes
XLOC_009502	ENSAPLG00000015972	KB742823.1:434947-439523	BSD2	WSD2	OK	80.0023	21.2053	-1.91562	-2.7391	5e-05	0.000541201	yes
XLOC_009640	ST3GAL5	KB742833.1:64353-89097	BSD2	WSD2	OK	14.5327	3.36153	-2.11212	-2.54434	5e-05	0.000541201	yes
XLOC_009767	SEMA4D	KB742834.1:286690-364258	BSD2	WSD2	OK	21.7144	8.7551	-1.31045	-2.2332	5e-05	0.000541201	yes
XLOC_009880	ATP2A2	KB742840.1:1733601-1778607	BSD2	WSD2	OK	106.228	38.403	-1.46787	-2.17571	0.0004	0.00331455	yes
XLOC_010186	MSMO1	KB742853.1:3286884-3293857	BSD2	WSD2	OK	79.3673	10.9653	-2.8556	-4.33723	5e-05	0.000541201	yes
XLOC_010396	SYTL4	KB742866.1:163345-173690	BSD2	WSD2	OK	64.1666	17.0721	-1.91019	-3.09699	5e-05	0.000541201	yes
XLOC_010397	TSPAN6	KB742866.1:180406-186307	BSD2	WSD2	OK	157.5	37.6507	-2.06461	-3.19673	5e-05	0.000541201	yes
XLOC_010413	CA2	KB742867.1:1329685-1348422	BSD2	WSD2	OK	111.356	15.5575	-2.83951	-4.08412	5e-05	0.000541201	yes
XLOC_010429	SCNN1A	KB742870.1:20738-29075	BSD2	WSD2	OK	111.52	38.3365	-1.54052	-2.50088	0.0001	0.000999576	yes
XLOC_010491	SSFA2	KB742873.1:426696-463499	BSD2	WSD2	OK	68.6034	27.3904	-1.32461	-2.0785	0.0008	0.00596391	yes
XLOC_010759	SMCR8	KB742883.1:302-9305	BSD2	WSD2	OK	17.6891	2.88222	-2.6176	-4.07239	5e-05	0.000541201	yes
XLOC_011006	NPTN	KB742899.1:160430-234672	BSD2	WSD2	OK	297.67	114.846	-1.37402	-1.96468	0.00315	0.0185383	yes
XLOC_011371	SLC7A1	KB742923.1:734956-761802	BSD2	WSD2	OK	12.2177	6.54338	-0.90086	-1.51868	0.0075	0.0374798	yes
XLOC_011451	PDIA5	KB742929.1:3504864-3597738	BSD2	WSD2	OK	57.8278	19.0595	-1.60125	-2.38879	5e-05	0.000541201	yes
XLOC_011632	EXT1	KB742933.1:370486-553419	BSD2	WSD2	OK	101.501	43.4057	-1.22554	-1.80379	0.005	0.026894	yes
XLOC_011688	CCDC28A	KB742937.1:909220-914216	BSD2	WSD2	OK	22.0695	7.48233	-1.5605	-2.05329	0.0011	0.00781416	yes
XLOC_011908	HTR1B	KB742953.1:809052-812633	BSD2	WSD2	OK	99.6622	6.09298	-4.03183	-4.49386	5e-05	0.000541201	yes
XLOC_011924	MEGF9	KB742955.1:322983-354796	BSD2	WSD2	OK	24.0001	5.28664	-2.18262	-3.48348	5e-05	0.000541201	yes
XLOC_012107	CMTM8	KB742966.1:573164-606362	BSD2	WSD2	OK	111.224	45.4588	-1.29084	-2.13787	0.0004	0.00331455	yes
XLOC_012288	MDH1	KB742970.1:1224266-1235638	BSD2	WSD2	OK	228.982	104.473	-1.1321	-1.96866	0.0008	0.00596391	yes
XLOC_012396	SQLE	KB742977.1:1161225-1176622	BSD2	WSD2	OK	24.2894	2.19594	-3.46742	-3.90043	5e-05	0.000541201	yes
XLOC_013128	LVRN	KB743024.1:133151-167170	BSD2	WSD2	OK	18.3185	1.4131	-3.69637	-3.20356	5e-05	0.000541201	yes
XLOC_013330	ERLEC1	KB743040.1:2572152-2594984	BSD2	WSD2	OK	88.306	47.4738	-0.895381	-1.52831	0.01	0.0473257	yes
XLOC_013398	SPC25	KB743045.1:1659533-1662818	BSD2	WSD2	OK	21.0614	4.49822	-2.22718	-2.17451	0.00165	0.0109439	yes
XLOC_013588	HAS2	KB743053.1:436405-455844	BSD2	WSD2	OK	13.453	3.61959	-1.89403	-2.62217	5e-05	0.000541201	yes
XLOC_013691	CRLS1	KB743061.1:408222-415234	BSD2	WSD2	OK	218.695	103.212	-1.0833	-1.95976	0.00075	0.00564338	yes
XLOC_013772	PTGER3	KB743069.1:314044-325192	BSD2	WSD2	OK	23.0285	7.71264	-1.57812	-2.35443	0.0001	0.000999576	yes
XLOC_013822	SEL1L3	KB743072.1:1060442-1094604	BSD2	WSD2	OK	56.3323	19.6008	-1.52305	-2.68611	5e-05	0.000541201	yes
XLOC_014320	ST14	KB743106.1:1715289-1739328	BSD2	WSD2	OK	105.489	38.0948	-1.46943	-2.55949	0.00015	0.00142024	yes
XLOC_014424	SYT8	KB743110.1:675114-679395	BSD2	WSD2	OK	263.679	47.3039	-2.47875	-3.77929	5e-05	0.000541201	yes
XLOC_014429	ENSAPLG00000012955	KB743110.1:773732-784393	BSD2	WSD2	OK	212.931	64.5587	-1.7217	-2.7413	5e-05	0.000541201	yes
XLOC_014435	SLC22A18	KB743110.1:1647364-1705977	BSD2	WSD2	OK	43.4891	2.56068	-4.08606	-3.89046	5e-05	0.000541201	yes
XLOC_014451	PHLDA2	KB743110.1:1707132-1708617	BSD2	WSD2	OK	390.399	45.6669	-3.09573	-3.75618	5e-05	0.000541201	yes
XLOC_014515	NPNT	KB743113.1:58894-115622	BSD2	WSD2	OK	71.9643	27.3719	-1.39459	-2.17717	0.0002	0.00182286	yes
XLOC_014521	OSTC	KB743113.1:972834-976960	BSD2	WSD2	OK	141.374	61.4396	-1.20228	-2.07118	0.0005	0.00400924	yes
XLOC_014537	ETNPPL	KB743113.1:1005334-1019543	BSD2	WSD2	OK	16.0436	2.74288	-2.54823	-2.77366	5e-05	0.000541201	yes
XLOC_014540	PLA2G12A	KB743113.1:1456955-1461934	BSD2	WSD2	OK	299.969	57.8468	-2.37451	-1.62818	0.001	0.00720039	yes
XLOC_014788	CMTM4	KB743139.1:2122619-2161220	BSD2	WSD2	OK	34.9141	11.1644	-1.6449	-1.66984	5e-05	0.000541201	yes
XLOC_014799	HERPUD1	KB743139.1:187318-192899	BSD2	WSD2	OK	91.0478	35.6399	-1.35313	-2.28196	0.0002	0.00182286	yes
XLOC_014896	FAM20C	KB743145.1:1120499-1177246	BSD2	WSD2	OK	215.406	66.9798	-1.68526	-2.84345	5e-05	0.000541201	yes
XLOC_014912	CHST12	KB743145.1:2728366-2843428	BSD2	WSD2	OK	172.717	13.9892	-3.62603	-3.95898	5e-05	0.000541201	yes
XLOC_014949	ZFAND2A	KB743145.1:1891744-1894258	BSD2	WSD2	OK	59.7474	19.1188	-1.64388	-1.85565	0.00165	0.0109439	yes
XLOC_015115	RHOU	KB743153.1:1780031-1786520	BSD2	WSD2	OK	37.2221	14.2384	-1.38637	-2.22111	5e-05	0.000541201	yes
XLOC_015240	CNKSR1	KB743160.1:0-4351	BSD2	WSD2	OK	25.2327	9.753	-1.37138	-1.9389	0.00235	0.0146145	yes
XLOC_015327	STIM1	KB743168.1:5131-52196	BSD2	WSD2	OK	67.8809	12.5893	-2.43081	-3.63238	5e-05	0.000541201	yes
XLOC_015438	SLC25A5	KB743176.1:79281-81017	BSD2	WSD2	OK	679.969	149.648	-2.1839	-3.68828	5e-05	0.000541201	yes
XLOC_015443	ENSAPLG00000014933	KB743176.1:929463-977667	BSD2	WSD2	OK	16.4305	1.48768	-3.46524	-4.03624	5e-05	0.000541201	yes
XLOC_015554	SLC35B1	KB743180.1:157707-170063	BSD2	WSD2	OK	235.881	86.238	-1.45167	-2.04341	0.00055	0.00434596	yes
XLOC_015603	CIAO1	KB743182.1:106376-106961	BSD2	WSD2	OK	113.888	19.9638	-2.51216	-2.74252	5e-05	0.000541201	yes
XLOC_015776	EXOC3L4	KB743197.1:4024-27942	BSD2	WSD2	OK	5.26242	0.379866	-3.79216	-3.63572	5e-05	0.000541201	yes
XLOC_015978	CRELD2	KB743204.1:467503-481971	BSD2	WSD2	OK	212.01	52.7962	-2.00563	-3.22818	5e-05	0.000541201	yes
XLOC_016073	SLC14A1	KB743206.1:182793-222783	BSD2	WSD2	OK	751.767	10.5806	-6.1508	-5.17114	5e-05	0.000541201	yes
XLOC_016195	ASIC4	KB743216.1:38268-58159	BSD2	WSD2	OK	24.1291	2.04167	-3.56295	-3.88769	5e-05	0.000541201	yes
XLOC_016211	RAP1GAP2	KB743217.1:744360-828684	BSD2	WSD2	OK	13.4291	2.34084	-2.52027	-3.37205	5e-05	0.000541201	yes
XLOC_016370	SDF2L1	KB743228.1:517744-523578	BSD2	WSD2	OK	153.786	44.2712	-1.79649	-2.52591	5e-05	0.000541201	yes
XLOC_016497	SLC9A7	KB743240.1:206533-279034	BSD2	WSD2	OK	56.1842	24.0363	-1.22495	-2.06615	0.00035	0.00295286	yes
XLOC_016532	SLC20A1	KB743244.1:45058-53783	BSD2	WSD2	OK	496.416	29.5638	-4.06964	-5.76561	5e-05	0.000541201	yes
XLOC_016569	SRM	KB743246.1:235408-241093	BSD2	WSD2	OK	104.859	23.2717	-2.1718	-3.1578	5e-05	0.000541201	yes
XLOC_016805	CHGA	KB743257.1:656922-667567	BSD2	WSD2	OK	15.0364	1.13305	-3.73017	-3.52895	5e-05	0.000541201	yes
XLOC_016887	TBXAS1	KB743260.1:2216351-2460692	BSD2	WSD2	OK	18.5039	3.11216	-2.57184	-2.87738	5e-05	0.000541201	yes
XLOC_017040	SMOC1	KB743275.1:616934-705737	BSD2	WSD2	OK	25.5014	6.30536	-2.01593	-2.71045	5e-05	0.000541201	yes
XLOC_017461	PNLIPRP3	KB743308.1:883858-901829	BSD2	WSD2	OK	157.3	2.52507	-5.96105	-4.63463	5e-05	0.000541201	yes
XLOC_018029	MGST2	KB743357.1:94251-104231	BSD2	WSD2	OK	332.524	82.3609	-2.01343	-3.26145	5e-05	0.000541201	yes
XLOC_018040	MGAT4D	KB743357.1:403330-432842	BSD2	WSD2	OK	17.7172	4.73568	-1.90351	-2.58426	5e-05	0.000541201	yes
XLOC_018244	NT5DC3	KB743378.1:577874-685264	BSD2	WSD2	OK	16.4363	3.40712	-2.27026	-2.24195	0.0007	0.00532773	yes
XLOC_018681	INADL	KB743412.1:863906-1011581	BSD2	WSD2	OK	28.727	4.43117	-2.69665	-2.94908	5e-05	0.000541201	yes
XLOC_018683	HOOK1	KB743412.1:1671983-1696349	BSD2	WSD2	OK	14.7954	5.73643	-1.36693	-2.33204	5e-05	0.000541201	yes
XLOC_018869	BCAT1	KB743435.1:2569202-2631451	BSD2	WSD2	OK	6.59789	1.75593	-1.90976	-1.90076	0.00065	0.00499761	yes
XLOC_019021	TTC19	KB743446.1:516171-519888	BSD2	WSD2	OK	177.025	27.0545	-2.71001	-4.24779	5e-05	0.000541201	yes
XLOC_019144	ENSAPLG00000015546	KB743456.1:612487-634343	BSD2	WSD2	OK	18.8022	4.56647	-2.04175	-1.95759	0.00385	0.0217928	yes
XLOC_019291	NBEAL2	KB743471.1:110550-128581	BSD2	WSD2	OK	23.0138	6.68735	-1.78299	-3.13187	5e-05	0.000541201	yes
XLOC_019315	SNORD56	KB743473.1:17021-18592	BSD2	WSD2	OK	204.227	67.9915	-1.58675	-2.82685	5e-05	0.000541201	yes
XLOC_019319	IRF6	KB743473.1:44174-51619	BSD2	WSD2	OK	100.246	50.5572	-0.987551	-1.84717	0.0021	0.013321	yes
XLOC_019373	HS3ST6	KB743477.1:46352-75589	BSD2	WSD2	OK	13.6088	3.13477	-2.11811	-2.06146	0.0018	0.0117572	yes
XLOC_019380	PHACTR4	KB743479.1:6373-66721	BSD2	WSD2	OK	55.3426	27.9875	-0.983609	-1.68362	0.0045	0.0247118	yes
XLOC_019562	SCUBE3	KB743510.1:269611-303331	BSD2	WSD2	OK	12.9985	3.94999	-1.71842	-2.1587	0.0002	0.00182286	yes
XLOC_019632	MIF	KB743518.1:123039-131441	BSD2	WSD2	OK	395.059	159.987	-1.30411	-2.36238	5e-05	0.000541201	yes
XLOC_019651	ENSAPLG00000009152	KB743518.1:589912-617984	BSD2	WSD2	OK	14.9524	3.23259	-2.20961	-3.14397	5e-05	0.000541201	yes
XLOC_019739	MME	KB743525.1:1164664-1204065	BSD2	WSD2	OK	17.3266	2.10327	-3.04229	-3.42295	5e-05	0.000541201	yes
XLOC_019747	ERICH6	KB743525.1:412255-421767	BSD2	WSD2	OK	44.9776	13.5519	-1.73071	-2.74912	5e-05	0.000541201	yes
XLOC_019822	WNT9A	KB743530.1:556959-577504	BSD2	WSD2	OK	9.4709	1.61929	-2.54814	-2.95395	5e-05	0.000541201	yes
XLOC_019852	RHEB	KB743531.1:287285-310505	BSD2	WSD2	OK	78.2558	37.9672	-1.04345	-1.83989	0.0016	0.0106789	yes
XLOC_019982	ENSAPLG00000002626	KB743544.1:63641-73250	BSD2	WSD2	OK	11.2636	1.48934	-2.91892	-2.97919	5e-05	0.000541201	yes
XLOC_020030	RPN2	KB743547.1:145535-165189	BSD2	WSD2	OK	180.719	91.3661	-0.984021	-1.73129	0.00185	0.0120161	yes
XLOC_020300	GPT2	KB743571.1:278651-296145	BSD2	WSD2	OK	46.879	19.0176	-1.3016	-1.98614	0.0005	0.00400924	yes
XLOC_020445	ENSAPLG00000008364	KB743581.1:190076-203715	BSD2	WSD2	OK	38.2053	13.5868	-1.49156	-1.86121	0.0012	0.00840441	yes
XLOC_020448	ENSAPLG00000007497	KB743581.1:156852-181680	BSD2	WSD2	OK	48.4321	19.4964	-1.31275	-1.7786	0.00295	0.0175758	yes
XLOC_020458	CYC	KB743583.1:197301-198862	BSD2	WSD2	OK	237.62	68.9318	-1.78541	-3.15408	5e-05	0.000541201	yes
XLOC_020627	PTPRR	KB743608.1:228586-359018	BSD2	WSD2	OK	8.68325	1.94135	-2.16117	-2.04735	0.00185	0.0120161	yes
XLOC_020672	HSPA5	KB743610.1:490678-494356	BSD2	WSD2	OK	861.763	283.025	-1.60636	-1.7243	0.01005	0.047519	yes
XLOC_020724	KCTD9	KB743612.1:628915-638039	BSD2	WSD2	OK	60.8139	12.4174	-2.29204	-3.50482	5e-05	0.000541201	yes
XLOC_020852	UGT8	KB743632.1:179717-320920	BSD2	WSD2	OK	78.3103	29.2001	-1.42323	-2.40592	5e-05	0.000541201	yes
XLOC_021125	KIAA0226L	KB743653.1:209016-230395	BSD2	WSD2	OK	39.2116	11.4744	-1.77286	-2.77025	5e-05	0.000541201	yes
XLOC_021518	SLC41A3	KB743709.1:599259-624750	BSD2	WSD2	OK	78.1007	6.75214	-3.53192	-4.34755	5e-05	0.000541201	yes
XLOC_021554	CDKL2	KB743713.1:1379935-1394819	BSD2	WSD2	OK	25.2729	10.6429	-1.24771	-1.91179	0.00155	0.0104014	yes
XLOC_021577	ENSAPLG00000003704	KB743713.1:1768443-1769313	BSD2	WSD2	OK	23.4671	1.80828	-3.69795	-2.72534	0.0011	0.00781416	yes
XLOC_021669	GBF1	KB743728.1:259523-357427	BSD2	WSD2	OK	35.3153	17.937	-0.977356	-1.70298	0.00315	0.0185383	yes
XLOC_021931	KIAA0319L	KB743762.1:3352-34522	BSD2	WSD2	OK	30.9946	12.1974	-1.34544	-2.31068	5e-05	0.000541201	yes
XLOC_022012	TBRG4	KB743777.1:2278-7654	BSD2	WSD2	OK	119.342	23.3546	-2.35332	-3.98633	5e-05	0.000541201	yes
XLOC_022222	ATP2B2	KB743814.1:524345-846224	BSD2	WSD2	OK	70.0591	5.6764	-3.62552	-3.01179	5e-05	0.000541201	yes
XLOC_022374	KCNK1	KB743832.1:357651-392567	BSD2	WSD2	OK	47.3881	15.2318	-1.63744	-2.44231	5e-05	0.000541201	yes
XLOC_022460	ENSAPLG00000007701	KB743855.1:238846-244121	BSD2	WSD2	OK	118.007	38.9734	-1.59832	-2.72282	5e-05	0.000541201	yes
XLOC_022465	ENSAPLG00000009859	KB743855.1:445237-484304	BSD2	WSD2	OK	42.7785	2.37943	-4.1682	-4.29582	0.00085	0.00627356	yes
XLOC_022746	INSIG1	KB743896.1:1051261-1060087	BSD2	WSD2	OK	73.4975	20.0606	-1.87333	-2.9346	5e-05	0.000541201	yes
XLOC_023197	NPR3	KB743964.1:312304-354571	BSD2	WSD2	OK	16.7469	4.30459	-1.95994	-3.40287	5e-05	0.000541201	yes
XLOC_023229	GAL3ST1	KB743972.1:20974-28093	BSD2	WSD2	OK	14.1969	0.758712	-4.22588	-3.87573	0.00015	0.00142024	yes
XLOC_023249	SLC33A1	KB743975.1:1202-12445	BSD2	WSD2	OK	73.0566	11.1332	-2.71415	-4.32807	5e-05	0.000541201	yes
XLOC_023337	TAF5	KB744008.1:41364-54147	BSD2	WSD2	OK	33.115	14.4782	-1.19361	-1.96776	0.001	0.00720039	yes
XLOC_023433	PTGER2	KB744026.1:2342-6163	BSD2	WSD2	OK	31.4622	2.11503	-3.89487	-3.23886	0.00055	0.00434596	yes
XLOC_023440	GNPNAT1	KB744026.1:126241-131277	BSD2	WSD2	OK	48.4989	12.2285	-1.98771	-2.72176	5e-05	0.000541201	yes
XLOC_023504	ATP12A	KB744031.1:296986-316454	BSD2	WSD2	OK	14.2123	5.87984	-1.27329	-1.74707	0.0036	0.020627	yes
XLOC_023806	SLC25A20	KB744074.1:1021440-1052967	BSD2	WSD2	OK	39.1477	16.6792	-1.23088	-1.80268	0.0024	0.0148777	yes
XLOC_023814	USP19	KB744074.1:1174266-1187737	BSD2	WSD2	OK	100.954	29.8722	-1.75682	-3.10069	5e-05	0.000541201	yes
XLOC_023907	HMGCS1	KB744087.1:36527-43766	BSD2	WSD2	OK	61.0266	12.5482	-2.28195	-3.47979	5e-05	0.000541201	yes
XLOC_024092	ENSAPLG00000000641	KB744106.1:22036-45507	BSD2	WSD2	OK	9.65789	1.16449	-3.05201	-1.91824	0.0001	0.000999576	yes
XLOC_024140	STARD5	KB744113.1:697149-702058	BSD2	WSD2	OK	22.256	6.69725	-1.73255	-2.40579	0.0001	0.000999576	yes
XLOC_024213	ACLY	KB744132.1:61899-84539	BSD2	WSD2	OK	87.3292	32.8949	-1.4086	-2.43144	5e-05	0.000541201	yes
XLOC_024227	ENSAPLG00000000921	KB744134.1:117539-120087	BSD2	WSD2	OK	13.0187	4.77853	-1.44594	-1.65022	0.0046	0.0251428	yes
XLOC_024254	RAB3B	KB744139.1:97772-149317	BSD2	WSD2	OK	31.5017	5.95622	-2.40296	-2.38306	0.00025	0.00221296	yes
XLOC_024321	VILL	KB744154.1:327299-360784	BSD2	WSD2	OK	160.981	49.0304	-1.71514	-2.57052	5e-05	0.000541201	yes
XLOC_024442	HSD17B7	KB744174.1:97467-101997	BSD2	WSD2	OK	24.9365	5.03504	-2.30818	-2.83139	0.0001	0.000999576	yes
XLOC_024444	UAP1	KB744174.1:112713-117707	BSD2	WSD2	OK	86.5688	27.5395	-1.65235	-2.59443	5e-05	0.000541201	yes
XLOC_024672	ENSAPLG00000006069	KB744208.1:525144-557738	BSD2	WSD2	OK	39.4827	19.0962	-1.04793	-1.70168	0.0047	0.0255516	yes
XLOC_024773	ENSAPLG00000011256	KB744224.1:61203-62603	BSD2	WSD2	OK	58.4897	24.1626	-1.27541	-1.56923	0.0063	0.0325411	yes
XLOC_024853	GNE	KB744240.1:267024-284348	BSD2	WSD2	OK	19.8442	8.27491	-1.2619	-1.87689	0.0013	0.00897586	yes
XLOC_024866	NR4A3	KB744243.1:435636-461614	BSD2	WSD2	OK	6.43072	1.6131	-1.99514	-2.58233	0.0001	0.000999576	yes
XLOC_024987	DDOST	KB744266.1:293773-298384	BSD2	WSD2	OK	322.621	153.539	-1.07123	-1.85402	0.00155	0.0104014	yes
XLOC_025167	RPS27L	KB744306.1:949054-952164	BSD2	WSD2	OK	169.607	21.01	-3.01305	-3.49091	5e-05	0.000541201	yes
XLOC_025261	TNFRSF6B	KB744325.1:170712-179755	BSD2	WSD2	OK	134.61	11.2401	-3.58206	-4.46222	5e-05	0.000541201	yes
XLOC_025443	UCK2	KB744349.1:259875-274703	BSD2	WSD2	OK	182.843	25.2132	-2.85836	-4.24878	5e-05	0.000541201	yes
XLOC_025531	FDFT1	KB744359.1:15507-24965	BSD2	WSD2	OK	65.0521	14.5922	-2.1564	-2.98553	5e-05	0.000541201	yes
XLOC_025605	MGAT1	KB744399.1:3894-4609	BSD2	WSD2	OK	223.524	82.4588	-1.43868	-2.38298	0.0001	0.000999576	yes
XLOC_025681	PPA1	KB744430.1:325882-333844	BSD2	WSD2	OK	311.319	138.883	-1.16453	-2.0244	0.0006	0.00467863	yes
XLOC_025790	MAP7D2	KB744451.1:26126-94170	BSD2	WSD2	OK	42.3855	14.9919	-1.49939	-2.64054	5e-05	0.000541201	yes
XLOC_025898	SLC25A24	KB744465.1:1321439-1334440	BSD2	WSD2	OK	68.5463	14.5453	-2.23652	-3.31975	5e-05	0.000541201	yes
XLOC_026966	ANKRD22	KB744772.1:226209-242074	BSD2	WSD2	OK	43.0201	9.4572	-2.18553	-2.71484	5e-05	0.000541201	yes
XLOC_027135	ATP1B1	KB744839.1:4890-16323	BSD2	WSD2	OK	1097.98	321.842	-1.77043	-2.2242	0.00105	0.00750583	yes
XLOC_027855	ESRP1	KB745269.1:362-29071	BSD2	WSD2	OK	7.38831	2.33753	-1.66026	-2.0613	0.0014	0.00956348	yes
XLOC_027858	PDP1	KB745269.1:268814-281777	BSD2	WSD2	OK	29.0105	8.95151	-1.69637	-2.04103	0.0005	0.00400924	yes
XLOC_028189	KRT23	KB745531.1:166746-178451	BSD2	WSD2	OK	36.0855	9.29848	-1.95635	-2.34357	0.0001	0.000999576	yes
XLOC_028267	MAP7	KB745610.1:1561-120802	BSD2	WSD2	OK	35.9857	13.3276	-1.43301	-2.0065	0.00085	0.00627356	yes
XLOC_028399	SLC37A1	KB745737.1:91027-126715	BSD2	WSD2	OK	39.9516	9.70693	-2.04117	-3.33695	5e-05	0.000541201	yes
XLOC_028409	NR4A1	KB745747.1:3423-5511	BSD2	WSD2	OK	36.4207	6.101	-2.57764	-2.53177	0.0001	0.000999576	yes
XLOC_028509	C1orf43	KB745837.1:51902-54570	BSD2	WSD2	OK	72.5471	30.0278	-1.27262	-2.14751	0.00035	0.00295286	yes
XLOC_028791	ENSAPLG00000014159	KB746192.1:2976-14086	BSD2	WSD2	OK	60.5928	31.5059	-0.943526	-1.67457	0.0033	0.0192585	yes
XLOC_028830	MAPK6	KB746221.1:182064-196127	BSD2	WSD2	OK	83.5137	34.8766	-1.25975	-2.11128	0.0011	0.00781416	yes
XLOC_029361	RHOV	KB747070.1:64531-70898	BSD2	WSD2	OK	57.6252	21.928	-1.39393	-2.36165	5e-05	0.000541201	yes
XLOC_029474	PBK	KB747284.1:89-5084	BSD2	WSD2	OK	11.6984	2.00523	-2.54447	-2.17452	0.00115	0.00811071	yes
XLOC_029511	C2orf40	KB747347.1:91130-95178	BSD2	WSD2	OK	84.7218	18.6761	-2.18154	-2.57838	5e-05	0.000541201	yes
XLOC_029658	EPT1	KB747829.1:377-18981	BSD2	WSD2	OK	23.681	10.1955	-1.2158	-1.99223	0.0006	0.00467863	yes
XLOC_029749	ATP2C2	KB748162.1:73373-117646	BSD2	WSD2	OK	25.4833	5.85175	-2.12261	-2.31767	0.0002	0.00182286	yes
XLOC_029935	ENSAPLG00000010477	KB748974.1:80686-87215	BSD2	WSD2	OK	21.9815	9.20402	-1.25595	-1.65863	0.0074	0.0370714	yes
XLOC_030151	ENSAPLG00000014528	KB750153.1:3745-7851	BSD2	WSD2	OK	45.3066	4.82103	-3.23231	-4.16314	5e-05	0.000541201	yes
XLOC_030777	MRPL16	KB754413.1:11-596	BSD2	WSD2	OK	104.876	29.6723	-1.8215	-2.33901	0.00035	0.00295286	yes
XLOC_030970	ENSAPLG00000014142	KB755687.1:0-579	BSD2	WSD2	OK	736.913	268.074	-1.45886	-2.5621	5e-05	0.000541201	yes
XLOC_000024	FAM132A	KB742382.1:293895-321678	BSD2	WSD2	OK	3.35711	24.3675	2.85967	3.6427	5e-05	0.000541201	yes
XLOC_000054	PRRX1	KB742383.1:160299-197868	BSD2	WSD2	OK	22.6596	148.027	2.70767	4.37971	5e-05	0.000541201	yes
XLOC_000159	ENSAPLG00000006691	KB742388.1:1890426-1967325	BSD2	WSD2	OK	2.17959	14.0609	2.68956	3.95906	5e-05	0.000541201	yes
XLOC_000544	ENSAPLG00000004953	KB742406.1:1061108-1069452	BSD2	WSD2	OK	6.55196	23.1994	1.82409	2.45142	0.0001	0.000999576	yes
XLOC_000739	COLEC12	KB742418.1:1852156-1938399	BSD2	WSD2	OK	2.06125	20.9483	3.34524	4.89527	5e-05	0.000541201	yes
XLOC_000821	TBC1D4	KB742423.1:1010790-1063436	BSD2	WSD2	OK	3.06059	14.9473	2.288	3.38914	5e-05	0.000541201	yes
XLOC_000851	OSBPL1A	KB742424.1:37273-115279	BSD2	WSD2	OK	8.0052	21.1949	1.40471	2.27914	0.00025	0.00221296	yes
XLOC_001032	MOXD1	KB742432.1:243936-286251	BSD2	WSD2	OK	5.076	17.7001	1.802	2.32601	5e-05	0.000541201	yes
XLOC_001062	TMEM200A	KB742432.1:1164007-1170328	BSD2	WSD2	OK	2.405	17.2383	2.84151	4.32815	5e-05	0.000541201	yes
XLOC_001264	CD109	KB742441.1:409924-495070	BSD2	WSD2	OK	1.79225	5.8241	1.70026	2.82443	5e-05	0.000541201	yes
XLOC_001364	BMF	KB742443.1:477169-499635	BSD2	WSD2	OK	6.92169	25.5634	1.88488	3.01248	5e-05	0.000541201	yes
XLOC_001548	JMY	KB742448.1:1755126-1807736	BSD2	WSD2	OK	3.87931	9.37177	1.27252	2.14376	0.0004	0.00331455	yes
XLOC_001832	RND3	KB742462.1:257303-266018	BSD2	WSD2	OK	1.9035	15.2531	3.00237	3.44929	5e-05	0.000541201	yes
XLOC_001980	SNAI2	KB742466.1:1203294-1207088	BSD2	WSD2	OK	3.77618	29.2973	2.95577	3.49935	5e-05	0.000541201	yes
XLOC_002052	RIN2	KB742470.1:9827-97515	BSD2	WSD2	OK	12.0112	29.9351	1.31746	2.30431	0.00015	0.00142024	yes
XLOC_002198	RGS1	KB742477.1:489918-493174	BSD2	WSD2	OK	6.16477	44.9108	2.86494	3.3956	5e-05	0.000541201	yes
XLOC_002242	CTSZ	KB742479.1:1541187-1556287	BSD2	WSD2	OK	117.032	328.749	1.49009	2.14173	0.0003	0.00258328	yes
XLOC_002398	TMEM123	KB742481.1:600283-616962	BSD2	WSD2	OK	9.82337	38.2135	1.95979	2.8108	5e-05	0.000541201	yes
XLOC_002508	ASAP1	KB742483.1:3453051-3599742	BSD2	WSD2	OK	2.97304	9.91394	1.73752	2.72564	5e-05	0.000541201	yes
XLOC_002558	LRP12	KB742485.1:903202-927733	BSD2	WSD2	OK	11.9896	25.9284	1.11274	2.04588	0.0007	0.00532773	yes
XLOC_002704	LY86	KB742490.1:1333404-1358860	BSD2	WSD2	OK	25.8619	114.057	2.14085	3.34827	5e-05	0.000541201	yes
XLOC_002850	PPP1R12A	KB742497.1:1591624-1673443	BSD2	WSD2	OK	16.9845	58.9462	1.79518	3.24668	5e-05	0.000541201	yes
XLOC_002953	TRPC1	KB742505.1:632082-652474	BSD2	WSD2	OK	4.13296	16.9652	2.03733	3.08642	5e-05	0.000541201	yes
XLOC_003357	RAB31	KB742524.1:368201-409836	BSD2	WSD2	OK	8.25129	72.1988	3.12928	4.03471	5e-05	0.000541201	yes
XLOC_003389	EZH1	KB742525.1:1642-12801	BSD2	WSD2	OK	8.08843	26.4195	1.70767	2.77179	5e-05	0.000541201	yes
XLOC_003420	MITF	KB742527.1:803748-885295	BSD2	WSD2	OK	6.49181	14.2705	1.13634	1.92972	0.0013	0.00897586	yes
XLOC_003472	JADE2	KB742531.1:149530-199591	BSD2	WSD2	OK	18.8432	46.8171	1.31299	2.18169	0.0003	0.00258328	yes
XLOC_003803	TIMP2	KB742551.1:205933-207537	BSD2	WSD2	OK	60.5174	251.464	2.05493	3.48611	5e-05	0.000541201	yes
XLOC_003827	C1QTNF1	KB742551.1:187785-191229	BSD2	WSD2	OK	16.9155	124.976	2.88524	2.51474	5e-05	0.000541201	yes
XLOC_004025	SOGA1	KB742559.1:422689-435581	BSD2	WSD2	OK	1.32112	6.22153	2.23551	2.50411	0.00035	0.00295286	yes
XLOC_004184	PODXL2	KB742569.1:218829-239864	BSD2	WSD2	OK	2.35636	8.39735	1.83337	2.59917	5e-05	0.000541201	yes
XLOC_004229	ZEB2	KB742571.1:234021-346876	BSD2	WSD2	OK	5.5265	29.4124	2.41198	3.77919	5e-05	0.000541201	yes
XLOC_004238	ARHGAP15	KB742571.1:647415-980466	BSD2	WSD2	OK	0.992109	6.15259	2.63262	2.9026	5e-05	0.000541201	yes
XLOC_004302	ENSAPLG00000001241	KB742574.1:419923-445958	BSD2	WSD2	OK	15.4999	77.5233	2.32237	2.79921	5e-05	0.000541201	yes
XLOC_004414	MAFB	KB742578.1:114565-117833	BSD2	WSD2	OK	4.53281	40.7224	3.16734	4.60022	5e-05	0.000541201	yes
XLOC_004586	ENSAPLG00000006049	KB742585.1:1362223-1369909	BSD2	WSD2	OK	4.1492	24.8225	2.58075	3.0558	5e-05	0.000541201	yes
XLOC_004664	SCPEP1	KB742588.1:477589-487812	BSD2	WSD2	OK	19.4497	121.075	2.63808	4.2857	5e-05	0.000541201	yes
XLOC_004796	PLXNC1	KB742595.1:1265061-1334194	BSD2	WSD2	OK	8.08745	36.3867	2.16965	3.64402	5e-05	0.000541201	yes
XLOC_004842	ENSAPLG00000003459	KB742597.1:468372-501145	BSD2	WSD2	OK	10.591	66.8704	2.65852	3.87579	5e-05	0.000541201	yes
XLOC_004885	GHR	KB742602.1:577627-671165	BSD2	WSD2	OK	7.06822	17.2665	1.28855	2.10119	0.00075	0.00564338	yes
XLOC_004891	SEPP1	KB742602.1:689408-715004	BSD2	WSD2	OK	30.0672	223.222	2.89222	4.6097	5e-05	0.000541201	yes
XLOC_005212	ENSAPLG00000003497	KB742619.1:497505-532528	BSD2	WSD2	OK	4.45611	28.4893	2.67657	4.52347	5e-05	0.000541201	yes
XLOC_005234	RASGEF1B	KB742619.1:3373293-3518160	BSD2	WSD2	OK	3.45434	27.8	3.00861	4.27524	5e-05	0.000541201	yes
XLOC_005260	ANTXR2	KB742619.1:2957784-3070205	BSD2	WSD2	OK	12.932	66.9362	2.37184	4.14975	5e-05	0.000541201	yes
XLOC_005262	PKD2	KB742619.1:3603472-3620149	BSD2	WSD2	OK	6.74148	24.4319	1.85763	3.06492	5e-05	0.000541201	yes
XLOC_005271	PTPN13	KB742619.1:3825938-3911368	BSD2	WSD2	OK	0.932943	5.16126	2.46786	3.14017	5e-05	0.000541201	yes
XLOC_005579	ARHGAP25	KB742633.1:161166-183618	BSD2	WSD2	OK	0.892889	5.22381	2.54855	2.9003	5e-05	0.000541201	yes
XLOC_005581	ANTXR1	KB742633.1:260058-375804	BSD2	WSD2	OK	2.36971	12.0993	2.35213	2.50368	0.0003	0.00258328	yes
XLOC_005582	RASSF2	KB742633.1:31032-44887	BSD2	WSD2	OK	11.4948	46.3528	2.01168	3.14725	5e-05	0.000541201	yes
XLOC_005758	SNCAIP	KB742643.1:74688-164212	BSD2	WSD2	OK	1.90121	12.6813	2.73771	3.27414	5e-05	0.000541201	yes
XLOC_005861	CACNB2	KB742650.1:534785-792249	BSD2	WSD2	OK	0.825766	14.4685	4.13103	3.15897	0.0002	0.00182286	yes
XLOC_005867	PLXDC2	KB742650.1:1225261-1455468	BSD2	WSD2	OK	3.14365	21.6999	2.78717	2.74415	0.0001	0.000999576	yes
XLOC_005953	FNBP1	KB742651.1:418785-515005	BSD2	WSD2	OK	12.9916	42.7137	1.71712	3.07316	5e-05	0.000541201	yes
XLOC_006014	ABCA1	KB742652.1:1463775-1540398	BSD2	WSD2	OK	1.39409	24.5408	4.13779	6.20369	5e-05	0.000541201	yes
XLOC_006353	PLCE1	KB742671.1:550753-695415	BSD2	WSD2	OK	1.89573	4.77875	1.33388	1.85848	0.0028	0.0168547	yes
XLOC_006467	PPP1R12B	KB742677.1:1254166-1340282	BSD2	WSD2	OK	9.23537	36.9584	2.00066	3.38146	5e-05	0.000541201	yes
XLOC_006538	ENSAPLG00000006519	KB742680.1:306626-470029	BSD2	WSD2	OK	0.798124	3.6742	2.20274	3.0027	5e-05	0.000541201	yes
XLOC_006793	OLFML1	KB742690.1:511241-518483	BSD2	WSD2	OK	1.43348	8.39549	2.55009	2.77554	0.00015	0.00142024	yes
XLOC_006802	ITGA9	KB742690.1:1647151-1873098	BSD2	WSD2	OK	2.47948	7.486	1.59416	2.56378	5e-05	0.000541201	yes
XLOC_006911	KCNF1	KB742696.1:885254-888111	BSD2	WSD2	OK	1.03937	11.5172	3.47002	3.40972	5e-05	0.000541201	yes
XLOC_006994	CDKL5	KB742701.1:373742-460612	BSD2	WSD2	OK	1.43913	5.2813	1.8757	2.6695	5e-05	0.000541201	yes
XLOC_007058	ENSAPLG00000011465	KB742702.1:797795-848010	BSD2	WSD2	OK	3.02305	8.51253	1.49358	2.09243	0.0017	0.0112193	yes
XLOC_007131	LCAT	KB742706.1:55067-61246	BSD2	WSD2	OK	7.88988	131.99	4.06428	5.72411	5e-05	0.000541201	yes
XLOC_007166	CYBB	KB742710.1:160139-180464	BSD2	WSD2	OK	1.21941	8.55677	2.81089	3.18011	5e-05	0.000541201	yes
XLOC_007205	KLHL6	KB742711.1:1667339-1688110	BSD2	WSD2	OK	1.41809	8.2573	2.54172	2.8564	5e-05	0.000541201	yes
XLOC_007226	YEATS2	KB742711.1:1583285-1628619	BSD2	WSD2	OK	14.829	31.3439	1.07976	1.91497	0.0008	0.00596391	yes
XLOC_007773	ENSAPLG00000002251	KB742736.1:707163-710641	BSD2	WSD2	OK	55.2845	292.138	2.4017	3.64924	5e-05	0.000541201	yes
XLOC_007884	ENSAPLG00000004714	KB742740.1:396059-407468	BSD2	WSD2	OK	0.768644	12.8236	4.06034	4.00655	5e-05	0.000541201	yes
XLOC_007991	GLI3	KB742750.1:1604885-1801104	BSD2	WSD2	OK	0.799242	2.91574	1.86716	2.2336	0.0005	0.00400924	yes
XLOC_008160	OSR1	KB742764.1:548920-557014	BSD2	WSD2	OK	2.92416	32.1859	3.46034	3.9591	5e-05	0.000541201	yes
XLOC_008287	MEOX2	KB742773.1:2006223-2059683	BSD2	WSD2	OK	0.826394	10.4305	3.65784	3.17498	0.00035	0.00295286	yes
XLOC_008422	CAPN6	KB742777.1:694327-762781	BSD2	WSD2	OK	1.15343	10.4049	3.17326	3.70646	5e-05	0.000541201	yes
XLOC_008619	ENSAPLG00000013821	KB742782.1:377089-398934	BSD2	WSD2	OK	28.8821	132.879	2.20186	3.04267	5e-05	0.000541201	yes
XLOC_008700	SUSD1	KB742791.1:54103-98437	BSD2	WSD2	OK	2.27827	8.55493	1.90882	2.34867	0.0003	0.00258328	yes
XLOC_008764	PIK3CD	KB742794.1:78563-111609	BSD2	WSD2	OK	0.781415	6.10594	2.96605	3.06727	5e-05	0.000541201	yes
XLOC_008788	EDN2	KB742797.1:1489774-1495387	BSD2	WSD2	OK	3.57681	17.0538	2.25335	2.98182	5e-05	0.000541201	yes
XLOC_008796	SDC3	KB742797.1:855469-864098	BSD2	WSD2	OK	5.67853	17.9405	1.65963	2.21571	5e-05	0.000541201	yes
XLOC_008904	FAT4	KB742801.1:1462740-1606315	BSD2	WSD2	OK	1.99627	7.01683	1.81351	2.39021	0.0006	0.00467863	yes
XLOC_008910	ANXA5	KB742801.1:33175-55597	BSD2	WSD2	OK	68.3254	308.856	2.17644	3.88613	5e-05	0.000541201	yes
XLOC_009007	SLC1A6	KB742803.1:128084-146146	BSD2	WSD2	OK	2.05971	11.31	2.45708	2.27852	0.0012	0.00840441	yes
XLOC_009278	WWC3	KB742810.1:1142879-1202776	BSD2	WSD2	OK	1.63207	9.92231	2.60397	3.15617	5e-05	0.000541201	yes
XLOC_009288	ARHGAP6	KB742810.1:1703209-1863967	BSD2	WSD2	OK	2.33439	12.0847	2.37207	3.40357	5e-05	0.000541201	yes
XLOC_009387	UTRN	KB742815.1:66943-432371	BSD2	WSD2	OK	6.44678	29.3952	2.18893	3.38901	5e-05	0.000541201	yes
XLOC_009471	CDC42	KB742823.1:607236-617027	BSD2	WSD2	OK	14.2477	56.263	1.98146	2.81617	5e-05	0.000541201	yes
XLOC_009665	AFAP1	KB742833.1:5104940-5176115	BSD2	WSD2	OK	2.88233	14.9333	2.37323	3.56672	5e-05	0.000541201	yes
XLOC_009692	CPZ	KB742833.1:4466370-4501916	BSD2	WSD2	OK	3.33157	39.5955	3.57106	4.0977	5e-05	0.000541201	yes
XLOC_009828	SCARF2	KB742840.1:510118-522331	BSD2	WSD2	OK	3.37568	10.9595	1.69893	2.4084	0.0004	0.00331455	yes
XLOC_009977	PREX1	KB742845.1:1399632-1513387	BSD2	WSD2	OK	1.43804	4.39626	1.61218	2.49785	5e-05	0.000541201	yes
XLOC_010127	FBLN2	KB742849.1:772971-867607	BSD2	WSD2	OK	7.6889	31.5269	2.03574	3.32213	5e-05	0.000541201	yes
XLOC_010141	GNAQ	KB742850.1:121188-208420	BSD2	WSD2	OK	7.31973	20.0966	1.45709	2.66723	5e-05	0.000541201	yes
XLOC_010159	ENSAPLG00000011174	KB742851.1:664953-672632	BSD2	WSD2	OK	17.8435	61.6695	1.78916	2.83379	5e-05	0.000541201	yes
XLOC_010187	CPE	KB742853.1:3340460-3359605	BSD2	WSD2	OK	4.95922	14.4506	1.54295	2.45736	5e-05	0.000541201	yes
XLOC_010261	IL2RG	KB742855.1:721064-722936	BSD2	WSD2	OK	7.61587	22.0305	1.53242	1.88745	0.0039	0.0220229	yes
XLOC_010365	GNAI1	KB742864.1:638908-674463	BSD2	WSD2	OK	9.17662	39.3451	2.10015	3.25164	5e-05	0.000541201	yes
XLOC_010446	ENO2	KB742870.1:377728-387403	BSD2	WSD2	OK	1.99583	13.2204	2.72771	3.0846	5e-05	0.000541201	yes
XLOC_010478	DAAM2	KB742871.1:14414-212607	BSD2	WSD2	OK	2.69537	14.7274	2.44995	3.65544	5e-05	0.000541201	yes
XLOC_010502	NRP2	KB742873.1:1961696-2046207	BSD2	WSD2	OK	8.39677	43.0663	2.35865	2.85231	5e-05	0.000541201	yes
XLOC_010539	KLF7	KB742873.1:2391196-2424460	BSD2	WSD2	OK	2.40392	5.11258	1.08866	1.21798	0.00555	0.0292876	yes
XLOC_010912	NTRK3	KB742888.1:78050-271686	BSD2	WSD2	OK	1.72436	9.78004	2.50378	2.90762	5e-05	0.000541201	yes
XLOC_010936	MYLIP	KB742889.1:55936-69396	BSD2	WSD2	OK	36.9723	122.72	1.73085	3.14413	5e-05	0.000541201	yes
XLOC_011087	CTSL1	KB742900.1:458879-463176	BSD2	WSD2	OK	205.474	675.443	1.71688	2.45079	0.0003	0.00258328	yes
XLOC_011284	MAMDC2	KB742918.1:428203-475523	BSD2	WSD2	OK	2.37433	22.7911	3.26287	4.27248	5e-05	0.000541201	yes
XLOC_011375	TNFSF10	KB742924.1:1031500-1040042	BSD2	WSD2	OK	5.95159	21.2346	1.83507	2.83174	5e-05	0.000541201	yes
XLOC_011542	CD2	KB742931.1:1236402-1249039	BSD2	WSD2	OK	1.85848	7.66635	2.04442	2.07481	0.0022	0.0138416	yes
XLOC_011562	RCSD1	KB742931.1:818156-858162	BSD2	WSD2	OK	2.40601	9.36924	1.96129	2.69193	0.0001	0.000999576	yes
XLOC_011630	TNFRSF11B	KB742933.1:66671-83154	BSD2	WSD2	OK	3.11609	21.8295	2.80847	3.73882	5e-05	0.000541201	yes
XLOC_011799	CD200	KB742943.1:2007542-2024737	BSD2	WSD2	OK	4.89626	21.8469	2.15767	3.22808	5e-05	0.000541201	yes
XLOC_012500	MAF	KB742984.1:2326680-2386175	BSD2	WSD2	OK	4.11483	26.6128	2.69322	2.017	5e-05	0.000541201	yes
XLOC_012652	TRPC4	KB742992.1:652018-813394	BSD2	WSD2	OK	1.11402	6.07275	2.44658	3.10336	5e-05	0.000541201	yes
XLOC_012852	GPRC5B	KB743005.1:2065877-2120762	BSD2	WSD2	OK	1.02941	10.943	3.41012	3.86181	5e-05	0.000541201	yes
XLOC_013254	CCDC3	KB743037.1:749988-790432	BSD2	WSD2	OK	0.702176	21.2834	4.92175	4.84823	5e-05	0.000541201	yes
XLOC_013295	EFEMP1	KB743040.1:1753453-1802089	BSD2	WSD2	OK	23.3095	102.171	2.132	3.74145	5e-05	0.000541201	yes
XLOC_013298	CCDC88A	KB743040.1:1907428-1989736	BSD2	WSD2	OK	0.882856	3.34998	1.9239	2.67212	0.00015	0.00142024	yes
XLOC_013416	CYBRD1	KB743045.1:678182-693607	BSD2	WSD2	OK	9.99205	36.2653	1.85974	2.54231	0.00015	0.00142024	yes
XLOC_014093	FGF7	KB743097.1:325664-355203	BSD2	WSD2	OK	3.10391	26.8621	3.11341	3.85146	5e-05	0.000541201	yes
XLOC_014314	FLI1	KB743106.1:938751-1028111	BSD2	WSD2	OK	4.13628	15.7568	1.92957	2.96753	5e-05	0.000541201	yes
XLOC_014373	NUAK1	KB743107.1:299582-324428	BSD2	WSD2	OK	3.09565	13.8891	2.16564	3.30581	5e-05	0.000541201	yes
XLOC_014391	ENSAPLG00000008352	KB743108.1:673228-704942	BSD2	WSD2	OK	22.4838	70.9938	1.65881	2.46226	5e-05	0.000541201	yes
XLOC_014457	OSBPL5	KB743110.1:1808031-1941045	BSD2	WSD2	OK	15.7776	47.5216	1.59071	2.88931	5e-05	0.000541201	yes
XLOC_014791	CDH11	KB743139.1:2967112-3019800	BSD2	WSD2	OK	2.85282	19.0609	2.74016	4.27662	5e-05	0.000541201	yes
XLOC_014836	CMTM3	KB743139.1:2162622-2174328	BSD2	WSD2	OK	6.25419	47.5677	2.92709	4.49861	5e-05	0.000541201	yes
XLOC_015112	GALNT2	KB743153.1:1271441-1314560	BSD2	WSD2	OK	3.96403	16.6603	2.07138	3.38466	5e-05	0.000541201	yes
XLOC_015227	CXCR4	KB743158.1:2406193-2408025	BSD2	WSD2	OK	28.7444	57.0569	0.98912	1.64251	0.00545	0.028855	yes
XLOC_015267	USP44	KB743162.1:546992-561045	BSD2	WSD2	OK	0.576155	3.41861	2.56888	2.42757	0.00065	0.00499761	yes
XLOC_015504	FAM126A	KB743177.1:1098898-1127380	BSD2	WSD2	OK	2.1046	11.7173	2.47702	3.31034	5e-05	0.000541201	yes
XLOC_015540	FBXO32	KB743178.1:3618-25219	BSD2	WSD2	OK	9.52395	30.4895	1.67868	2.30863	0.0004	0.00331455	yes
XLOC_015741	ENSAPLG00000012499	KB743194.1:11302-68372	BSD2	WSD2	OK	1.82273	7.54037	2.04854	2.54885	0.0001	0.000999576	yes
XLOC_015792	EML1	KB743197.1:1912797-2034219	BSD2	WSD2	OK	8.12468	31.1321	1.93802	3.10842	5e-05	0.000541201	yes
XLOC_016110	AR	KB743210.1:555981-588757	BSD2	WSD2	OK	3.69365	12.7004	1.78176	2.6685	5e-05	0.000541201	yes
XLOC_016422	RECK	KB743230.1:318345-371769	BSD2	WSD2	OK	4.96929	24.9064	2.3254	3.32981	5e-05	0.000541201	yes
XLOC_016730	MAPK4	KB743255.1:275667-285148	BSD2	WSD2	OK	2.30467	9.22322	2.00071	2.46899	0.00025	0.00221296	yes
XLOC_016803	RIN3	KB743257.1:491020-559695	BSD2	WSD2	OK	1.34171	5.02816	1.90596	2.16839	0.0013	0.00897586	yes
XLOC_016821	LGMN	KB743257.1:564310-590221	BSD2	WSD2	OK	44.9916	149.892	1.73619	2.88832	5e-05	0.000541201	yes
XLOC_016957	FBXO30	KB743261.1:206529-222695	BSD2	WSD2	OK	10.9932	52.3728	2.25221	4.08788	5e-05	0.000541201	yes
XLOC_017023	ADCY7	KB743273.1:397285-430222	BSD2	WSD2	OK	0.868613	5.77909	2.73406	2.9339	0.00025	0.00221296	yes
XLOC_017081	ENSAPLG00000011372	KB743275.1:2627526-2746899	BSD2	WSD2	OK	1.15953	6.65445	2.52078	2.79357	0.0005	0.00400924	yes
XLOC_017112	SEMA4A	KB743276.1:250454-253244	BSD2	WSD2	OK	1.26041	4.91493	1.96327	1.61624	0.00365	0.020883	yes
XLOC_017147	TNFSF13B	KB743282.1:603201-622185	BSD2	WSD2	OK	13.9327	57.5477	2.04628	2.87691	5e-05	0.000541201	yes
XLOC_017323	ASAH1	KB743301.1:2974227-2984784	BSD2	WSD2	OK	54.8455	293.561	2.42022	4.05162	5e-05	0.000541201	yes
XLOC_017325	FGL1	KB743301.1:3052806-3078988	BSD2	WSD2	OK	1.69516	7.6243	2.16918	1.84855	0.00175	0.0114932	yes
XLOC_017335	ANKRD44	KB743301.1:984220-1125824	BSD2	WSD2	OK	1.85918	9.90861	2.41402	3.51556	5e-05	0.000541201	yes
XLOC_017347	ZDHHC2	KB743301.1:3395019-3419859	BSD2	WSD2	OK	2.81787	9.46637	1.74821	2.61871	5e-05	0.000541201	yes
XLOC_017380	STBD1	KB743302.1:47396-48853	BSD2	WSD2	OK	3.40609	14.9995	2.13873	1.4232	0.0008	0.00596391	yes
XLOC_017385	SCARB2	KB743302.1:7366-24760	BSD2	WSD2	OK	15.1811	72.5764	2.25722	3.8462	5e-05	0.000541201	yes
XLOC_017407	RASA3	KB743304.1:96577-175979	BSD2	WSD2	OK	3.02868	23.1283	2.9329	4.44996	5e-05	0.000541201	yes
XLOC_017424	F10	KB743304.1:632367-644922	BSD2	WSD2	OK	2.33314	9.82412	2.07406	2.37483	0.00035	0.00295286	yes
XLOC_017576	WT1	KB743317.1:2054189-2089134	BSD2	WSD2	OK	0.904994	7.47822	3.04671	2.9419	5e-05	0.000541201	yes
XLOC_017811	ANTXRL	KB743335.1:1184533-1239778	BSD2	WSD2	OK	3.0884	28.5309	3.20759	4.27467	5e-05	0.000541201	yes
XLOC_017815	WDFY4	KB743335.1:563472-641212	BSD2	WSD2	OK	0.77363	10.4341	3.75351	2.8107	0.0001	0.000999576	yes
XLOC_017899	DNASE2B	KB743342.1:773379-792064	BSD2	WSD2	OK	6.16756	44.3809	2.84717	3.89499	5e-05	0.000541201	yes
XLOC_018115	EGR1	KB743364.1:1297500-1299690	BSD2	WSD2	OK	16.4571	92.2446	2.48676	3.72032	5e-05	0.000541201	yes
XLOC_018150	TWIST2	KB743366.1:13544-50034	BSD2	WSD2	OK	2.04003	18.1952	3.1569	3.15148	5e-05	0.000541201	yes
XLOC_018672	CACHD1	KB743412.1:65494-133421	BSD2	WSD2	OK	2.64551	12.3795	2.22634	3.34962	5e-05	0.000541201	yes
XLOC_018802	CORO2B	KB743431.1:179750-199681	BSD2	WSD2	OK	2.03362	10.3212	2.34348	2.70143	5e-05	0.000541201	yes
XLOC_018808	ITGA11	KB743431.1:112190-149895	BSD2	WSD2	OK	1.11089	8.74428	2.97662	3.15675	0.0001	0.000999576	yes
XLOC_018828	TLE4	KB743433.1:64758-161207	BSD2	WSD2	OK	1.62596	7.84022	2.2696	2.89011	5e-05	0.000541201	yes
XLOC_018856	RASSF8	KB743435.1:397418-471156	BSD2	WSD2	OK	4.45304	12.3362	1.47004	2.13008	5e-05	0.000541201	yes
XLOC_019017	TRPV2	KB743446.1:352277-369435	BSD2	WSD2	OK	2.41579	18.6846	2.95128	3.71531	5e-05	0.000541201	yes
XLOC_019171	VIPR1	KB743458.1:453024-567452	BSD2	WSD2	OK	1.07555	7.15653	2.73418	2.0841	5e-05	0.000541201	yes
XLOC_019676	MTR	KB743520.1:178094-219869	BSD2	WSD2	OK	1.43596	8.93297	2.63713	3.57487	5e-05	0.000541201	yes
XLOC_019801	CD83	KB743529.1:537049-550379	BSD2	WSD2	OK	1.18581	7.18548	2.59921	1.92327	0.00045	0.00366289	yes
XLOC_019880	VGLL1	KB743532.1:753196-761899	BSD2	WSD2	OK	1.29618	10.5333	3.02262	2.64185	5e-05	0.000541201	yes
XLOC_020067	LRP1	KB743552.1:11559-117059	BSD2	WSD2	OK	6.84284	25.5872	1.90276	3.46037	5e-05	0.000541201	yes
XLOC_020121	ANGPTL2	KB743556.1:376245-480545	BSD2	WSD2	OK	12.3763	55.8551	2.1741	3.72003	5e-05	0.000541201	yes
XLOC_020132	COL14A1	KB743558.1:357632-480806	BSD2	WSD2	OK	8.58317	25.0148	1.5432	1.49801	0.0007	0.00532773	yes
XLOC_020133	ENPP2	KB743558.1:81273-139974	BSD2	WSD2	OK	8.89715	44.6132	2.32606	3.58818	5e-05	0.000541201	yes
XLOC_020279	CTSC	KB743568.1:175140-194122	BSD2	WSD2	OK	79.327	262.83	1.72825	2.77084	5e-05	0.000541201	yes
XLOC_020444	RAB3IL1	KB743581.1:111248-148488	BSD2	WSD2	OK	5.62727	12.4083	1.1408	1.7132	0.0027	0.0163598	yes
XLOC_020446	MPEG1	KB743581.1:77140-79304	BSD2	WSD2	OK	3.14546	11.6761	1.89221	2.10239	0.0015	0.0101234	yes
XLOC_020546	DISC1	KB743594.1:140731-338765	BSD2	WSD2	OK	2.28861	6.98286	1.60935	1.79534	0.0045	0.0247118	yes
XLOC_020608	CLDN5	KB743603.1:28059-31667	BSD2	WSD2	OK	15.7411	46.3405	1.55774	2.09429	0.00045	0.00366289	yes
XLOC_020732	DPYSL2	KB743612.1:227567-280088	BSD2	WSD2	OK	14.9864	48.7548	1.70189	3.10021	5e-05	0.000541201	yes
XLOC_020786	ARHGDIB	KB743625.1:1606963-1612644	BSD2	WSD2	OK	46.0651	171.177	1.89374	3.24823	5e-05	0.000541201	yes
XLOC_020788	MGP	KB743625.1:1645598-1654094	BSD2	WSD2	OK	116.069	7998.21	6.10663	2.01272	5e-05	0.000541201	yes
XLOC_020802	TMEM140	KB743625.1:1532289-1538938	BSD2	WSD2	OK	13.1972	66.2128	2.32688	3.01074	5e-05	0.000541201	yes
XLOC_021021	SCUBE2	KB743645.1:94279-139880	BSD2	WSD2	OK	2.67231	7.03269	1.39599	2.22048	0.00045	0.00366289	yes
XLOC_021095	ENSAPLG00000000580	KB743650.1:373744-380366	BSD2	WSD2	OK	15.9988	84.8634	2.40718	3.57639	5e-05	0.000541201	yes
XLOC_021103	PRSS35	KB743651.1:1510278-1520680	BSD2	WSD2	OK	0.494387	2.9584	2.58111	2.64776	5e-05	0.000541201	yes
XLOC_021126	LCP1	KB743653.1:276917-307216	BSD2	WSD2	OK	7.00257	41.2796	2.55947	4.00932	5e-05	0.000541201	yes
XLOC_021144	REEP1	KB743657.1:41251-95168	BSD2	WSD2	OK	1.71632	7.19261	2.06719	1.86146	0.0004	0.00331455	yes
XLOC_021303	ENSAPLG00000007808	KB743686.1:442014-462885	BSD2	WSD2	OK	7.70311	43.982	2.5134	2.82863	5e-05	0.000541201	yes
XLOC_021320	LCP2	KB743686.1:2069088-2109792	BSD2	WSD2	OK	1.00399	6.39176	2.67047	2.49988	5e-05	0.000541201	yes
XLOC_021416	SLC43A2	KB743696.1:378384-409010	BSD2	WSD2	OK	10.2541	34.9446	1.76887	2.63681	5e-05	0.000541201	yes
XLOC_021823	STAB1	KB743740.1:1040944-1098132	BSD2	WSD2	OK	2.26689	11.1075	2.29275	3.39077	5e-05	0.000541201	yes
XLOC_022261	FHOD3	KB743821.1:149627-531731	BSD2	WSD2	OK	0.77515	4.72373	2.60738	3.272	5e-05	0.000541201	yes
XLOC_022338	B3GNT9	KB743829.1:1087856-1099427	BSD2	WSD2	OK	1.51341	10.6886	2.8202	2.74181	5e-05	0.000541201	yes
XLOC_022354	C16orf70	KB743829.1:1105098-1137844	BSD2	WSD2	OK	14.5983	94.6479	2.69677	4.53205	5e-05	0.000541201	yes
XLOC_022725	WASF3	KB743893.1:838-19922	BSD2	WSD2	OK	0.648085	5.58253	3.10666	3.05608	5e-05	0.000541201	yes
XLOC_023036	BICC1	KB743944.1:3425959-3495727	BSD2	WSD2	OK	2.22654	8.3757	1.9114	3.02351	5e-05	0.000541201	yes
XLOC_023097	A4GALT	KB743948.1:440357-448081	BSD2	WSD2	OK	0.907779	2.87113	1.66121	1.72796	0.0045	0.0247118	yes
XLOC_023132	PRELP	KB743952.1:82264-85050	BSD2	WSD2	OK	20.4564	80.6991	1.98	2.99505	5e-05	0.000541201	yes
XLOC_023250	DOCK10	KB743977.1:116856-243210	BSD2	WSD2	OK	1.02294	6.83105	2.73938	3.51401	5e-05	0.000541201	yes
XLOC_023664	CTSS	KB744049.1:4732-12326	BSD2	WSD2	OK	22.3463	81.8063	1.87217	3.12437	5e-05	0.000541201	yes
XLOC_023766	FAP	KB744072.1:1040842-1080752	BSD2	WSD2	OK	2.25343	10.98	2.28469	2.81113	5e-05	0.000541201	yes
XLOC_023932	SDC2	KB744088.1:486286-541322	BSD2	WSD2	OK	31.6256	97.4592	1.6237	2.81006	5e-05	0.000541201	yes
XLOC_024134	IL16	KB744113.1:660364-696951	BSD2	WSD2	OK	1.25365	5.57836	2.15371	1.96661	0.00255	0.0156268	yes
XLOC_024137	BCL2A1	KB744113.1:97900-100799	BSD2	WSD2	OK	1.12487	7.72775	2.78029	2.21455	0.00045	0.00366289	yes
XLOC_024340	PTPRC	KB744156.1:611334-675951	BSD2	WSD2	OK	3.55707	13.7309	1.94866	3.02776	5e-05	0.000541201	yes
XLOC_024401	TSPAN4	KB744162.1:176182-532258	BSD2	WSD2	OK	9.56542	43.6252	2.18926	3.75042	5e-05	0.000541201	yes
XLOC_024494	TAGAP	KB744185.1:39817-49596	BSD2	WSD2	OK	1.61007	7.81331	2.27881	2.87162	5e-05	0.000541201	yes
XLOC_024501	PHACTR2	KB744185.1:144916-283399	BSD2	WSD2	OK	3.33889	9.3978	1.49295	2.48523	5e-05	0.000541201	yes
XLOC_024536	MFAP3L	KB744195.1:2087889-2106605	BSD2	WSD2	OK	1.27878	12.9767	3.34308	3.83368	5e-05	0.000541201	yes
XLOC_024542	GALNT7	KB744195.1:989997-1031000	BSD2	WSD2	OK	1.50374	12.9516	3.1065	3.88814	5e-05	0.000541201	yes
XLOC_024795	PXDC1	KB744229.1:98400-110844	BSD2	WSD2	OK	3.87211	34.6531	3.16179	3.613	5e-05	0.000541201	yes
XLOC_025080	ZEB1	KB744292.1:476778-603247	BSD2	WSD2	OK	7.42447	27.7669	1.90301	2.65147	5e-05	0.000541201	yes
XLOC_025247	ENSAPLG00000008496	KB744320.1:45488-49854	BSD2	WSD2	OK	3.06593	13.6652	2.15611	2.15846	0.0009	0.00659344	yes
XLOC_025602	DYSF	KB744395.1:54490-132525	BSD2	WSD2	OK	2.06698	6.87999	1.73488	2.72134	5e-05	0.000541201	yes
XLOC_025693	UNC5B	KB744430.1:17260-30259	BSD2	WSD2	OK	3.72583	10.9314	1.55285	2.42583	5e-05	0.000541201	yes
XLOC_025767	UACA	KB744444.1:103857-121918	BSD2	WSD2	OK	5.08408	10.0663	0.98547	1.69966	0.00355	0.0203882	yes
XLOC_025878	ENSAPLG00000002488	KB744461.1:166686-183532	BSD2	WSD2	OK	2.26223	16.1651	2.83707	2.12464	0.0001	0.000999576	yes
XLOC_025885	SYNGAP1	KB744462.1:4969-12557	BSD2	WSD2	OK	1.95462	14.639	2.90486	2.82364	5e-05	0.000541201	yes
XLOC_026090	NR1H3	KB744512.1:80139-109442	BSD2	WSD2	OK	49.0132	115.491	1.23654	2.23986	5e-05	0.000541201	yes
XLOC_026380	PTPRS	KB744616.1:81883-180754	BSD2	WSD2	OK	7.60021	24.1131	1.66571	2.78184	5e-05	0.000541201	yes
XLOC_026408	RNF213	KB744629.1:46543-87483	BSD2	WSD2	OK	0.887461	4.39815	2.30914	3.20055	5e-05	0.000541201	yes
XLOC_026591	RUNX2	KB744675.1:81249-229448	BSD2	WSD2	OK	1.12698	3.74694	1.73325	1.57891	0.0041	0.0229426	yes
XLOC_026666	MYO1F	KB744699.1:157507-171717	BSD2	WSD2	OK	3.45557	15.2518	2.14199	3.10708	5e-05	0.000541201	yes
XLOC_026722	ENSAPLG00000013278	KB744709.1:1167-14959	BSD2	WSD2	OK	2.5127	26.5877	3.40345	3.64394	5e-05	0.000541201	yes
XLOC_026773	RGL1	KB744722.1:1100286-1187538	BSD2	WSD2	OK	5.05877	27.9248	2.46469	4.03401	5e-05	0.000541201	yes
XLOC_026854	UBE2QL1	KB744749.1:320054-336173	BSD2	WSD2	OK	1.87058	25.3073	3.75799	2.97774	5e-05	0.000541201	yes
XLOC_027142	RFTN1	KB744844.1:76683-165967	BSD2	WSD2	OK	2.96724	13.4885	2.18453	3.20421	5e-05	0.000541201	yes
XLOC_027300	ENSAPLG00000005490	KB744917.1:744-5929	BSD2	WSD2	OK	10.8966	44.5183	2.03052	3.09588	5e-05	0.000541201	yes
XLOC_027361	SRD5A2	KB744936.1:134718-162236	BSD2	WSD2	OK	16.183	64.3184	1.99075	2.43948	5e-05	0.000541201	yes
XLOC_027665	ENSAPLG00000006683	KB745111.1:690-33763	BSD2	WSD2	OK	1.58074	31.7353	4.32742	5.29853	5e-05	0.000541201	yes
XLOC_027689	SPI1	KB745135.1:65536-86270	BSD2	WSD2	OK	6.39908	52.5019	3.03644	4.10969	5e-05	0.000541201	yes
XLOC_027719	GSN	KB745179.1:76772-92027	BSD2	WSD2	OK	88.4683	509.26	2.52517	3.60607	5e-05	0.000541201	yes
XLOC_027896	FYN	KB745283.1:192291-291654	BSD2	WSD2	OK	8.3128	33.3085	2.00249	2.9752	5e-05	0.000541201	yes
XLOC_027924	PLEKHO1	KB745294.1:23225-40364	BSD2	WSD2	OK	3.48701	20.8084	2.5771	3.31102	5e-05	0.000541201	yes
XLOC_028233	ENSAPLG00000005506	KB745576.1:11754-20626	BSD2	WSD2	OK	0.879841	3.68083	2.06472	1.96758	0.0014	0.00956348	yes
XLOC_028489	JAZF1	KB745818.1:3757-64266	BSD2	WSD2	OK	3.89337	20.1708	2.37318	3.4082	5e-05	0.000541201	yes
XLOC_028827	GNB5	KB746221.1:125057-149724	BSD2	WSD2	OK	89.6765	229.162	1.35356	2.27423	0.0002	0.00182286	yes
XLOC_029240	KLHL5	KB746855.1:71931-124387	BSD2	WSD2	OK	8.95437	34.4361	1.94326	3.00009	5e-05	0.000541201	yes
XLOC_029246	TREM2	KB746865.1:4973-10518	BSD2	WSD2	OK	1.09814	13.6867	3.63964	2.89889	0.0002	0.00182286	yes
XLOC_029510	FHL2	KB747347.1:348330-374575	BSD2	WSD2	OK	12.2728	117.665	3.26115	4.85429	5e-05	0.000541201	yes
XLOC_029801	WDFY3	KB748377.1:942-94654	BSD2	WSD2	OK	12.0143	24.6089	1.03443	1.83863	0.0016	0.0106789	yes
