# Supplementary material for: Comparative transcriptome analysis provides clues to molecular mechanisms underlying blue-green eggshell color in the Jinding duck (Anas platyrhynchos)
Source: BMC Genomics. 2017 Sep 12;18:725. doi: 10.1186/s12864-017-4135-2 (PMC5596863; doi:10.1186/s12864-017-4135-2)
Supplement: Supplementary file 3 — Complete gene ontology (GO) annotations for candidate genes. The chicken orthologues of these candidate genes were submitted to the PANTHER to complete the functional annotation [38]. There were a total of 390 candidate genes annotated successfully with GO terms among 464 candidate genes. The rest 74 genes either were not found in the PANTHER or were not annotated with any GO terms. (XLSX 109 kb) [file 12864_2017_4135_MOESM3_ESM.xlsx]

## Sheet: 390 CGs annotated by GO terms
gene id	Gene Name	Gene Symbol	PANTHER Family/Subfamily	PANTHER Protein Class	GO database MF Complete	GO database BP Complete	GO database CC Complete
CHICK|Ensembl=ENSGALG00000015184|UniProtKB=F1N9Y3	Uncharacterized protein	TLE4	TRANSDUCIN-LIKE ENHANCER PROTEIN 4 (PTHR10814:SF30)	transcription cofactor(PC00218)	chromatin binding(GO:0003682);transcription factor activity, RNA polymerase II distal enhancer sequence-specific binding(GO:0003705);transcription corepressor activity(GO:0003714);repressing transcription factor binding(GO:0070491)	negative regulation of transcription from RNA polymerase II promoter(GO:0000122);cell fate determination(GO:0001709);regionalization(GO:0003002);establishment of tissue polarity(GO:0007164);positive regulation of gene expression(GO:0010628);negative regulation of gene expression(GO:0010629);Wnt signaling pathway(GO:0016055);midbrain development(GO:0030901);formation of anatomical boundary(GO:0048…	nucleus(GO:0005634)
CHICK|Ensembl=ENSGALG00000015463|UniProtKB=F1NTD8	Uncharacterized protein (Fragment)	CD2	T-CELL SURFACE ANTIGEN CD2 (PTHR12080:SF65)	cell adhesion molecule(PC00069);immunoglobulin receptor superfamily(PC00090);protein kinase(PC00124);signaling molecule(PC00220)	receptor binding(GO:0005102);protein homodimerization activity(GO:0042803)	positive regulation of tumor necrosis factor production(GO:0032760);heterotypic cell-cell adhesion(GO:0034113);positive regulation of interferon-gamma secretion(GO:1902715);positive regulation of interleukin-8 secretion(GO:2000484)	extracellular region(GO:0005576);cell-cell junction(GO:0005911);external side of plasma membrane(GO:0009897);cytoplasmic side of plasma membrane(GO:0009898);integral component of membrane(GO:0016021);anchored component of plasma membrane(GO:0046658);cell surface(GO:0009986);membrane(GO:0016020)
CHICK|Ensembl=ENSGALG00000004829|UniProtKB=F1NFC7	Calcium-transporting ATPase	ATP2B2	PLASMA MEMBRANE CALCIUM-TRANSPORTING ATPASE 2 (PTHR24093:SF370)	cation transporter(PC00227);ion channel(PC00068)	calcium-transporting ATPase activity(GO:0005388);calcium ion binding(GO:0005509);calmodulin binding(GO:0005516);ATP binding(GO:0005524);protein C-terminus binding(GO:0008022);PDZ domain binding(GO:0030165);calcium-dependent ATPase activity(GO:0030899);nucleotide binding(GO:0000166);hydrolase activity(GO:0016787);metal ion binding(GO:0046872)	organelle organization(GO:0006996);locomotory behavior(GO:0007626);regulation of cell size(GO:0008361);cerebellar Purkinje cell differentiation(GO:0021702);cerebellar granule cell differentiation(GO:0021707);locomotion(GO:0040011);serotonin metabolic process(GO:0042428);otolith mineralization(GO:0045299);cGMP metabolic process(GO:0046068);regulation of synaptic plasticity(GO:0048167);synapse orga…	endoplasmic reticulum(GO:0005783);cytosol(GO:0005829);integral component of plasma membrane(GO:0005887);cilium(GO:0005929);apical plasma membrane(GO:0016324);neuronal cell body(GO:0043025);intracellular membrane-bounded organelle(GO:0043231);extracellular exosome(GO:0070062);cytoplasm(GO:0005737);plasma membrane(GO:0005886);membrane(GO:0016020);integral component of membrane(GO:0016021)
CHICK|Ensembl=ENSGALG00000009803|UniProtKB=E1C5T5	Uncharacterized protein	MGST2	MICROSOMAL GLUTATHIONE S-TRANSFERASE 2 (PTHR10250:SF21)	transferase(PC00220)	glutathione transferase activity(GO:0004364);leukotriene-C4 synthase activity(GO:0004464);glutathione peroxidase activity(GO:0004602);enzyme activator activity(GO:0008047)	glutathione biosynthetic process(GO:0006750);leukotriene biosynthetic process(GO:0019370);positive regulation of catalytic activity(GO:0043085);cellular oxidant detoxification(GO:0098869);leukotriene metabolic process(GO:0006691)	nuclear envelope(GO:0005635);endoplasmic reticulum(GO:0005783);plasma membrane(GO:0005886);integral component of membrane(GO:0016021);membrane(GO:0016020);intracellular membrane-bounded organelle(GO:0043231)
CHICK|Ensembl=ENSGALG00000015241|UniProtKB=E1C375	Uncharacterized protein	SNAI2	ZINC FINGER PROTEIN SNAI2 (PTHR24409:SF286)		transcriptional repressor activity, RNA polymerase II core promoter proximal region sequence-specific binding(GO:0001078);chromatin binding(GO:0003682);transcription factor activity, RNA polymerase II distal enhancer sequence-specific binding(GO:0003705);transcription factor binding(GO:0008134);sequence-specific DNA binding(GO:0043565);metal ion binding(GO:0046872);nucleic acid binding(GO:0003676)	osteoblast differentiation(GO:0001649);epithelial to mesenchymal transition involved in endocardial cushion formation(GO:0003198);cell migration involved in endocardial cushion formation(GO:0003273);negative regulation of cell adhesion involved in substrate-bound cell migration(GO:0006933);Notch signaling pathway(GO:0007219);sensory perception of sound(GO:0007605);negative regulation of keratinoc…	nuclear chromatin(GO:0000790);cytoplasm(GO:0005737);nucleus(GO:0005634)
CHICK|Ensembl=ENSGALG00000016369|UniProtKB=Q5ZHM6	Uncharacterized protein	FBXO32	F-BOX ONLY PROTEIN 32 (PTHR13123:SF11)		ubiquitin-protein transferase activity(GO:0004842)	ubiquitin-dependent protein catabolic process(GO:0006511);response to denervation involved in regulation of muscle adaptation(GO:0014894);protein ubiquitination(GO:0016567);cellular response to dexamethasone stimulus(GO:0071549)	nucleus(GO:0005634);nucleoplasm(GO:0005654);SCF ubiquitin ligase complex(GO:0019005);Z disc(GO:0030018);cytoplasm(GO:0005737)
CHICK|Ensembl=ENSGALG00000000132|UniProtKB=Q5ZJ53	Uncharacterized protein	ARHGAP25	RHO GTPASE-ACTIVATING PROTEIN 25 (PTHR15228:SF30)		GTPase activator activity(GO:0005096)	signal transduction(GO:0007165);positive regulation of GTPase activity(GO:0043547)
CHICK|Ensembl=ENSGALG00000025800|UniProtKB=R4GGS6	Uncharacterized protein	LOC100859906	PROTEIN 4930538K18RIK (PTHR43043:SF1)	transferase(PC00220)	CDP-diacylglycerol-serine O-phosphatidyltransferase activity(GO:0003882);transferase activity(GO:0016740);phosphotransferase activity, for other substituted phosphate groups(GO:0016780)	phosphatidylserine biosynthetic process(GO:0006659);phospholipid biosynthetic process(GO:0008654);glycerophospholipid biosynthetic process(GO:0046474)	integral component of membrane(GO:0016021);membrane(GO:0016020);cytoplasm(GO:0005737)
CHICK|Ensembl=ENSGALG00000014938|UniProtKB=F1NTP8	Uncharacterized protein (Fragment)	ABHD3	PHOSPHOLIPASE ABHD3 (PTHR10794:SF68)		phospholipase A2 activity(GO:0004623);phosphatidylcholine 1-acylhydrolase activity(GO:0008970)	phosphatidylcholine metabolic process(GO:0046470)	integral component of membrane(GO:0016021);membrane(GO:0016020)
CHICK|Gene=FYN|UniProtKB=Q05876	Tyrosine-protein kinase Fyn	FYN	TYROSINE-PROTEIN KINASE FYN (PTHR24418:SF291)	non-receptor tyrosine protein kinase(PC00220)	G-protein coupled receptor binding(GO:0001664);glycoprotein binding(GO:0001948);non-membrane spanning protein tyrosine kinase activity(GO:0004715);ATP binding(GO:0005524);tubulin binding(GO:0015631);ion channel binding(GO:0044325);ephrin receptor binding(GO:0046875);growth factor receptor binding(GO:0070851);protein kinase activity(GO:0004672);protein tyrosine kinase activity(GO:0004713);receptor…	neuron migration(GO:0001764);regulation of cell shape(GO:0008360);negative regulation of gene expression(GO:0010629);positive regulation of neuron projection development(GO:0010976);peptidyl-tyrosine phosphorylation(GO:0018108);forebrain development(GO:0030900);negative regulation of protein ubiquitination(GO:0031397);cellular response to platelet-derived growth factor stimulus(GO:0036120);negati…	endosome(GO:0005768);actin filament(GO:0005884);plasma membrane(GO:0005886);membrane raft(GO:0045121);cytosol(GO:0005829);extrinsic component of cytoplasmic side of plasma membrane(GO:0031234);cell periphery(GO:0071944)
CHICK|Ensembl=ENSGALG00000004158|UniProtKB=E1BU49	Uncharacterized protein	GPT2	ALANINE AMINOTRANSFERASE 2 (PTHR11751:SF445)	transaminase(PC00220)	L-alanine:2-oxoglutarate aminotransferase activity(GO:0004021);pyridoxal phosphate binding(GO:0030170);catalytic activity(GO:0003824)	2-oxoglutarate metabolic process(GO:0006103);biosynthetic process(GO:0009058);L-alanine metabolic process(GO:0042851)	mitochondrion(GO:0005739)
CHICK|Ensembl=ENSGALG00000010900|UniProtKB=E1C4Y2	Uncharacterized protein	SPC25	KINETOCHORE PROTEIN SPC25 (PTHR14281:SF2)			mitotic spindle organization(GO:0007052);chromosome segregation(GO:0007059)	condensed chromosome kinetochore(GO:0000777);Ndc80 complex(GO:0031262)
CHICK|Ensembl=ENSGALG00000016114|UniProtKB=F1NF08	Tumor necrosis factor receptor superfamily member 11B	TNFRSF11B	TUMOR NECROSIS FACTOR RECEPTOR SUPERFAMILY MEMBER 11B (PTHR23097:SF143)	tumor necrosis factor receptor(PC00197)	tumor necrosis factor-activated receptor activity(GO:0005031)	inflammatory response(GO:0006954);immune response(GO:0006955);multicellular organism development(GO:0007275);extracellular matrix organization(GO:0030198);response to lipopolysaccharide(GO:0032496);tumor necrosis factor-mediated signaling pathway(GO:0033209);regulation of cell proliferation(GO:0042127);regulation of apoptotic process(GO:0042981);positive regulation of MAPK cascade(GO:0043410);apo…	proteinaceous extracellular matrix(GO:0005578);extracellular space(GO:0005615);integral component of plasma membrane(GO:0005887)
CHICK|Ensembl=ENSGALG00000000206|UniProtKB=E1BZU5	Uncharacterized protein	RASSF2	RAS ASSOCIATION DOMAIN-CONTAINING PROTEIN 2 (PTHR22738:SF16)	G-protein modulator(PC00095)	protein kinase activity(GO:0004672)	skeletal system development(GO:0001501);ossification(GO:0001503);protein phosphorylation(GO:0006468);positive regulation of protein autophosphorylation(GO:0031954);negative regulation of peptidyl-serine phosphorylation(GO:0033137);epidermal growth factor receptor signaling pathway via I-kappaB kinase/NF-kappaB cascade(GO:0038168);positive regulation of apoptotic process(GO:0043065);regulation of …	nucleus(GO:0005634);cytoplasm(GO:0005737);protein complex(GO:0043234);kinetochore(GO:0000776)
CHICK|Ensembl=ENSGALG00000002783|UniProtKB=E1C4M9	Uncharacterized protein	SLC43A2	LARGE NEUTRAL AMINO ACIDS TRANSPORTER SMALL SUBUNIT 4 (PTHR20766:SF7)		neutral amino acid transmembrane transporter activity(GO:0015175);L-amino acid transmembrane transporter activity(GO:0015179)	neutral amino acid transport(GO:0015804);L-alpha-amino acid transmembrane transport(GO:1902475);L-amino acid transport(GO:0015807);transmembrane transport(GO:0055085)	integral component of plasma membrane(GO:0005887);plasma membrane(GO:0005886);membrane(GO:0016020);integral component of membrane(GO:0016021)
CHICK|Ensembl=ENSGALG00000009628|UniProtKB=E1C165	Uncharacterized protein	KCTD12	POTASSIUM CHANNEL TETRAMERISATION DOMAIN CONTAINING 12B (PTHR14499:SF90)	enzyme modulator(PC00095)		regulation of G-protein coupled receptor protein signaling pathway(GO:0008277);protein homooligomerization(GO:0051260)	receptor complex(GO:0043235)
CHICK|Ensembl=ENSGALG00000012421|UniProtKB=Q5ZMM3	Rho GTPase-activating protein 15	ARHGAP15	RHO GTPASE-ACTIVATING PROTEIN 15 (PTHR23181:SF13)	G-protein modulator(PC00095)	GTPase activator activity(GO:0005096)	signal transduction(GO:0007165);regulation of cell shape(GO:0008360);positive regulation of GTPase activity(GO:0043547)	cytoplasm(GO:0005737);membrane(GO:0016020)
CHICK|Ensembl=ENSGALG00000027788|UniProtKB=R4GFJ0	Uncharacterized protein	CPE	CARBOXYPEPTIDASE E (PTHR11532:SF68)	metalloprotease(PC00121)	metallocarboxypeptidase activity(GO:0004181);serine-type carboxypeptidase activity(GO:0004185);zinc ion binding(GO:0008270);neurexin family protein binding(GO:0042043);cell adhesion molecule binding(GO:0050839);carboxypeptidase activity(GO:0004180)	cardiac left ventricle morphogenesis(GO:0003214);Wnt signaling pathway(GO:0016055);insulin processing(GO:0030070);protein localization to membrane(GO:0072657);proteolysis(GO:0006508)	extracellular space(GO:0005615);Golgi apparatus(GO:0005794);secretory granule(GO:0030141);neuronal cell body(GO:0043025);extracellular exosome(GO:0070062);synaptic membrane(GO:0097060)
CHICK|Gene=TGFB3|UniProtKB=P16047	Transforming growth factor beta-3	TGFB3	TRANSFORMING GROWTH FACTOR BETA-3 (PTHR11848:SF174)	growth factor(PC00207)	type II transforming growth factor beta receptor binding(GO:0005114);growth factor activity(GO:0008083);type I transforming growth factor beta receptor binding(GO:0034713);type III transforming growth factor beta receptor binding(GO:0034714);identical protein binding(GO:0042802);transforming growth factor beta binding(GO:0050431);cytokine activity(GO:0005125);transforming growth factor beta recep…	response to hypoxia(GO:0001666);transforming growth factor beta receptor signaling pathway(GO:0007179);salivary gland morphogenesis(GO:0007435);negative regulation of DNA replication(GO:0008156);positive regulation of epithelial to mesenchymal transition(GO:0010718);negative regulation of macrophage cytokine production(GO:0010936);cell growth(GO:0016049);positive regulation of bone mineralization…	extracellular space(GO:0005615);extracellular matrix(GO:0031012);extracellular region(GO:0005576)
CHICK|Ensembl=ENSGALG00000018686|UniProtKB=F1NB25	Uncharacterized protein (Fragment)	KLHL5	KELCH-LIKE PROTEIN 5 (PTHR24412:SF366)		ubiquitin-protein transferase activity(GO:0004842)	protein ubiquitination(GO:0016567)	Cul3-RING ubiquitin ligase complex(GO:0031463)
CHICK|Ensembl=ENSGALG00000011659|UniProtKB=F1NT20	Uncharacterized protein	ACAT2	ACETYL-COA ACETYLTRANSFERASE, CYTOSOLIC (PTHR18919:SF115)	acetyltransferase(PC00220)	acetyl-CoA C-acetyltransferase activity(GO:0003985);catalytic activity(GO:0003824);transferase activity, transferring acyl groups other than amino-acyl groups(GO:0016747)	metabolic process(GO:0008152);fatty acid beta-oxidation(GO:0006635)	nucleolus(GO:0005730);cytoplasm(GO:0005737);extracellular exosome(GO:0070062);nucleus(GO:0005634);mitochondrion(GO:0005739)
CHICK|Gene=PDGFRA|UniProtKB=Q9PUF6	Platelet-derived growth factor receptor alpha	PDGFRA	PLATELET-DERIVED GROWTH FACTOR RECEPTOR ALPHA (PTHR24416:SF459)		platelet-derived growth factor alpha-receptor activity(GO:0005018);ATP binding(GO:0005524);protein complex binding(GO:0032403);platelet-derived growth factor binding(GO:0048407);nucleotide binding(GO:0000166);protein kinase activity(GO:0004672);protein tyrosine kinase activity(GO:0004713);transmembrane receptor protein tyrosine kinase activity(GO:0004714);kinase activity(GO:0016301);transferase a…	luteinization(GO:0001553);hematopoietic progenitor cell differentiation(GO:0002244);estrogen metabolic process(GO:0008210);peptidyl-tyrosine phosphorylation(GO:0018108);signal transduction involved in regulation of gene expression(GO:0023019);extracellular matrix organization(GO:0030198);lung development(GO:0030324);adrenal gland development(GO:0030325);male genitalia development(GO:0030539);Leyd…	nucleus(GO:0005634);cytoplasm(GO:0005737);microvillus(GO:0005902);external side of plasma membrane(GO:0009897);integral component of membrane(GO:0016021);plasma membrane(GO:0005886);cell surface(GO:0009986);membrane(GO:0016020)
CHICK|Ensembl=ENSGALG00000009179|UniProtKB=F1NF17	Uncharacterized protein	TNFSF10	TUMOR NECROSIS FACTOR LIGAND SUPERFAMILY MEMBER 10 (PTHR11471:SF38)	tumor necrosis factor family member(PC00207)	cytokine activity(GO:0005125);tumor necrosis factor receptor binding(GO:0005164);tumor necrosis factor receptor superfamily binding(GO:0032813)	immune response(GO:0006955);positive regulation of I-kappaB kinase/NF-kappaB signaling(GO:0043123);positive regulation of cysteine-type endopeptidase activity involved in apoptotic process(GO:0043280);positive regulation of release of cytochrome c from mitochondria(GO:0090200);positive regulation of extrinsic apoptotic signaling pathway(GO:2001238);positive regulation of apoptotic process(GO:0043…	extracellular space(GO:0005615);integral component of membrane(GO:0016021);extracellular exosome(GO:0070062);membrane(GO:0016020)
CHICK|Gene=ODC1|UniProtKB=P27118	Ornithine decarboxylase (Fragment)	ODC1	ORNITHINE DECARBOXYLASE (PTHR11482:SF52)	decarboxylase(PC00144)	ornithine decarboxylase activity(GO:0004586);protein homodimerization activity(GO:0042803);catalytic activity(GO:0003824);lyase activity(GO:0016829);carboxy-lyase activity(GO:0016831)	kidney development(GO:0001822);positive regulation of cell proliferation(GO:0008284);response to virus(GO:0009615);putrescine biosynthetic process from ornithine(GO:0033387);regulation of protein catabolic process(GO:0042176);polyamine biosynthetic process(GO:0006596)	cytosol(GO:0005829);cytoplasm(GO:0005737)
CHICK|Ensembl=ENSGALG00000016020|UniProtKB=F1P2Y2	Chloride intracellular channel protein (Fragment)	CLIC6	CHLORIDE INTRACELLULAR CHANNEL PROTEIN 6 (PTHR11260:SF461)	cytoskeletal protein(PC00085);epimerase/racemase(PC00135);reductase(PC00096);signaling molecule(PC00176);transferase(PC00198);translation elongation factor(PC00207)	voltage-gated ion channel activity(GO:0005244);chloride channel activity(GO:0005254);dopamine receptor binding(GO:0050780);glutathione transferase activity(GO:0004364)	regulation of ion transmembrane transport(GO:0034765);chloride transmembrane transport(GO:1902476);glutathione metabolic process(GO:0006749);transport(GO:0006810);ion transport(GO:0006811);chloride transport(GO:0006821)	cytoplasm(GO:0005737);chloride channel complex(GO:0034707);extracellular exosome(GO:0070062);nucleus(GO:0005634);membrane(GO:0016020)
CHICK|Ensembl=ENSGALG00000015331|UniProtKB=F1NMQ2	Uncharacterized protein	GNE	BIFUNCTIONAL UDP-N-ACETYLGLUCOSAMINE 2-EPIMERASE/N-ACETYLMANNOSAMINE KINASE (PTHR18964:SF152)	carbohydrate kinase(PC00220);epimerase/racemase(PC00137);transcription factor(PC00065)	hydrolase activity, hydrolyzing O-glycosyl compounds(GO:0004553)	UDP-N-acetylglucosamine metabolic process(GO:0006047)
CHICK|Ensembl=ENSGALG00000011099|UniProtKB=F1NDP3	Uncharacterized protein (Fragment)	FAP	PROLYL ENDOPEPTIDASE FAP (PTHR11731:SF165)	enzyme modulator(PC00095);serine protease(PC00121)	protease binding(GO:0002020);serine-type endopeptidase activity(GO:0004252);integrin binding(GO:0005178);dipeptidyl-peptidase activity(GO:0008239);protein homodimerization activity(GO:0042803);endopeptidase activity(GO:0004175);peptidase activity(GO:0008233);serine-type peptidase activity(GO:0008236)	regulation of collagen catabolic process(GO:0010710);negative regulation of extracellular matrix disassembly(GO:0010716);endothelial cell migration(GO:0043542);proteolysis involved in cellular protein catabolic process(GO:0051603);negative regulation of cell proliferation involved in contact inhibition(GO:0060244);positive regulation of cell cycle arrest(GO:0071158);mitotic cell cycle arrest(GO:0…	extracellular space(GO:0005615);focal adhesion(GO:0005925);cell surface(GO:0009986);integral component of membrane(GO:0016021);lamellipodium(GO:0030027);apical part of cell(GO:0045177);basal part of cell(GO:0045178);invadopodium membrane(GO:0071438);plasma membrane(GO:0005886);membrane(GO:0016020)
CHICK|Ensembl=ENSGALG00000010148|UniProtKB=E1C3Z4	Protein-tyrosine-phosphatase	PTPRR	RECEPTOR-TYPE TYROSINE-PROTEIN PHOSPHATASE R (PTHR19134:SF371)	protein phosphatase(PC00121)	protein tyrosine phosphatase activity(GO:0004725);protein kinase binding(GO:0019901);phosphoprotein phosphatase activity(GO:0004721);hydrolase activity(GO:0016787);phosphatase activity(GO:0016791)	negative regulation of epithelial cell migration(GO:0010633);peptidyl-tyrosine dephosphorylation(GO:0035335);ERBB2 signaling pathway(GO:0038128);negative regulation of ERK1 and ERK2 cascade(GO:0070373);protein dephosphorylation(GO:0006470);dephosphorylation(GO:0016311)	extracellular space(GO:0005615);cytoplasm(GO:0005737);plasma membrane(GO:0005886);integral component of membrane(GO:0016021);cell junction(GO:0030054);membrane(GO:0016020)
CHICK|Ensembl=ENSGALG00000016791|UniProtKB=E1BV56	Sodium/hydrogen exchanger	SLC9A2	SODIUM/HYDROGEN EXCHANGER 2 (PTHR10110:SF140)		sodium:proton antiporter activity(GO:0015385);antiporter activity(GO:0015297);solute:proton antiporter activity(GO:0015299);potassium:proton antiporter activity(GO:0015386)	regulation of pH(GO:0006885);protein localization(GO:0008104);sodium ion transmembrane transport(GO:0035725);hydrogen ion transmembrane transport(GO:1902600);transport(GO:0006810);ion transport(GO:0006811);cation transport(GO:0006812);sodium ion transport(GO:0006814);transmembrane transport(GO:0055085);regulation of intracellular pH(GO:0051453);potassium ion transmembrane transport(GO:0071805);so…	integral component of membrane(GO:0016021);membrane(GO:0016020);plasma membrane(GO:0005886)
CHICK|Ensembl=ENSGALG00000022964|UniProtKB=E1C544	Uncharacterized protein	A2M	SUBFAMILY NOT NAMED (PTHR11412:SF117)	complement component(PC00090);cytokine(PC00078);serine protease inhibitor(PC00207)	endopeptidase inhibitor activity(GO:0004866)	negative regulation of endopeptidase activity(GO:0010951)	extracellular space(GO:0005615);extracellular region(GO:0005576)
CHICK|Ensembl=ENSGALG00000006988|UniProtKB=F1NGT4	Uncharacterized protein	RNF213	E3 UBIQUITIN-PROTEIN LIGASE RNF213 (PTHR22605:SF19)		ubiquitin-protein transferase activity(GO:0004842);ATP binding(GO:0005524);zinc ion binding(GO:0008270);ATPase activity(GO:0016887);metal ion binding(GO:0046872)	protein ubiquitination(GO:0016567)
CHICK|Gene=DDOST|UniProtKB=P48440	Dolichyl-diphosphooligosaccharide--protein glycosyltransferase 48 kDa subunit	DDOST	DOLICHYL-DIPHOSPHOOLIGOSACCHARIDE--PROTEIN GLYCOSYLTRANSFERASE 48 KDA SUBUNIT (PTHR10830:SF1)	glycosyltransferase(PC00220)	dolichyl-diphosphooligosaccharide-protein glycotransferase activity(GO:0004579);oligosaccharyl transferase activity(GO:0004576);transferase activity(GO:0016740);transferase activity, transferring glycosyl groups(GO:0016757)	protein N-linked glycosylation via asparagine(GO:0018279);response to cytokine(GO:0034097);T cell activation(GO:0042110);protein glycosylation(GO:0006486);protein N-linked glycosylation(GO:0006487)	endoplasmic reticulum membrane(GO:0005789);integral component of membrane(GO:0016021);protein complex(GO:0043234);oligosaccharyltransferase complex(GO:0008250);endoplasmic reticulum(GO:0005783);membrane(GO:0016020);intracellular membrane-bounded organelle(GO:0043231)
CHICK|Gene=HMGCS1|UniProtKB=P23228	Hydroxymethylglutaryl-CoA synthase, cytoplasmic	HMGCS1	HYDROXYMETHYLGLUTARYL-COA SYNTHASE, CYTOPLASMIC (PTHR43323:SF6)	lyase(PC00144);transferase(PC00220)	hydroxymethylglutaryl-CoA synthase activity(GO:0004421);catalytic activity(GO:0003824);transferase activity(GO:0016740)	isoprenoid biosynthetic process(GO:0008299);cholesterol biosynthetic process(GO:0006695);metabolic process(GO:0008152);lipid metabolic process(GO:0006629);steroid biosynthetic process(GO:0006694);steroid metabolic process(GO:0008202);cholesterol metabolic process(GO:0008203);sterol biosynthetic process(GO:0016126)	nucleoplasm(GO:0005654);cytoplasm(GO:0005737);plasma membrane(GO:0005886);nucleus(GO:0005634)
CHICK|Ensembl=ENSGALG00000011689|UniProtKB=E1BUP6	Uncharacterized protein (Fragment)	PDIA5	PROTEIN DISULFIDE-ISOMERASE A5 (PTHR18929:SF153)		protein disulfide isomerase activity(GO:0003756)	protein folding(GO:0006457);response to endoplasmic reticulum stress(GO:0034976);cell redox homeostasis(GO:0045454)	endoplasmic reticulum(GO:0005783)
CHICK|Ensembl=ENSGALG00000010921|UniProtKB=F1NDJ6	Uncharacterized protein	PKD2	POLYCYSTIN-2 (PTHR10877:SF165)	G-protein modulator(PC00095);ion channel(PC00022);membrane-bound signaling molecule(PC00227)	receptor binding(GO:0005102);voltage-gated calcium channel activity(GO:0005245);voltage-gated sodium channel activity(GO:0005248);calcium channel activity(GO:0005262);potassium channel activity(GO:0005267);calcium ion binding(GO:0005509);protein homodimerization activity(GO:0042803);actinin binding(GO:0042805);HLH domain binding(GO:0043398);ion channel binding(GO:0044325);calcium-induced calcium …	branching involved in ureteric bud morphogenesis(GO:0001658);heart looping(GO:0001947);detection of nodal flow(GO:0003127);cell cycle arrest(GO:0007050);JAK-STAT cascade(GO:0007259);spinal cord development(GO:0021510);neural tube development(GO:0021915);regulation of cAMP metabolic process(GO:0030814);positive regulation of inositol 1,4,5-trisphosphate-sensitive calcium-release channel activity(G…	polycystin complex(GO:0002133);integral component of plasma membrane(GO:0005887);cell-cell junction(GO:0005911);basal plasma membrane(GO:0009925);membrane(GO:0016020);lamellipodium(GO:0030027);motile cilium(GO:0031512);non-motile cilium(GO:0031513);filamentous actin(GO:0031941);ciliary basal body(GO:0036064);basal cortex(GO:0045180);extracellular exosome(GO:0070062);integral component of cytoplas…
CHICK|Ensembl=ENSGALG00000015895|UniProtKB=D3Y1H8	5-hydroxytryptamine receptor 1B	HTR1B	5-HYDROXYTRYPTAMINE RECEPTOR 1B (PTHR24247:SF142)	G-protein coupled receptor(PC00197)	G-protein coupled serotonin receptor activity(GO:0004993);drug binding(GO:0008144);serotonin binding(GO:0051378);signal transducer activity(GO:0004871);G-protein coupled receptor activity(GO:0004930);neurotransmitter receptor activity(GO:0030594)	G-protein coupled receptor internalization(GO:0002031);adenylate cyclase-inhibiting serotonin receptor signaling pathway(GO:0007198);protein kinase C-activating G-protein coupled receptor signaling pathway(GO:0007205);chemical synaptic transmission(GO:0007268);feeding behavior(GO:0007631);negative regulation of serotonin secretion(GO:0014063);negative regulation of cAMP biosynthetic process(GO:00…	cytoplasm(GO:0005737);integral component of plasma membrane(GO:0005887);plasma membrane(GO:0005886);membrane(GO:0016020);integral component of membrane(GO:0016021);dendrite(GO:0030425)
CHICK|Ensembl=ENSGALG00000011738|UniProtKB=F1NLT8	Uncharacterized protein (Fragment)	ARHGDIB	RHO GDP-DISSOCIATION INHIBITOR 2 (PTHR10980:SF21)	G-protein modulator(PC00095);signaling molecule(PC00022)	GTPase activity(GO:0003924);Rho GDP-dissociation inhibitor activity(GO:0005094)	regulation of catalytic activity(GO:0050790)	cytoplasm(GO:0005737);extracellular exosome(GO:0070062)
CHICK|Ensembl=ENSGALG00000011796|UniProtKB=E1BQL3	Uncharacterized protein	GPRC5A	RETINOIC ACID-INDUCED PROTEIN 3 (PTHR14511:SF21)	G-protein coupled receptor(PC00197)	G-protein coupled receptor activity(GO:0004930)	G-protein coupled receptor signaling pathway(GO:0007186)	integral component of membrane(GO:0016021);membrane(GO:0016020)
CHICK|Ensembl=ENSGALG00000016302|UniProtKB=E1BTH6	Uncharacterized protein	ASAP1	ARF-GAP WITH SH3 DOMAIN, ANK REPEAT AND PH DOMAIN-CONTAINING PROTEIN 1 (PTHR23180:SF339)	G-protein modulator(PC00095);nucleic acid binding(PC00022)	GTPase activator activity(GO:0005096);phosphatidylinositol-4,5-bisphosphate binding(GO:0005546);phosphatidylinositol-3,4,5-trisphosphate binding(GO:0005547);cadherin binding involved in cell-cell adhesion(GO:0098641)	positive regulation of GTPase activity(GO:0043547);cilium assembly(GO:0060271);negative regulation of dendritic spine development(GO:0061000);cell-cell adhesion(GO:0098609)	dendritic spine(GO:0043197);cell-cell adherens junction(GO:0005913)
CHICK|Ensembl=ENSGALG00000011400|UniProtKB=F1P4C5	Ubiquitin carboxyl-terminal hydrolase	USP44	UBIQUITIN CARBOXYL-TERMINAL HYDROLASE 44 (PTHR24006:SF553)		thiol-dependent ubiquitin-specific protease activity(GO:0004843);zinc ion binding(GO:0008270);peptidase activity(GO:0008233);cysteine-type peptidase activity(GO:0008234);hydrolase activity(GO:0016787);thiol-dependent ubiquitinyl hydrolase activity(GO:0036459);metal ion binding(GO:0046872)	ubiquitin-dependent protein catabolic process(GO:0006511);protein deubiquitination(GO:0016579);regulation of spindle checkpoint(GO:0090231);proteolysis(GO:0006508);negative regulation of ubiquitin protein ligase activity(GO:1904667)	nucleolus(GO:0005730);microtubule cytoskeleton(GO:0015630);nucleus(GO:0005634)
CHICK|Ensembl=ENSGALG00000003039|UniProtKB=F1NAH1	Uncharacterized protein (Fragment)	SRM	SPERMIDINE SYNTHASE (PTHR11558:SF39)	transferase(PC00220)	spermidine synthase activity(GO:0004766);protein homodimerization activity(GO:0042803);catalytic activity(GO:0003824);transferase activity(GO:0016740)	spermidine biosynthetic process(GO:0008295)
CHICK|Ensembl=ENSGALG00000010744|UniProtKB=F1NPU9	Polypeptide N-acetylgalactosaminyltransferase	GALNT7	N-ACETYLGALACTOSAMINYLTRANSFERASE 7 (PTHR11675:SF85)	glycosyltransferase(PC00220)	polypeptide N-acetylgalactosaminyltransferase activity(GO:0004653);carbohydrate binding(GO:0030246);transferase activity(GO:0016740);transferase activity, transferring glycosyl groups(GO:0016757)	protein O-linked glycosylation(GO:0006493);protein glycosylation(GO:0006486)	Golgi membrane(GO:0000139);integral component of membrane(GO:0016021);extracellular exosome(GO:0070062);Golgi apparatus(GO:0005794);membrane(GO:0016020)
CHICK|Ensembl=ENSGALG00000020956|UniProtKB=F1NQD4	Uncharacterized protein	SCARF2	SCAVENGER RECEPTOR CLASS F MEMBER 2 (PTHR24043:SF15)	cell adhesion molecule(PC00069);receptor(PC00197)	scavenger receptor activity(GO:0005044)	receptor-mediated endocytosis(GO:0006898);heterophilic cell-cell adhesion via plasma membrane cell adhesion molecules(GO:0007157)
CHICK|Ensembl=ENSGALG00000010794|UniProtKB=F1NM26	Uncharacterized protein	MEOX2	HOMEOBOX PROTEIN MOX-2 (PTHR24328:SF10)	DNA binding protein(PC00171);homeobox transcription factor(PC00009)	RNA polymerase II core promoter proximal region sequence-specific DNA binding(GO:0000978);RNA polymerase II distal enhancer sequence-specific DNA binding(GO:0000980);transcriptional activator activity, RNA polymerase II core promoter proximal region sequence-specific binding(GO:0001077);transcriptional activator activity, RNA polymerase II distal enhancer sequence-specific binding(GO:0001205);DNA…	angiogenesis(GO:0001525);somite specification(GO:0001757);transcription from RNA polymerase II promoter(GO:0006366);skeletal muscle tissue development(GO:0007519);positive regulation of transcription from RNA polymerase II promoter(GO:0045944);palate development(GO:0060021);limb development(GO:0060173);neuron death(GO:0070997);regulation of transcription, DNA-templated(GO:0006355);negative regula…	nucleus(GO:0005634);cytoplasm(GO:0005737)
CHICK|Ensembl=ENSGALG00000011005|UniProtKB=F1NP03	Uncharacterized protein	KCNK1	POTASSIUM CHANNEL SUBFAMILY K MEMBER 1 (PTHR11003:SF223)		inward rectifier potassium channel activity(GO:0005242);sodium channel activity(GO:0005272);potassium ion leak channel activity(GO:0022841);potassium channel activity(GO:0005267)	stabilization of membrane potential(GO:0030322);sodium ion transmembrane transport(GO:0035725);regulation of resting membrane potential(GO:0060075);potassium ion transmembrane transport(GO:0071805);transport(GO:0006810);ion transport(GO:0006811)	endosome(GO:0005768);integral component of plasma membrane(GO:0005887);inward rectifier potassium channel complex(GO:1902937);membrane(GO:0016020);integral component of membrane(GO:0016021);potassium channel complex(GO:0034705)
CHICK|Ensembl=ENSGALG00000009129|UniProtKB=P50577	Homeobox protein DLX-5	DLX5	HOMEOBOX PROTEIN DLX-5 (PTHR24327:SF43)	DNA binding protein(PC00171);homeobox transcription factor(PC00009)	RNA polymerase II core promoter proximal region sequence-specific DNA binding(GO:0000978);transcriptional activator activity, RNA polymerase II core promoter proximal region sequence-specific binding(GO:0001077);HMG box domain binding(GO:0071837);DNA binding(GO:0003677);sequence-specific DNA binding(GO:0043565);transcription regulatory region DNA binding(GO:0044212)	osteoblast differentiation(GO:0001649);endochondral ossification(GO:0001958);transcription from RNA polymerase II promoter(GO:0006366);axon guidance(GO:0007411);cell proliferation(GO:0008283);embryonic limb morphogenesis(GO:0030326);BMP signaling pathway(GO:0030509);epithelial cell differentiation(GO:0030855);inner ear morphogenesis(GO:0042472);anatomical structure formation involved in morphogen…	nuclear chromatin(GO:0000790);cytoplasm(GO:0005737);nucleus(GO:0005634)
CHICK|Ensembl=ENSGALG00000015751|UniProtKB=E1C4V1	ATP synthase-coupling factor 6, mitochondrial	ATP5J	ATP SYNTHASE-COUPLING FACTOR 6, MITOCHONDRIAL (PTHR12441:SF12)		hydrogen ion transmembrane transporter activity(GO:0015078);ATPase activity(GO:0016887)	ATP synthesis coupled proton transport(GO:0015986);substantia nigra development(GO:0021762);transport(GO:0006810);ion transport(GO:0006811);proton transport(GO:0015992)	mitochondrial proton-transporting ATP synthase complex, coupling factor F(o)(GO:0000276);mitochondrion(GO:0005739);mitochondrial inner membrane(GO:0005743);mitochondrial proton-transporting ATP synthase complex(GO:0005753);membrane(GO:0016020)
CHICK|Ensembl=ENSGALG00000012256|UniProtKB=F1NI75	Uncharacterized protein	UTRN	UTROPHIN (PTHR11915:SF398)	non-motor actin binding protein(PC00085)	actin binding(GO:0003779);integrin binding(GO:0005178);zinc ion binding(GO:0008270);vinculin binding(GO:0017166);protein kinase binding(GO:0019901);metal ion binding(GO:0046872)	positive regulation of cell-matrix adhesion(GO:0001954)	nucleoplasm(GO:0005654);cytoplasm(GO:0005737);dystrophin-associated glycoprotein complex(GO:0016010);filopodium membrane(GO:0031527);neuromuscular junction(GO:0031594);sarcolemma(GO:0042383);extracellular exosome(GO:0070062);contractile ring(GO:0070938);plasma membrane(GO:0005886);filopodium(GO:0030175);protein complex(GO:0043234);synapse(GO:0045202)
CHICK|Ensembl=ENSGALG00000011484|UniProtKB=F1P0W6	Uncharacterized protein	CMTM8	CKLF-LIKE MARVEL TRANSMEMBRANE DOMAIN-CONTAINING PROTEIN 8 (PTHR22776:SF74)	membrane traffic protein(PC00150)	structural constituent of myelin sheath(GO:0019911)	membrane raft polarization(GO:0001766);protein localization(GO:0008104);myelination(GO:0042552)	nucleoplasm(GO:0005654);integral component of membrane(GO:0016021);membrane(GO:0016020);membrane raft(GO:0045121)
CHICK|Ensembl=ENSGALG00000011126|UniProtKB=E1C6N7	Uncharacterized protein	JAZF1	JUXTAPOSED WITH ANOTHER ZINC FINGER PROTEIN 1 (PTHR23057:SF1)		nucleic acid binding(GO:0003676);metal ion binding(GO:0046872);transcription corepressor activity(GO:0003714);RNA polymerase II transcription factor activity, sequence-specific DNA binding(GO:0000981)	negative regulation of transcription from RNA polymerase II promoter(GO:0000122)	nucleolus(GO:0005730);cytoplasm(GO:0005737);transcriptional repressor complex(GO:0017053);nucleus(GO:0005634)
CHICK|Ensembl=ENSGALG00000010934|UniProtKB=E1C4T3	Uncharacterized protein	INADL	INAD-LIKE PROTEIN (PTHR19964:SF64)				bicellular tight junction(GO:0005923);apical part of cell(GO:0045177);perinuclear region of cytoplasm(GO:0048471);extracellular exosome(GO:0070062)
CHICK|Ensembl=ENSGALG00000008380|UniProtKB=F1NX14	Diacylglycerol kinase	DGKZ	DIACYLGLYCEROL KINASE ZETA (PTHR11255:SF66)	kinase(PC00220)	lipid kinase activity(GO:0001727);diacylglycerol kinase activity(GO:0004143);ATP binding(GO:0005524);protein C-terminus binding(GO:0008022);nucleotide binding(GO:0000166);kinase activity(GO:0016301);transferase activity(GO:0016740)	protein kinase C-activating G-protein coupled receptor signaling pathway(GO:0007205);mitotic G1 DNA damage checkpoint(GO:0031571);intracellular signal transduction(GO:0035556);lipid phosphorylation(GO:0046834);phosphorylation(GO:0016310);negative regulation of mitotic cell cycle(GO:0045930)	nucleoplasm(GO:0005654);lamellipodium(GO:0030027);nucleus(GO:0005634)
CHICK|Ensembl=ENSGALG00000028536|UniProtKB=R4GL52	Uncharacterized protein	MPEG1	MACROPHAGE-EXPRESSED GENE 1 PROTEIN (PTHR31463:SF7)				integral component of membrane(GO:0016021);membrane(GO:0016020)
CHICK|Ensembl=ENSGALG00000013311|UniProtKB=R4GGS5	Anoctamin	ANO3	ANOCTAMIN-3 (PTHR12308:SF63)		protein dimerization activity(GO:0046983);phospholipid scramblase activity(GO:0017128)	calcium activated phospholipid scrambling(GO:0061588);calcium activated phosphatidylcholine scrambling(GO:0061590);calcium activated galactosylceramide scrambling(GO:0061591)	integral component of membrane(GO:0016021);membrane(GO:0016020)
CHICK|Ensembl=ENSGALG00000000558|UniProtKB=E1C8G2	Amino acid transporter	SLC1A6	EXCITATORY AMINO ACID TRANSPORTER 4 (PTHR11958:SF75)	cation transporter(PC00227)	L-glutamate transmembrane transporter activity(GO:0005313);sodium:dicarboxylate symporter activity(GO:0017153);symporter activity(GO:0015293)	regulation of membrane potential(GO:0042391);L-glutamate transmembrane transport(GO:0089711);transport(GO:0006810);L-glutamate transport(GO:0015813)	Golgi apparatus(GO:0005794);integral component of membrane(GO:0016021);membrane(GO:0016020)
CHICK|Ensembl=ENSGALG00000014948|UniProtKB=E1C420	3-hydroxy-3-methylglutaryl coenzyme A reductase	HMGCR	3-HYDROXY-3-METHYLGLUTARYL-COENZYME A REDUCTASE (PTHR10572:SF16)		hydroxymethylglutaryl-CoA reductase (NADPH) activity(GO:0004420);hydroxymethylglutaryl-CoA reductase activity(GO:0042282);NADPH binding(GO:0070402);oxidoreductase activity(GO:0016491);oxidoreductase activity, acting on the CH-OH group of donors, NAD or NADP as acceptor(GO:0016616);NADP binding(GO:0050661);coenzyme binding(GO:0050662)	cholesterol biosynthetic process(GO:0006695);isoprenoid biosynthetic process(GO:0008299);visual learning(GO:0008542);coenzyme A metabolic process(GO:0015936);sterol biosynthetic process(GO:0016126);negative regulation of MAP kinase activity(GO:0043407);protein tetramerization(GO:0051262);oxidation-reduction process(GO:0055114)	peroxisomal membrane(GO:0005778);endoplasmic reticulum membrane(GO:0005789);integral component of membrane(GO:0016021);endoplasmic reticulum(GO:0005783);membrane(GO:0016020)
CHICK|Ensembl=ENSGALG00000021688|UniProtKB=F1NVW8	Uncharacterized protein	CD320			NADH dehydrogenase (ubiquinone) activity(GO:0008137)	mitochondrial electron transport, NADH to ubiquinone(GO:0006120)	integral component of membrane(GO:0016021);membrane(GO:0016020);mitochondrial respiratory chain complex I(GO:0005747)
CHICK|Ensembl=ENSGALG00000003640|UniProtKB=E1C4X0	Uncharacterized protein	FAM20C	EXTRACELLULAR SERINE/THREONINE PROTEIN KINASE FAM20C (PTHR12450:SF20)		protein serine/threonine kinase activity(GO:0004674);calcium ion binding(GO:0005509);manganese ion binding(GO:0030145)	protein phosphorylation(GO:0006468);positive regulation of bone mineralization(GO:0030501);biomineral tissue development(GO:0031214);osteoclast maturation(GO:0036179);regulation of fibroblast growth factor receptor signaling pathway(GO:0040036);positive regulation of osteoblast differentiation(GO:0045669);regulation of phosphorus metabolic process(GO:0051174);odontoblast differentiation(GO:007189…	extracellular space(GO:0005615);Golgi apparatus(GO:0005794);extracellular exosome(GO:0070062)
CHICK|Ensembl=ENSGALG00000001741|UniProtKB=F1NI46	Uncharacterized protein (Fragment)	NPTN	NEUROPLASTIN (PTHR10075:SF20)	transmembrane receptor regulatory/adaptor protein(PC00226)	transmembrane receptor protein tyrosine kinase activity(GO:0004714)	transmembrane receptor protein tyrosine kinase signaling pathway(GO:0007169);peptidyl-tyrosine phosphorylation(GO:0018108);modulation of synaptic transmission(GO:0050804);regulation of receptor localization to synapse(GO:1902683);excitatory synapse assembly(GO:1904861)	cell surface(GO:0009986);integral component of membrane(GO:0016021);membrane(GO:0016020)
CHICK|Ensembl=ENSGALG00000011256|UniProtKB=E1BRH3	Uncharacterized protein	WDFY3	WD REPEAT AND FYVE DOMAIN-CONTAINING PROTEIN 3 (PTHR13743:SF98)		beta-N-acetylglucosaminylglycopeptide beta-1,4-galactosyltransferase activity(GO:0003831);phospholipid binding(GO:0005543);1-phosphatidylinositol binding(GO:0005545);metal ion binding(GO:0046872)	positive regulation of macroautophagy(GO:0016239);aggrephagy(GO:0035973)	nuclear envelope(GO:0005635);endomembrane system(GO:0012505);inclusion body(GO:0016234);PML body(GO:0016605);extrinsic component of membrane(GO:0019898);Atg12-Atg5-Atg16 complex(GO:0034274);extrinsic component of autophagosome membrane(GO:0097635);cytoplasm(GO:0005737);autophagosome(GO:0005776)
CHICK|Ensembl=ENSGALG00000004728|UniProtKB=E1BT90	Uncharacterized protein	RGL1	RAL GUANINE NUCLEOTIDE DISSOCIATION STIMULATOR-LIKE 1 (PTHR23113:SF258)	guanyl-nucleotide exchange factor(PC00095)	Ral guanyl-nucleotide exchange factor activity(GO:0008321);guanyl-nucleotide exchange factor activity(GO:0005085)	small GTPase mediated signal transduction(GO:0007264);positive regulation of GTPase activity(GO:0043547);signal transduction(GO:0007165)	intracellular(GO:0005622)
CHICK|Ensembl=ENSGALG00000016464|UniProtKB=P62764	Visinin-like protein 1	VSNL1	VISININ-LIKE PROTEIN 1 (PTHR23055:SF115)		calcium ion binding(GO:0005509);metal ion binding(GO:0046872)	positive regulation of insulin secretion involved in cellular response to glucose stimulus(GO:0035774);positive regulation of exocytosis(GO:0045921);negative regulation of insulin secretion(GO:0046676)	cytosol(GO:0005829);membrane(GO:0016020)
CHICK|Gene=FDX1|UniProtKB=P13216	Adrenodoxin, mitochondrial (Fragment)	FDX1	ADRENODOXIN, MITOCHONDRIAL (PTHR23426:SF36)		electron carrier activity(GO:0009055);metal ion binding(GO:0046872);2 iron, 2 sulfur cluster binding(GO:0051537);iron-sulfur cluster binding(GO:0051536)	steroid biosynthetic process(GO:0006694);cholesterol metabolic process(GO:0008203);hormone biosynthetic process(GO:0042446);oxidation-reduction process(GO:0055114);lipid metabolic process(GO:0006629);steroid metabolic process(GO:0008202)	mitochondrial matrix(GO:0005759);mitochondrion(GO:0005739)
CHICK|Ensembl=ENSGALG00000007956|UniProtKB=E1C486	Uncharacterized protein	PLXDC2	PLEXIN DOMAIN-CONTAINING PROTEIN 2 (PTHR13055:SF15)				integral component of membrane(GO:0016021);extracellular exosome(GO:0070062);membrane(GO:0016020)
CHICK|Ensembl=ENSGALG00000021345|UniProtKB=F1NIE6	Uncharacterized protein	B3GNT9	UDP-GLCNAC:BETAGAL BETA-1,3-N-ACETYLGLUCOSAMINYLTRANSFERASE 9 (PTHR11214:SF182)	glycosyltransferase(PC00220)	galactosyltransferase activity(GO:0008378);transferase activity(GO:0016740);transferase activity, transferring glycosyl groups(GO:0016757)	protein glycosylation(GO:0006486)	Golgi membrane(GO:0000139);integral component of membrane(GO:0016021);Golgi apparatus(GO:0005794);membrane(GO:0016020)
CHICK|Ensembl=ENSGALG00000010331|UniProtKB=Q67BJ2	Neprilysin	MME	NEPRILYSIN (PTHR11733:SF163)	metalloprotease(PC00121)	metalloendopeptidase activity(GO:0004222);exopeptidase activity(GO:0008238);zinc ion binding(GO:0008270);endopeptidase activity(GO:0004175);peptidase activity(GO:0008233);metallopeptidase activity(GO:0008237)	kidney development(GO:0001822);proteolysis(GO:0006508);sensory perception of pain(GO:0019233);creatinine metabolic process(GO:0046449);beta-amyloid metabolic process(GO:0050435);cellular response to cytokine stimulus(GO:0071345);cellular response to UV-A(GO:0071492);cellular response to UV-B(GO:0071493);replicative senescence(GO:0090399)	plasma membrane(GO:0005886);brush border(GO:0005903);focal adhesion(GO:0005925);synaptic vesicle(GO:0008021);integral component of membrane(GO:0016021);axon(GO:0030424);dendrite(GO:0030425);neuron projection terminus(GO:0044306);extracellular exosome(GO:0070062);cytoplasm(GO:0005737);membrane(GO:0016020);synapse(GO:0045202)
CHICK|Ensembl=ENSGALG00000002549|UniProtKB=E1BU64	Uncharacterized protein	RGS1	REGULATOR OF G-PROTEIN SIGNALING 1 (PTHR10845:SF207)	G-protein modulator(PC00095)	GTPase activator activity(GO:0005096)	regulation of G-protein coupled receptor protein signaling pathway(GO:0008277);positive regulation of GTPase activity(GO:0043547);biological_process(GO:0008150)	cytoplasm(GO:0005737);plasma membrane(GO:0005886)
CHICK|Ensembl=ENSGALG00000002263|UniProtKB=F1P3D7	Uncharacterized protein	KLHL6	KELCH-LIKE PROTEIN 6 (PTHR24411:SF40)	non-motor actin binding protein(PC00085);nucleic acid binding(PC00041);serine protease(PC00165);transcription factor(PC00171)		germinal center formation(GO:0002467);B cell receptor signaling pathway(GO:0050853)
CHICK|Ensembl=ENSGALG00000025738|UniProtKB=R4GJL7	Uncharacterized protein	RHOU	RHO-RELATED GTP-BINDING PROTEIN RHOU (PTHR24072:SF236)	small GTPase(PC00095)	GTPase activity(GO:0003924);GTP binding(GO:0005525)	G1/S transition of mitotic cell cycle(GO:0000082);regulation of cell shape(GO:0008360);Rac protein signal transduction(GO:0016601);actin cytoskeleton organization(GO:0030036);positive regulation of protein targeting to mitochondrion(GO:1903955);cytoskeleton organization(GO:0007010);small GTPase mediated signal transduction(GO:0007264)	intracellular(GO:0005622)
CHICK|Ensembl=ENSGALG00000010806|UniProtKB=F1NUN3	Uncharacterized protein	RIN3	RAS AND RAB INTERACTOR 3 (PTHR23101:SF90)	guanyl-nucleotide exchange factor(PC00095);membrane trafficking regulatory protein(PC00022)	Rab guanyl-nucleotide exchange factor activity(GO:0017112);Rab GTPase binding(GO:0017137)	signal transduction(GO:0007165);positive regulation of GTPase activity(GO:0043547)	early endosome(GO:0005769);cytoplasmic vesicle(GO:0031410)
CHICK|Ensembl=ENSGALG00000016185|UniProtKB=E1BZ06	Uncharacterized protein	SLC37A1	GLYCEROL-3-PHOSPHATE TRANSPORTER (PTHR43184:SF11)	cation transporter(PC00227)	transmembrane transporter activity(GO:0022857);transporter activity(GO:0005215);glucose 6-phosphate:inorganic phosphate antiporter activity(GO:0061513)	anion transport(GO:0006820);transmembrane transport(GO:0055085);transport(GO:0006810);glucose-6-phosphate transport(GO:0015760);phosphate ion transmembrane transport(GO:0035435)	integral component of membrane(GO:0016021);membrane(GO:0016020);integral component of endoplasmic reticulum membrane(GO:0030176)
CHICK|Ensembl=ENSGALG00000004276|UniProtKB=E1BR90	Uncharacterized protein	CHST12	CARBOHYDRATE SULFOTRANSFERASE 12 (PTHR12137:SF50)	transferase(PC00220)	chondroitin 4-sulfotransferase activity(GO:0047756);sulfotransferase activity(GO:0008146)	carbohydrate biosynthetic process(GO:0016051);chondroitin sulfate biosynthetic process(GO:0030206);dermatan sulfate biosynthetic process(GO:0030208)	integral component of membrane(GO:0016021);membrane(GO:0016020)
CHICK|Ensembl=ENSGALG00000005251|UniProtKB=F1P203	Uncharacterized protein	CMTM4	CKLF-LIKE MARVEL TRANSMEMBRANE DOMAIN-CONTAINING PROTEIN 4 (PTHR22776:SF65)				integral component of membrane(GO:0016021);membrane(GO:0016020)
CHICK|Gene=MAFB|UniProtKB=Q90888	Transcription factor MafB	MAFB	TRANSCRIPTION FACTOR MAFB (PTHR10129:SF43)	nucleic acid binding(PC00171);transcription factor(PC00218)	transcriptional activator activity, RNA polymerase II transcription regulatory region sequence-specific binding(GO:0001228);sequence-specific DNA binding(GO:0043565);DNA binding(GO:0003677);transcription factor activity, sequence-specific DNA binding(GO:0003700)	regulation of transcription from RNA polymerase II promoter(GO:0006357);transcription from RNA polymerase II promoter(GO:0006366);nervous system development(GO:0007399);positive regulation of transcription from RNA polymerase II promoter(GO:0045944);transcription, DNA-templated(GO:0006351);regulation of transcription, DNA-templated(GO:0006355)	nucleus(GO:0005634)
CHICK|Ensembl=ENSGALG00000015433|UniProtKB=E1C619	Uncharacterized protein	ABCA1	ATP-BINDING CASSETTE SUB-FAMILY A MEMBER 1 (PTHR19229:SF161)	ATP-binding cassette (ABC) transporter(PC00227)	receptor binding(GO:0005102);ATP binding(GO:0005524);phospholipid transporter activity(GO:0005548);anion transmembrane transporter activity(GO:0008509);ATPase activity(GO:0016887);cholesterol transporter activity(GO:0017127);syntaxin binding(GO:0019905);small GTPase binding(GO:0031267);apolipoprotein A-I binding(GO:0034186);apolipoprotein A-I receptor activity(GO:0034188);ATPase binding(GO:005111…	peptide secretion(GO:0002790);protein lipidation(GO:0006497);phagocytosis, engulfment(GO:0006911);lysosome organization(GO:0007040);G-protein coupled receptor signaling pathway(GO:0007186);cholesterol metabolic process(GO:0008203);positive regulation of cholesterol efflux(GO:0010875);endosomal transport(GO:0016197);positive regulation of cAMP biosynthetic process(GO:0030819);intracellular cholest…	Golgi apparatus(GO:0005794);integral component of plasma membrane(GO:0005887);external side of plasma membrane(GO:0009897);membrane raft(GO:0045121);phagocytic vesicle(GO:0045335);perinuclear region of cytoplasm(GO:0048471);intracellular membrane-bounded organelle(GO:0043231);plasma membrane(GO:0005886);membrane(GO:0016020);integral component of membrane(GO:0016021);endocytic vesicle(GO:0030139)
CHICK|Ensembl=ENSGALG00000013177|UniProtKB=E1BSF5	Branched-chain-amino-acid aminotransferase	BCAT1	BRANCHED-CHAIN-AMINO-ACID AMINOTRANSFERASE, CYTOSOLIC (PTHR11825:SF63)	transaminase(PC00220)	L-leucine transaminase activity(GO:0052654);L-valine transaminase activity(GO:0052655);L-isoleucine transaminase activity(GO:0052656);catalytic activity(GO:0003824);branched-chain-amino-acid transaminase activity(GO:0004084);transaminase activity(GO:0008483);transferase activity(GO:0016740);pyridoxal phosphate binding(GO:0030170)	branched-chain amino acid biosynthetic process(GO:0009082);metabolic process(GO:0008152);cellular amino acid biosynthetic process(GO:0008652);branched-chain amino acid metabolic process(GO:0009081);aspartate biosynthetic process(GO:0006532);leucine biosynthetic process(GO:0009098);valine biosynthetic process(GO:0009099)	mitochondrion(GO:0005739)
CHICK|Gene=EXFABP|UniProtKB=P21760	Extracellular fatty acid-binding protein	EXFABP	LIPOCALIN-15 (PTHR11430:SF104)	isomerase(PC00135);transfer/carrier protein(PC00219)	fatty acid transporter activity(GO:0015245);arachidonic acid binding(GO:0050544);oleic acid binding(GO:0070538);linoleic acid binding(GO:0070539);stearic acid binding(GO:0070540);transporter activity(GO:0005215);small molecule binding(GO:0036094);fatty acid binding(GO:0005504)	acute-phase response(GO:0006953);inflammatory response(GO:0006954);heart development(GO:0007507);positive regulation of cell proliferation(GO:0008284);response to toxic substance(GO:0009636);embryo development ending in birth or egg hatching(GO:0009792);positive regulation of myotube differentiation(GO:0010831);fatty acid transport(GO:0015908);positive regulation of chondrocyte differentiation(GO…	extracellular space(GO:0005615);cell(GO:0005623);extracellular region(GO:0005576)
CHICK|Gene=ANXA5|UniProtKB=P17153	Annexin A5	ANXA5	ANNEXIN A5 (PTHR10502:SF140)		calcium ion binding(GO:0005509);calcium-dependent phospholipid binding(GO:0005544);calcium channel activity(GO:0005262);protein binding(GO:0005515)	positive regulation of defense response to virus by host(GO:0002230);response to organic substance(GO:0010033);negative regulation of coagulation(GO:0050819);mitophagy in response to mitochondrial depolarization(GO:0098779);xenophagy(GO:0098792);calcium ion homeostasis(GO:0055074);calcium ion transmembrane transport(GO:0070588)	intracellular(GO:0005622);focal adhesion(GO:0005925);external side of plasma membrane(GO:0009897);extracellular exosome(GO:0070062);endothelial microparticle(GO:0072563);vesicle(GO:0031982);calcium channel complex(GO:0034704);membrane(GO:0016020)
CHICK|Ensembl=ENSGALG00000016322|UniProtKB=F1NQS2	Glutathione S-transferase	LOC396380	GLUTATHIONE S-TRANSFERASE A4 (PTHR11571:SF198)		glutathione transferase activity(GO:0004364)	metabolic process(GO:0008152)
CHICK|Ensembl=ENSGALG00000005637|UniProtKB=F1NGJ3	Uncharacterized protein	GBF1	GOLGI-SPECIFIC BREFELDIN A-RESISTANCE GUANINE NUCLEOTIDE EXCHANGE FACTOR 1 (PTHR10663:SF284)	guanyl-nucleotide exchange factor(PC00095)	ARF guanyl-nucleotide exchange factor activity(GO:0005086);phosphatidylinositol-3,4,5-trisphosphate binding(GO:0005547);phosphatidylinositol-3,5-bisphosphate binding(GO:0080025)	cell activation involved in immune response(GO:0002263);retrograde vesicle-mediated transport, Golgi to ER(GO:0006890);Golgi to endosome transport(GO:0006895);regulation of mitotic cell cycle(GO:0007346);vesicle-mediated transport(GO:0016192);neutrophil chemotaxis(GO:0030593);regulation of ARF protein signal transduction(GO:0032012);protein localization to Golgi apparatus(GO:0034067);retrograde t…	Golgi membrane(GO:0000139);endoplasmic reticulum-Golgi intermediate compartment(GO:0005793);cis-Golgi network(GO:0005801);trans-Golgi network(GO:0005802);cytosol(GO:0005829);integral component of membrane(GO:0016021);cell leading edge(GO:0031252);Golgi apparatus(GO:0005794);membrane(GO:0016020)
CHICK|Ensembl=ENSGALG00000014464|UniProtKB=F1NLY0	Uncharacterized protein (Fragment)	MTR	METHIONINE SYNTHASE (PTHR21091:SF149)	decarboxylase(PC00144);methyltransferase(PC00089);reductase(PC00220)	zinc ion binding(GO:0008270);methionine synthase activity(GO:0008705);S-adenosylmethionine-homocysteine S-methyltransferase activity(GO:0008898);cobalamin binding(GO:0031419);metal ion binding(GO:0046872);oxytocin receptor activity(GO:0004990)	methionine biosynthetic process(GO:0009086);cobalamin metabolic process(GO:0009235);methylation(GO:0032259);pteridine-containing compound metabolic process(GO:0042558);cellular metabolic process(GO:0044237);G-protein coupled receptor signaling pathway(GO:0007186);positive regulation of blood pressure(GO:0045777)	cytosol(GO:0005829);intracellular(GO:0005622);cytoplasm(GO:0005737);integral component of membrane(GO:0016021)
CHICK|Gene=GLI3|UniProtKB=Q9IA31	Transcriptional activator GLI3 (Fragment)	GLI3	TRANSCRIPTIONAL ACTIVATOR GLI3 (PTHR19818:SF110)		RNA polymerase II core promoter proximal region sequence-specific DNA binding(GO:0000978);chromatin binding(GO:0003682);transcription factor activity, sequence-specific DNA binding(GO:0003700);beta-catenin binding(GO:0008013);histone acetyltransferase binding(GO:0035035);histone deacetylase binding(GO:0042826);metal ion binding(GO:0046872);DNA binding(GO:0003677);nucleic acid binding(GO:0003676);…	negative regulation of transcription from RNA polymerase II promoter(GO:0000122);metanephros development(GO:0001656);branching involved in ureteric bud morphogenesis(GO:0001658);positive regulation of neuroblast proliferation(GO:0002052);axon guidance(GO:0007411);hindgut morphogenesis(GO:0007442);heart development(GO:0007507);negative regulation of cell proliferation(GO:0008285);anterior/posterio…	cytosol(GO:0005829);axoneme(GO:0005930);mediator complex(GO:0016592);nuclear speck(GO:0016607);transcriptional repressor complex(GO:0017053);cilium(GO:0072372);nucleus(GO:0005634);cytoplasm(GO:0005737);cilium(GO:0005929)
CHICK|Gene=RCJMB04_21h9|UniProtKB=Q5ZJ27	Protein Hook homolog 1	HOOK1	PROTEIN HOOK HOMOLOG 1 (PTHR18947:SF47)	kinase modulator(PC00095);membrane traffic protein(PC00140)	actin binding(GO:0003779);microtubule binding(GO:0008017);identical protein binding(GO:0042802)	endosome organization(GO:0007032);lysosome organization(GO:0007040);spermatid development(GO:0007286);endosome to lysosome transport(GO:0008333);early endosome to late endosome transport(GO:0045022);protein transport(GO:0015031);transport(GO:0006810)	cytosol(GO:0005829);microtubule cytoskeleton(GO:0015630);HOPS complex(GO:0030897);FHF complex(GO:0070695);microtubule(GO:0005874);cytoplasm(GO:0005737);cytoskeleton(GO:0005856)
CHICK|Ensembl=ENSGALG00000016430|UniProtKB=Q5F426	Pyruvate dehydrogenase E1 component subunit alpha	PDHA1	PYRUVATE DEHYDROGENASE E1 COMPONENT SUBUNIT ALPHA (PTHR11516:SF44)	dehydrogenase(PC00176)	pyruvate dehydrogenase (acetyl-transferring) activity(GO:0004739);oxidoreductase activity(GO:0016491);oxidoreductase activity, acting on the aldehyde or oxo group of donors, disulfide as acceptor(GO:0016624)	acetyl-CoA biosynthetic process from pyruvate(GO:0006086);oxidation-reduction process(GO:0055114);metabolic process(GO:0008152)	intracellular membrane-bounded organelle(GO:0043231);mitochondrion(GO:0005739)
CHICK|Ensembl=ENSGALG00000015454|UniProtKB=E1C5I4	Uncharacterized protein	CA8	CARBONIC ANHYDRASE-RELATED PROTEIN (PTHR18952:SF167)	dehydratase(PC00144)	carbonate dehydratase activity(GO:0004089);zinc ion binding(GO:0008270);metal ion binding(GO:0046872)	one-carbon metabolic process(GO:0006730);phosphatidylinositol-mediated signaling(GO:0048015)	cytoplasm(GO:0005737)
CHICK|Ensembl=ENSGALG00000007203|UniProtKB=E1C3B3	Uncharacterized protein	RAB3IL1	GUANINE NUCLEOTIDE EXCHANGE FACTOR FOR RAB-3A (PTHR14430:SF7)	guanyl-nucleotide exchange factor(PC00095)	Rab guanyl-nucleotide exchange factor activity(GO:0017112)	positive regulation of GTPase activity(GO:0043547)
CHICK|Ensembl=ENSGALG00000005120|UniProtKB=F1NWN4	Uncharacterized protein	FBLN2	FIBULIN-2 (PTHR24044:SF404)		calcium ion binding(GO:0005509);extracellular matrix binding(GO:0050840)	positive regulation of cell-substrate adhesion(GO:0010811);cardiac epithelial to mesenchymal transition(GO:0060317)	extracellular matrix(GO:0031012);extracellular exosome(GO:0070062);extracellular region(GO:0005576);extracellular vesicle(GO:1903561)
CHICK|Ensembl=ENSGALG00000010302|UniProtKB=E1C7F5	Uncharacterized protein	SLC33A1	ACETYL-COENZYME A TRANSPORTER 1 (PTHR12778:SF13)	transporter(PC00227)	acetyl-CoA transporter activity(GO:0008521);solute:proton symporter activity(GO:0015295)	acetyl-CoA transport(GO:0015876);proton transport(GO:0015992);BMP signaling pathway(GO:0030509);SMAD protein signal transduction(GO:0060395)	endoplasmic reticulum membrane(GO:0005789);integral component of plasma membrane(GO:0005887);membrane(GO:0016020);integral component of membrane(GO:0016021)
CHICK|Ensembl=ENSGALG00000006786|UniProtKB=E1C883	Uncharacterized protein	SYTL4	SYNAPTOTAGMIN-LIKE PROTEIN 4 (PTHR10024:SF281)	membrane trafficking regulatory protein(PC00150)	calcium ion binding(GO:0005509);calcium-dependent phospholipid binding(GO:0005544);Rab GTPase binding(GO:0017137);syntaxin binding(GO:0019905);clathrin binding(GO:0030276);neurexin family protein binding(GO:0042043);phospholipid binding(GO:0005543)	intracellular protein transport(GO:0006886);vesicle fusion(GO:0006906);regulation of calcium ion-dependent exocytosis(GO:0017158);positive regulation of exocytosis(GO:0045921);negative regulation of insulin secretion(GO:0046676);calcium ion-regulated exocytosis of neurotransmitter(GO:0048791);positive regulation of protein secretion(GO:0050714);multivesicular body sorting pathway(GO:0071985);exoc…	nucleoplasm(GO:0005654);endosome(GO:0005768);centrosome(GO:0005813);plasma membrane(GO:0005886);extrinsic component of membrane(GO:0019898);secretory granule(GO:0030141);exocytic vesicle(GO:0070382);presynapse(GO:0098793);cytoplasm(GO:0005737)
CHICK|Gene=RCJMB04_21c20|UniProtKB=Q5F3C8	Pleckstrin homology domain-containing family O member 1	PLEKHO1	PLECKSTRIN HOMOLOGY DOMAIN-CONTAINING FAMILY O MEMBER 1 (PTHR15871:SF9)			myoblast fusion(GO:0007520);regulation of cell shape(GO:0008360);myoblast migration(GO:0051451);lamellipodium morphogenesis(GO:0072673)	nucleus(GO:0005634);cytoplasm(GO:0005737);membrane(GO:0016020);ruffle membrane(GO:0032587);muscle cell projection membrane(GO:0036195)
CHICK|Ensembl=ENSGALG00000026652|UniProtKB=R4GM32	Uncharacterized protein	CYBRD1	CYTOCHROME B REDUCTASE 1 (PTHR10106:SF32)	reductase(PC00176)	ferric-chelate reductase activity(GO:0000293);oxidoreductase activity(GO:0016491)	response to iron ion(GO:0010039);oxidation-reduction process(GO:0055114)	integral component of membrane(GO:0016021);brush border membrane(GO:0031526);extracellular exosome(GO:0070062);membrane(GO:0016020)
CHICK|Ensembl=ENSGALG00000012018|UniProtKB=F1NH08	Uncharacterized protein	UGT8	2-HYDROXYACYLSPHINGOSINE 1-BETA-GALACTOSYLTRANSFERASE (PTHR11926:SF640)		glucuronosyltransferase activity(GO:0015020);transferase activity(GO:0016740);transferase activity, transferring glycosyl groups(GO:0016757);transferase activity, transferring hexosyl groups(GO:0016758)	protein localization to paranode region of axon(GO:0002175);cytoskeleton organization(GO:0007010);flavonoid biosynthetic process(GO:0009813);paranodal junction assembly(GO:0030913);neuron projection morphogenesis(GO:0048812);flavonoid glucuronidation(GO:0052696);metabolic process(GO:0008152)	integral component of membrane(GO:0016021);intracellular membrane-bounded organelle(GO:0043231);membrane(GO:0016020)
CHICK|Ensembl=ENSGALG00000007462|UniProtKB=E1C4M3	Uncharacterized protein	CTSZ	CATHEPSIN Z (PTHR12411:SF512)	cysteine protease(PC00121)	cysteine-type endopeptidase activity(GO:0004197);cysteine-type peptidase activity(GO:0008234)	proteolysis involved in cellular protein catabolic process(GO:0051603);epithelial tube branching involved in lung morphogenesis(GO:0060441);proteolysis(GO:0006508)	extracellular space(GO:0005615);lysosome(GO:0005764);endoplasmic reticulum(GO:0005783);extracellular exosome(GO:0070062);intracellular membrane-bounded organelle(GO:0043231)
CHICK|Ensembl=ENSGALG00000016331|UniProtKB=F1NQW3	Uncharacterized protein	SQLE	SQUALENE MONOOXYGENASE (PTHR10835:SF3)	oxygenase(PC00176)	squalene monooxygenase activity(GO:0004506);flavin adenine dinucleotide binding(GO:0050660);oxidoreductase activity(GO:0016491)	oxidation-reduction process(GO:0055114);cholesterol metabolic process(GO:0008203);sterol biosynthetic process(GO:0016126)	integral component of membrane(GO:0016021);membrane(GO:0016020);endoplasmic reticulum(GO:0005783)
CHICK|Ensembl=ENSGALG00000015910|UniProtKB=F1NX21	Uncharacterized protein	CD109	CD109 ANTIGEN (PTHR11412:SF118)	complement component(PC00090);cytokine(PC00078);serine protease inhibitor(PC00207)	endopeptidase inhibitor activity(GO:0004866);transforming growth factor beta binding(GO:0050431)	negative regulation of protein phosphorylation(GO:0001933);negative regulation of keratinocyte proliferation(GO:0010839);negative regulation of endopeptidase activity(GO:0010951);negative regulation of transforming growth factor beta receptor signaling pathway(GO:0030512);regulation of keratinocyte differentiation(GO:0045616);negative regulation of wound healing(GO:0061045);osteoclast fusion(GO:0…	extracellular space(GO:0005615);cell surface(GO:0009986);extracellular region(GO:0005576)
CHICK|Ensembl=ENSGALG00000008241|UniProtKB=Q5F3I7	Uncharacterized protein	TAF5	TRANSCRIPTION INITIATION FACTOR TFIID SUBUNIT 5 (PTHR19879:SF8)		transcription factor activity, sequence-specific DNA binding(GO:0003700);histone acetyltransferase activity(GO:0004402);transcription regulatory region DNA binding(GO:0044212);protein dimerization activity(GO:0046983)	regulation of transcription, DNA-templated(GO:0006355);transcription initiation from RNA polymerase II promoter(GO:0006367);histone acetylation(GO:0016573);DNA-templated transcription, initiation(GO:0006352)	transcription factor TFIID complex(GO:0005669);actin cytoskeleton(GO:0015629);transcription factor TFTC complex(GO:0033276);nucleus(GO:0005634);nucleoplasm(GO:0005654);intracellular membrane-bounded organelle(GO:0043231)
CHICK|Ensembl=ENSGALG00000016560|UniProtKB=F1NHQ3	Uncharacterized protein	EPT1	ETHANOLAMINEPHOSPHOTRANSFERASE 1 (PTHR10414:SF49)	transferase(PC00220)	ethanolaminephosphotransferase activity(GO:0004307);transferase activity(GO:0016740);phosphotransferase activity, for other substituted phosphate groups(GO:0016780)	phospholipid biosynthetic process(GO:0008654);positive regulation of protein targeting to mitochondrion(GO:1903955)	integral component of membrane(GO:0016021);membrane(GO:0016020)
CHICK|Ensembl=ENSGALG00000012734|UniProtKB=F1NWB0	Uncharacterized protein	NT5DC3	5'-NUCLEOTIDASE DOMAIN-CONTAINING PROTEIN 3 (PTHR12103:SF23)	nucleotide phosphatase(PC00121)	5'-nucleotidase activity(GO:0008253);metal ion binding(GO:0046872)	dephosphorylation(GO:0016311)	mitochondrion(GO:0005739);cytosol(GO:0005829);receptor complex(GO:0043235)
CHICK|Ensembl=ENSGALG00000006412|UniProtKB=E1BSB2	Uncharacterized protein	VGLL1	TRANSCRIPTION COFACTOR VESTIGIAL-LIKE PROTEIN 1 (PTHR15950:SF24)	transcription factor(PC00218)	protein C-terminus binding(GO:0008022);transcription coactivator activity(GO:0003713);transcription factor activity, RNA polymerase II distal enhancer sequence-specific binding(GO:0003705)	regulation of transcription, DNA-templated(GO:0006355);positive regulation of transcription from RNA polymerase II promoter(GO:0045944)	nucleus(GO:0005634)
CHICK|Ensembl=ENSGALG00000013655|UniProtKB=F1NVH3	Palmitoyltransferase	ZDHHC2	PALMITOYLTRANSFERASE ZDHHC2 (PTHR22883:SF158)		zinc ion binding(GO:0008270);protein-cysteine S-palmitoyltransferase activity(GO:0019706);palmitoyltransferase activity(GO:0016409);transferase activity(GO:0016740);transferase activity, transferring acyl groups(GO:0016746);metal ion binding(GO:0046872)	protein palmitoylation(GO:0018345)	endoplasmic reticulum(GO:0005783);Golgi apparatus(GO:0005794);integral component of plasma membrane(GO:0005887);recycling endosome membrane(GO:0055038);membrane(GO:0016020);integral component of membrane(GO:0016021)
CHICK|Ensembl=ENSGALG00000015115|UniProtKB=F1NK22	Uncharacterized protein	MAMDC2	MAM DOMAIN-CONTAINING PROTEIN 2 (PTHR23282:SF105)				endoplasmic reticulum(GO:0005783);membrane(GO:0016020)
CHICK|Gene=RCJMB04_3h8|UniProtKB=Q5ZM13	Hyccin	FAM126A	HYCCIN (PTHR31220:SF6)			myelination(GO:0042552);phosphatidylinositol phosphorylation(GO:0046854);establishment of protein localization to plasma membrane(GO:0090002)	cytosol(GO:0005829);plasma membrane(GO:0005886);cytoplasm(GO:0005737);membrane(GO:0016020);neuron projection(GO:0043005)
CHICK|Ensembl=ENSGALG00000016817|UniProtKB=F1P4A4	Uncharacterized protein	RASA3	RAS GTPASE-ACTIVATING PROTEIN 3 (PTHR10194:SF118)	G-protein modulator(PC00095)	GTPase activator activity(GO:0005096);calcium-release channel activity(GO:0015278)	intracellular signal transduction(GO:0035556);positive regulation of GTPase activity(GO:0043547);negative regulation of Ras protein signal transduction(GO:0046580);release of sequestered calcium ion into cytosol(GO:0051209);signal transduction(GO:0007165);regulation of GTPase activity(GO:0043087);calcium ion transmembrane transport(GO:0070588)	cytoplasm(GO:0005737);intrinsic component of the cytoplasmic side of the plasma membrane(GO:0031235)
CHICK|Ensembl=ENSGALG00000024082|UniProtKB=E1C6H9	Uncharacterized protein	SMCR8	SMITH-MAGENIS SYNDROME CHROMOSOMAL REGION CANDIDATE GENE 8 PROTEIN (PTHR31334:SF2)				nucleoplasm(GO:0005654)
CHICK|Ensembl=ENSGALG00000027133|UniProtKB=R4GL40	Uncharacterized protein	CD83	CD83 ANTIGEN (PTHR15193:SF2)			regulation of cytokine production(GO:0001817);defense response(GO:0006952);humoral immune response(GO:0006959);signal transduction(GO:0007165);response to organic cyclic compound(GO:0014070);negative regulation of interleukin-4 production(GO:0032713);positive regulation of interleukin-10 production(GO:0032733);positive regulation of interleukin-2 production(GO:0032743);positive regulation of CD4-…	plasma membrane(GO:0005886);external side of plasma membrane(GO:0009897);integral component of membrane(GO:0016021);membrane(GO:0016020)
CHICK|Ensembl=ENSGALG00000016665|UniProtKB=F1NFJ9	Uncharacterized protein	FDFT1	SQUALENE SYNTHASE (PTHR11626:SF5)		farnesyl-diphosphate farnesyltransferase activity(GO:0004310);transferase activity(GO:0016740);transferase activity, transferring alkyl or aryl (other than methyl) groups(GO:0016765);squalene synthase activity(GO:0051996)	lipid biosynthetic process(GO:0008610);biosynthetic process(GO:0009058);cholesterol biosynthetic process(GO:0006695);ergosterol biosynthetic process(GO:0006696);farnesyl diphosphate metabolic process(GO:0045338)	endoplasmic reticulum(GO:0005783);integral component of membrane(GO:0016021);endoplasmic reticulum membrane(GO:0005789)
CHICK|Gene=SLC35B1|UniProtKB=Q8AWB6	Solute carrier family 35 member B1	SLC35B1	SOLUTE CARRIER FAMILY 35 MEMBER B1 (PTHR10778:SF26)	transporter(PC00227)	UDP-galactose transmembrane transporter activity(GO:0005459)	transmembrane transport(GO:0055085);UDP-galactose transmembrane transport(GO:0072334);transport(GO:0006810);carbohydrate transport(GO:0008643)	integral component of membrane(GO:0016021);integral component of Golgi membrane(GO:0030173);integral component of endoplasmic reticulum membrane(GO:0030176);membrane(GO:0016020);endoplasmic reticulum(GO:0005783);endoplasmic reticulum membrane(GO:0005789)
CHICK|Ensembl=ENSGALG00000015396|UniProtKB=Q5ZKJ6	Uncharacterized protein	CD200	OX-2 MEMBRANE GLYCOPROTEIN (PTHR23277:SF94)		receptor activity(GO:0004872);receptor binding(GO:0005102);protein homodimerization activity(GO:0042803);cell adhesion molecule binding(GO:0050839)	homophilic cell adhesion via plasma membrane adhesion molecules(GO:0007156);heterophilic cell-cell adhesion via plasma membrane cell adhesion molecules(GO:0007157);cell recognition(GO:0008037)	integral component of plasma membrane(GO:0005887);cell-cell adherens junction(GO:0005913);membrane(GO:0016020);integral component of membrane(GO:0016021)
CHICK|Gene=GHR|UniProtKB=Q02092	Growth hormone receptor	GHR	GROWTH HORMONE RECEPTOR (PTHR23036:SF143)	cytokine(PC00207);defense/immunity protein(PC00083)	cytokine receptor activity(GO:0004896)	cytokine-mediated signaling pathway(GO:0019221);endocytosis(GO:0006897)	integral component of membrane(GO:0016021);plasma membrane(GO:0005886);membrane(GO:0016020)
CHICK|Ensembl=ENSGALG00000001938|UniProtKB=E1BW83	Uncharacterized protein (Fragment)	SLC25A24	CALCIUM-BINDING MITOCHONDRIAL CARRIER PROTEIN SCAMC-1 (PTHR24089:SF546)	amino acid transporter(PC00227);calmodulin(PC00046);mitochondrial carrier protein(PC00060);ribosomal protein(PC00131);transfer/carrier protein(PC00061)	structural constituent of ribosome(GO:0003735);calcium ion binding(GO:0005509);ATP transmembrane transporter activity(GO:0005347)	translation(GO:0006412);transmembrane transport(GO:0055085);transport(GO:0006810);mitochondrial transport(GO:0006839);regulation of cell death(GO:0010941);ATP transport(GO:0015867);cellular response to oxidative stress(GO:0034599);cellular response to calcium ion(GO:0071277)	mitochondrial inner membrane(GO:0005743);microtubule organizing center(GO:0005815);cytosol(GO:0005829);integral component of membrane(GO:0016021);chromatoid body(GO:0033391);mitochondrion(GO:0005739);membrane(GO:0016020)
CHICK|Ensembl=ENSGALG00000015786|UniProtKB=F1P3U0	Receptor expression-enhancing protein (Fragment)	REEP1	RECEPTOR EXPRESSION-ENHANCING PROTEIN 1 (PTHR12300:SF73)	receptor(PC00197);transporter(PC00227)	microtubule binding(GO:0008017);olfactory receptor binding(GO:0031849)	regulation of intracellular transport(GO:0032386);protein insertion into membrane(GO:0051205);endoplasmic reticulum tubular network organization(GO:0071786)	endoplasmic reticulum membrane(GO:0005789);integral component of membrane(GO:0016021);cytoplasm(GO:0005737);endoplasmic reticulum(GO:0005783);membrane(GO:0016020)
CHICK|Ensembl=ENSGALG00000002028|UniProtKB=E1BT99	Uncharacterized protein	GPRC5B	G-PROTEIN COUPLED RECEPTOR FAMILY C GROUP 5 MEMBER B (PTHR14511:SF19)	G-protein coupled receptor(PC00197)	G-protein coupled receptor activity(GO:0004930);protein kinase binding(GO:0019901);protein kinase activator activity(GO:0030295)	G-protein coupled receptor signaling pathway(GO:0007186);locomotory behavior(GO:0007626);positive regulation of neuron projection development(GO:0010976);activation of protein kinase activity(GO:0032147);glucose homeostasis(GO:0042593);positive regulation of I-kappaB kinase/NF-kappaB signaling(GO:0043123);positive regulation of inflammatory response(GO:0050729);positive regulation of macrophage c…	extracellular space(GO:0005615);nucleolus(GO:0005730);plasma membrane(GO:0005886);cell surface(GO:0009986);integral component of membrane(GO:0016021);membrane raft(GO:0045121);extracellular exosome(GO:0070062);nucleus(GO:0005634);membrane(GO:0016020);intracellular membrane-bounded organelle(GO:0043231)
CHICK|Ensembl=ENSGALG00000016473|UniProtKB=R4GFW2	Uncharacterized protein	OSR1	PROTEIN ODD-SKIPPED-RELATED 1 (PTHR14196:SF8)	nucleic acid binding(PC00171);zinc finger transcription factor(PC00218)	nucleic acid binding(GO:0003676);metal ion binding(GO:0046872)	negative regulation of transcription from RNA polymerase II promoter(GO:0000122);ureteric bud development(GO:0001657);chondrocyte differentiation(GO:0002062);heart development(GO:0007507);gonad development(GO:0008406);positive regulation of bone mineralization(GO:0030501);embryonic forelimb morphogenesis(GO:0035115);embryonic hindlimb morphogenesis(GO:0035116);embryonic skeletal limb joint morpho…	nucleus(GO:0005634)
CHICK|Ensembl=ENSGALG00000001161|UniProtKB=E1BVB4	Uncharacterized protein	FLI1	TRANSCRIPTIONAL REGULATOR ERG (PTHR11849:SF239)	nucleic acid binding(PC00171);signaling molecule(PC00207);transcription factor(PC00218)	RNA polymerase II core promoter proximal region sequence-specific DNA binding(GO:0000978);RNA polymerase II distal enhancer sequence-specific DNA binding(GO:0000980);RNA polymerase II transcription factor activity, sequence-specific DNA binding(GO:0000981);transcriptional activator activity, RNA polymerase II core promoter proximal region sequence-specific binding(GO:0001077);chromatin binding(GO…	regulation of transcription from RNA polymerase II promoter(GO:0006357);transcription from RNA polymerase II promoter(GO:0006366);blood circulation(GO:0008015);animal organ morphogenesis(GO:0009887);cell differentiation(GO:0030154);megakaryocyte development(GO:0035855);positive regulation of transcription from RNA polymerase II promoter(GO:0045944);regulation of transcription, DNA-templated(GO:00…	nucleus(GO:0005634)
CHICK|Ensembl=ENSGALG00000009667|UniProtKB=E1C9G1	Uncharacterized protein	MFAP3L	MICROFIBRILLAR-ASSOCIATED PROTEIN 3-LIKE (PTHR14340:SF6)	extracellular matrix glycoprotein(PC00102);extracellular matrix structural protein(PC00100)			nucleus(GO:0005634);cytoplasm(GO:0005737);plasma membrane(GO:0005886);integral component of membrane(GO:0016021);membrane(GO:0016020)
CHICK|Ensembl=ENSGALG00000012158|UniProtKB=E1BUZ4	Uncharacterized protein (Fragment)	DPY19L1	C-MANNOSYLTRANSFERASE DPY-19 HOMOLOG (PTHR31488:SF9)		mannosyltransferase activity(GO:0000030)	protein C-linked glycosylation via 2'-alpha-mannosyl-L-tryptophan(GO:0018406)	nuclear inner membrane(GO:0005637);integral component of membrane(GO:0016021);membrane(GO:0016020)
CHICK|Gene=CPZ|UniProtKB=Q8QGP3	Carboxypeptidase Z	CPZ	CARBOXYPEPTIDASE Z (PTHR11532:SF72)	metalloprotease(PC00121)	metallocarboxypeptidase activity(GO:0004181);zinc ion binding(GO:0008270);serine-type carboxypeptidase activity(GO:0004185);carboxypeptidase activity(GO:0004180);peptidase activity(GO:0008233);metallopeptidase activity(GO:0008237);hydrolase activity(GO:0016787);metal ion binding(GO:0046872)	proteolysis(GO:0006508);peptide metabolic process(GO:0006518);multicellular organism development(GO:0007275);Wnt signaling pathway(GO:0016055);protein processing(GO:0016485)	extracellular exosome(GO:0070062);proteinaceous extracellular matrix(GO:0005578);extracellular space(GO:0005615);extracellular region(GO:0005576)
CHICK|Ensembl=ENSGALG00000004796|UniProtKB=Q90694	Cell division control protein 42 homolog	CDC42	CELL DIVISION CONTROL PROTEIN 42 HOMOLOG (PTHR24072:SF239)	small GTPase(PC00095)	GTPase activity(GO:0003924);GTP binding(GO:0005525);protein kinase binding(GO:0019901);GTP-dependent protein binding(GO:0030742);thioesterase binding(GO:0031996);apolipoprotein A-I receptor binding(GO:0034191);identical protein binding(GO:0042802);Rho GDP-dissociation inhibitor binding(GO:0051022);ubiquitin protein ligase activity(GO:0061630);nucleotide binding(GO:0000166)	cardiac conduction system development(GO:0003161);keratinocyte development(GO:0003334);endocytosis(GO:0006897);regulation of mitotic nuclear division(GO:0007088);nuclear migration(GO:0007097);small GTPase mediated signal transduction(GO:0007264);positive regulation of gene expression(GO:0010628);negative regulation of gene expression(GO:0010629);protein ubiquitination(GO:0016567);substantia nigra…	storage vacuole(GO:0000322);cytoplasm(GO:0005737);cytosol(GO:0005829);plasma membrane(GO:0005886);cell-cell junction(GO:0005911);adherens junction(GO:0005912);focal adhesion(GO:0005925);filopodium(GO:0030175);midbody(GO:0030496);leading edge membrane(GO:0031256);cytoplasmic ribonucleoprotein granule(GO:0036464);cell projection(GO:0042995);neuron projection(GO:0043005);neuronal cell body(GO:004302…
CHICK|Ensembl=ENSGALG00000011499|UniProtKB=E1BRR6	Uncharacterized protein	SCARB2	LYSOSOME MEMBRANE PROTEIN 2 (PTHR11923:SF85)	receptor(PC00197)	receptor activity(GO:0004872);enzyme binding(GO:0019899)	protein targeting to lysosome(GO:0006622)	lysosomal membrane(GO:0005765);focal adhesion(GO:0005925);integral component of membrane(GO:0016021);lysosomal lumen(GO:0043202);extracellular exosome(GO:0070062);lysosome(GO:0005764);membrane(GO:0016020)
CHICK|Ensembl=ENSGALG00000012538|UniProtKB=E1C6K9	Uncharacterized protein	NR4A2	NUCLEAR RECEPTOR SUBFAMILY 4 GROUP A MEMBER 2 (PTHR24085:SF5)	nuclear hormone receptor(PC00218)	RNA polymerase II core promoter sequence-specific DNA binding(GO:0000979);transcriptional activator activity, RNA polymerase II core promoter proximal region sequence-specific binding(GO:0001077);steroid hormone receptor activity(GO:0003707);RNA polymerase II transcription factor activity, ligand-activated sequence-specific DNA binding(GO:0004879);zinc ion binding(GO:0008270);glucocorticoid recep…	negative regulation of transcription from RNA polymerase II promoter(GO:0000122);response to hypoxia(GO:0001666);neuron migration(GO:0001764);response to amphetamine(GO:0001975);transcription from RNA polymerase II promoter(GO:0006366);adult locomotory behavior(GO:0008344);post-embryonic development(GO:0009791);central nervous system projection neuron axonogenesis(GO:0021952);habenula development…	nucleoplasm(GO:0005654);nucleus(GO:0005634)
CHICK|Ensembl=ENSGALG00000011191|UniProtKB=E1C457	Uncharacterized protein	EML1	ECHINODERM MICROTUBULE-ASSOCIATED PROTEIN-LIKE 1 (PTHR13720:SF40)		microtubule binding(GO:0008017);tubulin binding(GO:0015631)	hematopoietic progenitor cell differentiation(GO:0002244);mitotic spindle organization(GO:0007052);neuroblast proliferation(GO:0007405);brain development(GO:0007420);microtubule cytoskeleton organization(GO:0000226)	cytosol(GO:0005829);mitotic spindle pole(GO:0097431);mitotic spindle midzone(GO:1990023);microtubule cytoskeleton(GO:0015630)
CHICK|Ensembl=ENSGALG00000007912|UniProtKB=F1NUR8	Phospholipid-transporting ATPase	ATP9A	PHOSPHOLIPID-TRANSPORTING ATPASE IIA-RELATED (PTHR24092:SF131)	cation transporter(PC00227);hydrolase(PC00068)	magnesium ion binding(GO:0000287);phospholipid-translocating ATPase activity(GO:0004012);ATP binding(GO:0005524);nucleotide binding(GO:0000166);hydrolase activity(GO:0016787);metal ion binding(GO:0046872)	retrograde vesicle-mediated transport, Golgi to ER(GO:0006890);endocytosis(GO:0006897);phospholipid translocation(GO:0045332);phospholipid transport(GO:0015914)	endosome(GO:0005768);early endosome(GO:0005769);trans-Golgi network(GO:0005802);plasma membrane(GO:0005886);integral component of membrane(GO:0016021);perinuclear region of cytoplasm(GO:0048471);recycling endosome(GO:0055037);membrane(GO:0016020)
CHICK|Ensembl=ENSGALG00000008003|UniProtKB=E1C3I1	Uncharacterized protein	ZC3HC1	NUCLEAR-INTERACTING PARTNER OF ALK (PTHR15835:SF8)		zinc ion binding(GO:0008270);protein kinase binding(GO:0019901)	negative regulation of extrinsic apoptotic signaling pathway in absence of ligand(GO:2001240)	nucleus(GO:0005634);nuclear membrane(GO:0031965)
CHICK|Ensembl=ENSGALG00000006388|UniProtKB=F1P243	Uncharacterized protein	IL16	PRO-INTERLEUKIN-16 (PTHR11324:SF22)	interleukin superfamily(PC00207)	cytokine activity(GO:0005125)	leukocyte chemotaxis(GO:0030595);induction of positive chemotaxis(GO:0050930)	nucleus(GO:0005634);cytoplasm(GO:0005737);plasma membrane(GO:0005886);intracellular(GO:0005622)
CHICK|Ensembl=ENSGALG00000028683|UniProtKB=R4GJK4	Uncharacterized protein	SSR3	TRANSLOCON-ASSOCIATED PROTEIN SUBUNIT GAMMA (PTHR13399:SF3)			SRP-dependent cotranslational protein targeting to membrane(GO:0006614)	intracellular(GO:0005622);integral component of membrane(GO:0016021);membrane(GO:0016020)
CHICK|Ensembl=ENSGALG00000017075|UniProtKB=F1P3B0	Uncharacterized protein	FRY	PROTEIN FURRY HOMOLOG (PTHR12295:SF33)		enzyme inhibitor activity(GO:0004857)	cell morphogenesis(GO:0000902);neuron projection development(GO:0031175);actin filament reorganization(GO:0090527);negative regulation of catalytic activity(GO:0043086);negative regulation of tubulin deacetylation(GO:1904428)	cell cortex(GO:0005938);site of polarized growth(GO:0030427)
CHICK|Gene=LY86|UniProtKB=Q90890	Lymphocyte antigen 86	LY86	LYMPHOCYTE ANTIGEN 86 (PTHR20838:SF1)			positive regulation of lipopolysaccharide-mediated signaling pathway(GO:0031666);inflammatory response(GO:0006954);innate immune response(GO:0045087);immune system process(GO:0002376)	extracellular space(GO:0005615);extracellular region(GO:0005576)
CHICK|Ensembl=ENSGALG00000023195|UniProtKB=F1NCY8	Uncharacterized protein	DLX6	HOMEOBOX PROTEIN DLX-6 (PTHR24327:SF51)	DNA binding protein(PC00171);homeobox transcription factor(PC00009)	sequence-specific DNA binding(GO:0043565);DNA binding(GO:0003677)	regulation of transcription, DNA-templated(GO:0006355);embryonic limb morphogenesis(GO:0030326);epithelial cell differentiation(GO:0030855);inner ear morphogenesis(GO:0042472);anatomical structure formation involved in morphogenesis(GO:0048646);positive regulation of epithelial cell proliferation(GO:0050679);palate development(GO:0060021);head development(GO:0060322)	nucleus(GO:0005634)
CHICK|Gene=GYLTL1B|UniProtKB=Q66PG4	Glycosyltransferase-like protein LARGE2	GYLTL1B	GLYCOSYLTRANSFERASE-LIKE PROTEIN LARGE2 (PTHR12270:SF40)	glycosyltransferase(PC00220)	transferase activity, transferring glycosyl groups(GO:0016757);glucuronosyltransferase activity(GO:0015020);xylosyltransferase activity(GO:0042285);metal ion binding(GO:0046872);transferase activity(GO:0016740);catalytic activity(GO:0003824)	protein O-linked mannosylation(GO:0035269);protein glycosylation(GO:0006486);metabolic process(GO:0008152)	Golgi membrane(GO:0000139);integral component of membrane(GO:0016021);Golgi apparatus(GO:0005794);membrane(GO:0016020)
CHICK|Gene=RFTN1|UniProtKB=Q7SZI5	Raftlin	RFTN1	RAFTLIN (PTHR17601:SF6)		double-stranded RNA binding(GO:0003725)	membrane raft assembly(GO:0001765);T cell antigen processing and presentation(GO:0002457);protein transport into membrane raft(GO:0032596);interleukin-17 production(GO:0032620);dsRNA transport(GO:0033227);toll-like receptor 3 signaling pathway(GO:0034138);growth(GO:0040007);response to exogenous dsRNA(GO:0043330);T cell receptor signaling pathway(GO:0050852);B cell receptor signaling pathway(GO:0…	endosome(GO:0005768);plasma membrane(GO:0005886);protein complex(GO:0043234);membrane raft(GO:0045121);extracellular exosome(GO:0070062);cytoplasm(GO:0005737);membrane(GO:0016020)
CHICK|Ensembl=ENSGALG00000007493|UniProtKB=E1C279	Uncharacterized protein	NSDHL	STEROL-4-ALPHA-CARBOXYLATE 3-DEHYDROGENASE, DECARBOXYLATING (PTHR10366:SF503)	dehydratase(PC00144);epimerase/racemase(PC00091);oxidoreductase(PC00135)	3-beta-hydroxy-delta5-steroid dehydrogenase activity(GO:0003854);oxidoreductase activity(GO:0016491);oxidoreductase activity, acting on the CH-OH group of donors, NAD or NADP as acceptor(GO:0016616)	steroid biosynthetic process(GO:0006694);smoothened signaling pathway(GO:0007224);cholesterol metabolic process(GO:0008203);oxidation-reduction process(GO:0055114)	endoplasmic reticulum(GO:0005783);lipid particle(GO:0005811);integral component of membrane(GO:0016021);membrane(GO:0016020);intracellular membrane-bounded organelle(GO:0043231)
CHICK|Ensembl=ENSGALG00000002725|UniProtKB=F1NFV9	Uncharacterized protein (Fragment)	UAP1	UDP-N-ACETYLHEXOSAMINE PYROPHOSPHORYLASE (PTHR11952:SF17)	nucleotidyltransferase(PC00220)	UDP-N-acetylglucosamine diphosphorylase activity(GO:0003977);identical protein binding(GO:0042802);uridylyltransferase activity(GO:0070569)	UDP-N-acetylglucosamine biosynthetic process(GO:0006048);metabolic process(GO:0008152)	nucleoplasm(GO:0005654);cytosol(GO:0005829);plasma membrane(GO:0005886);cytoplasm(GO:0005737)
CHICK|Ensembl=ENSGALG00000012791|UniProtKB=F1P4G4	Uncharacterized protein	TBXAS1	THROMBOXANE-A SYNTHASE (PTHR24301:SF9)		monooxygenase activity(GO:0004497);thromboxane-A synthase activity(GO:0004796);iron ion binding(GO:0005506);oxidoreductase activity, acting on paired donors, with incorporation or reduction of molecular oxygen(GO:0016705);heme binding(GO:0020037);oxidoreductase activity(GO:0016491);metal ion binding(GO:0046872)	oxidation-reduction process(GO:0055114)	integral component of membrane(GO:0016021);membrane(GO:0016020)
CHICK|Ensembl=ENSGALG00000008501|UniProtKB=F1P0T6	Uncharacterized protein	KLF7	KRUEPPEL-LIKE FACTOR 6 (PTHR24409:SF123)		DNA binding(GO:0003677);transcription factor activity, sequence-specific DNA binding(GO:0003700);metal ion binding(GO:0046872);nucleic acid binding(GO:0003676)	axon guidance(GO:0007411);positive regulation of transcription, DNA-templated(GO:0045893);dendrite morphogenesis(GO:0048813);axonogenesis(GO:0007409)
CHICK|Gene=LRP1|UniProtKB=P98157	Low-density lipoprotein receptor-related protein 1	LRP1	PROLOW-DENSITY LIPOPROTEIN RECEPTOR-RELATED PROTEIN 1 (PTHR10529:SF287)	extracellular matrix glycoprotein(PC00102);receptor(PC00100)	calcium ion binding(GO:0005509);metal ion binding(GO:0046872)	endocytosis(GO:0006897)	clathrin-coated pit(GO:0005905);integral component of membrane(GO:0016021);membrane(GO:0016020)
CHICK|Ensembl=ENSGALG00000004569|UniProtKB=E1C228	Uncharacterized protein	UNC5B	NETRIN RECEPTOR UNC5B (PTHR12582:SF51)	receptor(PC00197)		signal transduction(GO:0007165);positive regulation of phosphatidylinositol 3-kinase signaling(GO:0014068);anterior/posterior axon guidance(GO:0033564);negative regulation of neuron apoptotic process(GO:0043524);negative regulation of extrinsic apoptotic signaling pathway in absence of ligand(GO:2001240)	integral component of membrane(GO:0016021);membrane(GO:0016020)
CHICK|Ensembl=ENSGALG00000005763|UniProtKB=E1C5U6	Uncharacterized protein	VILL	VILLIN-LIKE PROTEIN (PTHR11977:SF72)	non-motor actin binding protein(PC00085)	actin binding(GO:0003779)	cytoskeleton organization(GO:0007010)
CHICK|Ensembl=ENSGALG00000006642|UniProtKB=E1BXP5	Adenosine receptor A2	ADORA2A	ADENOSINE RECEPTOR A2A (PTHR24246:SF32)	G-protein coupled receptor(PC00197)	G-protein coupled adenosine receptor activity(GO:0001609);signal transducer activity(GO:0004871);G-protein coupled receptor activity(GO:0004930)	synaptic transmission, dopaminergic(GO:0001963);adenosine receptor signaling pathway(GO:0001973);response to amphetamine(GO:0001975);adenylate cyclase-activating G-protein coupled receptor signaling pathway(GO:0007189);locomotory behavior(GO:0007626);positive regulation of cAMP biosynthetic process(GO:0030819);positive regulation of synaptic transmission, GABAergic(GO:0032230);eating behavior(GO:…	plasma membrane(GO:0005886);integral component of membrane(GO:0016021);postsynapse(GO:0098794);membrane(GO:0016020)
CHICK|Ensembl=ENSGALG00000008104|UniProtKB=F1NDQ5	Uncharacterized protein	CCDC88A	GIRDIN (PTHR18947:SF45)	kinase modulator(PC00095);membrane traffic protein(PC00140)	actin binding(GO:0003779);microtubule binding(GO:0008017);phosphatidylinositol binding(GO:0035091);protein homodimerization activity(GO:0042803);protein kinase B binding(GO:0043422)	regulation of DNA replication(GO:0006275);regulation of neuron projection development(GO:0010975);cell migration(GO:0016477);lamellipodium assembly(GO:0030032);TOR signaling(GO:0031929);activation of protein kinase B activity(GO:0032148);regulation of actin cytoskeleton organization(GO:0032956);regulation of cell proliferation(GO:0042127);membrane organization(GO:0061024);regulation of protein ph…	endoplasmic reticulum(GO:0005783);Golgi apparatus(GO:0005794);cytosol(GO:0005829);plasma membrane(GO:0005886);lamellipodium(GO:0030027);cytoplasmic vesicle(GO:0031410);membrane(GO:0016020)
CHICK|Ensembl=ENSGALG00000016480|UniProtKB=F1NV24	Syndecan (Fragment)	SDC1	SYNDECAN-1 (PTHR10915:SF12)	cell adhesion molecule(PC00069);cytoskeletal protein(PC00085);defense/immunity protein(PC00090);extracellular matrix glycoprotein(PC00102);membrane-bound signaling molecule(PC00100)	glycoprotein binding(GO:0001948);protein C-terminus binding(GO:0008022)	cell migration(GO:0016477);wound healing(GO:0042060);myoblast development(GO:0048627);striated muscle cell development(GO:0055002);canonical Wnt signaling pathway(GO:0060070);positive regulation of exosomal secretion(GO:1903543);positive regulation of extracellular exosome assembly(GO:1903553)	cytoplasm(GO:0005737);focal adhesion(GO:0005925);external side of plasma membrane(GO:0009897);cell surface(GO:0009986);integral component of membrane(GO:0016021);extracellular exosome(GO:0070062);membrane(GO:0016020)
CHICK|Ensembl=ENSGALG00000004690|UniProtKB=Q5F3W3	Mitogen-activated protein kinase 6	MAPK6	MITOGEN-ACTIVATED PROTEIN KINASE 6 (PTHR24055:SF281)	non-receptor serine/threonine protein kinase(PC00220)	MAP kinase activity(GO:0004707);ATP binding(GO:0005524);protein kinase binding(GO:0019901);protein heterodimerization activity(GO:0046982);nucleotide binding(GO:0000166);protein kinase activity(GO:0004672);protein serine/threonine kinase activity(GO:0004674);kinase activity(GO:0016301);transferase activity(GO:0016740)	MAPK cascade(GO:0000165);cell cycle(GO:0007049);protein phosphorylation(GO:0006468);phosphorylation(GO:0016310);positive regulation of dendritic spine development(GO:0060999)	intracellular(GO:0005622);nucleus(GO:0005634);cytoplasm(GO:0005737);septin cytoskeleton(GO:0032156);protein complex(GO:0043234)
CHICK|Ensembl=ENSGALG00000014585|UniProtKB=E1C733	Chemokine	CCLI10	C-C MOTIF CHEMOKINE 4-RELATED (PTHR12015:SF132)	chemokine(PC00207)	chemokine activity(GO:0008009);CCR chemokine receptor binding(GO:0048020)	monocyte chemotaxis(GO:0002548);inflammatory response(GO:0006954);G-protein coupled receptor signaling pathway(GO:0007186);neutrophil chemotaxis(GO:0030593);positive regulation of GTPase activity(GO:0043547);lymphocyte chemotaxis(GO:0048247);positive regulation of inflammatory response(GO:0050729);chemokine-mediated signaling pathway(GO:0070098);positive regulation of ERK1 and ERK2 cascade(GO:007…	extracellular space(GO:0005615);extracellular region(GO:0005576)
CHICK|Ensembl=ENSGALG00000008858|UniProtKB=Q5ZME2	Malate dehydrogenase, cytoplasmic	MDH1	MALATE DEHYDROGENASE, CYTOPLASMIC (PTHR23382:SF10)	dehydrogenase(PC00176)	L-malate dehydrogenase activity(GO:0030060);catalytic activity(GO:0003824);oxidoreductase activity(GO:0016491);malate dehydrogenase activity(GO:0016615);oxidoreductase activity, acting on the CH-OH group of donors, NAD or NADP as acceptor(GO:0016616)	positive regulation of defense response to virus by host(GO:0002230);carbohydrate metabolic process(GO:0005975);tricarboxylic acid cycle(GO:0006099);malate metabolic process(GO:0006108);mitophagy in response to mitochondrial depolarization(GO:0098779);xenophagy(GO:0098792);carboxylic acid metabolic process(GO:0019752);oxidation-reduction process(GO:0055114);oxaloacetate metabolic process(GO:00061…	extracellular space(GO:0005615);mitochondrion(GO:0005739);centrosome(GO:0005813);myelin sheath(GO:0043209);extracellular exosome(GO:0070062);cytoplasm(GO:0005737);cytosol(GO:0005829)
CHICK|Ensembl=ENSGALG00000015346|UniProtKB=F1NL80	Uncharacterized protein	NFKBIZ	NF-KAPPA-B INHIBITOR ZETA (PTHR24124:SF15)	transcription factor(PC00218)	transcription cofactor activity(GO:0003712)	regulation of transcription from RNA polymerase II promoter(GO:0006357);inflammatory response(GO:0006954)	nucleus(GO:0005634)
CHICK|Ensembl=ENSGALG00000001435|UniProtKB=Q5ZIB0	Uncharacterized protein	SDF2L1	SUBFAMILY NOT NAMED (PTHR10050:SF36)		dolichyl-phosphate-mannose-protein mannosyltransferase activity(GO:0004169)	cell wall mannoprotein biosynthetic process(GO:0000032);multicellular organism development(GO:0007275);protein O-linked mannosylation(GO:0035269);chain elongation of O-linked mannose residue(GO:0044845);regulation of endoplasmic reticulum unfolded protein response(GO:1900101);protein glycosylation(GO:0006486);ER-associated misfolded protein catabolic process(GO:0071712)	dolichyl-phosphate-mannose-protein mannosyltransferase complex(GO:0031502);endoplasmic reticulum chaperone complex(GO:0034663);membrane(GO:0016020);endoplasmic reticulum membrane(GO:0005789)
CHICK|Ensembl=ENSGALG00000023626|UniProtKB=Q90922	Netrin-1	NTN1	NETRIN-1 (PTHR10574:SF303)	extracellular matrix linker protein(PC00102);receptor(PC00101)	protein binding(GO:0005515)	neuron migration(GO:0001764);substrate-dependent cell migration, cell extension(GO:0006930);Ras protein signal transduction(GO:0007265);positive regulation of cell proliferation(GO:0008284);single organismal cell-cell adhesion(GO:0016337);regulation of cell migration(GO:0030334);negative regulation of axon extension(GO:0030517);Cdc42 protein signal transduction(GO:0032488);anterior/posterior axon…	basement membrane(GO:0005604);cytoplasm(GO:0005737);cell periphery(GO:0071944);extracellular region(GO:0005576);proteinaceous extracellular matrix(GO:0005578)
CHICK|Ensembl=ENSGALG00000003475|UniProtKB=F1P269	Uncharacterized protein	ACLY	ATP-CITRATE SYNTHASE (PTHR23118:SF11)	ligase(PC00142);lyase(PC00144);transferase(PC00220)	ATP citrate synthase activity(GO:0003878);ATP binding(GO:0005524);metal ion binding(GO:0046872);cofactor binding(GO:0048037);nucleotide binding(GO:0000166);catalytic activity(GO:0003824);transferase activity(GO:0016740);transferase activity, transferring acyl groups, acyl groups converted into alkyl on transfer(GO:0046912)	acetyl-CoA biosynthetic process(GO:0006085);citrate metabolic process(GO:0006101);lipid biosynthetic process(GO:0008610);lipid metabolic process(GO:0006629);metabolic process(GO:0008152);fatty acid biosynthetic process(GO:0006633)	nucleoplasm(GO:0005654);cytoplasm(GO:0005737);plasma membrane(GO:0005886);extracellular exosome(GO:0070062);membrane(GO:0016020);cytosol(GO:0005829);citrate lyase complex(GO:0009346)
CHICK|Ensembl=ENSGALG00000009722|UniProtKB=E1C7N2	Uncharacterized protein	DYNC1I1	CYTOPLASMIC DYNEIN 1 INTERMEDIATE CHAIN 1 (PTHR12442:SF47)	microtubule family cytoskeletal protein(PC00085)	spectrin binding(GO:0030507);dynein light chain binding(GO:0045503)	vesicle transport along microtubule(GO:0047496);microtubule-based movement(GO:0007018)	kinetochore(GO:0000776);spindle pole(GO:0000922);nucleus(GO:0005634);cytoplasmic dynein complex(GO:0005868);vesicle(GO:0031982);cytoplasmic ribonucleoprotein granule(GO:0036464);recycling endosome(GO:0055037);cytoplasm(GO:0005737)
CHICK|Gene=TIMP2|UniProtKB=O42146	Metalloproteinase inhibitor 2	TIMP2	METALLOPROTEINASE INHIBITOR 2 (PTHR11844:SF26)		protease binding(GO:0002020);metalloendopeptidase inhibitor activity(GO:0008191);metal ion binding(GO:0046872);enzyme inhibitor activity(GO:0004857);peptidase inhibitor activity(GO:0030414)	response to hormone(GO:0009725);negative regulation of endopeptidase activity(GO:0010951);response to cytokine(GO:0034097);negative regulation of catalytic activity(GO:0043086);negative regulation of membrane protein ectodomain proteolysis(GO:0051045);negative regulation of peptidase activity(GO:0010466)	proteinaceous extracellular matrix(GO:0005578);extracellular space(GO:0005615);extracellular exosome(GO:0070062);extracellular region(GO:0005576);extracellular matrix(GO:0031012)
CHICK|Ensembl=ENSGALG00000000927|UniProtKB=F1NE57	Uncharacterized protein	ANGPTL2	ANGIOPOIETIN-RELATED PROTEIN 2 (PTHR19143:SF317)	signaling molecule(PC00207)			extracellular exosome(GO:0070062)
CHICK|Ensembl=ENSGALG00000005969|UniProtKB=F1NBH1	Uncharacterized protein	ANTXRL	SUBFAMILY NOT NAMED (PTHR16059:SF19)	receptor(PC00197)	receptor activity(GO:0004872)		integral component of membrane(GO:0016021);membrane(GO:0016020)
CHICK|Gene=SEMA4D|UniProtKB=Q90665	Semaphorin-4D (Fragment)	SEMA4D	SEMAPHORIN-4D (PTHR11036:SF103)	membrane-bound signaling molecule(PC00207)	semaphorin receptor binding(GO:0030215);chemorepellent activity(GO:0045499);neuropilin binding(GO:0038191);transmembrane signaling receptor activity(GO:0004888)	neural crest cell migration(GO:0001755);positive regulation of cell migration(GO:0030335);negative regulation of axon extension involved in axon guidance(GO:0048843);negative chemotaxis(GO:0050919);semaphorin-plexin signaling pathway(GO:0071526);multicellular organism development(GO:0007275);nervous system development(GO:0007399);cell differentiation(GO:0030154);negative regulation of transcripti…	extracellular space(GO:0005615);plasma membrane(GO:0005886);membrane(GO:0016020);integral component of plasma membrane(GO:0005887)
CHICK|Ensembl=ENSGALG00000002192|UniProtKB=F1NVB1	Protein-tyrosine-phosphatase	PTPRC	RECEPTOR-TYPE TYROSINE-PROTEIN PHOSPHATASE C (PTHR19134:SF393)	protein phosphatase(PC00121)	protein tyrosine phosphatase activity(GO:0004725);phosphoprotein phosphatase activity(GO:0004721);hydrolase activity(GO:0016787);phosphatase activity(GO:0016791)	peptidyl-tyrosine dephosphorylation(GO:0035335);T cell receptor signaling pathway(GO:0050852);protein dephosphorylation(GO:0006470);dephosphorylation(GO:0016311)	integral component of membrane(GO:0016021);membrane(GO:0016020)
CHICK|Ensembl=ENSGALG00000016986|UniProtKB=Q5ZLW0	Uncharacterized protein	LCP1	PLASTIN-2 (PTHR19961:SF40)	non-motor actin binding protein(PC00085)	calcium ion binding(GO:0005509);identical protein binding(GO:0042802);actin filament binding(GO:0051015);GTPase binding(GO:0051020);actin binding(GO:0003779)	T cell activation involved in immune response(GO:0002286);protein kinase A signaling(GO:0010737);cell migration(GO:0016477);extracellular matrix disassembly(GO:0022617);regulation of intracellular protein transport(GO:0033157);actin filament bundle assembly(GO:0051017);positive regulation of podosome assembly(GO:0071803);actin filament network formation(GO:0051639);actin crosslink formation(GO:00…	stress fiber(GO:0001725);ruffle(GO:0001726);phagocytic cup(GO:0001891);podosome(GO:0002102);extracellular space(GO:0005615);cytosol(GO:0005829);actin filament(GO:0005884);focal adhesion(GO:0005925);filopodium(GO:0030175);extracellular exosome(GO:0070062);cytoplasm(GO:0005737);plasma membrane(GO:0005886);actin cytoskeleton(GO:0015629);actin filament bundle(GO:0032432)
CHICK|Ensembl=ENSGALG00000016602|UniProtKB=F1NBP4	Uncharacterized protein	ARHGAP6	RHO GTPASE-ACTIVATING PROTEIN 6 (PTHR12635:SF11)	cytoskeletal protein(PC00085)	GTPase activator activity(GO:0005096);phospholipase activator activity(GO:0016004);phospholipase binding(GO:0043274)	actin filament organization(GO:0007015);signal transduction(GO:0007165);activation of phospholipase C activity(GO:0007202);positive regulation of GTPase activity(GO:0043547);focal adhesion assembly(GO:0048041);negative regulation of stress fiber assembly(GO:0051497);negative regulation of focal adhesion assembly(GO:0051895);positive regulation of phospholipase activity(GO:0010518);regulation of G…	cytoplasm(GO:0005737);actin cytoskeleton(GO:0015629)
CHICK|Ensembl=ENSGALG00000014819|UniProtKB=E1C822	Uncharacterized protein	JMY	JUNCTION-MEDIATING AND -REGULATORY PROTEIN (PTHR23330:SF10)		transcription coactivator activity(GO:0003713);actin binding(GO:0003779)	regulation of transcription from RNA polymerase II promoter(GO:0006357);Arp2/3 complex-mediated actin nucleation(GO:0034314);'de novo' actin filament nucleation(GO:0070060)	cell leading edge(GO:0031252)
CHICK|Ensembl=ENSGALG00000017085|UniProtKB=F1P388	Uncharacterized protein	SLC7A1	HIGH AFFINITY CATIONIC AMINO ACID TRANSPORTER 1 (PTHR43243:SF27)	amino acid transporter(PC00227)	L-ornithine transmembrane transporter activity(GO:0000064);arginine transmembrane transporter activity(GO:0015181);L-lysine transmembrane transporter activity(GO:0015189);antiporter activity(GO:0015297);amino acid transmembrane transporter activity(GO:0015171)	L-ornithine transmembrane transport(GO:1903352);L-lysine transmembrane transport(GO:1903401);arginine transmembrane transport(GO:1903826);amino acid transmembrane transport(GO:0003333);amino acid transport(GO:0006865);arginine transport(GO:0015809)	integral component of plasma membrane(GO:0005887);membrane(GO:0016020);integral component of membrane(GO:0016021)
CHICK|Ensembl=ENSGALG00000017185|UniProtKB=F6UBF3	Uncharacterized protein	TMEM123	PORIMIN (PTHR11337:SF19)			oncosis(GO:0070267)	external side of plasma membrane(GO:0009897);integral component of membrane(GO:0016021);membrane(GO:0016020)
CHICK|Ensembl=ENSGALG00000016428|UniProtKB=R4GFD5	Uncharacterized protein	ENPP2	ECTONUCLEOTIDE PYROPHOSPHATASE/PHOSPHODIESTERASE FAMILY MEMBER 2 (PTHR10151:SF96)	nucleotide phosphatase(PC00121);pyrophosphatase(PC00181)	nucleic acid binding(GO:0003676);phosphodiesterase I activity(GO:0004528);nucleotide diphosphatase activity(GO:0004551);lysophospholipase activity(GO:0004622);scavenger receptor activity(GO:0005044);polysaccharide binding(GO:0030247);metal ion binding(GO:0046872);calcium ion binding(GO:0005509);zinc ion binding(GO:0008270);catalytic activity(GO:0003824);hydrolase activity(GO:0016787)	receptor-mediated endocytosis(GO:0006898);chemotaxis(GO:0006935);immune response(GO:0006955);regulation of cell migration(GO:0030334);regulation of angiogenesis(GO:0045765);nucleic acid phosphodiester bond hydrolysis(GO:0090305);positive regulation of epithelial cell migration(GO:0010634);phosphatidylcholine catabolic process(GO:0034638);positive regulation of peptidyl-tyrosine phosphorylation(GO…	extracellular space(GO:0005615)
CHICK|Ensembl=ENSGALG00000012354|UniProtKB=F1NGU5	Uncharacterized protein	VOPP1	VESICULAR, OVEREXPRESSED IN CANCER, PROSURVIVAL PROTEIN 1 (PTHR14971:SF3)		signal transducer activity(GO:0004871)	signal transduction(GO:0007165)	endosome(GO:0005768);cytoplasmic vesicle membrane(GO:0030659);integral component of organelle membrane(GO:0031301);membrane(GO:0016020);integral component of membrane(GO:0016021)
CHICK|Ensembl=ENSGALG00000010811|UniProtKB=E1C958	Uncharacterized protein	LGMN	LEGUMAIN (PTHR12000:SF25)	cysteine protease(PC00121)	cysteine-type endopeptidase activity(GO:0004197);peptidase activity(GO:0008233)	renal system process(GO:0003014);vacuolar protein processing(GO:0006624);response to acidic pH(GO:0010447);receptor catabolic process(GO:0032801);negative regulation of multicellular organism growth(GO:0040015);negative regulation of neuron apoptotic process(GO:0043524);proteolysis involved in cellular protein catabolic process(GO:0051603);negative regulation of ERBB signaling pathway(GO:1901185)…	lysosome(GO:0005764);late endosome(GO:0005770);apical part of cell(GO:0045177);extracellular exosome(GO:0070062)
CHICK|Ensembl=ENSGALG00000026364|UniProtKB=R4GH41	Uncharacterized protein	ASAH1	ACID CERAMIDASE (PTHR28583:SF7)		ceramidase activity(GO:0017040)	lipid metabolic process(GO:0006629)	extracellular space(GO:0005615);lysosome(GO:0005764);extracellular exosome(GO:0070062)
CHICK|Gene=SCNN1A|UniProtKB=Q92075	Amiloride-sensitive sodium channel subunit alpha	SCNN1A	AMILORIDE-SENSITIVE SODIUM CHANNEL SUBUNIT ALPHA (PTHR11690:SF216)	ion channel(PC00227)	ligand-gated sodium channel activity(GO:0015280);WW domain binding(GO:0050699);sodium channel activity(GO:0005272)	sodium ion transmembrane transport(GO:0035725);multicellular organismal water homeostasis(GO:0050891);sodium ion homeostasis(GO:0055078);transport(GO:0006810);ion transport(GO:0006811);sodium ion transport(GO:0006814)	integral component of plasma membrane(GO:0005887);apical plasma membrane(GO:0016324);motile cilium(GO:0031514);sodium channel complex(GO:0034706);ciliary membrane(GO:0060170);extracellular exosome(GO:0070062);membrane(GO:0016020);integral component of membrane(GO:0016021);plasma membrane(GO:0005886);cilium(GO:0005929);cell projection(GO:0042995)
CHICK|Ensembl=ENSGALG00000003185|UniProtKB=Q5F3W4	Uncharacterized protein	SCPEP1	RETINOID-INDUCIBLE SERINE CARBOXYPEPTIDASE (PTHR11802:SF174)	serine protease(PC00121)	serine-type carboxypeptidase activity(GO:0004185);carboxypeptidase activity(GO:0004180);peptidase activity(GO:0008233);hydrolase activity(GO:0016787)	negative regulation of blood pressure(GO:0045776);positive regulation of vasodilation(GO:0045909);proteolysis involved in cellular protein catabolic process(GO:0051603);proteolysis(GO:0006508)	extracellular exosome(GO:0070062)
CHICK|Gene=VDR|UniProtKB=O42392	Vitamin D3 receptor	VDR	VITAMIN D3 RECEPTOR (PTHR24082:SF460)	nuclear hormone receptor(PC00218);nucleic acid binding(PC00169)	steroid hormone receptor activity(GO:0003707);zinc ion binding(GO:0008270);calcitriol receptor activity(GO:0008434);sequence-specific DNA binding(GO:0043565);lithocholic acid receptor activity(GO:0038186);retinoid X receptor binding(GO:0046965);vitamin D response element binding(GO:0070644);calcitriol binding(GO:1902098);lithocholic acid binding(GO:1902121);DNA binding(GO:0003677);transcription f…	transcription, DNA-templated(GO:0006351);regulation of transcription, DNA-templated(GO:0006355);steroid hormone mediated signaling pathway(GO:0043401);vitamin D receptor signaling pathway(GO:0070561);negative regulation of transcription from RNA polymerase II promoter(GO:0000122);cell morphogenesis(GO:0000902);skeletal system development(GO:0001501);calcium ion transport(GO:0006816);cellular calc…	nucleus(GO:0005634);nucleoplasm(GO:0005654);receptor complex(GO:0043235);RNA polymerase II transcription factor complex(GO:0090575);plasma membrane(GO:0005886);caveola(GO:0005901)
CHICK|Ensembl=ENSGALG00000016210|UniProtKB=Q11200	CMP-N-acetylneuraminate-beta-galactosamide-alpha-2,3-sialyltransferase 1	ST3GAL1	CMP-N-ACETYLNEURAMINATE-BETA-GALACTOSAMIDE-ALPHA-2,3-SIALYLTRANSFERASE 1 (PTHR13713:SF70)	glycosyltransferase(PC00220)	beta-galactoside (CMP) alpha-2,3-sialyltransferase activity(GO:0003836);sialyltransferase activity(GO:0008373);transferase activity(GO:0016740);transferase activity, transferring glycosyl groups(GO:0016757)	ganglioside biosynthetic process(GO:0001574);N-acetylneuraminate metabolic process(GO:0006054);protein phosphorylation(GO:0006468);protein N-linked glycosylation(GO:0006487);oligosaccharide metabolic process(GO:0009311);protein N-linked glycosylation via asparagine(GO:0018279);sialylation(GO:0097503);protein glycosylation(GO:0006486)	integral component of Golgi membrane(GO:0030173);Golgi cisterna membrane(GO:0032580);extracellular exosome(GO:0070062);Golgi apparatus(GO:0005794);membrane(GO:0016020);integral component of membrane(GO:0016021);extracellular region(GO:0005576)
CHICK|Ensembl=ENSGALG00000007054|UniProtKB=E1C7Q8	Uncharacterized protein	TBC1D16	TBC1 DOMAIN FAMILY MEMBER 16 (PTHR22957:SF409)	G-protein modulator(PC00095);hydrolase(PC00022)	GTPase activator activity(GO:0005096);Rab GTPase binding(GO:0017137)	receptor recycling(GO:0001881);intracellular protein transport(GO:0006886);regulation of vesicle fusion(GO:0031338);activation of GTPase activity(GO:0090630);regulation of receptor recycling(GO:0001919)	early endosome(GO:0005769);cytosol(GO:0005829)
CHICK|Ensembl=ENSGALG00000009415|UniProtKB=F1NY60	Uncharacterized protein	SMOC1	SPARC-RELATED MODULAR CALCIUM-BINDING PROTEIN 1 (PTHR12352:SF17)	calcium-binding protein(PC00060)	calcium ion binding(GO:0005509)	eye development(GO:0001654);signal transduction(GO:0007165);regulation of osteoblast differentiation(GO:0045667);limb development(GO:0060173)	proteinaceous extracellular matrix(GO:0005578)
CHICK|Ensembl=ENSGALG00000014857|UniProtKB=F1N9T1	Uncharacterized protein (Fragment)	SEPP1	SELENOPROTEIN P (PTHR10105:SF5)	extracellular matrix glycoprotein(PC00102)	selenium binding(GO:0008430)	selenium compound metabolic process(GO:0001887);brain development(GO:0007420);locomotory behavior(GO:0007626);post-embryonic development(GO:0009791);sexual reproduction(GO:0019953);growth(GO:0040007)	extracellular space(GO:0005615);extracellular exosome(GO:0070062)
CHICK|Ensembl=ENSGALG00000021193|UniProtKB=F1NPH6	Uncharacterized protein (Fragment)	STARD5	STAR-RELATED LIPID TRANSFER PROTEIN 5 (PTHR12136:SF73)	membrane traffic protein(PC00150);transfer/carrier protein(PC00219)	bile acid binding(GO:0032052);lipid binding(GO:0008289);cholesterol binding(GO:0015485)		mitochondrion(GO:0005739)
CHICK|Ensembl=ENSGALG00000005330|UniProtKB=E1C046	Uncharacterized protein	SNCAIP	SYNPHILIN-1 (PTHR22882:SF5)		ubiquitin protein ligase binding(GO:0031625);identical protein binding(GO:0042802)	cell death(GO:0008219);dopamine metabolic process(GO:0042417);regulation of neurotransmitter secretion(GO:0046928);regulation of inclusion body assembly(GO:0090083)	cytoplasm(GO:0005737)
CHICK|Ensembl=ENSGALG00000005492|UniProtKB=F1NTR2	Uncharacterized protein	NBEAL2	NEUROBEACHIN-LIKE PROTEIN 2 (PTHR13743:SF94)	enzyme modulator(PC00095)	phospholipid binding(GO:0005543)	platelet formation(GO:0030220)	endoplasmic reticulum(GO:0005783);endomembrane system(GO:0012505);extrinsic component of membrane(GO:0019898);membrane(GO:0016020)
CHICK|Ensembl=ENSGALG00000014730|UniProtKB=E1C102	Elongation of very long chain fatty acids protein	ELOVL7	ELONGATION OF VERY LONG CHAIN FATTY ACIDS PROTEIN 7 (PTHR11157:SF70)	acyltransferase(PC00220)	transferase activity(GO:0016740);fatty acid elongase activity(GO:0009922);3-oxo-arachidoyl-CoA synthase activity(GO:0102336);3-oxo-cerotoyl-CoA synthase activity(GO:0102337);3-oxo-lignoceronyl-CoA synthase activity(GO:0102338)	fatty acid elongation, saturated fatty acid(GO:0019367);fatty acid elongation, polyunsaturated fatty acid(GO:0034626);very long-chain fatty acid biosynthetic process(GO:0042761);lipid metabolic process(GO:0006629);fatty acid metabolic process(GO:0006631);fatty acid biosynthetic process(GO:0006633);unsaturated fatty acid biosynthetic process(GO:0006636);sphingolipid biosynthetic process(GO:0030148…	endoplasmic reticulum(GO:0005783);integral component of membrane(GO:0016021);membrane(GO:0016020);integral component of endoplasmic reticulum membrane(GO:0030176)
CHICK|Ensembl=ENSGALG00000011894|UniProtKB=F1NJG4	Cytochrome P450 CYP2D49	CYP2D6	CYTOCHROME P450 2D6-RELATED (PTHR24300:SF207)		iron ion binding(GO:0005506);arachidonic acid epoxygenase activity(GO:0008392);steroid hydroxylase activity(GO:0008395);oxidoreductase activity, acting on paired donors, with incorporation or reduction of molecular oxygen, reduced flavin or flavoprotein as one donor, and incorporation of one atom of oxygen(GO:0016712);heme binding(GO:0020037);monooxygenase activity(GO:0004497);oxidoreductase acti…	arachidonic acid metabolic process(GO:0019369);oxidation-reduction process(GO:0055114)	integral component of membrane(GO:0016021);membrane(GO:0016020)
CHICK|Ensembl=ENSGALG00000000275|UniProtKB=Q5ZJ71	Uncharacterized protein	KCTD9	BTB/POZ DOMAIN-CONTAINING PROTEIN KCTD9 (PTHR14958:SF37)			protein homooligomerization(GO:0051260)	cytoplasm(GO:0005737)
CHICK|Ensembl=ENSGALG00000004442|UniProtKB=F1NT28	Uncharacterized protein (Fragment)	PPA1	INORGANIC PYROPHOSPHATASE (PTHR10286:SF33)	pyrophosphatase(PC00121)	magnesium ion binding(GO:0000287);inorganic diphosphatase activity(GO:0004427);pyrophosphatase activity(GO:0016462)	phosphate-containing compound metabolic process(GO:0006796)	cytoplasm(GO:0005737);extracellular exosome(GO:0070062)
CHICK|Ensembl=ENSGALG00000012396|UniProtKB=F1NDL3	Uncharacterized protein (Fragment)	PTGER2	PROSTAGLANDIN E2 RECEPTOR EP2 SUBTYPE (PTHR11866:SF20)	G-protein coupled receptor(PC00197)	prostaglandin E receptor activity(GO:0004957);G-protein coupled receptor activity(GO:0004930)	adenylate cyclase-activating G-protein coupled receptor signaling pathway(GO:0007189);response to lipopolysaccharide(GO:0032496);response to progesterone(GO:0032570);regulation of cell proliferation(GO:0042127);cellular response to prostaglandin E stimulus(GO:0071380);G-protein coupled receptor signaling pathway(GO:0007186);inflammatory response(GO:0006954);positive regulation of cytosolic calciu…	integral component of membrane(GO:0016021);membrane(GO:0016020);integral component of plasma membrane(GO:0005887)
CHICK|Ensembl=ENSGALG00000037852|UniProtKB=F1NG69	Uncharacterized protein	HSD17B7	3-KETO-STEROID REDUCTASE (PTHR43490:SF33)	dehydrogenase(PC00176);reductase(PC00092)	3-keto sterol reductase activity(GO:0000253)	cholesterol biosynthetic process(GO:0006695);oxidation-reduction process(GO:0055114)	endoplasmic reticulum(GO:0005783)
CHICK|Ensembl=ENSGALG00000008127|UniProtKB=E1BZN0	Uncharacterized protein	SPI1	TRANSCRIPTION FACTOR PU.1 (PTHR11849:SF218)	nucleic acid binding(PC00171);signaling molecule(PC00207);transcription factor(PC00218)	RNA polymerase II core promoter proximal region sequence-specific DNA binding(GO:0000978);RNA polymerase II core promoter sequence-specific DNA binding(GO:0000979);RNA polymerase II distal enhancer sequence-specific DNA binding(GO:0000980);RNA polymerase II transcription factor activity, sequence-specific DNA binding(GO:0000981);transcriptional activator activity, RNA polymerase II core promoter …	negative regulation of transcription from RNA polymerase II promoter(GO:0000122);lymphoid progenitor cell differentiation(GO:0002320);regulation of transcription from RNA polymerase II promoter(GO:0006357);transcription from RNA polymerase II promoter(GO:0006366);lymphocyte differentiation(GO:0030098);cell differentiation(GO:0030154);erythrocyte differentiation(GO:0030218);macrophage differentiat…	nuclear chromatin(GO:0000790);nucleus(GO:0005634)
CHICK|Ensembl=ENSGALG00000000667|UniProtKB=E1C482	Uncharacterized protein	EDN2	ENDOTHELIN-2 (PTHR13874:SF14)	peptide hormone(PC00207)	hormone activity(GO:0005179);endothelin B receptor binding(GO:0031708)	prostaglandin biosynthetic process(GO:0001516);temperature homeostasis(GO:0001659);positive regulation of leukocyte chemotaxis(GO:0002690);regulation of systemic arterial blood pressure by endothelin(GO:0003100);positive regulation of cytosolic calcium ion concentration(GO:0007204);positive regulation of cell proliferation(GO:0008284);positive regulation of heart rate(GO:0010460);artery smooth mu…	extracellular space(GO:0005615);cytosol(GO:0005829);extracellular region(GO:0005576);intracellular(GO:0005622)
CHICK|Ensembl=ENSGALG00000005774|UniProtKB=E1BUR4	Uncharacterized protein (Fragment)	NKAIN4	SODIUM/POTASSIUM-TRANSPORTING ATPASE SUBUNIT BETA-1-INTERACTING PROTEIN 4 (PTHR13084:SF11)			regulation of sodium ion transport(GO:0002028)	integral component of membrane(GO:0016021);membrane(GO:0016020)
CHICK|Ensembl=ENSGALG00000027999|UniProtKB=R4GFH3	Uncharacterized protein	DISC1	DISRUPTED IN SCHIZOPHRENIA 1 PROTEIN (PTHR14332:SF5)		protein complex scaffold(GO:0032947)	microtubule cytoskeleton organization(GO:0000226);neuron migration(GO:0001764);positive regulation of neuroblast proliferation(GO:0002052);regulation of neuron projection development(GO:0010975);cerebral cortex radially oriented cell migration(GO:0021799);cell proliferation in forebrain(GO:0021846);positive regulation of Wnt signaling pathway(GO:0030177);TOR signaling(GO:0031929);cellular protein…	mitochondrion(GO:0005739);centrosome(GO:0005813);synaptic vesicle(GO:0008021);postsynaptic density(GO:0014069);ciliary basal body(GO:0036064);ciliary base(GO:0097546)
CHICK|Ensembl=ENSGALG00000000721|UniProtKB=E1C334	Uncharacterized protein	SLC41A1	SOLUTE CARRIER FAMILY 41 MEMBER 1 (PTHR16228:SF28)	cation transporter(PC00227)	cation transmembrane transporter activity(GO:0008324);magnesium ion transmembrane transporter activity(GO:0015095);magnesium:sodium antiporter activity(GO:0061768)	transmembrane transport(GO:0055085);cellular response to magnesium ion(GO:0071286);cation transmembrane transport(GO:0098655);cation transport(GO:0006812);cellular magnesium ion homeostasis(GO:0010961);magnesium ion transport(GO:0015693);sodium ion transmembrane transport(GO:0035725);magnesium ion transmembrane transport(GO:1903830)	integral component of membrane(GO:0016021);membrane(GO:0016020);basolateral plasma membrane(GO:0016323);protein complex(GO:0043234)
CHICK|Ensembl=ENSGALG00000026313|UniProtKB=R4GI31	Uncharacterized protein	RND3	RHO-RELATED GTP-BINDING PROTEIN RHOE (PTHR24072:SF190)	small GTPase(PC00095)	GTP binding(GO:0005525)	small GTPase mediated signal transduction(GO:0007264)	intracellular(GO:0005622);focal adhesion(GO:0005925);extracellular exosome(GO:0070062)
CHICK|Ensembl=ENSGALG00000007806|UniProtKB=F1NNI3	Fibroblast growth factor	FGF16	FIBROBLAST GROWTH FACTOR 16 (PTHR11486:SF120)	growth factor(PC00207)	fibroblast growth factor receptor binding(GO:0005104);growth factor activity(GO:0008083);receptor binding(GO:0005102)	fibroblast growth factor receptor signaling pathway(GO:0008543);positive regulation of endothelial cell chemotaxis to fibroblast growth factor(GO:2000546)	extracellular region(GO:0005576)
CHICK|Ensembl=ENSGALG00000008960|UniProtKB=F1NV35	Uncharacterized protein (Fragment)	KCNK12	POTASSIUM CHANNEL SUBFAMILY K MEMBER 12 (PTHR11003:SF199)		potassium ion leak channel activity(GO:0022841);potassium channel activity(GO:0005267)	stabilization of membrane potential(GO:0030322);potassium ion transmembrane transport(GO:0071805);transport(GO:0006810);ion transport(GO:0006811)	integral component of plasma membrane(GO:0005887);membrane(GO:0016020);integral component of membrane(GO:0016021)
CHICK|Gene=SOCS3|UniProtKB=Q90X67	Suppressor of cytokine signaling 3	SOCS3	SUPPRESSOR OF CYTOKINE SIGNALING 3 (PTHR24369:SF110)	cytokine(PC00207)	protein kinase inhibitor activity(GO:0004860)	negative regulation of protein kinase activity(GO:0006469);JAK-STAT cascade(GO:0007259);protein ubiquitination(GO:0016567);cytokine-mediated signaling pathway(GO:0019221);regulation of growth(GO:0040008);negative regulation of apoptotic process(GO:0043066);negative regulation of JAK-STAT cascade(GO:0046426);negative regulation of insulin receptor signaling pathway(GO:0046627);regulation of protei…	cytoplasm(GO:0005737);intracellular(GO:0005622)
CHICK|Ensembl=ENSGALG00000007908|UniProtKB=E1C6M8	Uncharacterized protein	EFEMP1	EGF-CONTAINING FIBULIN-LIKE EXTRACELLULAR MATRIX PROTEIN 1 (PTHR24044:SF369)		epidermal growth factor-activated receptor activity(GO:0005006);epidermal growth factor receptor binding(GO:0005154);calcium ion binding(GO:0005509)	regulation of transcription, DNA-templated(GO:0006355);epidermal growth factor receptor signaling pathway(GO:0007173);peptidyl-tyrosine phosphorylation(GO:0018108);negative regulation of chondrocyte differentiation(GO:0032331);camera-type eye development(GO:0043010);embryonic eye morphogenesis(GO:0048048);post-embryonic eye morphogenesis(GO:0048050)	extracellular space(GO:0005615);extracellular matrix(GO:0031012);extracellular exosome(GO:0070062)
CHICK|Ensembl=ENSGALG00000006106|UniProtKB=F1NCY6	Uncharacterized protein	TNFRSF6B	CD27 ANTIGEN (PTHR23097:SF140)	tumor necrosis factor receptor(PC00197)	tumor necrosis factor-activated receptor activity(GO:0005031)	inflammatory response(GO:0006954);immune response(GO:0006955);multicellular organism development(GO:0007275);response to lipopolysaccharide(GO:0032496);tumor necrosis factor-mediated signaling pathway(GO:0033209);regulation of cell proliferation(GO:0042127);regulation of apoptotic process(GO:0042981);positive regulation of MAPK cascade(GO:0043410);apoptotic signaling pathway(GO:0097190)	integral component of plasma membrane(GO:0005887)
CHICK|Ensembl=ENSGALG00000003122|UniProtKB=E1C3S9	Uncharacterized protein	ZFAND2A	AN1-TYPE ZINC FINGER PROTEIN 2A (PTHR14677:SF17)	RNA binding protein(PC00171)	zinc ion binding(GO:0008270);metal ion binding(GO:0046872)	positive regulation of proteasomal ubiquitin-dependent protein catabolic process(GO:0032436);cellular response to arsenic-containing substance(GO:0071243)	proteasome complex(GO:0000502)
CHICK|Ensembl=ENSGALG00000005576|UniProtKB=F1NSW4	Calcium-transporting ATPase	ATP2C2	CALCIUM-TRANSPORTING ATPASE TYPE 2C MEMBER 2 (PTHR42861:SF5)	cation transporter(PC00227);ion channel(PC00068)	calcium-transporting ATPase activity(GO:0005388);ATP binding(GO:0005524);manganese-transporting ATPase activity(GO:0015410);metal ion binding(GO:0046872);nucleotide binding(GO:0000166);hydrolase activity(GO:0016787)	cellular calcium ion homeostasis(GO:0006874);calcium ion transmembrane transport(GO:0070588);manganese ion transmembrane transport(GO:0071421);protein targeting to plasma membrane(GO:0072661);positive regulation of calcium ion import(GO:0090280);transport(GO:0006810);ion transport(GO:0006811);calcium ion transport(GO:0006816)	Golgi membrane(GO:0000139);integral component of plasma membrane(GO:0005887);cytoplasmic side of plasma membrane(GO:0009898);cytoplasmic vesicle(GO:0031410);perinuclear region of cytoplasm(GO:0048471);membrane(GO:0016020);integral component of membrane(GO:0016021)
CHICK|Gene=LCAT|UniProtKB=P53760	Phosphatidylcholine-sterol acyltransferase (Fragment)	LCAT	PHOSPHATIDYLCHOLINE-STEROL ACYLTRANSFERASE (PTHR11440:SF65)	acyltransferase(PC00220);phospholipase(PC00042)	phosphatidylcholine-sterol O-acyltransferase activity(GO:0004607);apolipoprotein A-I binding(GO:0034186);O-acyltransferase activity(GO:0008374);transferase activity(GO:0016740);transferase activity, transferring acyl groups(GO:0016746)	cholesterol metabolic process(GO:0008203);cholesterol esterification(GO:0034435);phosphatidylcholine metabolic process(GO:0046470);phosphatidylcholine biosynthetic process(GO:0006656);very-low-density lipoprotein particle remodeling(GO:0034372);high-density lipoprotein particle remodeling(GO:0034375);lipoprotein biosynthetic process(GO:0042158);cholesterol homeostasis(GO:0042632);reverse choleste…	extracellular region(GO:0005576);high-density lipoprotein particle(GO:0034364);extracellular exosome(GO:0070062);extracellular space(GO:0005615)
CHICK|Gene=CDK1|UniProtKB=P13863	Cyclin-dependent kinase 1	CDK1	CYCLIN-DEPENDENT KINASE 1 (PTHR24056:SF275)	non-receptor serine/threonine protein kinase(PC00220);non-receptor tyrosine protein kinase(PC00137)	protein serine/threonine kinase activity(GO:0004674);ATP binding(GO:0005524);cyclin-dependent protein serine/threonine kinase activity(GO:0004693);RNA polymerase II carboxy-terminal domain kinase activity(GO:0008353);Hsp70 protein binding(GO:0030544);histone kinase activity(GO:0035173);nucleotide binding(GO:0000166);protein kinase activity(GO:0004672);kinase activity(GO:0016301);transferase activ…	G2/M transition of mitotic cell cycle(GO:0000086);protein phosphorylation(GO:0006468);cellular response to heat(GO:0034605);double-strand break repair via homologous recombination(GO:0000724);mitotic nuclear division(GO:0007067);cell division(GO:0051301);regulation of cell cycle(GO:0051726);mitotic G2 DNA damage checkpoint(GO:0007095);histone phosphorylation(GO:0016572);peptidyl-serine phosphoryl…	nucleoplasm(GO:0005654);cytoplasm(GO:0005737);microtubule organizing center(GO:0005815);nuclear chromosome, telomeric region(GO:0000784);centrosome(GO:0005813);spindle microtubule(GO:0005876);membrane(GO:0016020);midbody(GO:0030496);extracellular exosome(GO:0070062);mitotic spindle(GO:0072686);nucleus(GO:0005634);cytoskeleton(GO:0005856)
CHICK|Ensembl=ENSGALG00000006808|UniProtKB=E1C857	Tetraspanin (Fragment)	TSPAN6	TETRASPANIN-6 (PTHR19282:SF328)	cell adhesion molecule(PC00069);membrane-bound signaling molecule(PC00207);receptor(PC00152)	signal transducer activity(GO:0004871)	cell surface receptor signaling pathway(GO:0007166);negative regulation of viral-induced cytoplasmic pattern recognition receptor signaling pathway(GO:0039532);positive regulation of I-kappaB kinase/NF-kappaB signaling(GO:0043123);negative regulation of NIK/NF-kappaB signaling(GO:1901223)	integral component of plasma membrane(GO:0005887);extracellular exosome(GO:0070062);membrane(GO:0016020);integral component of membrane(GO:0016021)
CHICK|Ensembl=ENSGALG00000008551|UniProtKB=E1BQM1	Uncharacterized protein	CRELD2	CYSTEINE-RICH WITH EGF-LIKE DOMAIN PROTEIN 2 (PTHR24044:SF373)		calcium ion binding(GO:0005509)		extracellular space(GO:0005615);endoplasmic reticulum(GO:0005783);Golgi apparatus(GO:0005794)
CHICK|Gene=SDC3|UniProtKB=P26261	Syndecan-3	SDC3	SYNDECAN-3 (PTHR10915:SF8)	cell adhesion molecule(PC00069);cytoskeletal protein(PC00085);defense/immunity protein(PC00090);extracellular matrix glycoprotein(PC00102);membrane-bound signaling molecule(PC00100)	growth factor binding(GO:0019838)	chondrocyte proliferation(GO:0035988);positive regulation of substrate adhesion-dependent cell spreading(GO:1900026);growth plate cartilage chondrocyte proliferation(GO:0003419);cell migration(GO:0016477);cell differentiation(GO:0030154);multicellular organism development(GO:0007275)	integral component of membrane(GO:0016021);cell surface(GO:0009986);membrane(GO:0016020)
CHICK|Ensembl=ENSGALG00000006235|UniProtKB=E1BYU1	Uncharacterized protein	SLC41A3	SOLUTE CARRIER FAMILY 41 MEMBER 3 (PTHR16228:SF30)	cation transporter(PC00227)	cation transmembrane transporter activity(GO:0008324)	transmembrane transport(GO:0055085);cation transmembrane transport(GO:0098655);cation transport(GO:0006812)	integral component of membrane(GO:0016021);membrane(GO:0016020)
CHICK|Ensembl=ENSGALG00000003879|UniProtKB=F1NCD6	Uncharacterized protein (Fragment)	MFSD2A	SODIUM-DEPENDENT LYSOPHOSPHATIDYLCHOLINE SYMPORTER 1 (PTHR11328:SF51)		phospholipid transporter activity(GO:0005548);symporter activity(GO:0015293)	fatty acid transport(GO:0015908);phospholipid transport(GO:0015914);transcytosis(GO:0045056);transmembrane transport(GO:0055085);establishment of blood-brain barrier(GO:0060856);lipid transport across blood brain barrier(GO:1990379)	cytoplasm(GO:0005737);integral component of plasma membrane(GO:0005887);plasma membrane(GO:0005886);membrane(GO:0016020);integral component of membrane(GO:0016021)
CHICK|Ensembl=ENSGALG00000005046|UniProtKB=E1BS67	Serine hydroxymethyltransferase (Fragment)	SHMT1	SERINE HYDROXYMETHYLTRANSFERASE, CYTOSOLIC (PTHR11680:SF18)	methyltransferase(PC00220)	glycine hydroxymethyltransferase activity(GO:0004372);pyridoxal phosphate binding(GO:0030170);protein homodimerization activity(GO:0042803);serine binding(GO:0070905);catalytic activity(GO:0003824);transferase activity(GO:0016740)	dTMP biosynthetic process(GO:0006231);glycine metabolic process(GO:0006544);L-serine catabolic process(GO:0006565);purine nucleobase biosynthetic process(GO:0009113);tetrahydrofolate interconversion(GO:0035999);folic acid metabolic process(GO:0046655);protein tetramerization(GO:0051262);cellular response to tetrahydrofolate(GO:1904482);L-serine metabolic process(GO:0006563);one-carbon metabolic p…	nucleus(GO:0005634);mitochondrion(GO:0005739);cytosol(GO:0005829);extracellular exosome(GO:0070062);cytoplasm(GO:0005737)
CHICK|Ensembl=ENSGALG00000001000|UniProtKB=Q90593	78 kDa glucose-regulated protein	HSPA5	78 KDA GLUCOSE-REGULATED PROTEIN (PTHR19375:SF279)		glycoprotein binding(GO:0001948);protein binding(GO:0005515);ATP binding(GO:0005524);ATPase activity(GO:0016887);protein domain specific binding(GO:0019904);ubiquitin protein ligase binding(GO:0031625);ribosome binding(GO:0043022);unfolded protein binding(GO:0051082);misfolded protein binding(GO:0051787);nucleotide binding(GO:0000166);enzyme binding(GO:0019899);G-protein coupled receptor binding(…	ER overload response(GO:0006983);activation of signaling protein activity involved in unfolded protein response(GO:0006987);cerebellum structural organization(GO:0021589);cerebellar Purkinje cell layer development(GO:0021680);substantia nigra development(GO:0021762);positive regulation of cell migration(GO:0030335);negative regulation of transforming growth factor beta receptor signaling pathway(…	endoplasmic reticulum lumen(GO:0005788);endoplasmic reticulum-Golgi intermediate compartment(GO:0005793);plasma membrane(GO:0005886);focal adhesion(GO:0005925);COP9 signalosome(GO:0008180);cell surface(GO:0009986);integral component of endoplasmic reticulum membrane(GO:0030176);midbody(GO:0030496);endoplasmic reticulum chaperone complex(GO:0034663);myelin sheath(GO:0043209);extracellular exosome(…
CHICK|Ensembl=ENSGALG00000007703|UniProtKB=F1NU52	Uncharacterized protein	LOC422320	LIGAND OF NUMB-PROTEIN X-LIKE PROTEIN (PTHR19964:SF60)		zinc ion binding(GO:0008270);metal ion binding(GO:0046872)
CHICK|Ensembl=ENSGALG00000008007|UniProtKB=E1C311	Uncharacterized protein	ITGA11	INTEGRIN ALPHA-11 (PTHR23220:SF109)		collagen receptor activity(GO:0038064);collagen binding involved in cell-matrix adhesion(GO:0098639);collagen binding(GO:0005518)	osteoblast differentiation(GO:0001649);substrate-dependent cell migration(GO:0006929);cell-matrix adhesion(GO:0007160);integrin-mediated signaling pathway(GO:0007229);cell adhesion mediated by integrin(GO:0033627);collagen-activated signaling pathway(GO:0038065);cell adhesion(GO:0007155)	focal adhesion(GO:0005925);integrin alpha11-beta1 complex(GO:0034681);integrin complex(GO:0008305);membrane(GO:0016020);integral component of membrane(GO:0016021)
CHICK|Ensembl=ENSGALG00000012238|UniProtKB=F1NI94	Uncharacterized protein	ITGA9	INTEGRIN ALPHA-9 (PTHR23220:SF93)			cell adhesion(GO:0007155);integrin-mediated signaling pathway(GO:0007229);neutrophil chemotaxis(GO:0030593)	integrin complex(GO:0008305);basal plasma membrane(GO:0009925);membrane(GO:0016020);integral component of membrane(GO:0016021)
CHICK|Ensembl=ENSGALG00000006469|UniProtKB=F1NZB7	Uncharacterized protein	ATP12A	POTASSIUM-TRANSPORTING ATPASE ALPHA CHAIN 2 (PTHR43294:SF2)	cation transporter(PC00227);ion channel(PC00068)	sodium:potassium-exchanging ATPase activity(GO:0005391);ATP binding(GO:0005524);hydrogen:potassium-exchanging ATPase activity(GO:0008900);metal ion binding(GO:0046872);nucleotide binding(GO:0000166);hydrolase activity(GO:0016787);cation-transporting ATPase activity(GO:0019829)	cellular sodium ion homeostasis(GO:0006883);regulation of pH(GO:0006885);potassium ion import(GO:0010107);establishment or maintenance of transmembrane electrochemical gradient(GO:0010248);ATP hydrolysis coupled proton transport(GO:0015991);cellular potassium ion homeostasis(GO:0030007);sodium ion export from cell(GO:0036376);transport(GO:0006810);ion transport(GO:0006811);potassium ion transport…	integral component of plasma membrane(GO:0005887);basolateral plasma membrane(GO:0016323);intracellular membrane-bounded organelle(GO:0043231);membrane(GO:0016020);integral component of membrane(GO:0016021)
CHICK|Ensembl=ENSGALG00000003837|UniProtKB=E1C8F6	Uncharacterized protein	ADCY7	ADENYLATE CYCLASE TYPE 7 (PTHR11920:SF424)	adenylate cyclase(PC00144);guanylate cyclase(PC00079)	nucleotide binding(GO:0000166);adenylate cyclase activity(GO:0004016);lyase activity(GO:0016829);phosphorus-oxygen lyase activity(GO:0016849)	cAMP biosynthetic process(GO:0006171);adenylate cyclase-activating G-protein coupled receptor signaling pathway(GO:0007189);adenylate cyclase-inhibiting G-protein coupled receptor signaling pathway(GO:0007193);cAMP-mediated signaling(GO:0019933);positive regulation of cAMP biosynthetic process(GO:0030819);cellular response to ethanol(GO:0071361);cyclic nucleotide biosynthetic process(GO:0009190);…	intracellular(GO:0005622);plasma membrane(GO:0005886);integral component of membrane(GO:0016021);membrane(GO:0016020)
CHICK|Gene=EGR1|UniProtKB=O73691	Early growth response protein 1 (Fragment)	EGR1	EARLY GROWTH RESPONSE PROTEIN 1 (PTHR24409:SF282)		RNA polymerase II regulatory region sequence-specific DNA binding(GO:0000977);transcriptional activator activity, RNA polymerase II core promoter proximal region sequence-specific binding(GO:0001077);DNA binding(GO:0003677);transcription factor activity, sequence-specific DNA binding(GO:0003700);histone acetyltransferase binding(GO:0035035);sequence-specific DNA binding(GO:0043565);metal ion bind…	negative regulation of transcription from RNA polymerase II promoter(GO:0000122);transcription from RNA polymerase II promoter(GO:0006366);response to glucose(GO:0009749);T cell differentiation(GO:0030217);BMP signaling pathway(GO:0030509);response to insulin(GO:0032868);regulation of protein sumoylation(GO:0033233);skeletal muscle cell differentiation(GO:0035914);regulation of apoptotic process(…	nucleoplasm(GO:0005654);cytoplasm(GO:0005737);nucleus(GO:0005634)
CHICK|Ensembl=ENSGALG00000012626|UniProtKB=F1NYG0	Uncharacterized protein	RECK	REVERSION-INDUCING CYSTEINE-RICH PROTEIN WITH KAZAL MOTIFS (PTHR13487:SF4)		metalloendopeptidase inhibitor activity(GO:0008191);endopeptidase inhibitor activity(GO:0004866)	blood vessel maturation(GO:0001955);negative regulation of endopeptidase activity(GO:0010951);extracellular matrix organization(GO:0030198);negative regulation of cell migration(GO:0030336);embryonic forelimb morphogenesis(GO:0035115);negative regulation of neuron differentiation(GO:0045665);positive regulation of Notch signaling pathway(GO:0045747);negative regulation of metalloendopeptidase act…	membrane(GO:0016020)
CHICK|Gene=ATP1B1|UniProtKB=P08251	Sodium/potassium-transporting ATPase subunit beta-1	ATP1B1	SODIUM/POTASSIUM-TRANSPORTING ATPASE SUBUNIT BETA-1 (PTHR11523:SF41)	cation transporter(PC00227)	ATPase activator activity(GO:0001671);sodium:potassium-exchanging ATPase activity(GO:0005391);ATP binding(GO:0005524);protein C-terminus binding(GO:0008022);drug binding(GO:0008144);MHC class II protein complex binding(GO:0023026);potassium ion binding(GO:0030955);sodium ion binding(GO:0031402);ATPase binding(GO:0051117);protein binding(GO:0005515);ATPase activity(GO:0016887)	positive regulation of defense response to virus by host(GO:0002230);cellular calcium ion homeostasis(GO:0006874);cellular sodium ion homeostasis(GO:0006883);potassium ion import(GO:0010107);establishment or maintenance of transmembrane electrochemical gradient(GO:0010248);regulation of gene expression(GO:0010468);regulation of cardiac muscle contraction by calcium ion signaling(GO:0010882);cellu…	intracellular(GO:0005622);sodium:potassium-exchanging ATPase complex(GO:0005890);intercalated disc(GO:0014704);basolateral plasma membrane(GO:0016323);apical plasma membrane(GO:0016324);sarcolemma(GO:0042383);myelin sheath(GO:0043209);extracellular exosome(GO:0070062);plasma membrane(GO:0005886);membrane(GO:0016020);extracellular vesicle(GO:1903561);integral component of membrane(GO:0016021)
CHICK|Ensembl=ENSGALG00000001571|UniProtKB=F1NNT7	Uncharacterized protein	MYO1F	UNCONVENTIONAL MYOSIN-IF (PTHR13140:SF593)	G-protein modulator(PC00095);actin binding motor protein(PC00022);cell junction protein(PC00085)	motor activity(GO:0003774);actin binding(GO:0003779);ATP binding(GO:0005524);actin-dependent ATPase activity(GO:0030898);nucleotide binding(GO:0000166)		cell(GO:0005623);myosin complex(GO:0016459);microvillus membrane(GO:0031528)
CHICK|Gene=GNAI1|UniProtKB=P50146	Guanine nucleotide-binding protein G(i) subunit alpha-1	GNAI1	GUANINE NUCLEOTIDE-BINDING PROTEIN G(I) SUBUNIT ALPHA-1 (PTHR10218:SF283)	heterotrimeric G-protein(PC00095)	GTPase activity(GO:0003924);signal transducer activity(GO:0004871);GTP binding(GO:0005525);G-protein beta/gamma-subunit complex binding(GO:0031683);magnesium ion binding(GO:0000287);G-protein coupled receptor binding(GO:0001664);GDP binding(GO:0019003);G-protein coupled serotonin receptor binding(GO:0031821);nucleotide binding(GO:0000166);guanyl nucleotide binding(GO:0019001);metal ion binding(GO…	adenylate cyclase-modulating G-protein coupled receptor signaling pathway(GO:0007188);cell division(GO:0051301);cell cycle(GO:0007049);G-protein coupled receptor signaling pathway(GO:0007186);regulation of cAMP-mediated signaling(GO:0043949);negative regulation of synaptic transmission(GO:0050805);cellular response to forskolin(GO:1904322);signal transduction(GO:0007165)	lysosomal membrane(GO:0005765);centrosome(GO:0005813);plasma membrane(GO:0005886);midbody(GO:0030496);extracellular exosome(GO:0070062);cytoplasm(GO:0005737);heterotrimeric G-protein complex(GO:0005834);intracellular(GO:0005622);microtubule organizing center(GO:0005815);cytoskeleton(GO:0005856);membrane(GO:0016020)
CHICK|Gene=NTRK3|UniProtKB=Q91044	NT-3 growth factor receptor	NTRK3	NT-3 GROWTH FACTOR RECEPTOR (PTHR24416:SF466)		p53 binding(GO:0002039);transmembrane receptor protein tyrosine kinase activity(GO:0004714);neurotrophin receptor activity(GO:0005030);ATP binding(GO:0005524);nucleotide binding(GO:0000166);protein kinase activity(GO:0004672);protein tyrosine kinase activity(GO:0004713);kinase activity(GO:0016301);transferase activity(GO:0016740)	activation of MAPK activity(GO:0000187);negative regulation of protein phosphorylation(GO:0001933);transmembrane receptor protein tyrosine kinase signaling pathway(GO:0007169);heart development(GO:0007507);circadian rhythm(GO:0007623);positive regulation of cell proliferation(GO:0008284);positive regulation of gene expression(GO:0010628);peptidyl-tyrosine phosphorylation(GO:0018108);positive regu…	cytoplasm(GO:0005737);integral component of plasma membrane(GO:0005887);receptor complex(GO:0043235);membrane(GO:0016020);integral component of membrane(GO:0016021)
CHICK|Ensembl=ENSGALG00000012415|UniProtKB=F1NDY9	Protein disulfide-isomerase A4	PDIA4	PROTEIN DISULFIDE-ISOMERASE A4 (PTHR18929:SF149)		protein disulfide isomerase activity(GO:0003756);poly(A) RNA binding(GO:0044822);isomerase activity(GO:0016853)	protein folding(GO:0006457);response to endoplasmic reticulum stress(GO:0034976);cell redox homeostasis(GO:0045454)	endoplasmic reticulum(GO:0005783);endoplasmic reticulum lumen(GO:0005788);cell surface(GO:0009986)
CHICK|Ensembl=ENSGALG00000006561|UniProtKB=F1NVZ3	Uncharacterized protein (Fragment)	MRPL23	39S RIBOSOMAL PROTEIN L23, MITOCHONDRIAL (PTHR12059:SF6)	ribosomal protein(PC00171)	nucleotide binding(GO:0000166);RNA binding(GO:0003723);structural constituent of ribosome(GO:0003735)	mitochondrial translation(GO:0032543);translation(GO:0006412)	mitochondrial large ribosomal subunit(GO:0005762);intracellular(GO:0005622);mitochondrion(GO:0005739);mitochondrial ribosome(GO:0005761);ribosome(GO:0005840)
CHICK|Ensembl=ENSGALG00000012440|UniProtKB=F1NE82	Uncharacterized protein	ZEB2	ZINC FINGER E-BOX-BINDING HOMEOBOX 2 (PTHR24391:SF24)	KRAB box transcription factor(PC00218)	transcriptional activator activity, RNA polymerase II distal enhancer sequence-specific binding(GO:0001205);DNA binding(GO:0003677);metal ion binding(GO:0046872);R-SMAD binding(GO:0070412);nucleic acid binding(GO:0003676)	negative regulation of transcription from RNA polymerase II promoter(GO:0000122);neural crest cell migration(GO:0001755);somitogenesis(GO:0001756);neural tube closure(GO:0001843);transcription from RNA polymerase II promoter(GO:0006366);corpus callosum morphogenesis(GO:0021540);hippocampus development(GO:0021766);cell proliferation in forebrain(GO:0021846);corticospinal tract morphogenesis(GO:002…	nucleus(GO:0005634)
CHICK|Ensembl=ENSGALG00000000329|UniProtKB=F1NUT5	Adenosylhomocysteinase	AHCYL1	ADENOSYLHOMOCYSTEINASE 2 (PTHR23420:SF10)	hydrolase(PC00121)	adenosylhomocysteinase activity(GO:0004013);hydrolase activity(GO:0016787);NAD binding(GO:0051287)	mRNA polyadenylation(GO:0006378);protein export from nucleus(GO:0006611);one-carbon metabolic process(GO:0006730);positive regulation of sodium ion transport(GO:0010765);regulation of mRNA 3'-end processing(GO:0031440);regulation of ion transmembrane transporter activity(GO:0032412);S-adenosylmethionine cycle(GO:0033353);angiotensin-activated signaling pathway(GO:0038166);epithelial fluid transpo…	cytosol(GO:0005829);intracellular membrane-bounded organelle(GO:0043231);extracellular exosome(GO:0070062)
CHICK|Ensembl=ENSGALG00000001331|UniProtKB=F1NLW7	Uncharacterized protein (Fragment)	ST14	SUPPRESSOR OF TUMORIGENICITY 14 PROTEIN (PTHR24256:SF343)	annexin(PC00060);calmodulin(PC00050);peptide hormone(PC00131);protease inhibitor(PC00061);receptor(PC00207);serine protease(PC00179)	serine-type endopeptidase activity(GO:0004252);peptidase activity(GO:0008233);serine-type peptidase activity(GO:0008236);hydrolase activity(GO:0016787)	neural tube closure(GO:0001843);proteolysis(GO:0006508);keratinocyte differentiation(GO:0030216)	integral component of membrane(GO:0016021);extrinsic component of plasma membrane(GO:0019897);extracellular exosome(GO:0070062);extracellular region(GO:0005576);membrane(GO:0016020)
CHICK|Ensembl=ENSGALG00000011443|UniProtKB=F1P1M3	Uncharacterized protein	EXOC3L4	EXOCYST COMPLEX COMPONENT 3-LIKE PROTEIN 4 (PTHR21292:SF17)	membrane traffic protein(PC00150)	SNARE binding(GO:0000149)	exocytosis(GO:0006887);exocyst localization(GO:0051601)	exocyst(GO:0000145)
CHICK|Ensembl=ENSGALG00000010903|UniProtKB=E1C4X8	Uncharacterized protein (Fragment)	RASGEF1B	RAS-GEF DOMAIN-CONTAINING FAMILY MEMBER 1B (PTHR23113:SF268)	guanyl-nucleotide exchange factor(PC00095)	Ras guanyl-nucleotide exchange factor activity(GO:0005088);guanyl-nucleotide exchange factor activity(GO:0005085)	small GTPase mediated signal transduction(GO:0007264);positive regulation of GTPase activity(GO:0043547)	intracellular(GO:0005622)
CHICK|Ensembl=ENSGALG00000011250|UniProtKB=F1P342	Uncharacterized protein (Fragment)	ASIC4	ACID-SENSING ION CHANNEL 4 (PTHR11690:SF214)	ion channel(PC00227)	sodium channel activity(GO:0005272)	sodium ion transmembrane transport(GO:0035725);transport(GO:0006810);ion transport(GO:0006811);sodium ion transport(GO:0006814)	integral component of membrane(GO:0016021);membrane(GO:0016020)
CHICK|Gene=MAF|UniProtKB=Q789F3	Transcription factor Maf	MAF	TRANSCRIPTION FACTOR MAF (PTHR10129:SF35)	nucleic acid binding(PC00171);transcription factor(PC00218)	transcriptional activator activity, RNA polymerase II transcription regulatory region sequence-specific binding(GO:0001228);sequence-specific DNA binding(GO:0043565);DNA binding(GO:0003677);transcription factor activity, sequence-specific DNA binding(GO:0003700)	regulation of transcription from RNA polymerase II promoter(GO:0006357);transcription from RNA polymerase II promoter(GO:0006366);positive regulation of transcription from RNA polymerase II promoter(GO:0045944);negative regulation of transcription from RNA polymerase II promoter(GO:0000122);cytokine production(GO:0001816);regulation of chondrocyte differentiation(GO:0032330);cell development(GO:0…	nucleus(GO:0005634);cytoplasm(GO:0005737)
CHICK|Ensembl=ENSGALG00000002675|UniProtKB=E1C8V3	Uncharacterized protein	SCUBE3	SIGNAL PEPTIDE, CUB AND EGF-LIKE DOMAIN-CONTAINING PROTEIN 3 (PTHR24046:SF6)	extracellular matrix glycoprotein(PC00102)	calcium ion binding(GO:0005509)	protein homooligomerization(GO:0051260);protein heterooligomerization(GO:0051291)	cell surface(GO:0009986)
CHICK|Ensembl=ENSGALG00000017239|UniProtKB=F1NWG2	Uncharacterized protein (Fragment)	CTSC	DIPEPTIDYL PEPTIDASE 1 (PTHR12411:SF448)	cysteine protease(PC00121)	cysteine-type endopeptidase activity(GO:0004197);peptidase activity(GO:0008233);cysteine-type peptidase activity(GO:0008234);hydrolase activity(GO:0016787);serine-type endopeptidase activity(GO:0004252);peptidase activator activity involved in apoptotic process(GO:0016505)	proteolysis involved in cellular protein catabolic process(GO:0051603);proteolysis(GO:0006508);T cell mediated cytotoxicity(GO:0001913);apoptotic process(GO:0006915);positive regulation of apoptotic signaling pathway(GO:2001235)	extracellular space(GO:0005615);lysosome(GO:0005764);membrane(GO:0016020);extracellular exosome(GO:0070062)
CHICK|Ensembl=ENSGALG00000014673|UniProtKB=E1C574	Uncharacterized protein	RFESD	RIESKE DOMAIN-CONTAINING PROTEIN (PTHR21496:SF18)	oxidoreductase(PC00176)	nitrite reductase [NAD(P)H] activity(GO:0008942);2 iron, 2 sulfur cluster binding(GO:0051537);oxidoreductase activity(GO:0016491)	nitrate assimilation(GO:0042128);oxidation-reduction process(GO:0055114)
CHICK|Ensembl=ENSGALG00000001717|UniProtKB=Q5ZLZ6	Uncharacterized protein	SLC16A1	MONOCARBOXYLATE TRANSPORTER 1 (PTHR11360:SF170)	transporter(PC00227)	lactate transmembrane transporter activity(GO:0015129);monocarboxylic acid transmembrane transporter activity(GO:0008028)	lipid metabolic process(GO:0006629);response to food(GO:0032094);plasma membrane lactate transport(GO:0035879);glucose homeostasis(GO:0042593);regulation of insulin secretion(GO:0050796);centrosome organization(GO:0051297);behavioral response to nutrient(GO:0051780);monocarboxylic acid transport(GO:0015718);transmembrane transport(GO:0055085)	mitochondrion(GO:0005739);centrosome(GO:0005813);integral component of plasma membrane(GO:0005887);extracellular exosome(GO:0070062);plasma membrane(GO:0005886);membrane(GO:0016020);integral component of membrane(GO:0016021)
CHICK|Ensembl=ENSGALG00000017029|UniProtKB=F1P5A6	Uncharacterized protein	LOC428073	SUBFAMILY NOT NAMED (PTHR19143:SF294)	signaling molecule(PC00207)
CHICK|Ensembl=ENSGALG00000016448|UniProtKB=F1NK95	Uncharacterized protein (Fragment)	KCNF1	POTASSIUM VOLTAGE-GATED CHANNEL SUBFAMILY F MEMBER 1 (PTHR11537:SF198)		delayed rectifier potassium channel activity(GO:0005251);ion channel activity(GO:0005216);voltage-gated ion channel activity(GO:0005244);voltage-gated potassium channel activity(GO:0005249);potassium channel activity(GO:0005267)	regulation of ion transmembrane transport(GO:0034765);protein homooligomerization(GO:0051260);potassium ion transmembrane transport(GO:0071805);transport(GO:0006810);ion transport(GO:0006811);potassium ion transport(GO:0006813);transmembrane transport(GO:0055085)	voltage-gated potassium channel complex(GO:0008076);integral component of membrane(GO:0016021);membrane(GO:0016020)
CHICK|Ensembl=ENSGALG00000005892|UniProtKB=E1C0H6	Uncharacterized protein	SCUBE2	SIGNAL PEPTIDE, CUB AND EGF-LIKE DOMAIN-CONTAINING PROTEIN 2 (PTHR24046:SF7)	extracellular matrix glycoprotein(PC00102)	calcium ion binding(GO:0005509)
CHICK|Ensembl=ENSGALG00000004858|UniProtKB=F1NFA7	Uncharacterized protein (Fragment)	FICD	ADENOSINE MONOPHOSPHATE-PROTEIN TRANSFERASE FICD (PTHR13504:SF36)		protein adenylyltransferase activity(GO:0070733)	protein adenylylation(GO:0018117)
CHICK|Ensembl=ENSGALG00000028258|UniProtKB=R4GHK4	Uncharacterized protein	LOC776271	SUBFAMILY NOT NAMED (PTHR11348:SF27)	growth factor(PC00207)	integrin binding(GO:0005178);insulin-like growth factor binding(GO:0005520);heparin binding(GO:0008201)	regulation of cell growth(GO:0001558);cell adhesion(GO:0007155);signal transduction(GO:0007165);cell-cell signaling(GO:0007267);negative regulation of cell death(GO:0060548)	proteinaceous extracellular matrix(GO:0005578);extracellular region(GO:0005576)
CHICK|Ensembl=ENSGALG00000001621|UniProtKB=Q98SR1	Claudin	cldn5	CLAUDIN-5 (PTHR12002:SF166)	tight junction(PC00070)	structural molecule activity(GO:0005198)		plasma membrane(GO:0005886);bicellular tight junction(GO:0005923);integral component of membrane(GO:0016021);membrane(GO:0016020);cell junction(GO:0030054);cytoplasm(GO:0005737);apical part of cell(GO:0045177)
CHICK|Ensembl=ENSGALG00000010336|UniProtKB=E1C5J8	Uncharacterized protein	CXCL13L2	C-X-C MOTIF CHEMOKINE 13 (PTHR10179:SF60)	chemokine(PC00207)	chemokine activity(GO:0008009);CXCR chemokine receptor binding(GO:0045236);heparin binding(GO:0008201)	positive regulation of leukocyte chemotaxis(GO:0002690);inflammatory response(GO:0006954);immune response(GO:0006955);G-protein coupled receptor signaling pathway(GO:0007186);response to lipopolysaccharide(GO:0032496);B cell chemotaxis(GO:0035754);regulation of cell proliferation(GO:0042127);chemokine-mediated signaling pathway(GO:0070098);platelet activation(GO:0030168);leukocyte chemotaxis(GO:0…	extracellular space(GO:0005615);extracellular region(GO:0005576)
CHICK|Ensembl=ENSGALG00000012357|UniProtKB=F1NAF4	Uncharacterized protein	CXCR4	C-X-C CHEMOKINE RECEPTOR TYPE 4 (PTHR10489:SF805)	G-protein coupled receptor(PC00197);immunoglobulin receptor superfamily(PC00021);immunoglobulin superfamily cell adhesion molecule(PC00090);protein phosphatase(PC00124)	actin binding(GO:0003779);C-X-C chemokine receptor activity(GO:0016494);cytokine binding(GO:0019955);ubiquitin protein ligase binding(GO:0031625);myosin light chain binding(GO:0032027);ubiquitin binding(GO:0043130);signal transducer activity(GO:0004871);G-protein coupled receptor activity(GO:0004930);chemokine receptor activity(GO:0004950)	response to hypoxia(GO:0001666);chemotaxis(GO:0006935);G-protein coupled receptor signaling pathway(GO:0007186);calcium-mediated signaling(GO:0019722);regulation of cell migration(GO:0030334);regulation of chemotaxis(GO:0050920);chemokine-mediated signaling pathway(GO:0070098);signal transduction(GO:0007165);cellular response to cytokine stimulus(GO:0071345);cell communication(GO:0007154);muscle …	lysosome(GO:0005764);early endosome(GO:0005769);late endosome(GO:0005770);plasma membrane(GO:0005886);cell surface(GO:0009986);integral component of membrane(GO:0016021);cytoplasmic vesicle(GO:0016023);cell leading edge(GO:0031252);extracellular exosome(GO:0070062);membrane(GO:0016020);cytoplasmic vesicle(GO:0031410)
CHICK|Ensembl=ENSGALG00000010892|UniProtKB=E1C761	Uncharacterized protein (Fragment)	ANTXR2	ANTHRAX TOXIN RECEPTOR 2 (PTHR16059:SF16)	receptor(PC00197)	receptor activity(GO:0004872);metal ion binding(GO:0046872)	reproductive process(GO:0022414);toxin transport(GO:1901998)	external side of plasma membrane(GO:0009897);integral component of membrane(GO:0016021);cell surface(GO:0009986);membrane(GO:0016020)
CHICK|Ensembl=ENSGALG00000004416|UniProtKB=F1NT54	Uncharacterized protein (Fragment)	TTC19	TETRATRICOPEPTIDE REPEAT PROTEIN 19, MITOCHONDRIAL (PTHR13143:SF7)			mitochondrial respiratory chain complex III assembly(GO:0034551)	mitochondrial inner membrane(GO:0005743);mitochondrion(GO:0005739)
CHICK|Ensembl=ENSGALG00000015943|UniProtKB=E1BX90	Uncharacterized protein	PDP1	[PYRUVATE DEHYDROGENASE [ACETYL-TRANSFERRING]]-PHOSPHATASE 1, MITOCHONDRIAL (PTHR13832:SF382)	kinase inhibitor(PC00095);protein phosphatase(PC00140)	protein serine/threonine phosphatase activity(GO:0004722);metal ion binding(GO:0046872);catalytic activity(GO:0003824);phosphoprotein phosphatase activity(GO:0004721);hydrolase activity(GO:0016787);cation binding(GO:0043169);[pyruvate dehydrogenase (lipoamide)] phosphatase activity(GO:0004741)	peptidyl-threonine dephosphorylation(GO:0035970);protein dephosphorylation(GO:0006470)
CHICK|Ensembl=ENSGALG00000016529|UniProtKB=E1BTX0	Uncharacterized protein	CDKL5	CYCLIN-DEPENDENT KINASE-LIKE 5 (PTHR24056:SF268)	non-receptor serine/threonine protein kinase(PC00220);non-receptor tyrosine protein kinase(PC00137)	protein serine/threonine kinase activity(GO:0004674);ATP binding(GO:0005524);nucleotide binding(GO:0000166);protein kinase activity(GO:0004672);kinase activity(GO:0016301)	protein autophosphorylation(GO:0046777);protein phosphorylation(GO:0006468)	nucleoplasm(GO:0005654);cytoplasm(GO:0005737);nucleus(GO:0005634)
CHICK|Ensembl=ENSGALG00000027168|UniProtKB=R4GKK3	Uncharacterized protein	CCDC3	COILED-COIL DOMAIN-CONTAINING PROTEIN 3 (PTHR31663:SF7)			positive regulation of fat cell differentiation(GO:0045600);positive regulation of lipid biosynthetic process(GO:0046889)	endoplasmic reticulum(GO:0005783);extracellular region(GO:0005576)
CHICK|Ensembl=ENSGALG00000020195|UniProtKB=F1NUV7	Uncharacterized protein	DMP1	DENTIN MATRIX ACIDIC PHOSPHOPROTEIN 1 (PTHR23400:SF1)			ossification(GO:0001503);extracellular matrix organization(GO:0030198)	extracellular matrix(GO:0031012)
CHICK|Ensembl=ENSGALG00000013568|UniProtKB=E1BYS2	Uncharacterized protein	NR4A3	NUCLEAR RECEPTOR SUBFAMILY 4 GROUP A MEMBER 3 (PTHR24085:SF7)	nuclear hormone receptor(PC00218)	RNA polymerase II core promoter proximal region sequence-specific DNA binding(GO:0000978);core promoter sequence-specific DNA binding(GO:0001046);transcriptional activator activity, RNA polymerase II core promoter proximal region sequence-specific binding(GO:0001077);transcription coactivator binding(GO:0001223);steroid hormone receptor activity(GO:0003707);RNA polymerase II transcription factor …	negative regulation of transcription from RNA polymerase II promoter(GO:0000122);mesoderm formation(GO:0001707);transcription from RNA polymerase II promoter(GO:0006366);axon guidance(GO:0007411);pyruvate oxidation(GO:0009444);positive regulation of glucose transport(GO:0010828);hippocampus development(GO:0021766);intracellular receptor signaling pathway(GO:0030522);adult behavior(GO:0030534);pos…	nucleus(GO:0005634);transcription factor complex(GO:0005667);mast cell granule(GO:0042629)
CHICK|Ensembl=ENSGALG00000005966|UniProtKB=F1NBN1	Uncharacterized protein	SEC61A1	PROTEIN TRANSPORT PROTEIN SEC61 SUBUNIT ALPHA ISOFORM 1 (PTHR10906:SF16)	membrane traffic protein(PC00150);transporter(PC00227)	ribosome binding(GO:0043022);transmembrane transporter activity(GO:0022857)	SRP-dependent cotranslational protein targeting to membrane(GO:0006614);posttranslational protein targeting to membrane(GO:0006620);endoplasmic reticulum organization(GO:0007029);cell growth(GO:0016049);transport(GO:0006810);protein transport(GO:0015031);transmembrane transport(GO:0055085)	intracellular(GO:0005622);integral component of membrane(GO:0016021);membrane(GO:0016020)
CHICK|Ensembl=ENSGALG00000009145|UniProtKB=F1NFJ6	Kinesin-like protein	unassigned	STAR-RELATED LIPID TRANSFER PROTEIN 9 (PTHR24115:SF566)	microtubule binding motor protein(PC00085)	microtubule motor activity(GO:0003777);ATP binding(GO:0005524);microtubule binding(GO:0008017);lipid binding(GO:0008289);ATPase activity(GO:0016887);nucleotide binding(GO:0000166)	microtubule-based movement(GO:0007018);cytoskeleton-dependent intracellular transport(GO:0030705)	kinesin complex(GO:0005871)
CHICK|Ensembl=ENSGALG00000016797|UniProtKB=F1P4R3	Uncharacterized protein	FHL2	FOUR AND A HALF LIM DOMAINS PROTEIN 2 (PTHR24205:SF11)	zinc finger transcription factor(PC00218)	transcription factor binding(GO:0008134);zinc ion binding(GO:0008270);identical protein binding(GO:0042802);metal ion binding(GO:0046872)	negative regulation of transcription from RNA polymerase II promoter(GO:0000122);osteoblast differentiation(GO:0001649);response to hormone(GO:0009725);negative regulation of apoptotic process(GO:0043066);atrial cardiac muscle cell development(GO:0055014);ventricular cardiac muscle cell development(GO:0055015);heart trabecula formation(GO:0060347);regulation of transcription from RNA polymerase I…	nucleus(GO:0005634);focal adhesion(GO:0005925);actin cytoskeleton(GO:0015629)
CHICK|Ensembl=ENSGALG00000003409|UniProtKB=E1C4E9	Uncharacterized protein (Fragment)	SOGA1	PROTEIN SOGA1 (PTHR15742:SF8)			insulin receptor signaling pathway(GO:0008286);regulation of autophagy(GO:0010506)	extracellular space(GO:0005615);extracellular exosome(GO:0070062)
CHICK|Ensembl=ENSGALG00000010625|UniProtKB=F1NUW1	Uncharacterized protein (Fragment)	SRD5A2	3-OXO-5-ALPHA-STEROID 4-DEHYDROGENASE 2 (PTHR10556:SF57)	dehydrogenase(PC00176)	3-oxo-5-alpha-steroid 4-dehydrogenase activity(GO:0003865);sterol 5-alpha reductase activity(GO:0009917);oxidoreductase activity, acting on the CH-CH group of donors(GO:0016627)	androgen biosynthetic process(GO:0006702);male gonad development(GO:0008584);male genitalia development(GO:0030539);oxidation-reduction process(GO:0055114);lipid metabolic process(GO:0006629);steroid biosynthetic process(GO:0006694);steroid metabolic process(GO:0008202);androgen metabolic process(GO:0008209);female genitalia development(GO:0030540);progesterone metabolic process(GO:0042448)	cytoplasm(GO:0005737);integral component of membrane(GO:0016021);membrane(GO:0016020)
CHICK|Ensembl=ENSGALG00000012416|UniProtKB=E1C0U6	Uncharacterized protein	LOC418038	SUBFAMILY NOT NAMED (PTHR23180:SF328)	G-protein modulator(PC00095);nucleic acid binding(PC00022)	GTPase activator activity(GO:0005096)	positive regulation of GTPase activity(GO:0043547)
CHICK|Ensembl=ENSGALG00000008043|UniProtKB=E1C2B6	Coronin	CORO2B	CORONIN-2B (PTHR10856:SF28)	non-motor actin binding protein(PC00085)	actin filament binding(GO:0051015)	actin cytoskeleton organization(GO:0030036)	actin cytoskeleton(GO:0015629);membrane(GO:0016020)
CHICK|Ensembl=ENSGALG00000006165|UniProtKB=F1NCI0	Uncharacterized protein	WDFY4	WD REPEAT- AND FYVE DOMAIN-CONTAINING PROTEIN 4 (PTHR13743:SF93)		phospholipid binding(GO:0005543)		endomembrane system(GO:0012505);extrinsic component of membrane(GO:0019898)
CHICK|Gene=ENO2|UniProtKB=O57391	Gamma-enolase	ENO2	GAMMA-ENOLASE (PTHR11902:SF21)	lyase(PC00144)	magnesium ion binding(GO:0000287);phosphopyruvate hydratase activity(GO:0004634);lyase activity(GO:0016829);metal ion binding(GO:0046872)	glycolytic process(GO:0006096);gluconeogenesis(GO:0006094)	phosphopyruvate hydratase complex(GO:0000015);photoreceptor inner segment(GO:0001917);extracellular space(GO:0005615);perikaryon(GO:0043204);myelin sheath(GO:0043209);extracellular exosome(GO:0070062);cytosol(GO:0005829);intracellular(GO:0005622);cytoplasm(GO:0005737);neuronal cell body(GO:0043025)
CHICK|Ensembl=ENSGALG00000011106|UniProtKB=F1NDK8	Polypeptide N-acetylgalactosaminyltransferase	GALNT2	POLYPEPTIDE N-ACETYLGALACTOSAMINYLTRANSFERASE 2 (PTHR11675:SF83)	glycosyltransferase(PC00220)	polypeptide N-acetylgalactosaminyltransferase activity(GO:0004653);manganese ion binding(GO:0030145);carbohydrate binding(GO:0030246);transferase activity(GO:0016740);transferase activity, transferring glycosyl groups(GO:0016757)	immunoglobulin biosynthetic process(GO:0002378);O-glycan processing(GO:0016266);protein O-linked glycosylation via serine(GO:0018242);protein O-linked glycosylation via threonine(GO:0018243);protein glycosylation(GO:0006486);protein O-linked glycosylation(GO:0006493)	Golgi membrane(GO:0000139);Golgi stack(GO:0005795);integral component of membrane(GO:0016021);perinuclear region of cytoplasm(GO:0048471);extracellular exosome(GO:0070062);Golgi apparatus(GO:0005794);membrane(GO:0016020)
CHICK|Gene=HAS2|UniProtKB=O57424	Hyaluronan synthase 2	HAS2	HYALURONAN SYNTHASE 2 (PTHR22913:SF17)	glycosyltransferase(PC00220)	hyaluronan synthase activity(GO:0050501);transferase activity(GO:0016740);transferase activity, transferring glycosyl groups(GO:0016757)	vasculogenesis(GO:0001570);positive regulation of cell proliferation(GO:0008284);hyaluronan biosynthetic process(GO:0030213);positive regulation of cell migration(GO:0030335);cellular response to platelet-derived growth factor stimulus(GO:0036120);atrioventricular canal development(GO:0036302);extracellular polysaccharide biosynthetic process(GO:0045226);bone morphogenesis(GO:0060349);cellular re…	cytoplasm(GO:0005737);integral component of plasma membrane(GO:0005887);membrane(GO:0016020);integral component of membrane(GO:0016021)
CHICK|Ensembl=ENSGALG00000004596|UniProtKB=F1NK66	Uncharacterized protein	AR	ANDROGEN RECEPTOR (PTHR24084:SF34)	nuclear hormone receptor(PC00218);nucleic acid binding(PC00169)	androgen receptor activity(GO:0004882);steroid binding(GO:0005496);zinc ion binding(GO:0008270);enzyme binding(GO:0019899);sequence-specific DNA binding(GO:0043565);POU domain binding(GO:0070974);DNA binding(GO:0003677);transcription factor activity, sequence-specific DNA binding(GO:0003700);steroid hormone receptor activity(GO:0003707);metal ion binding(GO:0046872);RNA polymerase II core promote…	regulation of systemic arterial blood pressure(GO:0003073);epithelial cell morphogenesis(GO:0003382);transcription, DNA-templated(GO:0006351);spermatogenesis(GO:0007283);single fertilization(GO:0007338);male somatic sex determination(GO:0019102);positive regulation of intracellular estrogen receptor signaling pathway(GO:0033148);Leydig cell differentiation(GO:0033327);multicellular organism growt…	nucleus(GO:0005634);cytoplasm(GO:0005737);plasma membrane(GO:0005886);nuclear chromatin(GO:0000790);protein complex(GO:0043234)
CHICK|Gene=COLEC12|UniProtKB=Q2LK54	Collectin-12	COLEC12	COLLECTIN-12 (PTHR24023:SF841)	extracellular matrix structural protein(PC00102)	signaling pattern recognition receptor activity(GO:0008329);low-density lipoprotein particle binding(GO:0030169);carbohydrate binding(GO:0030246);metal ion binding(GO:0046872)	phagocytosis, recognition(GO:0006910);immune response(GO:0006955);toll-like receptor 3 signaling pathway(GO:0034138);positive regulation of cell adhesion molecule production(GO:0060355);cellular response to exogenous dsRNA(GO:0071360)	collagen trimer(GO:0005581);integral component of membrane(GO:0016021);extracellular exosome(GO:0070062);membrane(GO:0016020)
CHICK|Gene=CACNA1C|UniProtKB=O73707	Voltage-dependent L-type calcium channel subunit alpha-1C (Fragment)	CACNA1C	VOLTAGE-DEPENDENT L-TYPE CALCIUM CHANNEL SUBUNIT ALPHA-1C (PTHR10037:SF265)	voltage-gated calcium channel(PC00227);voltage-gated sodium channel(PC00133)	voltage-gated calcium channel activity(GO:0005245);ion channel activity(GO:0005216);voltage-gated ion channel activity(GO:0005244);calcium channel activity(GO:0005262)	regulation of ion transmembrane transport(GO:0034765);cardiac conduction(GO:0061337);calcium ion transmembrane transport(GO:0070588);transport(GO:0006810);ion transport(GO:0006811);calcium ion transport(GO:0006816);transmembrane transport(GO:0055085);calcium ion transmembrane transport via high voltage-gated calcium channel(GO:0061577)	voltage-gated calcium channel complex(GO:0005891);membrane(GO:0016020);integral component of membrane(GO:0016021);L-type voltage-gated calcium channel complex(GO:1990454)
CHICK|Ensembl=ENSGALG00000010335|UniProtKB=E1C8M6	Uncharacterized protein	PIK3R3	PHOSPHATIDYLINOSITOL 3-KINASE REGULATORY SUBUNIT GAMMA (PTHR10155:SF6)	kinase modulator(PC00095)	1-phosphatidylinositol-3-kinase regulator activity(GO:0046935);phosphatidylinositol 3-kinase regulator activity(GO:0035014)	insulin receptor signaling pathway(GO:0008286);regulation of phosphatidylinositol 3-kinase activity(GO:0043551);phosphatidylinositol phosphorylation(GO:0046854);signal transduction(GO:0007165)	phosphatidylinositol 3-kinase complex(GO:0005942)
CHICK|Ensembl=ENSGALG00000015749|UniProtKB=F1NDM8	Uncharacterized protein	ST3GAL5	LACTOSYLCERAMIDE ALPHA-2,3-SIALYLTRANSFERASE (PTHR13713:SF72)	glycosyltransferase(PC00220)	beta-galactoside (CMP) alpha-2,3-sialyltransferase activity(GO:0003836);lactosylceramide alpha-2,3-sialyltransferase activity(GO:0047291);sialyltransferase activity(GO:0008373);transferase activity(GO:0016740);transferase activity, transferring glycosyl groups(GO:0016757)	ganglioside biosynthetic process(GO:0001574);oligosaccharide metabolic process(GO:0009311);protein N-linked glycosylation via asparagine(GO:0018279);sialylation(GO:0097503);protein glycosylation(GO:0006486)	integral component of Golgi membrane(GO:0030173);Golgi apparatus(GO:0005794);membrane(GO:0016020);integral component of membrane(GO:0016021)
CHICK|Ensembl=ENSGALG00000007082|UniProtKB=F1N847	Uncharacterized protein	CREM	SUBFAMILY NOT NAMED (PTHR22952:SF327)		core promoter sequence-specific DNA binding(GO:0001046);transcription factor activity, sequence-specific DNA binding(GO:0003700);sequence-specific DNA binding(GO:0043565);DNA binding(GO:0003677)	glycosphingolipid metabolic process(GO:0006687);spermatogenesis(GO:0007283);circadian regulation of gene expression(GO:0032922);negative regulation of transcription, DNA-templated(GO:0045892);positive regulation of transcription from RNA polymerase II promoter(GO:0045944);response to cAMP(GO:0051591);regulation of transcription, DNA-templated(GO:0006355);circadian rhythm(GO:0007623)	nucleus(GO:0005634);transcription factor complex(GO:0005667);cytoplasm(GO:0005737)
CHICK|Ensembl=ENSGALG00000008438|UniProtKB=E1BV92	Uncharacterized protein	SLC35C1	GDP-FUCOSE TRANSPORTER 1 (PTHR11132:SF156)	transporter(PC00227)		positive regulation of defense response to virus by host(GO:0002230);lipid glycosylation(GO:0030259);negative regulation of Notch signaling pathway(GO:0045746);mitophagy in response to mitochondrial depolarization(GO:0098779);xenophagy(GO:0098792)	Golgi apparatus(GO:0005794);integral component of membrane(GO:0016021);membrane(GO:0016020)
CHICK|Ensembl=ENSGALG00000006723|UniProtKB=F1NZX3	Uncharacterized protein (Fragment)	IDI1	IDI-1 (PTHR10885:SF6)	isomerase(PC00135)	isopentenyl-diphosphate delta-isomerase activity(GO:0004452);hydrolase activity(GO:0016787)	isoprenoid biosynthetic process(GO:0008299);isopentenyl diphosphate biosynthetic process(GO:0009240)	cytoplasm(GO:0005737)
CHICK|Ensembl=ENSGALG00000002445|UniProtKB=E1C633	Uncharacterized protein	KIAA0319L	DYSLEXIA-ASSOCIATED PROTEIN KIAA0319-LIKE PROTEIN (PTHR10083:SF279)	serine protease inhibitor(PC00095)			integral component of membrane(GO:0016021);cytoplasmic vesicle(GO:0031410);extracellular exosome(GO:0070062);membrane(GO:0016020)
CHICK|Ensembl=ENSGALG00000002583|UniProtKB=F1NHX1	Uncharacterized protein	PIK3CD	PHOSPHATIDYLINOSITOL 4,5-BISPHOSPHATE 3-KINASE CATALYTIC SUBUNIT DELTA ISOFORM (PTHR10048:SF91)	kinase(PC00220)	1-phosphatidylinositol-3-kinase activity(GO:0016303);1-phosphatidylinositol-4-phosphate 3-kinase activity(GO:0035005);kinase activity(GO:0016301);transferase activity(GO:0016740)	positive regulation of gene expression(GO:0010628);positive regulation of cell migration(GO:0030335);phosphatidylinositol-3-phosphate biosynthetic process(GO:0036092);phosphatidylinositol phosphorylation(GO:0046854);phosphatidylinositol-mediated signaling(GO:0048015);phosphorylation(GO:0016310)	intracellular(GO:0005622);plasma membrane(GO:0005886);phosphatidylinositol 3-kinase complex(GO:0005942)
CHICK|Ensembl=ENSGALG00000017103|UniProtKB=E1C2T1	Uncharacterized protein	WASF3	WISKOTT-ALDRICH SYNDROME PROTEIN FAMILY MEMBER 3 (PTHR12902:SF16)	non-motor actin binding protein(PC00085)	actin binding(GO:0003779)	regulation of cell shape(GO:0008360);oligodendrocyte development(GO:0014003);lamellipodium assembly(GO:0030032);actin cytoskeleton organization(GO:0030036);positive regulation of myelination(GO:0031643);cytoskeleton organization(GO:0007010)	cytoskeleton(GO:0005856);lamellipodium(GO:0030027);extracellular exosome(GO:0070062)
CHICK|Ensembl=ENSGALG00000008143|UniProtKB=F1NDB1	Uncharacterized protein	UACA	UVEAL AUTOANTIGEN WITH COILED-COIL DOMAINS AND ANKYRIN REPEATS (PTHR24173:SF47)			apoptotic signaling pathway(GO:0097190);regulation of NIK/NF-kappaB signaling(GO:1901222)	nucleus(GO:0005634);mitochondrion(GO:0005739);extracellular exosome(GO:0070062);cytoplasm(GO:0005737)
CHICK|Ensembl=ENSGALG00000016077|UniProtKB=F1P091	Uncharacterized protein	LRP12	LOW-DENSITY LIPOPROTEIN RECEPTOR-RELATED PROTEIN 12 (PTHR10529:SF285)	extracellular matrix glycoprotein(PC00102);receptor(PC00100)			integral component of plasma membrane(GO:0005887)
CHICK|Ensembl=ENSGALG00000006837|UniProtKB=E1BVM3	Tetraspanin (Fragment)	TSPAN4	TETRASPANIN-4 (PTHR19282:SF287)	cell adhesion molecule(PC00069);membrane-bound signaling molecule(PC00207);receptor(PC00152)	antigen binding(GO:0003823);integrin binding(GO:0005178)	protein complex assembly(GO:0006461);cell surface receptor signaling pathway(GO:0007166)	integral component of plasma membrane(GO:0005887);focal adhesion(GO:0005925);vesicle(GO:0031982);plasma membrane(GO:0005886);membrane(GO:0016020);integral component of membrane(GO:0016021)
CHICK|Gene=RCJMB04_21p3|UniProtKB=Q5ZJ08	Tyrosine--tRNA ligase, cytoplasmic	YARS	TYROSINE--TRNA LIGASE, CYTOPLASMIC (PTHR11586:SF26)		tRNA binding(GO:0000049);tyrosine-tRNA ligase activity(GO:0004831);ATP binding(GO:0005524);poly(A) RNA binding(GO:0044822);valine-tRNA ligase activity(GO:0004832);nucleotide binding(GO:0000166);RNA binding(GO:0003723);aminoacyl-tRNA ligase activity(GO:0004812);ligase activity(GO:0016874)	tyrosyl-tRNA aminoacylation(GO:0006437);valyl-tRNA aminoacylation(GO:0006438);translation(GO:0006412);tRNA aminoacylation for protein translation(GO:0006418)	nucleus(GO:0005634);cytoplasm(GO:0005737);cytosol(GO:0005829)
CHICK|Ensembl=ENSGALG00000015677|UniProtKB=F1NCW1	Uncharacterized protein	SUSD1	SUBFAMILY NOT NAMED (PTHR24051:SF7)	signaling molecule(PC00207)	calcium ion binding(GO:0005509)		integral component of membrane(GO:0016021);membrane(GO:0016020)
CHICK|Gene=CDH11|UniProtKB=O93319	Cadherin-11	CDH11	CADHERIN-11 (PTHR24027:SF403)	cadherin(PC00069)	calcium ion binding(GO:0005509);metal ion binding(GO:0046872);beta-catenin binding(GO:0008013);protein dimerization activity(GO:0046983)	homophilic cell adhesion via plasma membrane adhesion molecules(GO:0007156);corticospinal tract morphogenesis(GO:0021957);cell adhesion(GO:0007155);single organismal cell-cell adhesion(GO:0016337);collagen fibril organization(GO:0030199)	cytoplasm(GO:0005737);plasma membrane(GO:0005886);integral component of membrane(GO:0016021);extracellular exosome(GO:0070062);membrane(GO:0016020);cell-cell junction(GO:0005911)
CHICK|Ensembl=ENSGALG00000001857|UniProtKB=F1NFM9	Uncharacterized protein	FAM132A	ADIPOLIN (PTHR24019:SF15)	extracellular matrix structural protein(PC00102)	hormone activity(GO:0005179)	positive regulation of insulin secretion involved in cellular response to glucose stimulus(GO:0035774);negative regulation of gluconeogenesis(GO:0045721);positive regulation of glucose import(GO:0046326);positive regulation of insulin receptor signaling pathway(GO:0046628);negative regulation of inflammatory response(GO:0050728);positive regulation of protein kinase B signaling(GO:0051897);regula…	extracellular space(GO:0005615);extracellular region(GO:0005576)
CHICK|Gene=WNT9A|UniProtKB=O42280	Protein Wnt-9a	WNT9A	PROTEIN WNT-9A (PTHR12027:SF132)	signaling molecule(PC00207)	frizzled binding(GO:0005109);receptor binding(GO:0005102)	Wnt signaling pathway(GO:0016055);neuron differentiation(GO:0030182);negative regulation of chondrocyte differentiation(GO:0032331);cell fate commitment(GO:0045165);iris morphogenesis(GO:0061072);cornea development in camera-type eye(GO:0061303);embryonic skeletal joint development(GO:0072498);positive regulation of embryonic skeletal joint development(GO:1902764);multicellular organism developme…	proteinaceous extracellular matrix(GO:0005578);extracellular space(GO:0005615);extracellular region(GO:0005576)
CHICK|Ensembl=ENSGALG00000022874|UniProtKB=E1BTI1	Uncharacterized protein (Fragment)	RAB31	RAS-RELATED PROTEIN RAB-31 (PTHR24073:SF778)		GTP binding(GO:0005525);GDP binding(GO:0019003)	small GTPase mediated signal transduction(GO:0007264);receptor internalization(GO:0031623);cellular response to insulin stimulus(GO:0032869);Golgi to plasma membrane protein transport(GO:0043001);regulated exocytosis(GO:0045055);phagosome maturation(GO:0090382)	early endosome(GO:0005769);trans-Golgi network membrane(GO:0032588);phagocytic vesicle(GO:0045335)
CHICK|Ensembl=ENSGALG00000012414|UniProtKB=E1C0V1	Uncharacterized protein	GNPNAT1	GLUCOSAMINE 6-PHOSPHATE N-ACETYLTRANSFERASE (PTHR13355:SF19)		glucosamine 6-phosphate N-acetyltransferase activity(GO:0004343);identical protein binding(GO:0042802);N-acetyltransferase activity(GO:0008080)	UDP-N-acetylglucosamine biosynthetic process(GO:0006048)	late endosome(GO:0005770);endoplasmic reticulum-Golgi intermediate compartment(GO:0005793);Golgi apparatus(GO:0005794)
CHICK|Ensembl=ENSGALG00000021355|UniProtKB=R4GGT6	Uncharacterized protein (Fragment)	Gga.55982	TYROSINE-PROTEIN PHOSPHATASE NON-RECEPTOR TYPE 22 (PTHR19134:SF389)	protein phosphatase(PC00121)	protein tyrosine phosphatase activity(GO:0004725);hydrolase activity(GO:0016787);phosphatase activity(GO:0016791)	peptidyl-tyrosine dephosphorylation(GO:0035335);protein dephosphorylation(GO:0006470);dephosphorylation(GO:0016311)
CHICK|Ensembl=ENSGALG00000026986|UniProtKB=R4GL38	Uncharacterized protein	KIAA1324	UPF0577 PROTEIN KIAA1324 (PTHR22727:SF30)		poly(A) RNA binding(GO:0044822)	cellular response to starvation(GO:0009267);macroautophagy(GO:0016236);positive regulation of autophagosome assembly(GO:2000786);negative regulation of extrinsic apoptotic signaling pathway in absence of ligand(GO:2001240);positive regulation of vacuole organization(GO:0044090)	lysosome(GO:0005764);late endosome(GO:0005770);trans-Golgi network(GO:0005802);integral component of plasma membrane(GO:0005887);extracellular exosome(GO:0070062);membrane(GO:0016020);integral component of membrane(GO:0016021)
CHICK|Ensembl=ENSGALG00000017405|UniProtKB=E1C1V5	Uncharacterized protein	NPR3			G-protein coupled peptide receptor activity(GO:0008528);natriuretic peptide receptor activity(GO:0016941);hormone binding(GO:0042562);adenylate cyclase activity(GO:0004016)	skeletal system development(GO:0001501);osteoclast proliferation(GO:0002158);adenylate cyclase-inhibiting G-protein coupled receptor signaling pathway(GO:0007193);regulation of blood pressure(GO:0008217);cAMP-mediated signaling(GO:0019933);regulation of osteoblast proliferation(GO:0033688);positive regulation of urine volume(GO:0035810);cAMP biosynthetic process(GO:0006171);adenylate cyclase-acti…	intracellular(GO:0005622);plasma membrane(GO:0005886);integral component of membrane(GO:0016021);extracellular exosome(GO:0070062);membrane(GO:0016020)
CHICK|Ensembl=ENSGALG00000015440|UniProtKB=F1NU03	Uncharacterized protein	RCSD1	CAPZ-INTERACTING PROTEIN (PTHR21669:SF19)		actin filament binding(GO:0051015)	cellular hyperosmotic response(GO:0071474)
CHICK|Ensembl=ENSGALG00000003510|UniProtKB=F1NMM9	Uridine-cytidine kinase	UCK2	URIDINE-CYTIDINE KINASE 1 (PTHR10285:SF92)	glycosyltransferase(PC00220);nucleotide kinase(PC00111)	uridine kinase activity(GO:0004849);ATP binding(GO:0005524);nucleotide binding(GO:0000166);kinase activity(GO:0016301);transferase activity(GO:0016740);nucleoside kinase activity(GO:0019206)	pyrimidine nucleobase metabolic process(GO:0006206);CMP salvage(GO:0006238);phosphorylation(GO:0016310);pyrimidine nucleoside salvage(GO:0043097);UMP salvage(GO:0044206);CTP salvage(GO:0044211);metabolic process(GO:0008152)	cytosol(GO:0005829)
CHICK|Gene=RCJMB04_5j19|UniProtKB=Q5ZLL6	Methylsterol monooxygenase 1	MSMO1	METHYLSTEROL MONOOXYGENASE 1 (PTHR11863:SF77)	hydroxylase(PC00176);oxidase(PC00122)	iron ion binding(GO:0005506);oxidoreductase activity(GO:0016491);C-4 methylsterol oxidase activity(GO:0000254)	fatty acid biosynthetic process(GO:0006633);oxidation-reduction process(GO:0055114);sterol biosynthetic process(GO:0016126);lipid metabolic process(GO:0006629);steroid biosynthetic process(GO:0006694);steroid metabolic process(GO:0008202)	integral component of membrane(GO:0016021);endoplasmic reticulum membrane(GO:0005789);membrane(GO:0016020);endoplasmic reticulum(GO:0005783)
CHICK|Ensembl=ENSGALG00000024379|UniProtKB=F1NUH5	Uncharacterized protein	ECSCR	ENDOTHELIAL CELL-SPECIFIC CHEMOTAXIS REGULATOR (PTHR28602:SF2)			negative regulation of angiogenesis(GO:0016525)	cytosol(GO:0005829);plasma membrane(GO:0005886);integral component of membrane(GO:0016021);membrane(GO:0016020)
CHICK|Gene=MOXD1|UniProtKB=Q98ST7	DBH-like monooxygenase protein 1	MOXD1	DBH-LIKE MONOOXYGENASE PROTEIN 1 (PTHR10157:SF35)		copper ion binding(GO:0005507);oxidoreductase activity, acting on paired donors, with incorporation or reduction of molecular oxygen, reduced ascorbate as one donor, and incorporation of one atom of oxygen(GO:0016715);catalytic activity(GO:0003824);monooxygenase activity(GO:0004497);oxidoreductase activity(GO:0016491);metal ion binding(GO:0046872)	oxidation-reduction process(GO:0055114)	endoplasmic reticulum membrane(GO:0005789);integral component of membrane(GO:0016021);endoplasmic reticulum(GO:0005783);membrane(GO:0016020);cytoplasm(GO:0005737)
CHICK|Ensembl=ENSGALG00000008591|UniProtKB=E1BZF6	Uncharacterized protein	CACNB2	VOLTAGE-DEPENDENT L-TYPE CALCIUM CHANNEL SUBUNIT BETA-2 (PTHR11824:SF17)	voltage-gated calcium channel(PC00227)	high voltage-gated calcium channel activity(GO:0008331);voltage-gated calcium channel activity(GO:0005245);actin filament binding(GO:0051015);voltage-gated calcium channel activity involved in AV node cell action potential(GO:0086056)	chemical synaptic transmission(GO:0007268);neuromuscular junction development(GO:0007528);visual perception(GO:0007601);positive regulation of calcium ion transport(GO:0051928);calcium ion import(GO:0070509);calcium ion transmembrane transport(GO:0070588);regulation of voltage-gated calcium channel activity(GO:1901385);membrane depolarization during AV node cell action potential(GO:0086045);regul…	voltage-gated calcium channel complex(GO:0005891);L-type voltage-gated calcium channel complex(GO:1990454)
CHICK|Ensembl=ENSGALG00000010526|UniProtKB=Q5ZJR3	Oligosaccharyltransferase complex subunit OSTC	OSTC	OLIGOSACCHARYLTRANSFERASE COMPLEX SUBUNIT OSTC (PTHR13160:SF6)				oligosaccharyltransferase complex(GO:0008250);integral component of membrane(GO:0016021);membrane(GO:0016020)
CHICK|Ensembl=ENSGALG00000028047|UniProtKB=R4GKN9	Uncharacterized protein	RHOV	RHO-RELATED GTP-BINDING PROTEIN RHOV (PTHR24072:SF186)	small GTPase(PC00095)	GTP binding(GO:0005525)	small GTPase mediated signal transduction(GO:0007264)	intracellular(GO:0005622)
CHICK|Ensembl=ENSGALG00000002280|UniProtKB=E1BT37	Uncharacterized protein	MFSD6	MAJOR FACILITATOR SUPERFAMILY DOMAIN-CONTAINING PROTEIN 6 (PTHR16172:SF35)				integral component of membrane(GO:0016021);membrane(GO:0016020)
CHICK|Ensembl=ENSGALG00000005259|UniProtKB=F1P200	Uncharacterized protein	VIPR1	VASOACTIVE INTESTINAL POLYPEPTIDE RECEPTOR 1 (PTHR12011:SF363)	G-protein coupled receptor(PC00197);antibacterial response protein(PC00021)	vasoactive intestinal polypeptide receptor activity(GO:0004999);signal transducer activity(GO:0004871);transmembrane signaling receptor activity(GO:0004888);G-protein coupled receptor activity(GO:0004930)	cell surface receptor signaling pathway(GO:0007166);G-protein coupled receptor signaling pathway(GO:0007186);signal transduction(GO:0007165)	integral component of membrane(GO:0016021);receptor complex(GO:0043235);membrane(GO:0016020)
CHICK|Gene=RPN2|UniProtKB=P80897	Dolichyl-diphosphooligosaccharide--protein glycosyltransferase subunit 2 (Fragments)	RPN2			transferase activity, transferring glycosyl groups(GO:0016757);transferase activity(GO:0016740)	protein N-linked glycosylation(GO:0006487);protein glycosylation(GO:0006486)	nucleus(GO:0005634);oligosaccharyltransferase complex(GO:0008250);integral component of membrane(GO:0016021);endoplasmic reticulum membrane(GO:0005789);endoplasmic reticulum(GO:0005783);membrane(GO:0016020)
CHICK|Gene=CTSL|UniProtKB=P09648	Cathepsin L1 (Fragments)	CTSL	SUBFAMILY NOT NAMED (PTHR12411:SF501)	cysteine protease(PC00121)	cysteine-type endopeptidase activity(GO:0004197);peptidase activity(GO:0008233);cysteine-type peptidase activity(GO:0008234);hydrolase activity(GO:0016787)	proteolysis involved in cellular protein catabolic process(GO:0051603);proteolysis(GO:0006508)	extracellular space(GO:0005615);lysosome(GO:0005764)
CHICK|Ensembl=ENSGALG00000005600|UniProtKB=E1C163	Uncharacterized protein	TBRG4	PROTEIN TBRG4 (PTHR21228:SF46)		protein kinase activity(GO:0004672);poly(A) RNA binding(GO:0044822)	protein phosphorylation(GO:0006468)	mitochondrion(GO:0005739)
CHICK|Ensembl=ENSGALG00000010119|UniProtKB=E1C431	Uncharacterized protein	CDKL2	CYCLIN-DEPENDENT KINASE-LIKE 2 (PTHR24056:SF284)	non-receptor serine/threonine protein kinase(PC00220);non-receptor tyrosine protein kinase(PC00137)	protein serine/threonine kinase activity(GO:0004674);ATP binding(GO:0005524);nucleotide binding(GO:0000166);protein kinase activity(GO:0004672)	protein phosphorylation(GO:0006468);positive regulation of protein targeting to mitochondrion(GO:1903955)	nucleus(GO:0005634);centrosome(GO:0005813)
CHICK|Ensembl=ENSGALG00000004048|UniProtKB=F1NWE3	Protein-tyrosine-phosphatase	PTPRS	RECEPTOR-TYPE TYROSINE-PROTEIN PHOSPHATASE S (PTHR19134:SF386)	protein phosphatase(PC00121);receptor(PC00181)	protein tyrosine phosphatase activity(GO:0004725);phosphoprotein phosphatase activity(GO:0004721);hydrolase activity(GO:0016787);phosphatase activity(GO:0016791)	spinal cord development(GO:0021510);cerebellum development(GO:0021549);hippocampus development(GO:0021766);cerebral cortex development(GO:0021987);corpus callosum development(GO:0022038);extracellular matrix organization(GO:0030198);peptidyl-tyrosine dephosphorylation(GO:0035335);establishment of endothelial intestinal barrier(GO:0090557);protein dephosphorylation(GO:0006470);dephosphorylation(GO…	plasma membrane(GO:0005886);integral component of membrane(GO:0016021);extracellular exosome(GO:0070062);membrane(GO:0016020)
CHICK|Ensembl=ENSGALG00000016415|UniProtKB=F1NKZ2	Uncharacterized protein	MAP7D2	MAP7 DOMAIN-CONTAINING PROTEIN 2 (PTHR15073:SF12)	non-motor microtubule binding protein(PC00085)	structural molecule activity(GO:0005198)	microtubule cytoskeleton organization(GO:0000226)	microtubule cytoskeleton(GO:0015630)
CHICK|Ensembl=ENSGALG00000007127|UniProtKB=E7EDS8	Fatty acid desaturase 1	FADS1	FATTY ACID DESATURASE 1 (PTHR19353:SF45)		oxidoreductase activity(GO:0016491)	lipid metabolic process(GO:0006629);oxidation-reduction process(GO:0055114)	integral component of membrane(GO:0016021);membrane(GO:0016020)
CHICK|Ensembl=ENSGALG00000021135|UniProtKB=E1BUN0	Uncharacterized protein	HAPLN3	HYALURONAN AND PROTEOGLYCAN LINK PROTEIN 3 (PTHR22804:SF54)	extracellular matrix glycoprotein(PC00102)	extracellular matrix structural constituent(GO:0005201);hyaluronic acid binding(GO:0005540)	skeletal system development(GO:0001501);cell adhesion(GO:0007155);central nervous system development(GO:0007417)	proteinaceous extracellular matrix(GO:0005578)
CHICK|Gene=RCJMB04_1d1|UniProtKB=Q5ZMT9	Insulin-induced gene 1 protein	INSIG1	INSULIN-INDUCED GENE 1 PROTEIN (PTHR15301:SF14)			triglyceride metabolic process(GO:0006641);cholesterol biosynthetic process(GO:0006695);negative regulation of steroid biosynthetic process(GO:0010894);SREBP signaling pathway(GO:0032933);inner ear morphogenesis(GO:0042472);middle ear morphogenesis(GO:0042474);negative regulation of fat cell differentiation(GO:0045599);negative regulation of fatty acid biosynthetic process(GO:0045717);palate deve…	SREBP-SCAP-Insig complex(GO:0032937);endoplasmic reticulum membrane(GO:0005789);integral component of membrane(GO:0016021);endoplasmic reticulum(GO:0005783);membrane(GO:0016020)
CHICK|Ensembl=ENSGALG00000015847|UniProtKB=E1BQU9	Uncharacterized protein	PRSS35	INACTIVE SERINE PROTEASE 35 (PTHR15462:SF12)		serine-type endopeptidase activity(GO:0004252)	proteolysis(GO:0006508)	mitochondrion(GO:0005739)
CHICK|Ensembl=ENSGALG00000011020|UniProtKB=P67881	Cytochrome c	CYC	CYTOCHROME C (PTHR11961:SF18)		heme binding(GO:0020037);electron transporter, transferring electrons from CoQH2-cytochrome c reductase complex and cytochrome c oxidase complex activity(GO:0045155);metal ion binding(GO:0046872);electron carrier activity(GO:0009055)	mitochondrial electron transport, ubiquinol to cytochrome c(GO:0006122);mitochondrial electron transport, cytochrome c to oxygen(GO:0006123);positive regulation of cysteine-type endopeptidase activity involved in apoptotic process(GO:0043280);oxidation-reduction process(GO:0055114)	nucleus(GO:0005634);mitochondrial intermembrane space(GO:0005758);cytosol(GO:0005829);respiratory chain(GO:0070469);mitochondrion(GO:0005739);cytoplasm(GO:0005737);apoptosome(GO:0043293)
CHICK|Ensembl=ENSGALG00000008675|UniProtKB=F1NJ10	Uncharacterized protein (Fragment)	SLC25A5	ADP/ATP TRANSLOCASE 2 (PTHR24089:SF446)	amino acid transporter(PC00227);calmodulin(PC00046);mitochondrial carrier protein(PC00060);ribosomal protein(PC00131);transfer/carrier protein(PC00061)	structural constituent of ribosome(GO:0003735);transporter activity(GO:0005215);ubiquitin protein ligase binding(GO:0031625);poly(A) RNA binding(GO:0044822)	translation(GO:0006412);positive regulation of cell proliferation(GO:0008284);transmembrane transport(GO:0055085);negative regulation of mitochondrial outer membrane permeabilization involved in apoptotic signaling pathway(GO:1901029);transport(GO:0006810)	nucleus(GO:0005634);mitochondrial inner membrane(GO:0005743);integral component of membrane(GO:0016021);mitochondrial nucleoid(GO:0042645);myelin sheath(GO:0043209);extracellular exosome(GO:0070062);MMXD complex(GO:0071817);mitochondrion(GO:0005739);membrane(GO:0016020);extracellular matrix(GO:0031012)
CHICK|Ensembl=ENSGALG00000011926|UniProtKB=F1NF29	Uncharacterized protein	unassigned	SUBFAMILY NOT NAMED (PTHR11412:SF117)	complement component(PC00090);cytokine(PC00078);serine protease inhibitor(PC00207)	endopeptidase inhibitor activity(GO:0004866)	negative regulation of endopeptidase activity(GO:0010951)	extracellular space(GO:0005615)
CHICK|Ensembl=ENSGALG00000000652|UniProtKB=F1NSJ2	Uncharacterized protein	ACOT7	CYTOSOLIC ACYL COENZYME A THIOESTER HYDROLASE (PTHR11049:SF22)		palmitoyl-CoA hydrolase activity(GO:0016290);long-chain fatty acyl-CoA binding(GO:0036042);protein homodimerization activity(GO:0042803);fatty-acyl-CoA binding(GO:0000062)	coenzyme A biosynthetic process(GO:0015937);medium-chain fatty-acyl-CoA catabolic process(GO:0036114);long-chain fatty-acyl-CoA catabolic process(GO:0036116);medium-chain fatty acid biosynthetic process(GO:0051792);palmitic acid biosynthetic process(GO:1900535);acyl-CoA metabolic process(GO:0006637)	nucleoplasm(GO:0005654);cytosol(GO:0005829);extracellular exosome(GO:0070062);cytoplasm(GO:0005737)
CHICK|Ensembl=ENSGALG00000027576|UniProtKB=R4GK07	Probable cytosolic iron-sulfur protein assembly protein CIAO1	CIAO1	CYTOSOLIC IRON-SULFUR PROTEIN ASSEMBLY PROTEIN CIAO1-RELATED (PTHR19920:SF1)			iron-sulfur cluster assembly(GO:0016226)	MMXD complex(GO:0071817);CIA complex(GO:0097361)
CHICK|Ensembl=ENSGALG00000026968|UniProtKB=R4GHJ5	Uncharacterized protein	CDC42EP1	CDC42 EFFECTOR PROTEIN 1 (PTHR15344:SF18)		GTPase activator activity(GO:0005096);GTP-Rho binding(GO:0017049)	Rho protein signal transduction(GO:0007266);regulation of cell shape(GO:0008360);positive regulation of actin filament polymerization(GO:0030838);positive regulation of pseudopodium assembly(GO:0031274);positive regulation of GTPase activity(GO:0043547)	cytoplasm(GO:0005737);Golgi apparatus(GO:0005794);plasma membrane(GO:0005886);focal adhesion(GO:0005925);actin cytoskeleton(GO:0015629)
CHICK|Ensembl=ENSGALG00000013740|UniProtKB=F1P3I3	Uncharacterized protein	SLC20A1	SODIUM-DEPENDENT PHOSPHATE TRANSPORTER 1 (PTHR11101:SF67)		signal transducer activity(GO:0004871);inorganic phosphate transmembrane transporter activity(GO:0005315);sodium:inorganic phosphate symporter activity(GO:0015319)	signal transduction(GO:0007165);phosphate ion transmembrane transport(GO:0035435);sodium ion transmembrane transport(GO:0035725);positive regulation of I-kappaB kinase/NF-kappaB signaling(GO:0043123);transport(GO:0006810);phosphate ion transport(GO:0006817);transmembrane transport(GO:0055085)	integral component of plasma membrane(GO:0005887);plasma membrane(GO:0005886);membrane(GO:0016020);integral component of membrane(GO:0016021)
CHICK|Ensembl=ENSGALG00000006511|UniProtKB=Q9W6F2	Protein A1	BCL2A1	BCL-2-RELATED PROTEIN A1 (PTHR11256:SF60)	signaling molecule(PC00207)	channel activity(GO:0015267);protein homodimerization activity(GO:0042803);protein heterodimerization activity(GO:0046982)	release of cytochrome c from mitochondria(GO:0001836);mitochondrial fusion(GO:0008053);intrinsic apoptotic signaling pathway in response to DNA damage(GO:0008630);positive regulation of apoptotic process(GO:0043065);negative regulation of apoptotic process(GO:0043066);transmembrane transport(GO:0055085);extrinsic apoptotic signaling pathway in absence of ligand(GO:0097192);regulation of apoptotic…	mitochondrial outer membrane(GO:0005741)
CHICK|Gene=PHACTR4|UniProtKB=F1N8V3	Phosphatase and actin regulator 4	PHACTR4	PHOSPHATASE AND ACTIN REGULATOR 4 (PTHR12751:SF24)	phosphatase modulator(PC00095)	actin binding(GO:0003779);protein phosphatase 1 binding(GO:0008157);protein phosphatase activator activity(GO:0071862);protein phosphatase inhibitor activity(GO:0004864);protein phosphatase regulator activity(GO:0008599);protein phosphatase activator activity(GO:0072542)	neural crest cell migration(GO:0001755);neural tube closure(GO:0001843);Rho protein signal transduction(GO:0007266);actin cytoskeleton organization(GO:0030036);positive regulation of catalytic activity(GO:0043085);enteric nervous system development(GO:0048484);regulation of cell cycle(GO:0051726);closure of optic fissure(GO:0061386);negative regulation of integrin-mediated signaling pathway(GO:20…	cytoplasm(GO:0005737);lamellipodium(GO:0030027);intracellular(GO:0005622);cell projection(GO:0042995)
CHICK|Ensembl=ENSGALG00000008293|UniProtKB=E1C207	Uncharacterized protein	SH3PXD2A	SH3 AND PX DOMAIN-CONTAINING PROTEIN 2A (PTHR15706:SF15)		superoxide-generating NADPH oxidase activator activity(GO:0016176);phosphatidylinositol binding(GO:0035091)	superoxide metabolic process(GO:0006801);osteoclast fusion(GO:0072675);reactive oxygen species metabolic process(GO:0072593);positive regulation of catalytic activity(GO:0043085);oxidation-reduction process(GO:0055114);podosome assembly(GO:0071800)	podosome(GO:0002102)
CHICK|Ensembl=ENSGALG00000009344|UniProtKB=E1BSQ0	Uncharacterized protein	ZAK	MITOGEN-ACTIVATED PROTEIN KINASE KINASE KINASE MLT (PTHR23257:SF591)	non-receptor serine/threonine protein kinase(PC00220);non-receptor tyrosine protein kinase(PC00137)	magnesium ion binding(GO:0000287);MAP kinase kinase kinase activity(GO:0004709);ATP binding(GO:0005524);poly(A) RNA binding(GO:0044822);nucleotide binding(GO:0000166);protein kinase activity(GO:0004672);protein serine/threonine kinase activity(GO:0004674)	DNA damage checkpoint(GO:0000077);activation of MAPKK activity(GO:0000186);cytoskeleton organization(GO:0007010);cell cycle arrest(GO:0007050);activation of JUN kinase activity(GO:0007257);response to radiation(GO:0009314);positive regulation of apoptotic process(GO:0043065);cell cycle checkpoint(GO:0000075);protein phosphorylation(GO:0006468);intracellular signal transduction(GO:0035556);MAPK ca…	nucleus(GO:0005634);cytoplasm(GO:0005737);intracellular(GO:0005622)
CHICK|Ensembl=ENSGALG00000012798|UniProtKB=F1P4F4	Uncharacterized protein	SSR1	TRANSLOCON-ASSOCIATED PROTEIN SUBUNIT ALPHA (PTHR12924:SF2)	calcium-binding protein(PC00060);membrane traffic protein(PC00150)		cotranslational protein targeting to membrane(GO:0006613)	endoplasmic reticulum membrane(GO:0005789);integral component of membrane(GO:0016021);endoplasmic reticulum(GO:0005783);membrane(GO:0016020)
CHICK|Ensembl=ENSGALG00000000098|UniProtKB=E1C2J0	Uncharacterized protein	ANTXR1	ANTHRAX TOXIN RECEPTOR 1 (PTHR16059:SF18)	receptor(PC00197)	transmembrane signaling receptor activity(GO:0004888);collagen binding(GO:0005518);metal ion binding(GO:0046872);actin filament binding(GO:0051015);receptor activity(GO:0004872)	signal transduction(GO:0007165);reproductive process(GO:0022414);actin cytoskeleton reorganization(GO:0031532);substrate adhesion-dependent cell spreading(GO:0034446)	cell surface(GO:0009986);integral component of membrane(GO:0016021);lamellipodium membrane(GO:0031258);filopodium membrane(GO:0031527);extracellular exosome(GO:0070062);membrane(GO:0016020)
CHICK|Ensembl=ENSGALG00000010303|UniProtKB=E1C7F4	Uncharacterized protein	LOC421447	SUBFAMILY NOT NAMED (PTHR21661:SF47)		cis-stilbene-oxide hydrolase activity(GO:0033961);catalytic activity(GO:0003824)		integral component of membrane(GO:0016021);membrane(GO:0016020)
CHICK|Ensembl=ENSGALG00000000883|UniProtKB=F1NCY7	Uncharacterized protein	MAPKAPK2	MAP KINASE-ACTIVATED PROTEIN KINASE 2 (PTHR24349:SF199)	non-motor microtubule binding protein(PC00085);non-receptor serine/threonine protein kinase(PC00157)	calmodulin-dependent protein kinase activity(GO:0004683);signal transducer activity(GO:0004871);calmodulin binding(GO:0005516);ATP binding(GO:0005524);calcium-dependent protein serine/threonine kinase activity(GO:0009931);protein kinase activity(GO:0004672);protein serine/threonine kinase activity(GO:0004674)	MAPK cascade(GO:0000165);toll-like receptor signaling pathway(GO:0002224);inflammatory response(GO:0006954);peptidyl-serine phosphorylation(GO:0018105);G2 DNA damage checkpoint(GO:0031572);response to lipopolysaccharide(GO:0032496);regulation of interleukin-6 production(GO:0032675);response to cytokine(GO:0034097);cellular response to vascular endothelial growth factor stimulus(GO:0035924);p38MAP…	nucleus(GO:0005634);nucleoplasm(GO:0005654);cytoplasm(GO:0005737);centrosome(GO:0005813);extracellular exosome(GO:0070062)
CHICK|Gene=FASN|UniProtKB=P12276	Fatty acid synthase	FASN	FATTY ACID SYNTHASE (PTHR43775:SF2)	acyltransferase(PC00220);dehydrogenase(PC00042);esterase(PC00176);methyltransferase(PC00092)	[acyl-carrier-protein] S-acetyltransferase activity(GO:0004313);[acyl-carrier-protein] S-malonyltransferase activity(GO:0004314);3-oxoacyl-[acyl-carrier-protein] synthase activity(GO:0004315);3-oxoacyl-[acyl-carrier-protein] reductase (NADPH) activity(GO:0004316);3-hydroxypalmitoyl-[acyl-carrier-protein] dehydratase activity(GO:0004317);enoyl-[acyl-carrier-protein] reductase (NADPH, B-specific) a…	lactate metabolic process(GO:0006089);biosynthetic process(GO:0009058);positive regulation of appetite(GO:0032100);oxidation-reduction process(GO:0055114);osteoblast differentiation(GO:0001649);tRNA dihydrouridine synthesis(GO:0002943);fatty acid biosynthetic process(GO:0006633);cellular response to interleukin-4(GO:0071353);metabolic process(GO:0008152);tRNA processing(GO:0008033);lipid metaboli…	cell(GO:0005623);mitochondrion(GO:0005739);Golgi apparatus(GO:0005794);plasma membrane(GO:0005886);glycogen granule(GO:0042587);extracellular exosome(GO:0070062);cytoplasm(GO:0005737);membrane(GO:0016020);cell-cell adherens junction(GO:0005913)
CHICK|Ensembl=ENSGALG00000013124|UniProtKB=E1C972	Uncharacterized protein	FHOD3	FH1/FH2 DOMAIN-CONTAINING PROTEIN 3 (PTHR23213:SF279)	non-motor actin binding protein(PC00085)		negative regulation of actin filament polymerization(GO:0030837);sarcomere organization(GO:0045214);actin filament network formation(GO:0051639);cardiac myofibril assembly(GO:0055003);actin filament organization(GO:0007015)	sarcomere(GO:0030017)
CHICK|Ensembl=ENSGALG00000005182|UniProtKB=H9KZA7	Uncharacterized protein (Fragment)	MRPL16	39S RIBOSOMAL PROTEIN L16, MITOCHONDRIAL (PTHR12220:SF16)	ribosomal protein(PC00171)	structural constituent of ribosome(GO:0003735);rRNA binding(GO:0019843)	mitochondrial translation(GO:0032543);translation(GO:0006412)	mitochondrial large ribosomal subunit(GO:0005762);mitochondrion(GO:0005739);ribosome(GO:0005840);intracellular ribonucleoprotein complex(GO:0030529)
CHICK|Ensembl=ENSGALG00000028250|UniProtKB=R4GG26	Uncharacterized protein	ANKRD22	ANKYRIN REPEAT DOMAIN-CONTAINING PROTEIN 22 (PTHR24139:SF41)	enzyme modulator(PC00095);phospholipase(PC00121)			integral component of membrane(GO:0016021);membrane(GO:0016020)
CHICK|Ensembl=ENSGALG00000016925|UniProtKB=E1BXY1	Uncharacterized protein	TBC1D4	TBC1 DOMAIN FAMILY MEMBER 4 (PTHR22957:SF424)	G-protein modulator(PC00095);hydrolase(PC00022)	GTPase activator activity(GO:0005096);Rab GTPase binding(GO:0017137)	intracellular protein transport(GO:0006886);vesicle-mediated transport(GO:0016192);regulation of vesicle fusion(GO:0031338);cellular response to insulin stimulus(GO:0032869);activation of GTPase activity(GO:0090630)	intracellular(GO:0005622);cytoplasm(GO:0005737);endomembrane system(GO:0012505);extracellular exosome(GO:0070062)
CHICK|Ensembl=ENSGALG00000010567|UniProtKB=E1C8J9	Uncharacterized protein	RAB3B	RAS-RELATED PROTEIN RAB-3B (PTHR24073:SF773)		GTPase activity(GO:0003924);GTP binding(GO:0005525);GDP binding(GO:0019003);myosin V binding(GO:0031489)	small GTPase mediated signal transduction(GO:0007264);regulation of exocytosis(GO:0017157);peptidyl-cysteine methylation(GO:0018125);antigen processing and presentation(GO:0019882);positive regulation of dopamine uptake involved in synaptic transmission(GO:0051586);regulation of vesicle size(GO:0097494)	synaptic vesicle(GO:0008021);secretory granule(GO:0030141);perinuclear region of cytoplasm(GO:0048471);extracellular exosome(GO:0070062);cytoplasm(GO:0005737);vesicle(GO:0031982);intracellular(GO:0005622)
CHICK|Gene=NREP|UniProtKB=Q90667	Neuronal regeneration-related protein	NREP	NEURONAL REGENERATION-RELATED PROTEIN (PTHR17102:SF5)			regulation of transforming growth factor beta receptor signaling pathway(GO:0017015)
CHICK|Ensembl=ENSGALG00000003551|UniProtKB=E1C7T4	Uncharacterized protein	PRELP	PROLARGIN (PTHR24373:SF224)	extracellular matrix protein(PC00102);receptor(PC00197)	extracellular matrix structural constituent(GO:0005201);heparin binding(GO:0008201)	cell aging(GO:0007569);axonogenesis(GO:0007409)	proteinaceous extracellular matrix(GO:0005578);extracellular space(GO:0005615);extracellular exosome(GO:0070062);extracellular matrix(GO:0031012);extracellular vesicle(GO:1903561)
CHICK|Gene=COL14A1|UniProtKB=P32018	Collagen alpha-1(XIV) chain	COL14A1	COLLAGEN ALPHA-1(XIV) CHAIN (PTHR11132:SF230)	receptor(PC00197);transporter(PC00227)	poly(A) RNA binding(GO:0044822)	cell adhesion(GO:0007155)	extracellular space(GO:0005615);extracellular matrix(GO:0031012);extracellular exosome(GO:0070062);proteinaceous extracellular matrix(GO:0005578);collagen trimer(GO:0005581);extracellular region(GO:0005576)
CHICK|Ensembl=ENSGALG00000010055|UniProtKB=E1BS28	Uncharacterized protein	DAAM2	DISHEVELED-ASSOCIATED ACTIVATOR OF MORPHOGENESIS 2 (PTHR23213:SF302)	non-motor actin binding protein(PC00085)	actin binding(GO:0003779);Rho GTPase binding(GO:0017048)	determination of left/right symmetry(GO:0007368);actin cytoskeleton organization(GO:0030036);cellular component organization(GO:0016043)	extracellular exosome(GO:0070062)
CHICK|Gene=ATP2A2|UniProtKB=Q03669	Sarcoplasmic/endoplasmic reticulum calcium ATPase 2	ATP2A2	SARCOPLASMIC/ENDOPLASMIC RETICULUM CALCIUM ATPASE 2 (PTHR42861:SF31)	cation transporter(PC00227);ion channel(PC00068)	calcium-transporting ATPase activity(GO:0005388);ATP binding(GO:0005524);metal ion binding(GO:0046872);calcium ion binding(GO:0005509);protein C-terminus binding(GO:0008022);enzyme binding(GO:0019899);S100 protein binding(GO:0044548);nucleotide binding(GO:0000166);hydrolase activity(GO:0016787)	calcium ion transmembrane transport(GO:0070588);regulation of the force of heart contraction(GO:0002026);calcium ion transport(GO:0006816);cellular calcium ion homeostasis(GO:0006874);ER-nucleus signaling pathway(GO:0006984);organelle organization(GO:0006996);regulation of cardiac muscle contraction by calcium ion signaling(GO:0010882);transition between fast and slow fiber(GO:0014883);positive r…	integral component of membrane(GO:0016021);sarcoplasmic reticulum membrane(GO:0033017);integral component of plasma membrane(GO:0005887);intercalated disc(GO:0014704);longitudinal sarcoplasmic reticulum(GO:0014801);calcium ion-transporting ATPase complex(GO:0090534);ribbon synapse(GO:0097470);endoplasmic reticulum(GO:0005783);membrane(GO:0016020);endoplasmic reticulum membrane(GO:0005789);sarcopl…
CHICK|Ensembl=ENSGALG00000005964|UniProtKB=F1NBN4	Uncharacterized protein (Fragment)	Gga.9005	PROTEIN FAM162A (PTHR13674:SF6)				integral component of membrane(GO:0016021);membrane(GO:0016020)
CHICK|Ensembl=ENSGALG00000003068|UniProtKB=F1NBM3	Uncharacterized protein	EZH1	HISTONE-LYSINE N-METHYLTRANSFERASE EZH1 (PTHR22884:SF438)	DNA binding protein(PC00171);methyltransferase(PC00009)	histone-lysine N-methyltransferase activity(GO:0018024)	histone H3-K27 methylation(GO:0070734)	ESC/E(Z) complex(GO:0035098);nucleoplasm(GO:0005654)
CHICK|Ensembl=ENSGALG00000014041|UniProtKB=E1BTR1	Uncharacterized protein	RASSF8	RAS ASSOCIATION DOMAIN-CONTAINING PROTEIN 8 (PTHR15286:SF15)			signal transduction(GO:0007165);adherens junction maintenance(GO:0034334)
CHICK|Gene=RCJMB04_28m17|UniProtKB=Q5ZIA2	Ensconsin	MAP7	ENSCONSIN (PTHR15073:SF7)	non-motor microtubule binding protein(PC00085)	structural molecule activity(GO:0005198)	microtubule cytoskeleton organization(GO:0000226)	microtubule cytoskeleton(GO:0015630);microtubule(GO:0005874);perinuclear region of cytoplasm(GO:0048471);cytoplasm(GO:0005737);cytoskeleton(GO:0005856)
CHICK|Ensembl=ENSGALG00000022718|UniProtKB=F1P536	Uncharacterized protein (Fragment)	FUT4	ALPHA-(1,3)-FUCOSYLTRANSFERASE 4 (PTHR11929:SF172)	glycosyltransferase(PC00220)	fucosyltransferase activity(GO:0008417);transferase activity(GO:0016740);transferase activity, transferring glycosyl groups(GO:0016757);alpha-(1->3)-fucosyltransferase activity(GO:0046920)	protein glycosylation(GO:0006486);fucosylation(GO:0036065);protein N-linked glycosylation(GO:0006487)	cell surface(GO:0009986);integral component of membrane(GO:0016021);Golgi cisterna membrane(GO:0032580);cell periphery(GO:0071944);Golgi apparatus(GO:0005794);membrane(GO:0016020);Golgi membrane(GO:0000139)
CHICK|Ensembl=ENSGALG00000001405|UniProtKB=E1BUT7	Uncharacterized protein	IRF6	INTERFERON REGULATORY FACTOR 6 (PTHR11949:SF39)	nucleic acid binding(PC00171);transcription factor(PC00218)	regulatory region DNA binding(GO:0000975);transcription factor activity, sequence-specific DNA binding(GO:0003700);DNA binding(GO:0003677)	cell cycle arrest(GO:0007050);negative regulation of cell proliferation(GO:0008285);keratinocyte differentiation(GO:0030216);keratinocyte proliferation(GO:0043616);positive regulation of transcription, DNA-templated(GO:0045893);cell development(GO:0048468);regulation of transcription, DNA-templated(GO:0006355);skin development(GO:0043588)	cytoplasm(GO:0005737);extracellular exosome(GO:0070062)
CHICK|Ensembl=ENSGALG00000003203|UniProtKB=F1NNM9	Uncharacterized protein	LOC415932	SUBFAMILY NOT NAMED (PTHR11036:SF120)	membrane-bound signaling molecule(PC00207)	semaphorin receptor binding(GO:0030215);neuropilin binding(GO:0038191);chemorepellent activity(GO:0045499)	neural crest cell migration(GO:0001755);positive regulation of cell migration(GO:0030335);negative regulation of axon extension involved in axon guidance(GO:0048843);negative chemotaxis(GO:0050919);semaphorin-plexin signaling pathway(GO:0071526)	extracellular space(GO:0005615)
CHICK|Ensembl=ENSGALG00000001535|UniProtKB=F1NPG7	Uncharacterized protein (Fragment)	STAB1	STABILIN-1 (PTHR24038:SF13)	extracellular matrix structural protein(PC00102)	low-density lipoprotein receptor activity(GO:0005041);scavenger receptor activity(GO:0005044);calcium ion binding(GO:0005509);hyaluronic acid binding(GO:0005540);low-density lipoprotein particle binding(GO:0030169)	receptor-mediated endocytosis(GO:0006898);cell adhesion(GO:0007155);cell-cell signaling(GO:0007267);negative regulation of angiogenesis(GO:0016525);defense response to bacterium(GO:0042742)	integral component of plasma membrane(GO:0005887)
CHICK|Gene=ZEB1|UniProtKB=P36197	Zinc finger E-box-binding homeobox 1	ZEB1	ZINC FINGER E-BOX-BINDING HOMEOBOX 1 (PTHR24391:SF19)	KRAB box transcription factor(PC00218)	transcriptional repressor activity, RNA polymerase II transcription regulatory region sequence-specific binding(GO:0001227);chromatin binding(GO:0003682);transcription factor binding(GO:0008134);metal ion binding(GO:0046872);E-box binding(GO:0070888);nucleic acid binding(GO:0003676);DNA binding(GO:0003677);transcription factor activity, sequence-specific DNA binding(GO:0003700)	negative regulation of transcription from RNA polymerase II promoter(GO:0000122);pattern specification process(GO:0007389);central nervous system development(GO:0007417);negative regulation of cell proliferation(GO:0008285);regulation of mesenchymal cell proliferation(GO:0010464);regulation of transforming growth factor beta receptor signaling pathway(GO:0017015);negative regulation of epithelial…	nucleoplasm(GO:0005654);transcription factor complex(GO:0005667);cytoplasm(GO:0005737);nucleus(GO:0005634)
CHICK|Gene=GSN|UniProtKB=O93510	Gelsolin	GSN	GELSOLIN (PTHR11977:SF66)	non-motor actin binding protein(PC00085)	actin binding(GO:0003779);calcium ion binding(GO:0005509);protein domain specific binding(GO:0019904);myosin II binding(GO:0045159);metal ion binding(GO:0046872)	phagocytosis, engulfment(GO:0006911);striated muscle atrophy(GO:0014891);actin filament polymerization(GO:0030041);protein destabilization(GO:0031648);sequestering of actin monomers(GO:0042989);actin nucleation(GO:0045010);negative regulation of viral entry into host cell(GO:0046597);actin filament severing(GO:0051014);barbed-end actin filament capping(GO:0051016);positive regulation of actin nuc…	podosome(GO:0002102);nucleus(GO:0005634);cytosol(GO:0005829);plasma membrane(GO:0005886);focal adhesion(GO:0005925);integral component of membrane(GO:0016021);sarcoplasm(GO:0016528);lamellipodium(GO:0030027);actin cap(GO:0030478);extracellular exosome(GO:0070062);blood microparticle(GO:0072562);extracellular region(GO:0005576);cytoplasm(GO:0005737);cytoskeleton(GO:0005856);extracellular space(GO:…
CHICK|Ensembl=ENSGALG00000012704|UniProtKB=Q5F429	Uncharacterized protein	MYLIP	E3 UBIQUITIN-PROTEIN LIGASE MYLIP (PTHR23280:SF44)		cytoskeletal protein binding(GO:0008092);zinc ion binding(GO:0008270);ubiquitin protein ligase activity(GO:0061630);ubiquitin-protein transferase activity(GO:0004842);structural constituent of cytoskeleton(GO:0005200)	nervous system development(GO:0007399);negative regulation of low-density lipoprotein particle clearance(GO:0010989);protein destabilization(GO:0031648);regulation of low-density lipoprotein particle receptor catabolic process(GO:0032803);cholesterol homeostasis(GO:0042632);protein ubiquitination involved in ubiquitin-dependent protein catabolic process(GO:0042787);positive regulation of protein …	cytoplasm(GO:0005737);cytoskeleton(GO:0005856);extrinsic component of membrane(GO:0019898);intracellular(GO:0005622)
CHICK|Ensembl=ENSGALG00000008903|UniProtKB=F1NKX6	Uncharacterized protein	SSFA2	SPERM-SPECIFIC ANTIGEN 2 (PTHR17469:SF17)		receptor binding(GO:0005102);actin filament binding(GO:0051015);actin binding(GO:0003779)		nucleus(GO:0005634);cytoplasm(GO:0005737);plasma membrane(GO:0005886)
CHICK|Ensembl=ENSGALG00000007701|UniProtKB=F1NU54	Uncharacterized protein	B3GNT7	UDP-GLCNAC:BETAGAL BETA-1,3-N-ACETYLGLUCOSAMINYLTRANSFERASE 7 (PTHR11214:SF160)	glycosyltransferase(PC00220)	galactosyltransferase activity(GO:0008378);transferase activity(GO:0016740);transferase activity, transferring glycosyl groups(GO:0016757)	protein glycosylation(GO:0006486)	Golgi membrane(GO:0000139);integral component of membrane(GO:0016021);Golgi apparatus(GO:0005794);membrane(GO:0016020)
CHICK|Ensembl=ENSGALG00000026677|UniProtKB=P25155	Coagulation factor X	F10	COAGULATION FACTOR X (PTHR24256:SF278)	annexin(PC00060);calmodulin(PC00050);peptide hormone(PC00131);protease inhibitor(PC00061);receptor(PC00207);serine protease(PC00179)	serine-type endopeptidase activity(GO:0004252);calcium ion binding(GO:0005509);phospholipid binding(GO:0005543);peptidase activity(GO:0008233);serine-type peptidase activity(GO:0008236);hydrolase activity(GO:0016787)	proteolysis(GO:0006508);blood coagulation(GO:0007596);positive regulation of protein kinase B signaling(GO:0051897);hemostasis(GO:0007599)	extracellular region(GO:0005576)
CHICK|Ensembl=ENSGALG00000015177|UniProtKB=Q5F3B5	Uncharacterized protein	GNAQ	GUANINE NUCLEOTIDE-BINDING PROTEIN G(Q) SUBUNIT ALPHA (PTHR10218:SF255)	heterotrimeric G-protein(PC00095)	opsin binding(GO:0002046);GTPase activity(GO:0003924);signal transducer activity(GO:0004871);GTPase activator activity(GO:0005096);GTP binding(GO:0005525);G-protein beta/gamma-subunit complex binding(GO:0031683);type 2A serotonin receptor binding(GO:0031826);nucleotide binding(GO:0000166);G-protein coupled receptor binding(GO:0001664);guanyl nucleotide binding(GO:0019001)	skeletal system development(GO:0001501);action potential(GO:0001508);negative regulation of protein kinase activity(GO:0006469);adenylate cyclase-activating G-protein coupled receptor signaling pathway(GO:0007189);G-protein coupled acetylcholine receptor signaling pathway(GO:0007213);glutamate receptor signaling pathway(GO:0007215);heart development(GO:0007507);phototransduction, visible light(GO…	photoreceptor outer segment(GO:0001750);lysosomal membrane(GO:0005765);membrane(GO:0016020);dendrite(GO:0030425);cell body(GO:0044297);extracellular exosome(GO:0070062);lamellar body membrane(GO:0097232)
CHICK|Ensembl=ENSGALG00000007178|UniProtKB=A6NAB8	Delta-6 fatty acid desaturase	FADS2	FATTY ACID DESATURASE 3 (PTHR19353:SF39)		oxidoreductase activity(GO:0016491)	lipid metabolic process(GO:0006629);oxidation-reduction process(GO:0055114)	integral component of membrane(GO:0016021);membrane(GO:0016020)
CHICK|Ensembl=ENSGALG00000011823|UniProtKB=F1NLP0	Uncharacterized protein (Fragment)	FAT4	CADHERIN-RELATED TUMOR SUPPRESSOR (PTHR24026:SF64)		calcium ion binding(GO:0005509)	branching involved in ureteric bud morphogenesis(GO:0001658);heart morphogenesis(GO:0003007);plasma membrane organization(GO:0007009);homophilic cell adhesion via plasma membrane adhesion molecules(GO:0007156);heterophilic cell-cell adhesion via plasma membrane cell adhesion molecules(GO:0007157);cerebral cortex development(GO:0021987);hippo signaling(GO:0035329);ossification involved in bone mat…	intracellular(GO:0005622);plasma membrane(GO:0005886);integral component of membrane(GO:0016021);apical part of cell(GO:0045177);extracellular exosome(GO:0070062);membrane(GO:0016020)
CHICK|Ensembl=ENSGALG00000013747|UniProtKB=E1BTU4	Uncharacterized protein	TAGAP	T-CELL ACTIVATION RHO GTPASE-ACTIVATING PROTEIN (PTHR23179:SF31)	G-protein modulator(PC00095)		signal transduction(GO:0007165)
CHICK|Ensembl=ENSGALG00000011035|UniProtKB=F1NMJ2	Adenylate kinase 4, mitochondrial	AK4	ADENYLATE KINASE 4, MITOCHONDRIAL (PTHR23359:SF119)	nucleotide kinase(PC00220)	adenylate kinase activity(GO:0004017);nucleoside diphosphate kinase activity(GO:0004550);ATP binding(GO:0005524);GTP binding(GO:0005525);nucleoside triphosphate adenylate kinase activity(GO:0046899);nucleotide binding(GO:0000166);kinase activity(GO:0016301);transferase activity(GO:0016740);phosphotransferase activity, phosphate group as acceptor(GO:0016776);nucleobase-containing compound kinase a…	nucleoside diphosphate phosphorylation(GO:0006165);ADP biosynthetic process(GO:0006172);nucleoside triphosphate biosynthetic process(GO:0009142);AMP metabolic process(GO:0046033);ATP metabolic process(GO:0046034);GTP metabolic process(GO:0046039);nucleobase-containing compound metabolic process(GO:0006139);phosphorylation(GO:0016310)	mitochondrial matrix(GO:0005759);extracellular exosome(GO:0070062);mitochondrion(GO:0005739)
CHICK|Ensembl=ENSGALG00000004088|UniProtKB=E1BYF8	Uncharacterized protein (Fragment)	FNBP1	FORMIN-BINDING PROTEIN 1 (PTHR10663:SF308)	cytoskeletal protein(PC00085);guanyl-nucleotide exchange factor(PC00095);signaling molecule(PC00022)	ARF guanyl-nucleotide exchange factor activity(GO:0005086);identical protein binding(GO:0042802)	endocytosis(GO:0006897);vesicle-mediated transport(GO:0016192);positive regulation of GTPase activity(GO:0043547)	trans-Golgi network(GO:0005802)
CHICK|Ensembl=ENSGALG00000026484|UniProtKB=R4GH59	Uncharacterized protein	RUNX2	RUNT-RELATED TRANSCRIPTION FACTOR 2 (PTHR11950:SF36)	nucleic acid binding(PC00171);transcription factor(PC00218)	RNA polymerase II core promoter proximal region sequence-specific DNA binding(GO:0000978);RNA polymerase II core promoter sequence-specific DNA binding(GO:0000979);RNA polymerase II transcription factor activity, sequence-specific DNA binding(GO:0000981);transcriptional activator activity, RNA polymerase II core promoter proximal region sequence-specific binding(GO:0001077);chromatin binding(GO:0…	osteoblast differentiation(GO:0001649);endochondral ossification(GO:0001958);osteoblast fate commitment(GO:0002051);chondrocyte differentiation(GO:0002062);chondrocyte development(GO:0002063);osteoblast development(GO:0002076);regulation of transcription from RNA polymerase II promoter(GO:0006357);transcription from RNA polymerase II promoter(GO:0006366);positive regulation of cell proliferation(…	nuclear chromatin(GO:0000790);nucleus(GO:0005634);nucleoplasm(GO:0005654);transcription factor complex(GO:0005667);cytoplasm(GO:0005737)
CHICK|Ensembl=ENSGALG00000011740|UniProtKB=O42413	Matrix Gla protein	MGP	MATRIX GLA PROTEIN (PTHR10109:SF1)	annexin(PC00060);calmodulin(PC00050);extracellular matrix structural protein(PC00131);signaling molecule(PC00061);structural protein(PC00102)	extracellular matrix structural constituent(GO:0005201);calcium ion binding(GO:0005509)	ossification(GO:0001503);cell differentiation(GO:0030154);cartilage development(GO:0051216);multicellular organism development(GO:0007275)	extracellular matrix(GO:0031012);extracellular exosome(GO:0070062);extracellular region(GO:0005576)
CHICK|Ensembl=ENSGALG00000012185|UniProtKB=F1NEL7	Uncharacterized protein (Fragment)	PLA2G12A	GROUP XIIA SECRETORY PHOSPHOLIPASE A2 (PTHR12824:SF13)		phospholipase A2 activity(GO:0004623);calcium ion binding(GO:0005509)	lipid catabolic process(GO:0016042);phospholipid metabolic process(GO:0006644);arachidonic acid secretion(GO:0050482)	extracellular region(GO:0005576);endoplasmic reticulum(GO:0005783);Golgi apparatus(GO:0005794);intracellular(GO:0005622)
CHICK|Ensembl=ENSGALG00000004621|UniProtKB=F1NK47	Uncharacterized protein	PREX1	PHOSPHATIDYLINOSITOL 3,4,5-TRISPHOSPHATE-DEPENDENT RAC EXCHANGER 1 PROTEIN (PTHR22829:SF24)	guanyl-nucleotide exchange factor(PC00095)	Rho guanyl-nucleotide exchange factor activity(GO:0005089);phospholipid binding(GO:0005543);guanyl-nucleotide exchange factor activity(GO:0005085)	G-protein coupled receptor signaling pathway(GO:0007186);T cell differentiation(GO:0030217);neutrophil chemotaxis(GO:0030593);regulation of Rho protein signal transduction(GO:0035023);intracellular signal transduction(GO:0035556);positive regulation of GTPase activity(GO:0043547);reactive oxygen species metabolic process(GO:0072593);positive regulation of substrate adhesion-dependent cell spreadi…	cytosol(GO:0005829);intracellular membrane-bounded organelle(GO:0043231);cytoplasm(GO:0005737)
CHICK|Ensembl=ENSGALG00000014370|UniProtKB=F1NIJ4	Uncharacterized protein (Fragment)	SEL1L3	PROTEIN SEL-1 HOMOLOG 3 (PTHR11102:SF121)	enzyme modulator(PC00095)			nucleoplasm(GO:0005654);integral component of membrane(GO:0016021);nucleus(GO:0005634);membrane(GO:0016020)
CHICK|Ensembl=ENSGALG00000003577|UniProtKB=F1NJT5	Uncharacterized protein	RNF19B	E3 UBIQUITIN-PROTEIN LIGASE RNF19B (PTHR11685:SF167)	ubiquitin-protein ligase(PC00142)	zinc ion binding(GO:0008270);ubiquitin conjugating enzyme binding(GO:0031624);ubiquitin protein ligase activity(GO:0061630);ubiquitin-protein transferase activity(GO:0004842);metal ion binding(GO:0046872)	protein polyubiquitination(GO:0000209);positive regulation of proteasomal ubiquitin-dependent protein catabolic process(GO:0032436);protein ubiquitination involved in ubiquitin-dependent protein catabolic process(GO:0042787);protein ubiquitination(GO:0016567)	ubiquitin ligase complex(GO:0000151);integral component of membrane(GO:0016021);cytolytic granule(GO:0044194);cytoplasm(GO:0005737);membrane(GO:0016020)
CHICK|Ensembl=ENSGALG00000013971|UniProtKB=Q6U1I9	Serine/threonine-protein kinase Sgk1	SGK1	SERINE/THREONINE-PROTEIN KINASE SGK1 (PTHR24356:SF238)	annexin(PC00060);calmodulin(PC00050);non-receptor serine/threonine protein kinase(PC00131);transfer/carrier protein(PC00061)	protein serine/threonine kinase activity(GO:0004674);protein serine/threonine/tyrosine kinase activity(GO:0004712);calcium channel regulator activity(GO:0005246);ATP binding(GO:0005524);potassium channel regulator activity(GO:0015459);sodium channel regulator activity(GO:0017080);chloride channel regulator activity(GO:0017081);nucleotide binding(GO:0000166);protein kinase activity(GO:0004672);kin…	regulation of cell growth(GO:0001558);cellular sodium ion homeostasis(GO:0006883);apoptotic process(GO:0006915);cellular response to DNA damage stimulus(GO:0006974);positive regulation of sodium ion transport(GO:0010765);peptidyl-serine phosphorylation(GO:0018105);positive regulation of transporter activity(GO:0032411);intracellular signal transduction(GO:0035556);regulation of cell proliferation…	nucleus(GO:0005634);nucleoplasm(GO:0005654);cytoplasm(GO:0005737);endoplasmic reticulum(GO:0005783)
CHICK|Ensembl=ENSGALG00000028227|UniProtKB=R4GLG2	Uncharacterized protein	SLC25A20	MITOCHONDRIAL CARNITINE/ACYLCARNITINE CARRIER PROTEIN (PTHR24089:SF563)	amino acid transporter(PC00227);calmodulin(PC00046);mitochondrial carrier protein(PC00060);ribosomal protein(PC00131);transfer/carrier protein(PC00061)	structural constituent of ribosome(GO:0003735);acyl carnitine transmembrane transporter activity(GO:0015227)	translation(GO:0006412);transport(GO:0006810);acyl carnitine transmembrane transport(GO:1902616)	mitochondrial inner membrane(GO:0005743);integral component of membrane(GO:0016021);cytoplasm(GO:0005737);mitochondrion(GO:0005739);membrane(GO:0016020)
CHICK|Ensembl=ENSGALG00000007781|UniProtKB=F1NP56	Uncharacterized protein (Fragment)	GAL3ST1	GALACTOSYLCERAMIDE SULFOTRANSFERASE (PTHR14647:SF68)		galactosylceramide sulfotransferase activity(GO:0001733)	galactosylceramide biosynthetic process(GO:0006682);spermatogenesis(GO:0007283);myelination(GO:0042552);glycolipid biosynthetic process(GO:0009247)	Golgi apparatus(GO:0005794);integral component of membrane(GO:0016021)
CHICK|Ensembl=ENSGALG00000006447|UniProtKB=F1P1B1	Uncharacterized protein	PHLDA2	PLECKSTRIN HOMOLOGY-LIKE DOMAIN FAMILY A MEMBER 2 (PTHR15478:SF14)			animal organ morphogenesis(GO:0009887);regulation of gene expression(GO:0010468);regulation of cell migration(GO:0030334);regulation of embryonic development(GO:0045995);regulation of glycogen metabolic process(GO:0070873)
CHICK|Gene=PPP1R12A|UniProtKB=Q90623	Protein phosphatase 1 regulatory subunit 12A	PPP1R12A	PROTEIN PHOSPHATASE 1 REGULATORY SUBUNIT 12A (PTHR24179:SF31)	phosphatase modulator(PC00095)	phosphatase regulator activity(GO:0019208);protein kinase binding(GO:0019901);14-3-3 protein binding(GO:0071889);enzyme inhibitor activity(GO:0004857)	signal transduction(GO:0007165);regulation of cell adhesion(GO:0030155);regulation of myosin-light-chain-phosphatase activity(GO:0035507);protein dephosphorylation(GO:0006470);mitotic nuclear division(GO:0007067);positive regulation of myosin-light-chain-phosphatase activity(GO:0035508);cellular response to drug(GO:0035690);negative regulation of catalytic activity(GO:0043086);positive regulation…	Z disc(GO:0030018);A band(GO:0031672);PTW/PP1 phosphatase complex(GO:0072357);cytoplasm(GO:0005737);kinetochore(GO:0000776);centrosome(GO:0005813);focal adhesion(GO:0005925);actin cytoskeleton(GO:0015629)
CHICK|Ensembl=ENSGALG00000017044|UniProtKB=E1C0Y0	Uncharacterized protein	TRPC4	SHORT TRANSIENT RECEPTOR POTENTIAL CHANNEL 4 (PTHR10117:SF66)	ion channel(PC00227)	beta-catenin binding(GO:0008013);store-operated calcium channel activity(GO:0015279);cadherin binding(GO:0045296);inositol 1,4,5 trisphosphate binding(GO:0070679);ion channel activity(GO:0005216);calcium channel activity(GO:0005262)	manganese ion transport(GO:0006828);gamma-aminobutyric acid secretion(GO:0014051);oligodendrocyte differentiation(GO:0048709);regulation of cytosolic calcium ion concentration(GO:0051480);calcium ion import(GO:0070509);calcium ion transmembrane transport(GO:0070588);transport(GO:0006810);ion transport(GO:0006811);transmembrane transport(GO:0055085)	integral component of plasma membrane(GO:0005887);caveola(GO:0005901);cell-cell junction(GO:0005911);cell surface(GO:0009986);basolateral plasma membrane(GO:0016323);cortical cytoskeleton(GO:0030863);calcium channel complex(GO:0034704);plasma membrane(GO:0005886);membrane(GO:0016020);integral component of membrane(GO:0016021);protein complex(GO:0043234);membrane raft(GO:0045121)
CHICK|Gene=AFAP1|UniProtKB=Q90738	Actin filament-associated protein 1	AFAP1	ACTIN FILAMENT-ASSOCIATED PROTEIN 1 (PTHR14338:SF10)		actin binding(GO:0003779);protein binding(GO:0005515);SH3 domain binding(GO:0017124);SH2 domain binding(GO:0042169)	regulation of signal transduction(GO:0009966);regulation of cytoskeleton organization(GO:0051493);peptidyl-tyrosine phosphorylation(GO:0018108);peptidyl-arginine phosphorylation(GO:0018109)	focal adhesion(GO:0005925);cytoplasm(GO:0005737);cytoskeleton(GO:0005856);plasma membrane(GO:0005886)
CHICK|Ensembl=ENSGALG00000013606|UniProtKB=E1BY61	Uncharacterized protein (Fragment)	FGL1	FIBRINOGEN-LIKE PROTEIN 1 (PTHR19143:SF266)	signaling molecule(PC00207)			extracellular exosome(GO:0070062)
CHICK|Ensembl=ENSGALG00000004512|UniProtKB=Q5ZJ81	Endophilin-B2	SH3GLB2	ENDOPHILIN-B2 (PTHR10663:SF305)	guanyl-nucleotide exchange factor(PC00095)	identical protein binding(GO:0042802);cadherin binding involved in cell-cell adhesion(GO:0098641)	cell-cell adhesion(GO:0098609)	cytoplasm(GO:0005737);nucleus(GO:0005634);cell-cell adherens junction(GO:0005913)
CHICK|Ensembl=ENSGALG00000006326|UniProtKB=Q02960	Macrophage migration inhibitory factor	MIF	MACROPHAGE MIGRATION INHIBITORY FACTOR (PTHR11954:SF34)		dopachrome isomerase activity(GO:0004167);cytokine activity(GO:0005125);cytokine receptor binding(GO:0005126);chemoattractant activity(GO:0042056);MHC class II protein binding(GO:0042289);phenylpyruvate tautomerase activity(GO:0050178);receptor binding(GO:0005102);isomerase activity(GO:0016853)	prostaglandin biosynthetic process(GO:0001516);negative regulation of mature B cell apoptotic process(GO:0002906);inflammatory response(GO:0006954);cell surface receptor signaling pathway(GO:0007166);cell aging(GO:0007569);cell proliferation(GO:0008283);negative regulation of gene expression(GO:0010629);positive regulation of protein kinase A signaling(GO:0010739);DNA damage response, signal tran…	extracellular space(GO:0005615);nucleoplasm(GO:0005654);cytoplasm(GO:0005737);cell surface(GO:0009986);myelin sheath(GO:0043209);extracellular exosome(GO:0070062);extracellular region(GO:0005576);vesicle(GO:0031982)
CHICK|Ensembl=ENSGALG00000004047|UniProtKB=F1NWE5	Uncharacterized protein (Fragment)	GALE	UDP-GLUCOSE 4-EPIMERASE (PTHR43725:SF5)	dehydratase(PC00144);epimerase/racemase(PC00091);oxidoreductase(PC00135)	UDP-glucose 4-epimerase activity(GO:0003978);protein homodimerization activity(GO:0042803);isomerase activity(GO:0016853);racemase and epimerase activity, acting on carbohydrates and derivatives(GO:0016857)	galactose catabolic process(GO:0019388);carbohydrate metabolic process(GO:0005975);galactose metabolic process(GO:0006012)	extracellular exosome(GO:0070062)
CHICK|Ensembl=ENSGALG00000015968|UniProtKB=F1P509	Uncharacterized protein	ESRP1	EPITHELIAL SPLICING REGULATORY PROTEIN 1 (PTHR13976:SF58)	ribosomal protein(PC00171)	nucleotide binding(GO:0000166);mRNA binding(GO:0003729);nucleic acid binding(GO:0003676)	regulation of RNA splicing(GO:0043484)	nucleoplasm(GO:0005654);nucleus(GO:0005634)
CHICK|Ensembl=ENSGALG00000005030|UniProtKB=F1NMY8	Uncharacterized protein	DOCK10	DEDICATOR OF CYTOKINESIS PROTEIN 10 (PTHR23317:SF91)	guanyl-nucleotide exchange factor(PC00095)	guanyl-nucleotide exchange factor activity(GO:0005085)	small GTPase mediated signal transduction(GO:0007264);regulation of cell migration(GO:0030334);positive regulation of GTPase activity(GO:0043547)	intracellular(GO:0005622);membrane(GO:0016020);extracellular exosome(GO:0070062)
CHICK|Ensembl=ENSGALG00000002639|UniProtKB=Q6DMS2	Transient receptor potential cation channel subfamily C member 1 isoform alpha	TRPC1	SHORT TRANSIENT RECEPTOR POTENTIAL CHANNEL 1 (PTHR10117:SF67)	ion channel(PC00227)	store-operated calcium channel activity(GO:0015279);ion channel binding(GO:0044325);inositol 1,4,5 trisphosphate binding(GO:0070679);ion channel activity(GO:0005216);cation channel activity(GO:0005261);calcium channel activity(GO:0005262)	manganese ion transport(GO:0006828);melanin biosynthetic process(GO:0042438);positive regulation of release of sequestered calcium ion into cytosol(GO:0051281);regulation of cytosolic calcium ion concentration(GO:0051480);response to calcium ion(GO:0051592);calcium ion transmembrane transport(GO:0070588);transport(GO:0006810);ion transport(GO:0006811);transmembrane transport(GO:0055085)	cytosol(GO:0005829);integral component of plasma membrane(GO:0005887);receptor complex(GO:0043235);plasma membrane(GO:0005886);membrane(GO:0016020);integral component of membrane(GO:0016021)
CHICK|Ensembl=ENSGALG00000000227|UniProtKB=Q90635	Dihydropyrimidinase-related protein 2	DPYSL2	DIHYDROPYRIMIDINASE-RELATED PROTEIN 2 (PTHR11647:SF87)	hydrolase(PC00121)	microtubule binding(GO:0008017);hydrolase activity, acting on carbon-nitrogen (but not peptide) bonds(GO:0016810);hydrolase activity(GO:0016787);protein kinase binding(GO:0019901)	cytoskeleton organization(GO:0007010);axon guidance(GO:0007411);brain development(GO:0007420);regulation of axon extension(GO:0030516);multicellular organism development(GO:0007275);nervous system development(GO:0007399);cell differentiation(GO:0030154);regulation of neuron differentiation(GO:0045664);endocytosis(GO:0006897)	cytoplasm(GO:0005737);mitochondrion(GO:0005739);cytosol(GO:0005829);microtubule(GO:0005874);membrane(GO:0016020);axon(GO:0030424);dendrite(GO:0030425);neuronal cell body(GO:0043025);myelin sheath(GO:0043209);extracellular exosome(GO:0070062)
CHICK|Ensembl=ENSGALG00000006454|UniProtKB=E1BQC0	Uncharacterized protein	SLC22A18	SOLUTE CARRIER FAMILY 22 MEMBER 18 (PTHR24002:SF4)		drug transmembrane transporter activity(GO:0015238);ubiquitin protein ligase binding(GO:0031625);transporter activity(GO:0005215)	drug transmembrane transport(GO:0006855);drug transport(GO:0015893);transmembrane transport(GO:0055085)	nuclear envelope(GO:0005635);cytoplasm(GO:0005737);integral component of membrane(GO:0016021);apical plasma membrane(GO:0016324);membrane(GO:0016020)
CHICK|Ensembl=ENSGALG00000015086|UniProtKB=E1C988	Oxysterol-binding protein	OSBPL1A	OXYSTEROL-BINDING PROTEIN-RELATED PROTEIN 1 (PTHR10972:SF107)		cholesterol binding(GO:0015485)	lipid transport(GO:0006869);transport(GO:0006810)	nucleoplasm(GO:0005654);late endosome(GO:0005770);extracellular exosome(GO:0070062);nucleus(GO:0005634);cytoplasm(GO:0005737)
CHICK|Ensembl=ENSGALG00000019114|UniProtKB=E1C926	Claudin	CLDN10	CLAUDIN-10 (PTHR12002:SF155)	tight junction(PC00070)	structural molecule activity(GO:0005198)		cytoplasm(GO:0005737);plasma membrane(GO:0005886);bicellular tight junction(GO:0005923);integral component of membrane(GO:0016021);membrane(GO:0016020);cell junction(GO:0030054)
CHICK|Ensembl=ENSGALG00000012662|UniProtKB=F1P356	Uncharacterized protein	NUAK1	NUAK FAMILY SNF1-LIKE KINASE 1 (PTHR24343:SF233)	non-receptor serine/threonine protein kinase(PC00220)	p53 binding(GO:0002039);protein serine/threonine kinase activity(GO:0004674);ATP binding(GO:0005524);nucleotide binding(GO:0000166);protein kinase activity(GO:0004672)	protein phosphorylation(GO:0006468);regulation of cell adhesion(GO:0030155);regulation of myosin-light-chain-phosphatase activity(GO:0035507);intracellular signal transduction(GO:0035556);regulation of cellular senescence(GO:2000772)	nucleus(GO:0005634);nucleolus(GO:0005730);cytoplasm(GO:0005737);microtubule cytoskeleton(GO:0015630)
CHICK|Ensembl=ENSGALG00000016116|UniProtKB=F1NYD7	Uncharacterized protein	EXT1	EXOSTOSIN-2 (PTHR11062:SF181)	glycosyltransferase(PC00220)	protein homodimerization activity(GO:0042803);protein heterodimerization activity(GO:0046982);glucuronosyl-N-acetylglucosaminyl-proteoglycan 4-alpha-N-acetylglucosaminyltransferase activity(GO:0050508);N-acetylglucosaminyl-proteoglycan 4-beta-glucuronosyltransferase activity(GO:0050509);acetylglucosaminyltransferase activity(GO:0008375);glucuronosyltransferase activity(GO:0015020);transferase act…	ossification(GO:0001503);glycosaminoglycan biosynthetic process(GO:0006024);gastrulation(GO:0007369);axon guidance(GO:0007411);endoderm development(GO:0007492);mesoderm development(GO:0007498);heparan sulfate proteoglycan biosynthetic process, polysaccharide chain biosynthetic process(GO:0015014);olfactory bulb development(GO:0021772);embryonic skeletal joint development(GO:0072498);brain develop…	Golgi apparatus(GO:0005794);integral component of endoplasmic reticulum membrane(GO:0030176);endoplasmic reticulum(GO:0005783);integral component of membrane(GO:0016021)
CHICK|Ensembl=ENSGALG00000008992|UniProtKB=E1C8Q2	Uncharacterized protein	ETNPPL	ETHANOLAMINE-PHOSPHATE PHOSPHO-LYASE (PTHR11986:SF108)	transaminase(PC00220)	transaminase activity(GO:0008483);pyridoxal phosphate binding(GO:0030170);identical protein binding(GO:0042802);catalytic activity(GO:0003824)
CHICK|Ensembl=ENSGALG00000010820|UniProtKB=F1NLZ2	Uncharacterized protein (Fragment)	CHGA	CHROMOGRANIN-A (PTHR10583:SF5)	peptide hormone(PC00207)		mast cell chemotaxis(GO:0002551);mast cell cytokine production(GO:0032762);negative regulation of catecholamine secretion(GO:0033604);mast cell degranulation(GO:0043303);defense response to Gram-negative bacterium(GO:0050829);defense response to Gram-positive bacterium(GO:0050830);positive regulation of dense core granule biogenesis(GO:2000707);mast cell activation(GO:0045576)	secretory granule(GO:0030141);mast cell granule(GO:0042629);perinuclear region of cytoplasm(GO:0048471)
CHICK|Ensembl=ENSGALG00000009063|UniProtKB=F1NGR0	Uncharacterized protein	PASD1	BHLH-PAS TRANSCRIPTION FACTOR (PTHR23042:SF89)	basic helix-loop-helix transcription factor(PC00218)	DNA binding(GO:0003677);transcription factor activity, sequence-specific DNA binding(GO:0003700);protein dimerization activity(GO:0046983)	transcription, DNA-templated(GO:0006351);regulation of transcription, DNA-templated(GO:0006355)	nucleus(GO:0005634);transcription factor complex(GO:0005667);cytoplasm(GO:0005737)
CHICK|Ensembl=ENSGALG00000014537|UniProtKB=A9XRG9	Bcl-2-modifying factor	BMF	BCL-2-MODIFYING FACTOR (PTHR32014:SF3)			anoikis(GO:0043276);apoptotic process(GO:0006915);positive regulation of apoptotic process(GO:0043065)
CHICK|Ensembl=ENSGALG00000002302|UniProtKB=E1BW01	Uncharacterized protein	YEATS2	YEATS DOMAIN-CONTAINING PROTEIN 2 (PTHR23195:SF29)	chromatin/chromatin-binding protein(PC00171);transcription factor(PC00009)	TBP-class protein binding(GO:0017025)	negative regulation of transcription from RNA polymerase II promoter(GO:0000122);histone H3 acetylation(GO:0043966);regulation of transcription, DNA-templated(GO:0006355);negative regulation of transcription, DNA-templated(GO:0045892)	Ada2/Gcn5/Ada3 transcription activator complex(GO:0005671);mitotic spindle(GO:0072686);nucleus(GO:0005634)
CHICK|Ensembl=ENSGALG00000000424|UniProtKB=F1NKU7	Uncharacterized protein	CMTM3	CKLF-LIKE MARVEL TRANSMEMBRANE DOMAIN-CONTAINING PROTEIN 3 (PTHR22776:SF59)			positive regulation of B cell receptor signaling pathway(GO:0050861)	cytoplasm(GO:0005737);integral component of membrane(GO:0016021);nuclear membrane(GO:0031965);membrane(GO:0016020)
CHICK|Gene=RCJMB04_1a20|UniProtKB=Q5ZMV8	Rap1 GTPase-activating protein 2	RAP1GAP2	RAP1 GTPASE-ACTIVATING PROTEIN 2 (PTHR15711:SF29)	G-protein modulator(PC00095)	GTPase activator activity(GO:0005096)	positive regulation of GTPase activity(GO:0043547);regulation of small GTPase mediated signal transduction(GO:0051056);regulation of cell size(GO:0008361);negative regulation of neuron projection development(GO:0010977)	cytoplasm(GO:0005737);centrosome(GO:0005813);plasma membrane(GO:0005886);nuclear membrane(GO:0031965);neuron projection(GO:0043005)
CHICK|Ensembl=ENSGALG00000004519|UniProtKB=F1NPJ9	Uncharacterized protein	TRPV2	TRANSIENT RECEPTOR POTENTIAL CATION CHANNEL SUBFAMILY V MEMBER 2 (PTHR10582:SF34)	ion channel(PC00227)	calcium channel activity(GO:0005262);ion channel activity(GO:0005216);cation channel activity(GO:0005261)	response to heat(GO:0009408);positive regulation of axon extension(GO:0045773);calcium ion transmembrane transport(GO:0070588);positive regulation of calcium ion import(GO:0090280);ion transport(GO:0006811);response to temperature stimulus(GO:0009266)	intracellular(GO:0005622);cell surface(GO:0009986);integral component of membrane(GO:0016021);growth cone membrane(GO:0032584);axonal growth cone(GO:0044295);cell body(GO:0044297);plasma membrane(GO:0005886);membrane(GO:0016020);axon(GO:0030424);integral component of plasma membrane(GO:0005887)
CHICK|Ensembl=ENSGALG00000001335|UniProtKB=F1NLV3	Golgi apparatus membrane protein TVP23 homolog	FAM18B1	GOLGI APPARATUS MEMBRANE PROTEIN TVP23 HOMOLOG B-RELATED (PTHR13019:SF19)			protein secretion(GO:0009306);vesicle-mediated transport(GO:0016192)	integral component of Golgi membrane(GO:0030173);membrane(GO:0016020);integral component of membrane(GO:0016021)
CHICK|Ensembl=ENSGALG00000005413|UniProtKB=F1NX75	Sulfotransferase (Fragment)	HS3ST6	HEPARAN SULFATE GLUCOSAMINE 3-O-SULFOTRANSFERASE 6 (PTHR10605:SF61)		[heparan sulfate]-glucosamine 3-sulfotransferase 1 activity(GO:0008467);sulfotransferase activity(GO:0008146);transferase activity(GO:0016740)		integral component of membrane(GO:0016021);membrane(GO:0016020)
CHICK|Ensembl=ENSGALG00000006401|UniProtKB=E1BSC6	Oxysterol-binding protein	OSBPL5	OXYSTEROL-BINDING PROTEIN-RELATED PROTEIN 5 (PTHR10972:SF113)		phosphatidylserine binding(GO:0001786);phospholipid transporter activity(GO:0005548);cholesterol binding(GO:0015485);phosphatidylinositol-4-phosphate binding(GO:0070273)	phospholipid transport(GO:0015914);transport(GO:0006810);lipid transport(GO:0006869)	integral component of membrane(GO:0016021);membrane(GO:0016020)
CHICK|Ensembl=ENSGALG00000012279|UniProtKB=F1NC03	Uncharacterized protein (Fragment)	FBXO30	F-BOX ONLY PROTEIN 30 (PTHR15933:SF19)		zinc ion binding(GO:0008270);ubiquitin protein ligase activity(GO:0061630);ubiquitin-protein transferase activity(GO:0004842);metal ion binding(GO:0046872)	protein ubiquitination(GO:0016567)
CHICK|Ensembl=ENSGALG00000008457|UniProtKB=F1P3K9	Uncharacterized protein	RIN2	RAS AND RAB INTERACTOR 2 (PTHR23101:SF92)	guanyl-nucleotide exchange factor(PC00095);membrane trafficking regulatory protein(PC00022)		signal transduction(GO:0007165)
CHICK|Ensembl=ENSGALG00000016105|UniProtKB=F1NZL2	Uncharacterized protein	DYSF	DYSFERLIN (PTHR12546:SF53)	membrane traffic protein(PC00150)	calcium ion binding(GO:0005509);calcium-dependent phospholipid binding(GO:0005544)	plasma membrane repair(GO:0001778);vesicle fusion(GO:0006906)	integral component of membrane(GO:0016021);membrane(GO:0016020);early endosome(GO:0005769);late endosome(GO:0005770);lamellipodium(GO:0030027);endocytic vesicle(GO:0030139);T-tubule(GO:0030315);extracellular exosome(GO:0070062)
CHICK|Ensembl=ENSGALG00000008006|UniProtKB=E1C312	Uncharacterized protein	CAPN6	CALPAIN-6 (PTHR10183:SF355)	annexin(PC00060);calmodulin(PC00050);cysteine protease(PC00131)	calcium-dependent cysteine-type endopeptidase activity(GO:0004198);microtubule binding(GO:0008017);peptidase activity(GO:0008233);cysteine-type peptidase activity(GO:0008234);hydrolase activity(GO:0016787)	microtubule bundle formation(GO:0001578);proteolysis(GO:0006508);regulation of cytoskeleton organization(GO:0051493)	cytoplasm(GO:0005737);spindle microtubule(GO:0005876);perinuclear region of cytoplasm(GO:0048471);intracellular(GO:0005622);microtubule(GO:0005874)
CHICK|Ensembl=ENSGALG00000001847|UniProtKB=F1NFQ2	Uncharacterized protein (Fragment)	BICC1	PROTEIN BICAUDAL C HOMOLOG 1 (PTHR10627:SF56)	RNA binding protein(PC00171);apolipoprotein(PC00031)	RNA binding(GO:0003723);poly(A) RNA binding(GO:0044822);nucleic acid binding(GO:0003676)	determination of left/right symmetry(GO:0007368);heart development(GO:0007507);negative regulation of canonical Wnt signaling pathway(GO:0090090)	integral component of membrane(GO:0016021);membrane(GO:0016020)
CHICK|Ensembl=ENSGALG00000016734|UniProtKB=F1NEV4	Sodium/hydrogen exchanger	SLC9A7	SODIUM/HYDROGEN EXCHANGER 7 (PTHR10110:SF148)		sodium:proton antiporter activity(GO:0015385);antiporter activity(GO:0015297);solute:proton antiporter activity(GO:0015299);potassium:proton antiporter activity(GO:0015386)	regulation of pH(GO:0006885);sodium ion transmembrane transport(GO:0035725);hydrogen ion transmembrane transport(GO:1902600);transport(GO:0006810);ion transport(GO:0006811);cation transport(GO:0006812);sodium ion transport(GO:0006814);transmembrane transport(GO:0055085);regulation of intracellular pH(GO:0051453);potassium ion transmembrane transport(GO:0071805);sodium ion import across plasma mem…	integral component of membrane(GO:0016021);membrane(GO:0016020);plasma membrane(GO:0005886);recycling endosome(GO:0055037)
CHICK|Ensembl=ENSGALG00000000775|UniProtKB=H9KYW5	Uncharacterized protein	CTSS	CATHEPSIN S (PTHR12411:SF462)	cysteine protease(PC00121)	fibronectin binding(GO:0001968);cysteine-type endopeptidase activity(GO:0004197);collagen binding(GO:0005518);laminin binding(GO:0043236);proteoglycan binding(GO:0043394);peptidase activity(GO:0008233);cysteine-type peptidase activity(GO:0008234);hydrolase activity(GO:0016787)	adaptive immune response(GO:0002250);immune response(GO:0006955);response to acidic pH(GO:0010447);protein processing(GO:0016485);antigen processing and presentation(GO:0019882);collagen catabolic process(GO:0030574);basement membrane disassembly(GO:0034769);antigen processing and presentation of peptide antigen(GO:0048002);proteolysis involved in cellular protein catabolic process(GO:0051603);ce…	extracellular space(GO:0005615);lysosome(GO:0005764);intracellular membrane-bounded organelle(GO:0043231)
CHICK|Ensembl=ENSGALG00000003584|UniProtKB=F1NJS6	Importin subunit alpha	KPNA2	IMPORTIN SUBUNIT ALPHA-1 (PTHR23316:SF50)	transfer/carrier protein(PC00219)	nuclear localization sequence binding(GO:0008139);protein transporter activity(GO:0008565);histone deacetylase binding(GO:0042826);poly(A) RNA binding(GO:0044822)	NLS-bearing protein import into nucleus(GO:0006607);protein import into nucleus(GO:0006606);transport(GO:0006810);protein transport(GO:0015031)	nuclear pore(GO:0005643);nucleoplasm(GO:0005654);cytosol(GO:0005829);membrane(GO:0016020);nucleus(GO:0005634);cytoplasm(GO:0005737)
CHICK|Ensembl=ENSGALG00000002515|UniProtKB=Q9IAK4	Noelin	OLFM1	NOELIN (PTHR23192:SF61)	receptor(PC00197);structural protein(PC00211)		atrioventricular valve formation(GO:0003190);positive regulation of gene expression(GO:0010628);negative regulation of gene expression(GO:0010629);positive regulation of epithelial to mesenchymal transition(GO:0010718);neuronal signal transduction(GO:0023041);regulation of axon extension(GO:0030516);cardiac epithelial to mesenchymal transition(GO:0060317);multicellular organism development(GO:000…	extracellular space(GO:0005615);cell(GO:0005623);endoplasmic reticulum(GO:0005783);cell junction(GO:0030054);axon(GO:0030424);neuronal cell body(GO:0043025);perikaryon(GO:0043204);axonal growth cone(GO:0044295);synapse(GO:0045202);extracellular region(GO:0005576);cell projection(GO:0042995)
CHICK|Ensembl=ENSGALG00000028158|UniProtKB=R4GL03	Fibroblast growth factor	FGF7	FIBROBLAST GROWTH FACTOR 7 (PTHR11486:SF94)	growth factor(PC00207)	fibroblast growth factor receptor binding(GO:0005104);growth factor activity(GO:0008083);chemoattractant activity(GO:0042056);receptor binding(GO:0005102)	positive regulation of defense response to virus by host(GO:0002230);fibroblast growth factor receptor signaling pathway(GO:0008543);mesenchymal cell proliferation(GO:0010463);positive regulation of keratinocyte proliferation(GO:0010838);actin cytoskeleton reorganization(GO:0031532);protein localization to cell surface(GO:0034394);positive regulation of transcription, DNA-templated(GO:0045893);po…	extracellular region(GO:0005576);Golgi apparatus(GO:0005794)
CHICK|Gene=RCJMB04_2g14|UniProtKB=Q5F478	Serine/threonine-protein phosphatase 6 regulatory ankyrin repeat subunit B	ANKRD44	SERINE/THREONINE-PROTEIN PHOSPHATASE 6 REGULATORY ANKYRIN REPEAT SUBUNIT B (PTHR24158:SF39)
CHICK|Ensembl=ENSGALG00000015862|UniProtKB=P07630	Carbonic anhydrase 2	CA2	CARBONIC ANHYDRASE 2 (PTHR18952:SF159)	dehydratase(PC00144)	arylesterase activity(GO:0004064);carbonate dehydratase activity(GO:0004089);zinc ion binding(GO:0008270);lyase activity(GO:0016829);metal ion binding(GO:0046872)	morphogenesis of an epithelium(GO:0002009);one-carbon metabolic process(GO:0006730);carbon dioxide transport(GO:0015670);positive regulation of synaptic transmission, GABAergic(GO:0032230);positive regulation of cellular pH reduction(GO:0032849);angiotensin-activated signaling pathway(GO:0038166);secretion(GO:0046903);positive regulation of dipeptide transmembrane transport(GO:2001150);regulation…	cytoplasm(GO:0005737);cytosol(GO:0005829);plasma membrane(GO:0005886);myelin sheath(GO:0043209);apical part of cell(GO:0045177);extracellular exosome(GO:0070062);membrane(GO:0016020);cell(GO:0005623)
CHICK|Gene=PRRX1|UniProtKB=Q05437	Paired mesoderm homeobox protein 1	PRRX1	PAIRED MESODERM HOMEOBOX PROTEIN 1 (PTHR24329:SF406)	DNA binding protein(PC00171);homeobox transcription factor(PC00009)	RNA polymerase II transcription coactivator activity(GO:0001105);sequence-specific DNA binding(GO:0043565);HMG box domain binding(GO:0071837);DNA binding(GO:0003677)	positive regulation of mesenchymal cell proliferation(GO:0002053);embryonic limb morphogenesis(GO:0030326);inner ear morphogenesis(GO:0042472);middle ear morphogenesis(GO:0042474);positive regulation of smoothened signaling pathway(GO:0045880);positive regulation of transcription from RNA polymerase II promoter(GO:0045944);neuron fate determination(GO:0048664);embryonic cranial skeleton morphogen…	nucleolus(GO:0005730);nucleus(GO:0005634)

## Sheet: 74 CGs non found or annotated  
ID
A4GALT
AIF1L
C16orf70
C1orf43
C1QTNF1
C2orf40
CACHD1
CNKSR1
CRLS1
CYBB
DNASE2B
CSF1R
ARHGEF17
FCGBP
BCKDHA
CARD10
ERICH6
ERLEC1
GNB5
HERPUD1
ICA1
IL2RG
JADE2
KRT23
LCP2
LVRN
MAPK4
MEGF9
MGAT1
MGAT4D
MITF
NPNT
NR1H3
NR4A1
NRP2
PBK
PHACTR2
PLCE1
PLXNC1
PNLIPRP3
PODXL2
PPP1R12B
PTGER3
PTPN13
PXDC1
RHEB
RPS27L
SDC2
SEMA4A
SLC14A1
SNORD56
STBD1
STIM1
SYNGAP1
SYT8
TMEM140
TNFSF13B
TREM2
TWIST2
UBE2QL1
USP19
WT1
WWC3
ENSGALG00000036861
ENSGALG00000032108
ENSGALG00000011656
ENSGALG00000009777
ENSGALG00000009579
ISM2
ENSGALG00000005720
OLFML1
CCDC28A
TMEM200A
KIAA0226L
