# Supplementary material for: Comparative transcriptome analysis provides clues to molecular mechanisms underlying blue-green eggshell color in the Jinding duck (Anas platyrhynchos)
Source: BMC Genomics. 2017 Sep 12;18:725. doi: 10.1186/s12864-017-4135-2 (PMC5596863; doi:10.1186/s12864-017-4135-2)
Supplement: Supplementary file 4 — Information summary for ion transport and synthesis genes potentially associated with eggshell mineralization. (XLSX 17 kb) [file 12864_2017_4135_MOESM4_ESM.xlsx]

## Sheet: Sheet1
Table S1 Information summary for ion transporters related to eggshell mineralization
Gene symbola	UniProtKB Accession No.	Description	Ions	Ion transport-related GO annotiationb
CACNA1C	O73707	Voltage-dependent L-type calcium channel subunit alpha-1C	Ca2+	voltage-gated calcium channel activity (GO:0005245)
CACNB2	E1BZF6	calcium voltage-gated channel auxiliary subunit beta 2		high voltage-gated calcium channel activity (GO:0008331)
TRPC4	E1C0Y0	transient receptor potential cation channel subfamily C member 4		calcium ion import (GO:0070509)
TRPC1	Q6DMS2	Transient receptor potential cation channel subfamily C member 1 isoform alpha		calcium channel activity (GO:0005262)
TRPV2	F1NPJ9	transient receptor potential cation channel subfamily V member 2		calcium ion transmembrane transport (GO:0070588)
ATP2A2	Q03669	Sarcoplasmic/endoplasmic reticulum calcium ATPase 2		calcium-transporting ATPase activity (GO:0005388)
ATP2B2	F1NFC7	Calcium-transporting ATPase
ATP2C2	F1NSW4
ANXA5	P17153	Annexin A5		calcium ion transmembrane transport (GO:0070588)
RASA3	F1P4A4	RAS p21 protein activator 3		release of sequestered calcium ion into cytosol (GO:0051209)
VDR	O42392	Vitamin D3 receptor		calcium ion transport (GO:0006816)
HTR1B	D3Y1H8	5-hydroxytryptamine receptor 1B		release of sequestered calcium ion into cytosol (GO:0051209)
PKD2	F1NDJ6	polycystin 2, transient receptor potential cation channel	Ca2+, Na+, K+	voltage-gated sodium channel activity (GO:0005248); calcium channel activity (GO:0005262); potassium channel activity (GO:0005267)
ATP12A	F1NZB7	ATPase H+/K+ transporting non-gastric alpha2 subunit	Na+, K+, H+	sodium:potassium-exchanging ATPase activity (GO:0005391); hydrogen:potassium-exchanging ATPase activity (GO:0008900)
ATP1B1	P08251	Sodium/potassium-transporting ATPase subunit beta-1	Na+, K+	sodium:potassium-exchanging ATPase activity (GO:0005391)
SLC9A2	E1BV56	Sodium/hydrogen exchanger	Na+, K+, H +	sodium:proton antiporter activity (GO:0015385); potassium:proton antiporter activity (GO:0015386)
SLC9A7	F1NEV4
SCNN1A	Q92075	sodium channel epithelial 1 alpha subunit	Na+	sodium channel activity (GO:0005272)
ASIC4	F1P342	Acid sensing ion channel 4	Na+	sodium channel activity (GO:0005272)
SLC1A6	E1C8G2	Amino acid transporter	Na+	sodium:dicarboxylate symporter activity (GO:0017153)
SLC41A1	E1C334	solute carrier family 41 member 1	Na+	magnesium:sodium antiporter activity (GO:0061768)
SLC20A1	F1P3I3	solute carrier family 20 member 1	Na+	sodium:inorganic phosphate symporter activity (GO:0015319)
KCNK1	F1NP03	potassium two pore domain channel subfamily K member 1	K+, Na	potassium channel activity (GO:0005267); sodium channel activity (GO:0005272)
KCNK12	F1NV35	potassium two pore domain channel subfamily K member 12	K+	potassium channel activity (GO:0005267)
KCNF1	F1NK95	potassium voltage-gated channel modifier subfamily F member 1
ATP5J	E1C4V1	ATP synthase-coupling factor 6	H+	ATP synthesis coupled proton transport (GO:0015986)
SLC33A1	E1C7F5	solute carrier family 33 member 1		solute:proton symporter activity (GO:0015295)
CLIC6	F1P2Y2	Chloride intracellular channel protein	Cl-	chloride channel activity (GO:0005254)
CA2	U3I646	carbonic anhydrase 2	HCO3-	carbonate dehydratase activity (GO:0004089)
CA8	E1C5I4	carbonic anhydrase 8
a These ion transporters were differentially (q < 0.05) expressed between blue-shelled and white-shelled ducks, but not for between ducks with the same phenotype.
b Only GO annotations related with ion transport or synthesis were listed in the table, and complete GO annotations for these genes were given in the Additional file 3.
