# Supplementary material for: Comparative transcriptome analysis provides clues to molecular mechanisms underlying blue-green eggshell color in the Jinding duck (Anas platyrhynchos)
Source: BMC Genomics. 2017 Sep 12;18:725. doi: 10.1186/s12864-017-4135-2 (PMC5596863; doi:10.1186/s12864-017-4135-2)
Supplement: Supplementary file 5 — A detailed list of candidate genes related to the transport of various substances. GO annotations of candidate genes were completed using the PANTHER classification system [38]. White-shelled duck groups were designed as the criterion. Upregulation or downregulation of candidate genes in the blue-shelled duck groups was given relative to the criterion. (XLSX 51 kb) [file 12864_2017_4135_MOESM5_ESM.xlsx]

## Sheet: 86 CGs in A
Candidate genes annotated into the transport (GO:0006810)
Gene ID	Mapped IDs	Gene Name; Gene Symbol; Ortholog	PANTHER Family/Subfamily	PANTHER Protein Class	Species	up- or down-regulation
CHICK|Ensembl=ENSGALG00000000329|UniProtKB=F1NUT5	AHCYL1	Adenosylhomocysteinase;AHCYL1;ortholog	ADENOSYLHOMOCYSTEINASE 2 (PTHR23420:SF10)	hydrolase(PC00121)	Gallus gallus	upregulation
CHICK|Ensembl=ENSGALG00000011250|UniProtKB=F1P342	ASIC4	Uncharacterized protein (Fragment);ASIC4;ortholog	ACID-SENSING ION CHANNEL 4 (PTHR11690:SF214)	ion channel(PC00227)	Gallus gallus	upregulation
CHICK|Ensembl=ENSGALG00000006469|UniProtKB=F1NZB7	ATP12A	Uncharacterized protein;ATP12A;ortholog	POTASSIUM-TRANSPORTING ATPASE ALPHA CHAIN 2 (PTHR43294:SF2)	cation transporter(PC00227);ion channel(PC00068)	Gallus gallus	upregulation
CHICK|Gene=ATP1B1|UniProtKB=P08251	ATP1B1	Sodium/potassium-transporting ATPase subunit beta-1;ATP1B1;ortholog	SODIUM/POTASSIUM-TRANSPORTING ATPASE SUBUNIT BETA-1 (PTHR11523:SF41)	cation transporter(PC00227)	Gallus gallus	upregulation
CHICK|Gene=ATP2A2|UniProtKB=Q03669	ATP2A2	Sarcoplasmic/endoplasmic reticulum calcium ATPase 2;ATP2A2;ortholog	SARCOPLASMIC/ENDOPLASMIC RETICULUM CALCIUM ATPASE 2 (PTHR42861:SF31)	cation transporter(PC00227);ion channel(PC00068)	Gallus gallus	upregulation
CHICK|Ensembl=ENSGALG00000004829|UniProtKB=F1NFC7	ATP2B2	Calcium-transporting ATPase;ATP2B2;ortholog	PLASMA MEMBRANE CALCIUM-TRANSPORTING ATPASE 2 (PTHR24093:SF370)	cation transporter(PC00227);ion channel(PC00068)	Gallus gallus	upregulation
CHICK|Ensembl=ENSGALG00000005576|UniProtKB=F1NSW4	ATP2C2	Calcium-transporting ATPase;ATP2C2;ortholog	CALCIUM-TRANSPORTING ATPASE TYPE 2C MEMBER 2 (PTHR42861:SF5)	cation transporter(PC00227);ion channel(PC00068)	Gallus gallus	upregulation
CHICK|Ensembl=ENSGALG00000015751|UniProtKB=E1C4V1	ATP5J	ATP synthase-coupling factor 6, mitochondrial;ATP5J;ortholog	ATP SYNTHASE-COUPLING FACTOR 6, MITOCHONDRIAL (PTHR12441:SF12)		Gallus gallus	upregulation
CHICK|Ensembl=ENSGALG00000007912|UniProtKB=F1NUR8	ATP9A	Phospholipid-transporting ATPase;ATP9A;ortholog	PHOSPHOLIPID-TRANSPORTING ATPASE IIA-RELATED (PTHR24092:SF131)	cation transporter(PC00227);hydrolase(PC00068)	Gallus gallus	upregulation
CHICK|Ensembl=ENSGALG00000015862|UniProtKB=P07630	CA2	Carbonic anhydrase 2;CA2;ortholog	CARBONIC ANHYDRASE 2 (PTHR18952:SF159)	dehydratase(PC00144)	Gallus gallus	upregulation
CHICK|Ensembl=ENSGALG00000010820|UniProtKB=F1NLZ2	CHGA	Uncharacterized protein (Fragment);CHGA;ortholog	CHROMOGRANIN-A (PTHR10583:SF5)	peptide hormone(PC00207)	Gallus gallus	upregulation
CHICK|Ensembl=ENSGALG00000016020|UniProtKB=F1P2Y2	CLIC6	Chloride intracellular channel protein (Fragment);CLIC6;ortholog	CHLORIDE INTRACELLULAR CHANNEL PROTEIN 6 (PTHR11260:SF461)	cytoskeletal protein(PC00085);epimerase/racemase(PC00135);reductase(PC00096);signaling molecule(PC00176);transferase(PC00198);translation elongation factor(PC00207)	Gallus gallus	upregulation
CHICK|Ensembl=ENSGALG00000009722|UniProtKB=E1C7N2	DYNC1I1	Uncharacterized protein;DYNC1I1;ortholog	CYTOPLASMIC DYNEIN 1 INTERMEDIATE CHAIN 1 (PTHR12442:SF47)	microtubule family cytoskeletal protein(PC00085)	Gallus gallus	upregulation
CHICK|Ensembl=ENSGALG00000011443|UniProtKB=F1P1M3	EXOC3L4	Uncharacterized protein;EXOC3L4;ortholog	EXOCYST COMPLEX COMPONENT 3-LIKE PROTEIN 4 (PTHR21292:SF17)	membrane traffic protein(PC00150)	Gallus gallus	upregulation
CHICK|Ensembl=ENSGALG00000001335|UniProtKB=F1NLV3	FAM18B1	Golgi apparatus membrane protein TVP23 homolog;FAM18B1;ortholog	GOLGI APPARATUS MEMBRANE PROTEIN TVP23 HOMOLOG B-RELATED (PTHR13019:SF19)		Gallus gallus	upregulation
CHICK|Ensembl=ENSGALG00000005637|UniProtKB=F1NGJ3	GBF1	Uncharacterized protein;GBF1;ortholog	GOLGI-SPECIFIC BREFELDIN A-RESISTANCE GUANINE NUCLEOTIDE EXCHANGE FACTOR 1 (PTHR10663:SF284)	guanyl-nucleotide exchange factor(PC00095)	Gallus gallus	upregulation
CHICK|Gene=HAS2|UniProtKB=O57424	HAS2	Hyaluronan synthase 2;HAS2;ortholog	HYALURONAN SYNTHASE 2 (PTHR22913:SF17)	glycosyltransferase(PC00220)	Gallus gallus	upregulation
CHICK|Gene=RCJMB04_21h9|UniProtKB=Q5ZJ27	HOOK1	Protein Hook homolog 1;HOOK1;ortholog	PROTEIN HOOK HOMOLOG 1 (PTHR18947:SF47)	kinase modulator(PC00095);membrane traffic protein(PC00140)	Gallus gallus	upregulation
CHICK|Ensembl=ENSGALG00000001000|UniProtKB=Q90593	HSPA5	78 kDa glucose-regulated protein;HSPA5;ortholog	78 KDA GLUCOSE-REGULATED PROTEIN (PTHR19375:SF279)		Gallus gallus	upregulation
CHICK|Ensembl=ENSGALG00000015895|UniProtKB=D3Y1H8	HTR1B	5-hydroxytryptamine receptor 1B;HTR1B;ortholog	5-HYDROXYTRYPTAMINE RECEPTOR 1B (PTHR24247:SF142)	G-protein coupled receptor(PC00197)	Gallus gallus	upregulation
CHICK|Ensembl=ENSGALG00000011005|UniProtKB=F1NP03	KCNK1	Uncharacterized protein;KCNK1;ortholog	POTASSIUM CHANNEL SUBFAMILY K MEMBER 1 (PTHR11003:SF223)		Gallus gallus	upregulation
CHICK|Ensembl=ENSGALG00000008960|UniProtKB=F1NV35	KCNK12	Uncharacterized protein (Fragment);KCNK12;ortholog	POTASSIUM CHANNEL SUBFAMILY K MEMBER 12 (PTHR11003:SF199)		Gallus gallus	upregulation
CHICK|Ensembl=ENSGALG00000003584|UniProtKB=F1NJS6	KPNA2	Importin subunit alpha;KPNA2;ortholog	IMPORTIN SUBUNIT ALPHA-1 (PTHR23316:SF50)	transfer/carrier protein(PC00219)	Gallus gallus	upregulation
CHICK|Ensembl=ENSGALG00000000883|UniProtKB=F1NCY7	MAPKAPK2	Uncharacterized protein;MAPKAPK2;ortholog	MAP KINASE-ACTIVATED PROTEIN KINASE 2 (PTHR24349:SF199)	non-motor microtubule binding protein(PC00085);non-receptor serine/threonine protein kinase(PC00157)	Gallus gallus	upregulation
CHICK|Ensembl=ENSGALG00000003879|UniProtKB=F1NCD6	MFSD2A	Uncharacterized protein (Fragment);MFSD2A;ortholog	SODIUM-DEPENDENT LYSOPHOSPHATIDYLCHOLINE SYMPORTER 1 (PTHR11328:SF51)		Gallus gallus	upregulation
CHICK|Ensembl=ENSGALG00000013568|UniProtKB=E1BYS2	NR4A3	Uncharacterized protein;NR4A3;ortholog	NUCLEAR RECEPTOR SUBFAMILY 4 GROUP A MEMBER 3 (PTHR24085:SF7)	nuclear hormone receptor(PC00218)	Gallus gallus	upregulation
CHICK|Ensembl=ENSGALG00000012185|UniProtKB=F1NEL7	PLA2G12A	Uncharacterized protein (Fragment);PLA2G12A;ortholog	GROUP XIIA SECRETORY PHOSPHOLIPASE A2 (PTHR12824:SF13)		Gallus gallus	upregulation
CHICK|Gene=SCNN1A|UniProtKB=Q92075	SCNN1A	Amiloride-sensitive sodium channel subunit alpha;SCNN1A;ortholog	AMILORIDE-SENSITIVE SODIUM CHANNEL SUBUNIT ALPHA (PTHR11690:SF216)	ion channel(PC00227)	Gallus gallus	upregulation
CHICK|Ensembl=ENSGALG00000005966|UniProtKB=F1NBN1	SEC61A1	Uncharacterized protein;SEC61A1;ortholog	PROTEIN TRANSPORT PROTEIN SEC61 SUBUNIT ALPHA ISOFORM 1 (PTHR10906:SF16)	membrane traffic protein(PC00150);transporter(PC00227)	Gallus gallus	upregulation
CHICK|Ensembl=ENSGALG00000001717|UniProtKB=Q5ZLZ6	SLC16A1	Uncharacterized protein;SLC16A1;ortholog	MONOCARBOXYLATE TRANSPORTER 1 (PTHR11360:SF170)	transporter(PC00227)	Gallus gallus	upregulation
CHICK|Ensembl=ENSGALG00000013740|UniProtKB=F1P3I3	SLC20A1	Uncharacterized protein;SLC20A1;ortholog	SODIUM-DEPENDENT PHOSPHATE TRANSPORTER 1 (PTHR11101:SF67)		Gallus gallus	upregulation
CHICK|Ensembl=ENSGALG00000006454|UniProtKB=E1BQC0	SLC22A18	Uncharacterized protein;SLC22A18;ortholog	SOLUTE CARRIER FAMILY 22 MEMBER 18 (PTHR24002:SF4)		Gallus gallus	upregulation
CHICK|Ensembl=ENSGALG00000028227|UniProtKB=R4GLG2	SLC25A20	Uncharacterized protein;SLC25A20;ortholog	MITOCHONDRIAL CARNITINE/ACYLCARNITINE CARRIER PROTEIN (PTHR24089:SF563)	amino acid transporter(PC00227);calmodulin(PC00046);mitochondrial carrier protein(PC00060);ribosomal protein(PC00131);transfer/carrier protein(PC00061)	Gallus gallus	upregulation
CHICK|Ensembl=ENSGALG00000001938|UniProtKB=E1BW83	SLC25A24	Uncharacterized protein (Fragment);SLC25A24;ortholog	CALCIUM-BINDING MITOCHONDRIAL CARRIER PROTEIN SCAMC-1 (PTHR24089:SF546)	amino acid transporter(PC00227);calmodulin(PC00046);mitochondrial carrier protein(PC00060);ribosomal protein(PC00131);transfer/carrier protein(PC00061)	Gallus gallus	upregulation
CHICK|Ensembl=ENSGALG00000008675|UniProtKB=F1NJ10	SLC25A5	Uncharacterized protein (Fragment);SLC25A5;ortholog	ADP/ATP TRANSLOCASE 2 (PTHR24089:SF446)	amino acid transporter(PC00227);calmodulin(PC00046);mitochondrial carrier protein(PC00060);ribosomal protein(PC00131);transfer/carrier protein(PC00061)	Gallus gallus	upregulation
CHICK|Ensembl=ENSGALG00000010302|UniProtKB=E1C7F5	SLC33A1	Uncharacterized protein;SLC33A1;ortholog	ACETYL-COENZYME A TRANSPORTER 1 (PTHR12778:SF13)	transporter(PC00227)	Gallus gallus	upregulation
CHICK|Gene=SLC35B1|UniProtKB=Q8AWB6	SLC35B1	Solute carrier family 35 member B1;SLC35B1;ortholog	SOLUTE CARRIER FAMILY 35 MEMBER B1 (PTHR10778:SF26)	transporter(PC00227)	Gallus gallus	upregulation
CHICK|Ensembl=ENSGALG00000016185|UniProtKB=E1BZ06	SLC37A1	Uncharacterized protein;SLC37A1;ortholog	GLYCEROL-3-PHOSPHATE TRANSPORTER (PTHR43184:SF11)	cation transporter(PC00227)	Gallus gallus	upregulation
CHICK|Ensembl=ENSGALG00000000721|UniProtKB=E1C334	SLC41A1	Uncharacterized protein;SLC41A1;ortholog	SOLUTE CARRIER FAMILY 41 MEMBER 1 (PTHR16228:SF28)	cation transporter(PC00227)	Gallus gallus	upregulation
CHICK|Ensembl=ENSGALG00000006235|UniProtKB=E1BYU1	SLC41A3	Uncharacterized protein;SLC41A3;ortholog	SOLUTE CARRIER FAMILY 41 MEMBER 3 (PTHR16228:SF30)	cation transporter(PC00227)	Gallus gallus	upregulation
CHICK|Ensembl=ENSGALG00000017085|UniProtKB=F1P388	SLC7A1	Uncharacterized protein;SLC7A1;ortholog	HIGH AFFINITY CATIONIC AMINO ACID TRANSPORTER 1 (PTHR43243:SF27)	amino acid transporter(PC00227)	Gallus gallus	upregulation
CHICK|Ensembl=ENSGALG00000016791|UniProtKB=E1BV56	SLC9A2	Sodium/hydrogen exchanger;SLC9A2;ortholog	SODIUM/HYDROGEN EXCHANGER 2 (PTHR10110:SF140)		Gallus gallus	upregulation
CHICK|Ensembl=ENSGALG00000016734|UniProtKB=F1NEV4	SLC9A7	Sodium/hydrogen exchanger;SLC9A7;ortholog	SODIUM/HYDROGEN EXCHANGER 7 (PTHR10110:SF148)		Gallus gallus	upregulation
CHICK|Ensembl=ENSGALG00000012798|UniProtKB=F1P4F4	SSR1	Uncharacterized protein;SSR1;ortholog	TRANSLOCON-ASSOCIATED PROTEIN SUBUNIT ALPHA (PTHR12924:SF2)	calcium-binding protein(PC00060);membrane traffic protein(PC00150)	Gallus gallus	upregulation
CHICK|Ensembl=ENSGALG00000028683|UniProtKB=R4GJK4	SSR3	Uncharacterized protein;SSR3;ortholog	TRANSLOCON-ASSOCIATED PROTEIN SUBUNIT GAMMA (PTHR13399:SF3)		Gallus gallus	upregulation
CHICK|Ensembl=ENSGALG00000021193|UniProtKB=F1NPH6	STARD5	Uncharacterized protein (Fragment);STARD5;ortholog	STAR-RELATED LIPID TRANSFER PROTEIN 5 (PTHR12136:SF73)	membrane traffic protein(PC00150);transfer/carrier protein(PC00219)	Gallus gallus	upregulation
CHICK|Ensembl=ENSGALG00000004306|UniProtKB=E1BY95	SYT12	Uncharacterized protein;SYT12;ortholog	SYNAPTOTAGMIN-12 (PTHR10024:SF264)	membrane trafficking regulatory protein(PC00150)	Gallus gallus	upregulation
CHICK|Ensembl=ENSGALG00000006786|UniProtKB=E1C883	SYTL4	Uncharacterized protein;SYTL4;ortholog	SYNAPTOTAGMIN-LIKE PROTEIN 4 (PTHR10024:SF281)	membrane trafficking regulatory protein(PC00150)	Gallus gallus	upregulation
CHICK|Ensembl=ENSGALG00000007054|UniProtKB=E1C7Q8	TBC1D16	Uncharacterized protein;TBC1D16;ortholog	TBC1 DOMAIN FAMILY MEMBER 16 (PTHR22957:SF409)	G-protein modulator(PC00095);hydrolase(PC00022)	Gallus gallus	upregulation
CHICK|Gene=VDR|UniProtKB=O42392	VDR	Vitamin D3 receptor;VDR;ortholog	VITAMIN D3 RECEPTOR (PTHR24082:SF460)	nuclear hormone receptor(PC00218);nucleic acid binding(PC00169)	Gallus gallus	upregulation
CHICK|Ensembl=ENSGALG00000015433|UniProtKB=E1C619	ABCA1	Uncharacterized protein;ABCA1;ortholog	ATP-BINDING CASSETTE SUB-FAMILY A MEMBER 1 (PTHR19229:SF161)	ATP-binding cassette (ABC) transporter(PC00227)	Gallus gallus	downregulation
CHICK|Ensembl=ENSGALG00000010892|UniProtKB=E1C761	ANTXR2	Uncharacterized protein (Fragment);ANTXR2;ortholog	ANTHRAX TOXIN RECEPTOR 2 (PTHR16059:SF16)	receptor(PC00197)	Gallus gallus	downregulation
CHICK|Gene=ANXA5|UniProtKB=P17153	ANXA5	Annexin A5;ANXA5;ortholog	ANNEXIN A5 (PTHR10502:SF140)		Gallus gallus	downregulation
CHICK|Ensembl=ENSGALG00000006511|UniProtKB=Q9W6F2	BCL2A1	Protein A1;BCL2A1;ortholog	BCL-2-RELATED PROTEIN A1 (PTHR11256:SF60)	signaling molecule(PC00207)	Gallus gallus	downregulation
CHICK|Gene=CACNA1C|UniProtKB=O73707	CACNA1C	Voltage-dependent L-type calcium channel subunit alpha-1C (Fragment);CACNA1C;ortholog	VOLTAGE-DEPENDENT L-TYPE CALCIUM CHANNEL SUBUNIT ALPHA-1C (PTHR10037:SF265)	voltage-gated calcium channel(PC00227);voltage-gated sodium channel(PC00133)	Gallus gallus	downregulation
CHICK|Ensembl=ENSGALG00000008591|UniProtKB=E1BZF6	CACNB2	Uncharacterized protein;CACNB2;ortholog	VOLTAGE-DEPENDENT L-TYPE CALCIUM CHANNEL SUBUNIT BETA-2 (PTHR11824:SF17)	voltage-gated calcium channel(PC00227)	Gallus gallus	downregulation
CHICK|Ensembl=ENSGALG00000004796|UniProtKB=Q90694	CDC42	Cell division control protein 42 homolog;CDC42;ortholog	CELL DIVISION CONTROL PROTEIN 42 HOMOLOG (PTHR24072:SF239)	small GTPase(PC00095)	Gallus gallus	downregulation
CHICK|Gene=COLEC12|UniProtKB=Q2LK54	COLEC12	Collectin-12;COLEC12;ortholog	COLLECTIN-12 (PTHR24023:SF841)	extracellular matrix structural protein(PC00102)	Gallus gallus	downregulation
CHICK|Ensembl=ENSGALG00000000227|UniProtKB=Q90635	DPYSL2	Dihydropyrimidinase-related protein 2;DPYSL2;ortholog	DIHYDROPYRIMIDINASE-RELATED PROTEIN 2 (PTHR11647:SF87)	hydrolase(PC00121)	Gallus gallus	downregulation
CHICK|Ensembl=ENSGALG00000016105|UniProtKB=F1NZL2	DYSF	Uncharacterized protein;DYSF;ortholog	DYSFERLIN (PTHR12546:SF53)	membrane traffic protein(PC00150)	Gallus gallus	downregulation
CHICK|Ensembl=ENSGALG00000016428|UniProtKB=R4GFD5	ENPP2	Uncharacterized protein;ENPP2;ortholog	ECTONUCLEOTIDE PYROPHOSPHATASE/PHOSPHODIESTERASE FAMILY MEMBER 2 (PTHR10151:SF96)	nucleotide phosphatase(PC00121);pyrophosphatase(PC00181)	Gallus gallus	downregulation
CHICK|Ensembl=ENSGALG00000009145|UniProtKB=F1NFJ6	ENSGALG00000009145	Kinesin-like protein;unassigned;ortholog	STAR-RELATED LIPID TRANSFER PROTEIN 9 (PTHR24115:SF566)	microtubule binding motor protein(PC00085)	Gallus gallus	downregulation
CHICK|Gene=EXFABP|UniProtKB=P21760	Ex-FABP	Extracellular fatty acid-binding protein;EXFABP;ortholog	LIPOCALIN-15 (PTHR11430:SF104)	isomerase(PC00135);transfer/carrier protein(PC00219)	Gallus gallus	downregulation
CHICK|Ensembl=ENSGALG00000028158|UniProtKB=R4GL03	FGF7	Fibroblast growth factor;FGF7;ortholog	FIBROBLAST GROWTH FACTOR 7 (PTHR11486:SF94)	growth factor(PC00207)	Gallus gallus	downregulation
CHICK|Ensembl=ENSGALG00000004088|UniProtKB=E1BYF8	FNBP1	Uncharacterized protein (Fragment);FNBP1;ortholog	FORMIN-BINDING PROTEIN 1 (PTHR10663:SF308)	cytoskeletal protein(PC00085);guanyl-nucleotide exchange factor(PC00095);signaling molecule(PC00022)	Gallus gallus	downregulation
CHICK|Gene=GHR|UniProtKB=Q02092	GHR	Growth hormone receptor;GHR;ortholog	GROWTH HORMONE RECEPTOR (PTHR23036:SF143)	cytokine(PC00207);defense/immunity protein(PC00083)	Gallus gallus	downregulation
CHICK|Ensembl=ENSGALG00000008411|UniProtKB=Q8AV73	GHR	Ghrelin;ghr;ortholog	APPETITE-REGULATING HORMONE (PTHR14122:SF2)		Gallus gallus	downregulation
CHICK|Gene=GSN|UniProtKB=O93510	GSN	Gelsolin;GSN;ortholog	GELSOLIN (PTHR11977:SF66)	non-motor actin binding protein(PC00085)	Gallus gallus	downregulation
CHICK|Ensembl=ENSGALG00000016448|UniProtKB=F1NK95	KCNF1	Uncharacterized protein (Fragment);KCNF1;ortholog	POTASSIUM VOLTAGE-GATED CHANNEL SUBFAMILY F MEMBER 1 (PTHR11537:SF198)		Gallus gallus	downregulation
CHICK|Gene=LCAT|UniProtKB=P53760	LCAT	Phosphatidylcholine-sterol acyltransferase (Fragment);LCAT;ortholog	PHOSPHATIDYLCHOLINE-STEROL ACYLTRANSFERASE (PTHR11440:SF65)	acyltransferase(PC00220);phospholipase(PC00042)	Gallus gallus	downregulation
CHICK|Gene=LRP1|UniProtKB=P98157	LRP1	Low-density lipoprotein receptor-related protein 1;LRP1;ortholog	PROLOW-DENSITY LIPOPROTEIN RECEPTOR-RELATED PROTEIN 1 (PTHR10529:SF287)	extracellular matrix glycoprotein(PC00102);receptor(PC00100)	Gallus gallus	downregulation
CHICK|Ensembl=ENSGALG00000015086|UniProtKB=E1C988	OSBPL1A	Oxysterol-binding protein;OSBPL1A;ortholog	OXYSTEROL-BINDING PROTEIN-RELATED PROTEIN 1 (PTHR10972:SF107)		Gallus gallus	downregulation
CHICK|Ensembl=ENSGALG00000006401|UniProtKB=E1BSC6	OSBPL5	Oxysterol-binding protein;OSBPL5;ortholog	OXYSTEROL-BINDING PROTEIN-RELATED PROTEIN 5 (PTHR10972:SF113)		Gallus gallus	downregulation
CHICK|Ensembl=ENSGALG00000010921|UniProtKB=F1NDJ6	PKD2	Uncharacterized protein;PKD2;ortholog	POLYCYSTIN-2 (PTHR10877:SF165)	G-protein modulator(PC00095);ion channel(PC00022);membrane-bound signaling molecule(PC00227)	Gallus gallus	downregulation
CHICK|Ensembl=ENSGALG00000022874|UniProtKB=E1BTI1	RAB31	Uncharacterized protein (Fragment);RAB31;ortholog	RAS-RELATED PROTEIN RAB-31 (PTHR24073:SF778)		Gallus gallus	downregulation
CHICK|Ensembl=ENSGALG00000016817|UniProtKB=F1P4A4	RASA3	Uncharacterized protein;RASA3;ortholog	RAS GTPASE-ACTIVATING PROTEIN 3 (PTHR10194:SF118)	G-protein modulator(PC00095)	Gallus gallus	downregulation
CHICK|Gene=RFTN1|UniProtKB=Q7SZI5	RFTN1	Raftlin;RFTN1;ortholog	RAFTLIN (PTHR17601:SF6)		Gallus gallus	downregulation
CHICK|Ensembl=ENSGALG00000011499|UniProtKB=E1BRR6	SCARB2	Uncharacterized protein;SCARB2;ortholog	LYSOSOME MEMBRANE PROTEIN 2 (PTHR11923:SF85)	receptor(PC00197)	Gallus gallus	downregulation
CHICK|Ensembl=ENSGALG00000020956|UniProtKB=F1NQD4	SCARF2	Uncharacterized protein;SCARF2;ortholog	SCAVENGER RECEPTOR CLASS F MEMBER 2 (PTHR24043:SF15)	cell adhesion molecule(PC00069);receptor(PC00197)	Gallus gallus	downregulation
CHICK|Ensembl=ENSGALG00000000558|UniProtKB=E1C8G2	SLC1A6	Amino acid transporter;SLC1A6;ortholog	EXCITATORY AMINO ACID TRANSPORTER 4 (PTHR11958:SF75)	cation transporter(PC00227)	Gallus gallus	downregulation
CHICK|Ensembl=ENSGALG00000002783|UniProtKB=E1C4M9	SLC43A2	Uncharacterized protein;SLC43A2;ortholog	LARGE NEUTRAL AMINO ACIDS TRANSPORTER SMALL SUBUNIT 4 (PTHR20766:SF7)		Gallus gallus	downregulation
CHICK|Ensembl=ENSGALG00000001535|UniProtKB=F1NPG7	STAB1	Uncharacterized protein (Fragment);STAB1;ortholog	STABILIN-1 (PTHR24038:SF13)	extracellular matrix structural protein(PC00102)	Gallus gallus	downregulation
CHICK|Ensembl=ENSGALG00000016925|UniProtKB=E1BXY1	TBC1D4	Uncharacterized protein;TBC1D4;ortholog	TBC1 DOMAIN FAMILY MEMBER 4 (PTHR22957:SF424)	G-protein modulator(PC00095);hydrolase(PC00022)	Gallus gallus	downregulation
CHICK|Ensembl=ENSGALG00000002639|UniProtKB=Q6DMS2	TRPC1	Transient receptor potential cation channel subfamily C member 1 isoform alpha;TRPC1;ortholog	SHORT TRANSIENT RECEPTOR POTENTIAL CHANNEL 1 (PTHR10117:SF67)	ion channel(PC00227)	Gallus gallus	downregulation
CHICK|Ensembl=ENSGALG00000017044|UniProtKB=E1C0Y0	TRPC4	Uncharacterized protein;TRPC4;ortholog	SHORT TRANSIENT RECEPTOR POTENTIAL CHANNEL 4 (PTHR10117:SF66)	ion channel(PC00227)	Gallus gallus	downregulation
CHICK|Ensembl=ENSGALG00000004519|UniProtKB=F1NPJ9	TRPV2	Uncharacterized protein;TRPV2;ortholog	TRANSIENT RECEPTOR POTENTIAL CATION CHANNEL SUBFAMILY V MEMBER 2 (PTHR10582:SF34)	ion channel(PC00227)	Gallus gallus	downregulation

## Sheet: 41 CGs in B1
Candidate genes annotated into the transport (GO:0006810)
Gene ID	Mapped IDs	Gene Name; Gene Symbol; Ortholog	PANTHER Family/Subfamily	PANTHER Protein Class	Species	up- or down-regulation
CHICK|Ensembl=ENSGALG00000011250|UniProtKB=F1P342	ASIC4	Uncharacterized protein (Fragment);ASIC4;ortholog	ACID-SENSING ION CHANNEL 4 (PTHR11690:SF214)	ion channel(PC00227)	Gallus gallus	upregulation
CHICK|Ensembl=ENSGALG00000006469|UniProtKB=F1NZB7	ATP12A	Uncharacterized protein;ATP12A;ortholog	POTASSIUM-TRANSPORTING ATPASE ALPHA CHAIN 2 (PTHR43294:SF2)	cation transporter(PC00227);ion channel(PC00068)	Gallus gallus	upregulation
CHICK|Gene=ATP1B1|UniProtKB=P08251	ATP1B1	Sodium/potassium-transporting ATPase subunit beta-1;ATP1B1;ortholog	SODIUM/POTASSIUM-TRANSPORTING ATPASE SUBUNIT BETA-1 (PTHR11523:SF41)	cation transporter(PC00227)	Gallus gallus	upregulation
CHICK|Gene=ATP2A2|UniProtKB=Q03669	ATP2A2	Sarcoplasmic/endoplasmic reticulum calcium ATPase 2;ATP2A2;ortholog	SARCOPLASMIC/ENDOPLASMIC RETICULUM CALCIUM ATPASE 2 (PTHR42861:SF31)	cation transporter(PC00227);ion channel(PC00068)	Gallus gallus	upregulation
CHICK|Ensembl=ENSGALG00000004829|UniProtKB=F1NFC7	ATP2B2	Calcium-transporting ATPase;ATP2B2;ortholog	PLASMA MEMBRANE CALCIUM-TRANSPORTING ATPASE 2 (PTHR24093:SF370)	cation transporter(PC00227);ion channel(PC00068)	Gallus gallus	upregulation
CHICK|Ensembl=ENSGALG00000005576|UniProtKB=F1NSW4	ATP2C2	Calcium-transporting ATPase;ATP2C2;ortholog	CALCIUM-TRANSPORTING ATPASE TYPE 2C MEMBER 2 (PTHR42861:SF5)	cation transporter(PC00227);ion channel(PC00068)	Gallus gallus	upregulation
CHICK|Ensembl=ENSGALG00000015751|UniProtKB=E1C4V1	ATP5J	ATP synthase-coupling factor 6, mitochondrial;ATP5J;ortholog	ATP SYNTHASE-COUPLING FACTOR 6, MITOCHONDRIAL (PTHR12441:SF12)		Gallus gallus	upregulation
CHICK|Ensembl=ENSGALG00000007912|UniProtKB=F1NUR8	ATP9A	Phospholipid-transporting ATPase;ATP9A;ortholog	PHOSPHOLIPID-TRANSPORTING ATPASE IIA-RELATED (PTHR24092:SF131)	cation transporter(PC00227);hydrolase(PC00068)	Gallus gallus	upregulation
CHICK|Ensembl=ENSGALG00000016020|UniProtKB=F1P2Y2	CLIC6	Chloride intracellular channel protein (Fragment);CLIC6;ortholog	CHLORIDE INTRACELLULAR CHANNEL PROTEIN 6 (PTHR11260:SF461)	cytoskeletal protein(PC00085);epimerase/racemase(PC00135);reductase(PC00096);signaling molecule(PC00176);transferase(PC00198);translation elongation factor(PC00207)	Gallus gallus	upregulation
CHICK|Ensembl=ENSGALG00000015895|UniProtKB=D3Y1H8	HTR1B	5-hydroxytryptamine receptor 1B;HTR1B;ortholog	5-HYDROXYTRYPTAMINE RECEPTOR 1B (PTHR24247:SF142)	G-protein coupled receptor(PC00197)	Gallus gallus	upregulation
CHICK|Ensembl=ENSGALG00000011005|UniProtKB=F1NP03	KCNK1	Uncharacterized protein;KCNK1;ortholog	POTASSIUM CHANNEL SUBFAMILY K MEMBER 1 (PTHR11003:SF223)		Gallus gallus	upregulation
CHICK|Ensembl=ENSGALG00000008960|UniProtKB=F1NV35	KCNK12	Uncharacterized protein (Fragment);KCNK12;ortholog	POTASSIUM CHANNEL SUBFAMILY K MEMBER 12 (PTHR11003:SF199)		Gallus gallus	upregulation
CHICK|Ensembl=ENSGALG00000003879|UniProtKB=F1NCD6	MFSD2A	Uncharacterized protein (Fragment);MFSD2A;ortholog	SODIUM-DEPENDENT LYSOPHOSPHATIDYLCHOLINE SYMPORTER 1 (PTHR11328:SF51)		Gallus gallus	upregulation
CHICK|Ensembl=ENSGALG00000012185|UniProtKB=F1NEL7	PLA2G12A	Uncharacterized protein (Fragment);PLA2G12A;ortholog	GROUP XIIA SECRETORY PHOSPHOLIPASE A2 (PTHR12824:SF13)		Gallus gallus	upregulation
CHICK|Gene=SCNN1A|UniProtKB=Q92075	SCNN1A	Amiloride-sensitive sodium channel subunit alpha;SCNN1A;ortholog	AMILORIDE-SENSITIVE SODIUM CHANNEL SUBUNIT ALPHA (PTHR11690:SF216)	ion channel(PC00227)	Gallus gallus	upregulation
CHICK|Ensembl=ENSGALG00000001717|UniProtKB=Q5ZLZ6	SLC16A1	Uncharacterized protein;SLC16A1;ortholog	MONOCARBOXYLATE TRANSPORTER 1 (PTHR11360:SF170)	transporter(PC00227)	Gallus gallus	upregulation
CHICK|Ensembl=ENSGALG00000013740|UniProtKB=F1P3I3	SLC20A1	Uncharacterized protein;SLC20A1;ortholog	SODIUM-DEPENDENT PHOSPHATE TRANSPORTER 1 (PTHR11101:SF67)		Gallus gallus	upregulation
CHICK|Ensembl=ENSGALG00000001938|UniProtKB=E1BW83	SLC25A24	Uncharacterized protein (Fragment);SLC25A24;ortholog	CALCIUM-BINDING MITOCHONDRIAL CARRIER PROTEIN SCAMC-1 (PTHR24089:SF546)	amino acid transporter(PC00227);calmodulin(PC00046);mitochondrial carrier protein(PC00060);ribosomal protein(PC00131);transfer/carrier protein(PC00061)	Gallus gallus	upregulation
CHICK|Ensembl=ENSGALG00000010302|UniProtKB=E1C7F5	SLC33A1	Uncharacterized protein;SLC33A1;ortholog	ACETYL-COENZYME A TRANSPORTER 1 (PTHR12778:SF13)	transporter(PC00227)	Gallus gallus	upregulation
CHICK|Gene=SLC35B1|UniProtKB=Q8AWB6	SLC35B1	Solute carrier family 35 member B1;SLC35B1;ortholog	SOLUTE CARRIER FAMILY 35 MEMBER B1 (PTHR10778:SF26)	transporter(PC00227)	Gallus gallus	upregulation
CHICK|Ensembl=ENSGALG00000016185|UniProtKB=E1BZ06	SLC37A1	Uncharacterized protein;SLC37A1;ortholog	GLYCEROL-3-PHOSPHATE TRANSPORTER (PTHR43184:SF11)	cation transporter(PC00227)	Gallus gallus	upregulation
CHICK|Ensembl=ENSGALG00000000721|UniProtKB=E1C334	SLC41A1	Uncharacterized protein;SLC41A1;ortholog	SOLUTE CARRIER FAMILY 41 MEMBER 1 (PTHR16228:SF28)	cation transporter(PC00227)	Gallus gallus	upregulation
CHICK|Ensembl=ENSGALG00000006235|UniProtKB=E1BYU1	SLC41A3	Uncharacterized protein;SLC41A3;ortholog	SOLUTE CARRIER FAMILY 41 MEMBER 3 (PTHR16228:SF30)	cation transporter(PC00227)	Gallus gallus	upregulation
CHICK|Ensembl=ENSGALG00000017085|UniProtKB=F1P388	SLC7A1	Uncharacterized protein;SLC7A1;ortholog	HIGH AFFINITY CATIONIC AMINO ACID TRANSPORTER 1 (PTHR43243:SF27)	amino acid transporter(PC00227)	Gallus gallus	upregulation
CHICK|Ensembl=ENSGALG00000016791|UniProtKB=E1BV56	SLC9A2	Sodium/hydrogen exchanger;SLC9A2;ortholog	SODIUM/HYDROGEN EXCHANGER 2 (PTHR10110:SF140)		Gallus gallus	upregulation
CHICK|Ensembl=ENSGALG00000016734|UniProtKB=F1NEV4	SLC9A7	Sodium/hydrogen exchanger;SLC9A7;ortholog	SODIUM/HYDROGEN EXCHANGER 7 (PTHR10110:SF148)		Gallus gallus	upregulation
CHICK|Gene=VDR|UniProtKB=O42392	VDR	Vitamin D3 receptor;VDR;ortholog	VITAMIN D3 RECEPTOR (PTHR24082:SF460)	nuclear hormone receptor(PC00218);nucleic acid binding(PC00169)	Gallus gallus	upregulation
CHICK|Ensembl=ENSGALG00000015433|UniProtKB=E1C619	ABCA1	Uncharacterized protein;ABCA1;ortholog	ATP-BINDING CASSETTE SUB-FAMILY A MEMBER 1 (PTHR19229:SF161)	ATP-binding cassette (ABC) transporter(PC00227)	Gallus gallus	downregulation
CHICK|Gene=ANXA5|UniProtKB=P17153	ANXA5	Annexin A5;ANXA5;ortholog	ANNEXIN A5 (PTHR10502:SF140)		Gallus gallus	downregulation
CHICK|Gene=CACNA1C|UniProtKB=O73707	CACNA1C	Voltage-dependent L-type calcium channel subunit alpha-1C (Fragment);CACNA1C;ortholog	VOLTAGE-DEPENDENT L-TYPE CALCIUM CHANNEL SUBUNIT ALPHA-1C (PTHR10037:SF265)	voltage-gated calcium channel(PC00227);voltage-gated sodium channel(PC00133)	Gallus gallus	downregulation
CHICK|Ensembl=ENSGALG00000008591|UniProtKB=E1BZF6	CACNB2	Uncharacterized protein;CACNB2;ortholog	VOLTAGE-DEPENDENT L-TYPE CALCIUM CHANNEL SUBUNIT BETA-2 (PTHR11824:SF17)	voltage-gated calcium channel(PC00227)	Gallus gallus	downregulation
CHICK|Gene=EXFABP|UniProtKB=P21760	Ex-FABP	Extracellular fatty acid-binding protein;EXFABP;ortholog	LIPOCALIN-15 (PTHR11430:SF104)	isomerase(PC00135);transfer/carrier protein(PC00219)	Gallus gallus	downregulation
CHICK|Ensembl=ENSGALG00000016448|UniProtKB=F1NK95	KCNF1	Uncharacterized protein (Fragment);KCNF1;ortholog	POTASSIUM VOLTAGE-GATED CHANNEL SUBFAMILY F MEMBER 1 (PTHR11537:SF198)		Gallus gallus	downregulation
CHICK|Ensembl=ENSGALG00000006401|UniProtKB=E1BSC6	OSBPL5	Oxysterol-binding protein;OSBPL5;ortholog	OXYSTEROL-BINDING PROTEIN-RELATED PROTEIN 5 (PTHR10972:SF113)		Gallus gallus	downregulation
CHICK|Ensembl=ENSGALG00000010921|UniProtKB=F1NDJ6	PKD2	Uncharacterized protein;PKD2;ortholog	POLYCYSTIN-2 (PTHR10877:SF165)	G-protein modulator(PC00095);ion channel(PC00022);membrane-bound signaling molecule(PC00227)	Gallus gallus	downregulation
CHICK|Ensembl=ENSGALG00000016817|UniProtKB=F1P4A4	RASA3	Uncharacterized protein;RASA3;ortholog	RAS GTPASE-ACTIVATING PROTEIN 3 (PTHR10194:SF118)	G-protein modulator(PC00095)	Gallus gallus	downregulation
CHICK|Ensembl=ENSGALG00000000558|UniProtKB=E1C8G2	SLC1A6	Amino acid transporter;SLC1A6;ortholog	EXCITATORY AMINO ACID TRANSPORTER 4 (PTHR11958:SF75)	cation transporter(PC00227)	Gallus gallus	downregulation
CHICK|Ensembl=ENSGALG00000002783|UniProtKB=E1C4M9	SLC43A2	Uncharacterized protein;SLC43A2;ortholog	LARGE NEUTRAL AMINO ACIDS TRANSPORTER SMALL SUBUNIT 4 (PTHR20766:SF7)		Gallus gallus	downregulation
CHICK|Ensembl=ENSGALG00000002639|UniProtKB=Q6DMS2	TRPC1	Transient receptor potential cation channel subfamily C member 1 isoform alpha;TRPC1;ortholog	SHORT TRANSIENT RECEPTOR POTENTIAL CHANNEL 1 (PTHR10117:SF67)	ion channel(PC00227)	Gallus gallus	downregulation
CHICK|Ensembl=ENSGALG00000017044|UniProtKB=E1C0Y0	TRPC4	Uncharacterized protein;TRPC4;ortholog	SHORT TRANSIENT RECEPTOR POTENTIAL CHANNEL 4 (PTHR10117:SF66)	ion channel(PC00227)	Gallus gallus	downregulation
CHICK|Ensembl=ENSGALG00000004519|UniProtKB=F1NPJ9	TRPV2	Uncharacterized protein;TRPV2;ortholog	TRANSIENT RECEPTOR POTENTIAL CATION CHANNEL SUBFAMILY V MEMBER 2 (PTHR10582:SF34)	ion channel(PC00227)	Gallus gallus	downregulation

## Sheet: 13 CGs in B2
Candidate genes annotated into the protein transport (GO:0015031)
Gene ID	Mapped IDs	Gene Name; Gene Symbol; Ortholog	PANTHER Family/Subfamily	PANTHER Protein Class	Species	up- or down-regulation
CHICK|Ensembl=ENSGALG00000000329|UniProtKB=F1NUT5	AHCYL1	Adenosylhomocysteinase;AHCYL1;ortholog	ADENOSYLHOMOCYSTEINASE 2 (PTHR23420:SF10)	hydrolase(PC00121)	Gallus gallus	upregulation
CHICK|Ensembl=ENSGALG00000005576|UniProtKB=F1NSW4	ATP2C2	Calcium-transporting ATPase;ATP2C2;ortholog	CALCIUM-TRANSPORTING ATPASE TYPE 2C MEMBER 2 (PTHR42861:SF5)	cation transporter(PC00227);ion channel(PC00068)	Gallus gallus	upregulation
CHICK|Ensembl=ENSGALG00000001335|UniProtKB=F1NLV3	FAM18B1	Golgi apparatus membrane protein TVP23 homolog;FAM18B1;ortholog	GOLGI APPARATUS MEMBRANE PROTEIN TVP23 HOMOLOG B-RELATED (PTHR13019:SF19)		Gallus gallus	upregulation
CHICK|Gene=RCJMB04_21h9|UniProtKB=Q5ZJ27	HOOK1	Protein Hook homolog 1;HOOK1;ortholog	PROTEIN HOOK HOMOLOG 1 (PTHR18947:SF47)	kinase modulator(PC00095);membrane traffic protein(PC00140)	Gallus gallus	upregulation
CHICK|Ensembl=ENSGALG00000003584|UniProtKB=F1NJS6	KPNA2	Importin subunit alpha;KPNA2;ortholog	IMPORTIN SUBUNIT ALPHA-1 (PTHR23316:SF50)	transfer/carrier protein(PC00219)	Gallus gallus	upregulation
CHICK|Ensembl=ENSGALG00000005966|UniProtKB=F1NBN1	SEC61A1	Uncharacterized protein;SEC61A1;ortholog	PROTEIN TRANSPORT PROTEIN SEC61 SUBUNIT ALPHA ISOFORM 1 (PTHR10906:SF16)	membrane traffic protein(PC00150);transporter(PC00227)	Gallus gallus	upregulation
CHICK|Ensembl=ENSGALG00000012798|UniProtKB=F1P4F4	SSR1	Uncharacterized protein;SSR1;ortholog	TRANSLOCON-ASSOCIATED PROTEIN SUBUNIT ALPHA (PTHR12924:SF2)	calcium-binding protein(PC00060);membrane traffic protein(PC00150)	Gallus gallus	upregulation
CHICK|Ensembl=ENSGALG00000028683|UniProtKB=R4GJK4	SSR3	Uncharacterized protein;SSR3;ortholog	TRANSLOCON-ASSOCIATED PROTEIN SUBUNIT GAMMA (PTHR13399:SF3)		Gallus gallus	upregulation
CHICK|Ensembl=ENSGALG00000006786|UniProtKB=E1C883	SYTL4	Uncharacterized protein;SYTL4;ortholog	SYNAPTOTAGMIN-LIKE PROTEIN 4 (PTHR10024:SF281)	membrane trafficking regulatory protein(PC00150)	Gallus gallus	upregulation
CHICK|Ensembl=ENSGALG00000007054|UniProtKB=E1C7Q8	TBC1D16	Uncharacterized protein;TBC1D16;ortholog	TBC1 DOMAIN FAMILY MEMBER 16 (PTHR22957:SF409)	G-protein modulator(PC00095);hydrolase(PC00022)	Gallus gallus	upregulation
CHICK|Ensembl=ENSGALG00000015433|UniProtKB=E1C619	ABCA1	Uncharacterized protein;ABCA1;ortholog	ATP-BINDING CASSETTE SUB-FAMILY A MEMBER 1 (PTHR19229:SF161)	ATP-binding cassette (ABC) transporter(PC00227)	Gallus gallus	downregulation
CHICK|Ensembl=ENSGALG00000022874|UniProtKB=E1BTI1	RAB31	Uncharacterized protein (Fragment);RAB31;ortholog	RAS-RELATED PROTEIN RAB-31 (PTHR24073:SF778)		Gallus gallus	downregulation
CHICK|Gene=RFTN1|UniProtKB=Q7SZI5	RFTN1	Raftlin;RFTN1;ortholog	RAFTLIN (PTHR17601:SF6)		Gallus gallus	downregulation
CHICK|Ensembl=ENSGALG00000011499|UniProtKB=E1BRR6	SCARB2	Uncharacterized protein;SCARB2;ortholog	LYSOSOME MEMBRANE PROTEIN 2 (PTHR11923:SF85)	receptor(PC00197)	Gallus gallus	downregulation
CHICK|Ensembl=ENSGALG00000016925|UniProtKB=E1BXY1	TBC1D4	Uncharacterized protein;TBC1D4;ortholog	TBC1 DOMAIN FAMILY MEMBER 4 (PTHR22957:SF424)	G-protein modulator(PC00095);hydrolase(PC00022)	Gallus gallus	downregulation

## Sheet: 9 CGs in B3
Candidate genes annotated into the lipid transport (GO:0006869)
Gene ID	Mapped IDs	Gene Name; Gene Symbol; Ortholog	PANTHER Family/Subfamily	PANTHER Protein Class	Species	up- or down-regulation
CHICK|Ensembl=ENSGALG00000007912|UniProtKB=F1NUR8	ATP9A	Phospholipid-transporting ATPase;ATP9A;ortholog	PHOSPHOLIPID-TRANSPORTING ATPASE IIA-RELATED (PTHR24092:SF131)	cation transporter(PC00227);hydrolase(PC00068)	Gallus gallus	upregulation
CHICK|Ensembl=ENSGALG00000003879|UniProtKB=F1NCD6	MFSD2A	Uncharacterized protein (Fragment);MFSD2A;ortholog	SODIUM-DEPENDENT LYSOPHOSPHATIDYLCHOLINE SYMPORTER 1 (PTHR11328:SF51)		Gallus gallus	upregulation
CHICK|Ensembl=ENSGALG00000012185|UniProtKB=F1NEL7	PLA2G12A	Uncharacterized protein (Fragment);PLA2G12A;ortholog	GROUP XIIA SECRETORY PHOSPHOLIPASE A2 (PTHR12824:SF13)		Gallus gallus	upregulation
CHICK|Ensembl=ENSGALG00000021193|UniProtKB=F1NPH6	STARD5	Uncharacterized protein (Fragment);STARD5;ortholog	STAR-RELATED LIPID TRANSFER PROTEIN 5 (PTHR12136:SF73)	membrane traffic protein(PC00150);transfer/carrier protein(PC00219)	Gallus gallus	upregulation
CHICK|Ensembl=ENSGALG00000015433|UniProtKB=E1C619	ABCA1	Uncharacterized protein;ABCA1;ortholog	ATP-BINDING CASSETTE SUB-FAMILY A MEMBER 1 (PTHR19229:SF161)	ATP-binding cassette (ABC) transporter(PC00227)	Gallus gallus	downregulation
CHICK|Gene=EXFABP|UniProtKB=P21760	Ex-FABP	Extracellular fatty acid-binding protein;EXFABP;ortholog	LIPOCALIN-15 (PTHR11430:SF104)	isomerase(PC00135);transfer/carrier protein(PC00219)	Gallus gallus	downregulation
CHICK|Gene=LCAT|UniProtKB=P53760	LCAT	Phosphatidylcholine-sterol acyltransferase (Fragment);LCAT;ortholog	PHOSPHATIDYLCHOLINE-STEROL ACYLTRANSFERASE (PTHR11440:SF65)	acyltransferase(PC00220);phospholipase(PC00042)	Gallus gallus	downregulation
CHICK|Ensembl=ENSGALG00000015086|UniProtKB=E1C988	OSBPL1A	Oxysterol-binding protein;OSBPL1A;ortholog	OXYSTEROL-BINDING PROTEIN-RELATED PROTEIN 1 (PTHR10972:SF107)		Gallus gallus	downregulation
CHICK|Ensembl=ENSGALG00000006401|UniProtKB=E1BSC6	OSBPL5	Oxysterol-binding protein;OSBPL5;ortholog	OXYSTEROL-BINDING PROTEIN-RELATED PROTEIN 5 (PTHR10972:SF113)		Gallus gallus	downregulation

## Sheet: 3 CGs in B4
Candidate genes annotated into the sterol transport (GO:0015918)
Gene ID	Mapped IDs	Gene Name; Gene Symbol; Ortholog	PANTHER Family/Subfamily	PANTHER Protein Class	Species	up- or down-regulation
CHICK|Ensembl=ENSGALG00000021193|UniProtKB=F1NPH6	STARD5	Uncharacterized protein (Fragment);STARD5;ortholog	STAR-RELATED LIPID TRANSFER PROTEIN 5 (PTHR12136:SF73)	membrane traffic protein(PC00150);transfer/carrier protein(PC00219)	Gallus gallus	upregulation
CHICK|Ensembl=ENSGALG00000015433|UniProtKB=E1C619	ABCA1	Uncharacterized protein;ABCA1;ortholog	ATP-BINDING CASSETTE SUB-FAMILY A MEMBER 1 (PTHR19229:SF161)	ATP-binding cassette (ABC) transporter(PC00227)	Gallus gallus	downregulation
CHICK|Gene=LCAT|UniProtKB=P53760	LCAT	Phosphatidylcholine-sterol acyltransferase (Fragment);LCAT;ortholog	PHOSPHATIDYLCHOLINE-STEROL ACYLTRANSFERASE (PTHR11440:SF65)	acyltransferase(PC00220);phospholipase(PC00042)	Gallus gallus	downregulation

## Sheet: 4 CG in B5
Candidate genes annotated into the carbohydrate derivative transport (GO:1901264)
Gene ID	Mapped IDs	Gene Name; Gene Symbol; Ortholog	PANTHER Family/Subfamily	PANTHER Protein Class	Species	up- or down-regulation
CHICK|Ensembl=ENSGALG00000016185|UniProtKB=E1BZ06	SLC37A1	Uncharacterized protein;SLC37A1;ortholog	GLYCEROL-3-PHOSPHATE TRANSPORTER (PTHR43184:SF11)	cation transporter(PC00227)	Gallus gallus	upregulation
CHICK|Gene=SLC35B1|UniProtKB=Q8AWB6	SLC35B1	Solute carrier family 35 member B1;SLC35B1;ortholog	SOLUTE CARRIER FAMILY 35 MEMBER B1 (PTHR10778:SF26)	transporter(PC00227)	Gallus gallus	upregulation
CHICK|Ensembl=ENSGALG00000001938|UniProtKB=E1BW83	SLC25A24	Uncharacterized protein (Fragment);SLC25A24;ortholog	CALCIUM-BINDING MITOCHONDRIAL CARRIER PROTEIN SCAMC-1 (PTHR24089:SF546)	amino acid transporter(PC00227);calmodulin(PC00046);mitochondrial carrier protein(PC00060);ribosomal protein(PC00131);transfer/carrier protein(PC00061)	Gallus gallus	upregulation
CHICK|Ensembl=ENSGALG00000003879|UniProtKB=F1NCD6	MFSD2A	Uncharacterized protein (Fragment);MFSD2A;ortholog	SODIUM-DEPENDENT LYSOPHOSPHATIDYLCHOLINE SYMPORTER 1 (PTHR11328:SF51)		Gallus gallus	upregulation

## Sheet: 23 CGs in C1
Candidate genes are annotated into the metal ion transmembrane transporter activity (GO:0046873)
Gene ID	Mapped IDs	Gene Name; Gene Symbol; Ortholog	PANTHER Family/Subfamily	PANTHER Protein Class	Species	up- or down-regulation
CHICK|Ensembl=ENSGALG00000011250|UniProtKB=F1P342	ASIC4	Uncharacterized protein (Fragment);ASIC4;ortholog	ACID-SENSING ION CHANNEL 4 (PTHR11690:SF214)	ion channel(PC00227)	Gallus gallus	upregulation
CHICK|Ensembl=ENSGALG00000006469|UniProtKB=F1NZB7	ATP12A	Uncharacterized protein;ATP12A;ortholog	POTASSIUM-TRANSPORTING ATPASE ALPHA CHAIN 2 (PTHR43294:SF2)	cation transporter(PC00227);ion channel(PC00068)	Gallus gallus	upregulation
CHICK|Gene=ATP1B1|UniProtKB=P08251	ATP1B1	Sodium/potassium-transporting ATPase subunit beta-1;ATP1B1;ortholog	SODIUM/POTASSIUM-TRANSPORTING ATPASE SUBUNIT BETA-1 (PTHR11523:SF41)	cation transporter(PC00227)	Gallus gallus	upregulation
CHICK|Gene=ATP2A2|UniProtKB=Q03669	ATP2A2	Sarcoplasmic/endoplasmic reticulum calcium ATPase 2;ATP2A2;ortholog	SARCOPLASMIC/ENDOPLASMIC RETICULUM CALCIUM ATPASE 2 (PTHR42861:SF31)	cation transporter(PC00227);ion channel(PC00068)	Gallus gallus	upregulation
CHICK|Ensembl=ENSGALG00000004829|UniProtKB=F1NFC7	ATP2B2	Calcium-transporting ATPase;ATP2B2;ortholog	PLASMA MEMBRANE CALCIUM-TRANSPORTING ATPASE 2 (PTHR24093:SF370)	cation transporter(PC00227);ion channel(PC00068)	Gallus gallus	upregulation
CHICK|Ensembl=ENSGALG00000005576|UniProtKB=F1NSW4	ATP2C2	Calcium-transporting ATPase;ATP2C2;ortholog	CALCIUM-TRANSPORTING ATPASE TYPE 2C MEMBER 2 (PTHR42861:SF5)	cation transporter(PC00227);ion channel(PC00068)	Gallus gallus	upregulation
CHICK|Ensembl=ENSGALG00000016448|UniProtKB=F1NK95	KCNF1	Uncharacterized protein (Fragment);KCNF1;ortholog	POTASSIUM VOLTAGE-GATED CHANNEL SUBFAMILY F MEMBER 1 (PTHR11537:SF198)		Gallus gallus	upregulation
CHICK|Ensembl=ENSGALG00000008960|UniProtKB=F1NV35	KCNK12	Uncharacterized protein (Fragment);KCNK12;ortholog	POTASSIUM CHANNEL SUBFAMILY K MEMBER 12 (PTHR11003:SF199)		Gallus gallus	upregulation
CHICK|Ensembl=ENSGALG00000010921|UniProtKB=F1NDJ6	PKD2	Uncharacterized protein;PKD2;ortholog	POLYCYSTIN-2 (PTHR10877:SF165)	G-protein modulator(PC00095);ion channel(PC00022);membrane-bound signaling molecule(PC00227)	Gallus gallus	upregulation
CHICK|Ensembl=ENSGALG00000000558|UniProtKB=E1C8G2	SLC1A6	Amino acid transporter;SLC1A6;ortholog	EXCITATORY AMINO ACID TRANSPORTER 4 (PTHR11958:SF75)	cation transporter(PC00227)	Gallus gallus	upregulation
CHICK|Ensembl=ENSGALG00000013740|UniProtKB=F1P3I3	SLC20A1	Uncharacterized protein;SLC20A1;ortholog	SODIUM-DEPENDENT PHOSPHATE TRANSPORTER 1 (PTHR11101:SF67)		Gallus gallus	upregulation
CHICK|Ensembl=ENSGALG00000000721|UniProtKB=E1C334	SLC41A1	Uncharacterized protein;SLC41A1;ortholog	SOLUTE CARRIER FAMILY 41 MEMBER 1 (PTHR16228:SF28)	cation transporter(PC00227)	Gallus gallus	upregulation
CHICK|Ensembl=ENSGALG00000016791|UniProtKB=E1BV56	SLC9A2	Sodium/hydrogen exchanger;SLC9A2;ortholog	SODIUM/HYDROGEN EXCHANGER 2 (PTHR10110:SF140)		Gallus gallus	upregulation
CHICK|Ensembl=ENSGALG00000016734|UniProtKB=F1NEV4	SLC9A7	Sodium/hydrogen exchanger;SLC9A7;ortholog	SODIUM/HYDROGEN EXCHANGER 7 (PTHR10110:SF148)		Gallus gallus	upregulation
CHICK|Gene=ANXA5|UniProtKB=P17153	ANXA5	Annexin A5;ANXA5;ortholog	ANNEXIN A5 (PTHR10502:SF140)		Gallus gallus	downregulation
CHICK|Gene=CACNA1C|UniProtKB=O73707	CACNA1C	Voltage-dependent L-type calcium channel subunit alpha-1C (Fragment);CACNA1C;ortholog	VOLTAGE-DEPENDENT L-TYPE CALCIUM CHANNEL SUBUNIT ALPHA-1C (PTHR10037:SF265)	voltage-gated calcium channel(PC00227);voltage-gated sodium channel(PC00133)	Gallus gallus	downregulation
CHICK|Ensembl=ENSGALG00000008591|UniProtKB=E1BZF6	CACNB2	Uncharacterized protein;CACNB2;ortholog	VOLTAGE-DEPENDENT L-TYPE CALCIUM CHANNEL SUBUNIT BETA-2 (PTHR11824:SF17)	voltage-gated calcium channel(PC00227)	Gallus gallus	downregulation
CHICK|Ensembl=ENSGALG00000011005|UniProtKB=F1NP03	KCNK1	Uncharacterized protein;KCNK1;ortholog	POTASSIUM CHANNEL SUBFAMILY K MEMBER 1 (PTHR11003:SF223)		Gallus gallus	downregulation
CHICK|Ensembl=ENSGALG00000016817|UniProtKB=F1P4A4	RASA3	Uncharacterized protein;RASA3;ortholog	RAS GTPASE-ACTIVATING PROTEIN 3 (PTHR10194:SF118)	G-protein modulator(PC00095)	Gallus gallus	downregulation
CHICK|Gene=SCNN1A|UniProtKB=Q92075	SCNN1A	Amiloride-sensitive sodium channel subunit alpha;SCNN1A;ortholog	AMILORIDE-SENSITIVE SODIUM CHANNEL SUBUNIT ALPHA (PTHR11690:SF216)	ion channel(PC00227)	Gallus gallus	downregulation
CHICK|Ensembl=ENSGALG00000002639|UniProtKB=Q6DMS2	TRPC1	Transient receptor potential cation channel subfamily C member 1 isoform alpha;TRPC1;ortholog	SHORT TRANSIENT RECEPTOR POTENTIAL CHANNEL 1 (PTHR10117:SF67)	ion channel(PC00227)	Gallus gallus	downregulation
CHICK|Ensembl=ENSGALG00000017044|UniProtKB=E1C0Y0	TRPC4	Uncharacterized protein;TRPC4;ortholog	SHORT TRANSIENT RECEPTOR POTENTIAL CHANNEL 4 (PTHR10117:SF66)	ion channel(PC00227)	Gallus gallus	downregulation
CHICK|Ensembl=ENSGALG00000004519|UniProtKB=F1NPJ9	TRPV2	Uncharacterized protein;TRPV2;ortholog	TRANSIENT RECEPTOR POTENTIAL CATION CHANNEL SUBFAMILY V MEMBER 2 (PTHR10582:SF34)	ion channel(PC00227)	Gallus gallus	downregulation

## Sheet: 5 CGs in C2
Candidate genes are annotated into the hydrogen transport (GO:0006818)
Gene ID	Mapped IDs	Gene Name; Gene Symbol; Ortholog	PANTHER Family/Subfamily	PANTHER Protein Class	Species	up- or down-regulation
CHICK|Ensembl=ENSGALG00000016791|UniProtKB=E1BV56	SLC9A2	Sodium/hydrogen exchanger;SLC9A2;ortholog	SODIUM/HYDROGEN EXCHANGER 2 (PTHR10110:SF140)		Gallus gallus	upregulation
CHICK|Ensembl=ENSGALG00000015751|UniProtKB=E1C4V1	ATP5J	ATP synthase-coupling factor 6, mitochondrial;ATP5J;ortholog	ATP SYNTHASE-COUPLING FACTOR 6, MITOCHONDRIAL (PTHR12441:SF12)		Gallus gallus	upregulation
CHICK|Ensembl=ENSGALG00000010302|UniProtKB=E1C7F5	SLC33A1	Uncharacterized protein;SLC33A1;ortholog	ACETYL-COENZYME A TRANSPORTER 1 (PTHR12778:SF13)	transporter(PC00227)	Gallus gallus	upregulation
CHICK|Ensembl=ENSGALG00000006469|UniProtKB=F1NZB7	ATP12A	Uncharacterized protein;ATP12A;ortholog	POTASSIUM-TRANSPORTING ATPASE ALPHA CHAIN 2 (PTHR43294:SF2)	cation transporter(PC00227);ion channel(PC00068)	Gallus gallus	upregulation
CHICK|Ensembl=ENSGALG00000016734|UniProtKB=F1NEV4	SLC9A7	Sodium/hydrogen exchanger;SLC9A7;ortholog	SODIUM/HYDROGEN EXCHANGER 7 (PTHR10110:SF148)		Gallus gallus	upregulation

## Sheet: 5 CGs in C3
Candidate genes are annotated into the ATPase coupled ion transmembrane transporter activity (GO:0042625)
Gene ID	Mapped IDs	Gene Name; Gene Symbol; Ortholog	PANTHER Family/Subfamily	PANTHER Protein Class	Species	up- or down-regulation
CHICK|Ensembl=ENSGALG00000004829|UniProtKB=F1NFC7	ATP2B2	Calcium-transporting ATPase;ATP2B2;ortholog	PLASMA MEMBRANE CALCIUM-TRANSPORTING ATPASE 2 (PTHR24093:SF370)	cation transporter(PC00227);ion channel(PC00068)	Gallus gallus	upregulation
CHICK|Ensembl=ENSGALG00000005576|UniProtKB=F1NSW4	ATP2C2	Calcium-transporting ATPase;ATP2C2;ortholog	CALCIUM-TRANSPORTING ATPASE TYPE 2C MEMBER 2 (PTHR42861:SF5)	cation transporter(PC00227);ion channel(PC00068)	Gallus gallus	upregulation
CHICK|Ensembl=ENSGALG00000006469|UniProtKB=F1NZB7	ATP12A	Uncharacterized protein;ATP12A;ortholog	POTASSIUM-TRANSPORTING ATPASE ALPHA CHAIN 2 (PTHR43294:SF2)	cation transporter(PC00227);ion channel(PC00068)	Gallus gallus	upregulation
CHICK|Gene=ATP1B1|UniProtKB=P08251	ATP1B1	Sodium/potassium-transporting ATPase subunit beta-1;ATP1B1;ortholog	SODIUM/POTASSIUM-TRANSPORTING ATPASE SUBUNIT BETA-1 (PTHR11523:SF41)	cation transporter(PC00227)	Gallus gallus	upregulation
CHICK|Gene=ATP2A2|UniProtKB=Q03669	ATP2A2	Sarcoplasmic/endoplasmic reticulum calcium ATPase 2;ATP2A2;ortholog	SARCOPLASMIC/ENDOPLASMIC RETICULUM CALCIUM ATPASE 2 (PTHR42861:SF31)	cation transporter(PC00227);ion channel(PC00068)	Gallus gallus	upregulation

## Sheet: 14 CGs in C4
Candidate genes are annotated into the organic anion transport (GO:0015711)
Gene ID	Mapped IDs	Gene Name; Gene Symbol; Ortholog	PANTHER Family/Subfamily	PANTHER Protein Class	Species	up- or down-regulation
CHICK|Ensembl=ENSGALG00000007912|UniProtKB=F1NUR8	ATP9A	Phospholipid-transporting ATPase;ATP9A;ortholog	PHOSPHOLIPID-TRANSPORTING ATPASE IIA-RELATED (PTHR24092:SF131)	cation transporter(PC00227);hydrolase(PC00068)	Gallus gallus	upregulation
CHICK|Ensembl=ENSGALG00000003879|UniProtKB=F1NCD6	MFSD2A	Uncharacterized protein (Fragment);MFSD2A;ortholog	SODIUM-DEPENDENT LYSOPHOSPHATIDYLCHOLINE SYMPORTER 1 (PTHR11328:SF51)		Gallus gallus	upregulation
CHICK|Ensembl=ENSGALG00000012185|UniProtKB=F1NEL7	PLA2G12A	Uncharacterized protein (Fragment);PLA2G12A;ortholog	GROUP XIIA SECRETORY PHOSPHOLIPASE A2 (PTHR12824:SF13)		Gallus gallus	upregulation
CHICK|Ensembl=ENSGALG00000001717|UniProtKB=Q5ZLZ6	SLC16A1	Uncharacterized protein;SLC16A1;ortholog	MONOCARBOXYLATE TRANSPORTER 1 (PTHR11360:SF170)	transporter(PC00227)	Gallus gallus	upregulation
CHICK|Ensembl=ENSGALG00000001938|UniProtKB=E1BW83	SLC25A24	Uncharacterized protein (Fragment);SLC25A24;ortholog	CALCIUM-BINDING MITOCHONDRIAL CARRIER PROTEIN SCAMC-1 (PTHR24089:SF546)	amino acid transporter(PC00227);calmodulin(PC00046);mitochondrial carrier protein(PC00060);ribosomal protein(PC00131);transfer/carrier protein(PC00061)	Gallus gallus	upregulation
CHICK|Ensembl=ENSGALG00000010302|UniProtKB=E1C7F5	SLC33A1	Uncharacterized protein;SLC33A1;ortholog	ACETYL-COENZYME A TRANSPORTER 1 (PTHR12778:SF13)	transporter(PC00227)	Gallus gallus	upregulation
CHICK|Gene=SLC35B1|UniProtKB=Q8AWB6	SLC35B1	Solute carrier family 35 member B1;SLC35B1;ortholog	SOLUTE CARRIER FAMILY 35 MEMBER B1 (PTHR10778:SF26)	transporter(PC00227)	Gallus gallus	upregulation
CHICK|Ensembl=ENSGALG00000017085|UniProtKB=F1P388	SLC7A1	Uncharacterized protein;SLC7A1;ortholog	HIGH AFFINITY CATIONIC AMINO ACID TRANSPORTER 1 (PTHR43243:SF27)	amino acid transporter(PC00227)	Gallus gallus	upregulation
CHICK|Ensembl=ENSGALG00000015433|UniProtKB=E1C619	ABCA1	Uncharacterized protein;ABCA1;ortholog	ATP-BINDING CASSETTE SUB-FAMILY A MEMBER 1 (PTHR19229:SF161)	ATP-binding cassette (ABC) transporter(PC00227)	Gallus gallus	downregulation
CHICK|Gene=EXFABP|UniProtKB=P21760	Ex-FABP	Extracellular fatty acid-binding protein;EXFABP;ortholog	LIPOCALIN-15 (PTHR11430:SF104)	isomerase(PC00135);transfer/carrier protein(PC00219)	Gallus gallus	downregulation
CHICK|Ensembl=ENSGALG00000006401|UniProtKB=E1BSC6	OSBPL5	Oxysterol-binding protein;OSBPL5;ortholog	OXYSTEROL-BINDING PROTEIN-RELATED PROTEIN 5 (PTHR10972:SF113)		Gallus gallus	downregulation
CHICK|Ensembl=ENSGALG00000000558|UniProtKB=E1C8G2	SLC1A6	Amino acid transporter;SLC1A6;ortholog	EXCITATORY AMINO ACID TRANSPORTER 4 (PTHR11958:SF75)	cation transporter(PC00227)	Gallus gallus	downregulation
CHICK|Ensembl=ENSGALG00000002783|UniProtKB=E1C4M9	SLC43A2	Uncharacterized protein;SLC43A2;ortholog	LARGE NEUTRAL AMINO ACIDS TRANSPORTER SMALL SUBUNIT 4 (PTHR20766:SF7)		Gallus gallus	downregulation
CHICK|Ensembl=ENSGALG00000017044|UniProtKB=E1C0Y0	TRPC4	Uncharacterized protein;TRPC4;ortholog	SHORT TRANSIENT RECEPTOR POTENTIAL CHANNEL 4 (PTHR10117:SF66)	ion channel(PC00227)	Gallus gallus	downregulation

[truncated: 10 more sheets: 2 CGs in C5, 1 CGs in C6, 4 CGs in C7, 4 CGs in C8, 13 CGs in D1, 10 CGs in D2, 8 CGs in D3, 3 CGs in D4, 9 CGs in E1, 3 CG in E2]
