# Supplementary material for: Comparative transcriptome analysis provides clues to molecular mechanisms underlying blue-green eggshell color in the Jinding duck (Anas platyrhynchos)
Source: BMC Genomics. 2017 Sep 12;18:725. doi: 10.1186/s12864-017-4135-2 (PMC5596863; doi:10.1186/s12864-017-4135-2)
Supplement: Supplementary file 7 — 464 duck candidate genes and corresponding chicken orthologues. (XLSX 28 kb) [file 12864_2017_4135_MOESM7_ESM.xlsx]

## Sheet: sheet1
gene_id	464 duck candidate genes	chicken homologues of 464 candidate genes
XLOC_023097	A4GALT	A4GALT
XLOC_006014	ABCA1	ABCA1
XLOC_000764	ABHD3	ABHD3
XLOC_009379	ACAT2	ACAT2
XLOC_024213	ACLY	ACLY
XLOC_003212	ACOT7	ACOT7
XLOC_017023	ADCY7	ADCY7
XLOC_009665	AFAP1	AFAP1
XLOC_008202	AHCYL1	AHCYL1
XLOC_005915	AIF1L	AIF1L
XLOC_020121	ANGPTL2	ANGPTL2
XLOC_026966	ANKRD22	ANKRD22
XLOC_017335	ANKRD44	ANKRD44
XLOC_007103	ANO3	ANO3
XLOC_005581	ANTXR1	ANTXR1
XLOC_005260	ANTXR2	ANTXR2
XLOC_017811	ANTXRL	ANTXRL
XLOC_008910	ANXA5	ANXA5
XLOC_016110	AR	AR
XLOC_004238	ARHGAP15	ARHGAP15
XLOC_005579	ARHGAP25	ARHGAP25
XLOC_009288	ARHGAP6	ARHGAP6
XLOC_020786	ARHGDIB	ARHGDIB
XLOC_017323	ASAH1	ASAH1
XLOC_002508	ASAP1	ASAP1
XLOC_016195	ASIC4	ASIC4
XLOC_023504	ATP12A	ATP12A
XLOC_027135	ATP1B1	ATP1B1
XLOC_009880	ATP2A2	ATP2A2
XLOC_022222	ATP2B2	ATP2B2
XLOC_029749	ATP2C2	ATP2C2
XLOC_003670	ATP5J	ATP5J
XLOC_002263	ATP9A	ATP9A
XLOC_002203	B3GNT7	B3GNT7
XLOC_022338	B3GNT9	B3GNT9
XLOC_018869	BCAT1	BCAT1
XLOC_024137	BCL2A1	BCL2A1
XLOC_023036	BICC1	BICC1
XLOC_001364	BMF	BMF
XLOC_022354	C16orf70	C16orf70
XLOC_028509	C1orf43	C1orf43
XLOC_003827	C1QTNF1	C1QTNF1
XLOC_029511	C2orf40	C2orf40
XLOC_010413	CA2	CA2
XLOC_005201	CA8	CA8
XLOC_018672	CACHD1	CACHD1
XLOC_005861	CACNB2	CACNB2
XLOC_008422	CAPN6	CAPN6
XLOC_011688	CCDC28A	CCDC28A
XLOC_013254	CCDC3	CCDC3
XLOC_013298	CCDC88A	CCDC88A
XLOC_001264	CD109	CD109
XLOC_011542	CD2	CD2
XLOC_011799	CD200	CD200
XLOC_019801	CD83	CD83
XLOC_009471	CDC42	CDC42
XLOC_014791	CDH11	CDH11
XLOC_008953	CDK1	CDK1
XLOC_021554	CDKL2	CDKL2
XLOC_006994	CDKL5	CDKL5
XLOC_016805	CHGA	CHGA
XLOC_014912	CHST12	CHST12
XLOC_015603	CIAO1	CIAO1
XLOC_007868	CLDN10	CLDN10
XLOC_020608	CLDN5	CLDN5
XLOC_006587	CLIC6	CLIC6
XLOC_014836	CMTM3	CMTM3
XLOC_014788	CMTM4	CMTM4
XLOC_012107	CMTM8	CMTM8
XLOC_015240	CNKSR1	CNKSR1
XLOC_020132	COL14A1	COL14A1
XLOC_000739	COLEC12	COLEC12
XLOC_018802	CORO2B	CORO2B
XLOC_010187	CPE	CPE
XLOC_009692	CPZ	CPZ
XLOC_015978	CRELD2	CRELD2
XLOC_003580	CREM	CREM
XLOC_013691	CRLS1	CRLS1
XLOC_020279	CTSC	CTSC
XLOC_011087	CTSL1	CTSL1
XLOC_023664	CTSS	CTSS
XLOC_002242	CTSZ	CTSZ
XLOC_015227	CXCR4	CXCR4
XLOC_007166	CYBB	CYBB
XLOC_013416	CYBRD1	CYBRD1
XLOC_020458	CYC	CYC
XLOC_010478	DAAM2	DAAM2
XLOC_024987	DDOST	DDOST
XLOC_006756	DGKZ	DGKZ
XLOC_020546	DISC1	DISC1
XLOC_003088	DLX5	DLX5
XLOC_003087	DLX6	DLX6
XLOC_017899	DNASE2B	DNASE2B
XLOC_023250	DOCK10	DOCK10
XLOC_020732	DPYSL2	DPYSL2
XLOC_003055	DYNC1I1	DYNC1I1
XLOC_025602	DYSF	DYSF
XLOC_008788	EDN2	EDN2
XLOC_013295	EFEMP1	EFEMP1
XLOC_018115	EGR1	EGR1
XLOC_000141	ELOVL7	ELOVL7
XLOC_015792	EML1	EML1
XLOC_010446	ENO2	ENO2
XLOC_020133	ENPP2	ENPP2
XLOC_021095	ENSAPLG00000000580	ENSGALG00000011656
XLOC_024092	ENSAPLG00000000641	ENSGALG00000009777
XLOC_024227	ENSAPLG00000000921	CD320
XLOC_004302	ENSAPLG00000001241	ENSGALG00000009628
XLOC_007773	ENSAPLG00000002251	Ex-FABP
XLOC_025878	ENSAPLG00000002488	ENSGALG00000028258
XLOC_019982	ENSAPLG00000002626	ENSGALG00000003203
XLOC_005333	ENSAPLG00000002741	FUT4
XLOC_005265	ENSAPLG00000003038	DMP1
XLOC_004842	ENSAPLG00000003459	ENSGALG00000022964
XLOC_005212	ENSAPLG00000003497	PDGFRA
XLOC_021577	ENSAPLG00000003704	CXCL13L2
XLOC_007884	ENSAPLG00000004714	ENSGALG00000017029
XLOC_000544	ENSAPLG00000004953	ENSGALG00000016322
XLOC_027300	ENSAPLG00000005490	CSF1R
XLOC_028233	ENSAPLG00000005506	ENSGALG00000021355
XLOC_004586	ENSAPLG00000006049	CYP2D6
XLOC_024672	ENSAPLG00000006069	ENSGALG00000009579
XLOC_006538	ENSAPLG00000006519	ENSGALG00000017075
XLOC_027665	ENSAPLG00000006683	ENSGALG00000011926
XLOC_000159	ENSAPLG00000006691	SH3PXD2A
XLOC_004973	ENSAPLG00000006823	ENSGALG00000010335
XLOC_007419	ENSAPLG00000006864	ENSGALG00000025800
XLOC_020448	ENSAPLG00000007497	FADS2
XLOC_022460	ENSAPLG00000007701	FAM18B1
XLOC_021303	ENSAPLG00000007808	ENSGALG00000024379
XLOC_014391	ENSAPLG00000008352	ENSGALG00000009344
XLOC_020445	ENSAPLG00000008364	FADS1
XLOC_006992	ENSAPLG00000008450	PDHA1
XLOC_025247	ENSAPLG00000008496	ARHGEF17
XLOC_000252	ENSAPLG00000008529	ENSGALG00000007703
XLOC_019651	ENSAPLG00000009152	ENSGALG00000006642
XLOC_007585	ENSAPLG00000009233	ENSGALG00000036861
XLOC_002662	ENSAPLG00000009798	CCLI10
XLOC_022465	ENSAPLG00000009859	NTN1
XLOC_029935	ENSAPLG00000010477	ENSGALG00000005964
XLOC_010159	ENSAPLG00000011174	ENSGALG00000005720
XLOC_024773	ENSAPLG00000011256	HAPLN3
XLOC_017081	ENSAPLG00000011372	ENSGALG00000009145
XLOC_007058	ENSAPLG00000011465	ENSGALG00000012158
XLOC_015741	ENSAPLG00000012499	CACNA1C
XLOC_014429	ENSAPLG00000012955	MRPL23
XLOC_026722	ENSAPLG00000013278	FCGBP
XLOC_009034	ENSAPLG00000013603	ENSGALG00000006723
XLOC_008619	ENSAPLG00000013821	NREP
XLOC_030970	ENSAPLG00000014142	no hits
XLOC_028791	ENSAPLG00000014159	TBC1D16
XLOC_030151	ENSAPLG00000014528	AK4
XLOC_015443	ENSAPLG00000014933	ENSGALG00000009063
XLOC_019144	ENSAPLG00000015546	ENSGALG00000032108
XLOC_009464	ENSAPLG00000015707	ENSGALG00000012416
XLOC_009502	ENSAPLG00000015972	CDC42EP1
XLOC_009468	ENSAPLG00000016022	CARD10
XLOC_009229	ENSAPLG00000016336	ENSGALG00000010303
XLOC_029658	EPT1	EPT1
XLOC_019747	ERICH6	ERICH6
XLOC_013330	ERLEC1	ERLEC1
XLOC_027855	ESRP1	ESRP1
XLOC_014537	ETNPPL	ETNPPL
XLOC_015776	EXOC3L4	EXOC3L4
XLOC_011632	EXT1	EXT1
XLOC_003389	EZH1	EZH1
XLOC_017424	F10	F10
XLOC_015504	FAM126A	FAM126A
XLOC_000024	FAM132A	FAM132A
XLOC_014896	FAM20C	FAM20C
XLOC_023766	FAP	FAP
XLOC_003847	FASN	FASN
XLOC_008904	FAT4	FAT4
XLOC_010127	FBLN2	FBLN2
XLOC_016957	FBXO30	FBXO30
XLOC_015540	FBXO32	FBXO32
XLOC_025531	FDFT1	FDFT1
XLOC_007516	FDX1	FDX1
XLOC_008414	FGF16	FGF16
XLOC_014093	FGF7	FGF7
XLOC_017325	FGL1	FGL1
XLOC_029510	FHL2	FHL2
XLOC_022261	FHOD3	FHOD3
XLOC_005050	FICD	FICD
XLOC_014314	FLI1	FLI1
XLOC_005953	FNBP1	FNBP1
XLOC_027896	FYN	FYN
XLOC_023229	GAL3ST1	GAL3ST1
XLOC_005655	GALE	GALE
XLOC_015112	GALNT2	GALNT2
XLOC_024542	GALNT7	GALNT7
XLOC_021669	GBF1	GBF1
XLOC_004885	GHR	GHR
XLOC_007991	GLI3	GLI3
XLOC_010365	GNAI1	GNAI1
XLOC_010141	GNAQ	GNAQ
XLOC_028827	GNB5	GNB5
XLOC_024853	GNE	GNE
XLOC_023440	GNPNAT1	GNPNAT1
XLOC_004570	GPRC5A	GPRC5A
XLOC_012852	GPRC5B	GPRC5B
XLOC_020300	GPT2	GPT2
XLOC_027719	GSN	GSN
XLOC_006759	GYLTL1B	GYLTL1B
XLOC_013588	HAS2	HAS2
XLOC_014799	HERPUD1	HERPUD1
XLOC_003909	HMGCR	HMGCR
XLOC_023907	HMGCS1	HMGCS1
XLOC_018683	HOOK1	HOOK1
XLOC_019373	HS3ST6	HS3ST6
XLOC_024442	HSD17B7	HSD17B7
XLOC_020672	HSPA5	HSPA5
XLOC_011908	HTR1B	HTR1B
XLOC_003092	ICA1	ICA1
XLOC_024134	IL16	IL16
XLOC_010261	IL2RG	IL2RG
XLOC_018681	INADL	INADL
XLOC_022746	INSIG1	INSIG1
XLOC_019319	IRF6	IRF6
XLOC_006669	ISM2	ISM2
XLOC_018808	ITGA11	ITGA11
XLOC_006802	ITGA9	ITGA9
XLOC_003472	JADE2	JADE2
XLOC_028489	JAZF1	JAZF1
XLOC_001548	JMY	JMY
XLOC_006911	KCNF1	KCNF1
XLOC_022374	KCNK1	KCNK1
XLOC_004472	KCNK12	KCNK12
XLOC_020724	KCTD9	KCTD9
XLOC_021125	KIAA0226L	KIAA0226L
XLOC_021931	KIAA0319L	KIAA0319L
XLOC_009096	KIAA1324	KIAA1324
XLOC_010539	KLF7	KLF7
XLOC_029240	KLHL5	KLHL5
XLOC_007205	KLHL6	KLHL6
XLOC_004695	KPNA2	KPNA2
XLOC_028189	KRT23	KRT23
XLOC_007131	LCAT	LCAT
XLOC_021126	LCP1	LCP1
XLOC_021320	LCP2	LCP2
XLOC_016821	LGMN	LGMN
XLOC_020067	LRP1	LRP1
XLOC_002558	LRP12	LRP12
XLOC_013128	LVRN	LVRN
XLOC_002704	LY86	LY86
XLOC_012500	MAF	MAF
XLOC_004414	MAFB	MAFB
XLOC_011284	MAMDC2	MAMDC2
XLOC_028267	MAP7	MAP7
XLOC_025790	MAP7D2	MAP7D2
XLOC_016730	MAPK4	MAPK4
XLOC_028830	MAPK6	MAPK6
XLOC_004074	MAPKAPK2	MAPKAPK2
XLOC_012288	MDH1	MDH1
XLOC_011924	MEGF9	MEGF9
XLOC_008287	MEOX2	MEOX2
XLOC_024536	MFAP3L	MFAP3L
XLOC_005632	MFSD2A	MFSD2A
XLOC_003652	MFSD6	MFSD6
XLOC_025605	MGAT1	MGAT1
XLOC_018040	MGAT4D	MGAT4D
XLOC_020788	MGP	MGP
XLOC_018029	MGST2	MGST2
XLOC_019632	MIF	MIF
XLOC_003420	MITF	MITF
XLOC_019739	MME	MME
XLOC_001032	MOXD1	MOXD1
XLOC_020446	MPEG1	MPEG1
XLOC_030777	MRPL16	MRPL16
XLOC_010186	MSMO1	MSMO1
XLOC_019676	MTR	MTR
XLOC_010936	MYLIP	MYLIP
XLOC_026666	MYO1F	MYO1F
XLOC_019291	NBEAL2	NBEAL2
XLOC_001242	NFKBIZ	NFKBIZ
XLOC_000577	NKAIN4	NKAIN4
XLOC_014515	NPNT	NPNT
XLOC_023197	NPR3	NPR3
XLOC_011006	NPTN	NPTN
XLOC_026090	NR1H3	NR1H3
XLOC_028409	NR4A1	NR4A1
XLOC_001843	NR4A2	NR4A2
XLOC_024866	NR4A3	NR4A3
XLOC_010502	NRP2	NRP2
XLOC_004312	NSDHL	NSDHL
XLOC_018244	NT5DC3	NT5DC3
XLOC_010912	NTRK3	NTRK3
XLOC_014373	NUAK1	NUAK1
XLOC_006920	ODC1	ODC1
XLOC_008244	OLFM1	OLFM1
XLOC_006793	OLFML1	OLFML1
XLOC_000851	OSBPL1A	OSBPL1A
XLOC_014457	OSBPL5	OSBPL5
XLOC_008160	OSR1	OSR1
XLOC_014521	OSTC	OSTC
XLOC_029474	PBK	PBK
XLOC_003511	PDIA4	PDIA4
XLOC_011451	PDIA5	PDIA5
XLOC_027858	PDP1	PDP1
XLOC_024501	PHACTR2	PHACTR2
XLOC_019380	PHACTR4	PHACTR4
XLOC_014451	PHLDA2	PHLDA2
XLOC_008764	PIK3CD	PIK3CD
XLOC_005262	PKD2	PKD2
XLOC_014540	PLA2G12A	PLA2G12A
XLOC_006353	PLCE1	PLCE1
XLOC_027924	PLEKHO1	PLEKHO1
XLOC_005867	PLXDC2	PLXDC2
XLOC_004796	PLXNC1	PLXNC1
XLOC_017461	PNLIPRP3	PNLIPRP3
XLOC_004184	PODXL2	PODXL2
XLOC_025681	PPA1	PPA1
XLOC_002850	PPP1R12A	PPP1R12A
XLOC_006467	PPP1R12B	PPP1R12B
XLOC_023132	PRELP	PRELP
XLOC_009977	PREX1	PREX1
XLOC_000054	PRRX1	PRRX1
XLOC_021103	PRSS35	PRSS35
XLOC_023433	PTGER2	PTGER2
XLOC_013772	PTGER3	PTGER3
XLOC_005271	PTPN13	PTPN13
XLOC_024340	PTPRC	PTPRC
XLOC_020627	PTPRR	PTPRR
XLOC_026380	PTPRS	PTPRS
XLOC_024795	PXDC1	PXDC1
XLOC_003357	RAB31	RAB31
XLOC_024254	RAB3B	RAB3B
XLOC_020444	RAB3IL1	RAB3IL1
XLOC_016211	RAP1GAP2	RAP1GAP2
XLOC_017407	RASA3	RASA3
XLOC_005234	RASGEF1B	RASGEF1B
XLOC_005582	RASSF2	RASSF2
XLOC_018856	RASSF8	RASSF8
XLOC_011562	RCSD1	RCSD1
XLOC_016422	RECK	RECK
XLOC_021144	REEP1	REEP1
XLOC_009049	RFESD	RFESD
XLOC_027142	RFTN1	RFTN1
XLOC_026773	RGL1	RGL1
XLOC_002198	RGS1	RGS1
XLOC_019852	RHEB	RHEB
XLOC_015115	RHOU	RHOU
XLOC_029361	RHOV	RHOV
XLOC_002052	RIN2	RIN2
XLOC_016803	RIN3	RIN3
XLOC_001832	RND3	RND3
XLOC_005642	RNF19B	RNF19B
XLOC_026408	RNF213	RNF213
XLOC_020030	RPN2	RPN2
XLOC_025167	RPS27L	RPS27L
XLOC_026591	RUNX2	RUNX2
XLOC_017385	SCARB2	SCARB2
XLOC_009828	SCARF2	SCARF2
XLOC_010429	SCNN1A	SCNN1A
XLOC_004664	SCPEP1	SCPEP1
XLOC_021021	SCUBE2	SCUBE2
XLOC_019562	SCUBE3	SCUBE3
XLOC_005485	SDC1	SDC1
XLOC_023932	SDC2	SDC2
XLOC_008796	SDC3	SDC3
XLOC_016370	SDF2L1	SDF2L1
XLOC_004187	SEC61A1	SEC61A1
XLOC_013822	SEL1L3	SEL1L3
XLOC_017112	SEMA4A	SEMA4A
XLOC_009767	SEMA4D	SEMA4D
XLOC_004891	SEPP1	SEPP1
XLOC_006852	SGK1	SGK1
XLOC_005945	SH3GLB2	SH3GLB2
XLOC_003861	SHMT1	SHMT1
XLOC_016073	SLC14A1	SLC14A1
XLOC_006463	SLC16A1	SLC16A1
XLOC_009007	SLC1A6	SLC1A6
XLOC_016532	SLC20A1	SLC20A1
XLOC_014435	SLC22A18	SLC22A18
XLOC_023806	SLC25A20	SLC25A20
XLOC_025898	SLC25A24	SLC25A24
XLOC_015438	SLC25A5	SLC25A5
XLOC_023249	SLC33A1	SLC33A1
XLOC_015554	SLC35B1	SLC35B1
XLOC_006762	SLC35C1	SLC35C1
XLOC_028399	SLC37A1	SLC37A1
XLOC_004087	SLC41A1	SLC41A1
XLOC_021518	SLC41A3	SLC41A3
XLOC_021416	SLC43A2	SLC43A2
XLOC_011371	SLC7A1	SLC7A1
XLOC_006117	SLC9A2	SLC9A2
XLOC_016497	SLC9A7	SLC9A7
XLOC_010759	SMCR8	SMCR8
XLOC_017040	SMOC1	SMOC1
XLOC_001980	SNAI2	SNAI2
XLOC_005758	SNCAIP	SNCAIP
XLOC_019315	SNORD56	SNORD56
XLOC_003807	SOCS3	SOCS3
XLOC_004025	SOGA1	SOGA1
XLOC_013398	SPC25	SPC25
XLOC_027689	SPI1	SPI1
XLOC_012396	SQLE	SQLE
XLOC_027361	SRD5A2	SRD5A2
XLOC_016569	SRM	SRM
XLOC_010491	SSFA2	SSFA2
XLOC_002687	SSR1	SSR1
XLOC_005019	SSR3	SSR3
XLOC_014320	ST14	ST14
XLOC_002499	ST3GAL1	ST3GAL1
XLOC_009640	ST3GAL5	ST3GAL5
XLOC_021823	STAB1	STAB1
XLOC_024140	STARD5	STARD5
XLOC_017380	STBD1	STBD1
XLOC_015327	STIM1	STIM1
XLOC_008700	SUSD1	SUSD1
XLOC_025885	SYNGAP1	SYNGAP1
XLOC_014424	SYT8	SYT8
XLOC_010396	SYTL4	SYTL4
XLOC_023337	TAF5	TAF5
XLOC_024494	TAGAP	TAGAP
XLOC_000821	TBC1D4	TBC1D4
XLOC_022012	TBRG4	TBRG4
XLOC_016887	TBXAS1	TBXAS1
XLOC_006657	TGFB3	TGFB3
XLOC_003803	TIMP2	TIMP2
XLOC_018828	TLE4	TLE4
XLOC_002398	TMEM123	TMEM123
XLOC_020802	TMEM140	TMEM140
XLOC_001062	TMEM200A	TMEM200A
XLOC_011630	TNFRSF11B	TNFRSF11B
XLOC_025261	TNFRSF6B	TNFRSF6B
XLOC_011375	TNFSF10	TNFSF10
XLOC_017147	TNFSF13B	TNFSF13B
XLOC_029246	TREM2	TREM2
XLOC_002953	TRPC1	TRPC1
XLOC_012652	TRPC4	TRPC4
XLOC_019017	TRPV2	TRPV2
XLOC_024401	TSPAN4	TSPAN4
XLOC_010397	TSPAN6	TSPAN6
XLOC_019021	TTC19	TTC19
XLOC_018150	TWIST2	TWIST2
XLOC_025767	UACA	UACA
XLOC_024444	UAP1	UAP1
XLOC_026854	UBE2QL1	UBE2QL1
XLOC_025443	UCK2	UCK2
XLOC_020852	UGT8	UGT8
XLOC_025693	UNC5B	UNC5B
XLOC_023814	USP19	USP19
XLOC_015267	USP44	USP44
XLOC_009387	UTRN	UTRN
XLOC_004410	VDR	VDR
XLOC_019880	VGLL1	VGLL1
XLOC_024321	VILL	VILL
XLOC_019171	VIPR1	VIPR1
XLOC_008002	VOPP1	VOPP1
XLOC_008172	VSNL1	VSNL1
XLOC_022725	WASF3	WASF3
XLOC_029801	WDFY3	WDFY3
XLOC_017815	WDFY4	WDFY4
XLOC_019822	WNT9A	WNT9A
XLOC_017576	WT1	WT1
XLOC_009278	WWC3	WWC3
XLOC_005639	YARS	YARS
XLOC_007226	YEATS2	YEATS2
XLOC_000922	ZC3HC1	ZC3HC1
XLOC_017347	ZDHHC2	ZDHHC2
XLOC_025080	ZEB1	ZEB1
XLOC_004229	ZEB2	ZEB2
XLOC_014949	ZFAND2A	ZFAND2A
