# Supplementary material for: Comparative transcriptome analysis provides clues to molecular mechanisms underlying blue-green eggshell color in the Jinding duck (Anas platyrhynchos)
Source: BMC Genomics. 2017 Sep 12;18:725. doi: 10.1186/s12864-017-4135-2 (PMC5596863; doi:10.1186/s12864-017-4135-2)
Supplement: Supplementary file 8 — Primer sequences used in the real-time quantitative RT-PCR verification. (XLSX 15 kb) [file 12864_2017_4135_MOESM8_ESM.xlsx]

## Sheet: Sheet1
Gene symbol	Ensembl Accession No.	Forward primer (5'-3')	Reverse primer (5'-3')	product size (bp)
SLCO1A2	ENSAPLG00000003909	CTCTACTTCGCTGCCTAT	CTTTCCACAAACTGGGTC	168
SLCO1B3	ENSAPLG00000004518	TTTTGGTGCACTGATTGA	AGGTCTGGAGTTCTTATT	205
ABCC2	ENSAPLG00000008620	TGTCCTTACCATTGCCCACC	CCACTTACATCCGCTCCACC	197
HMOX1	ENSAPLG00000008265	CTTCGTGCTAGGAGCGTTAA	GTGACTATGAAGCCGAGTGC	143
ABCC1	ENSAPLG00000007477	AACCTCATACAGTCAACGAT	CTCTGTCCAGGACTAAAACT	112
CA2	ENSAPLG00000003211	TGACCACTCCACCACTGCTT	TCTGCTCTTCAAGGGCTGAC	170
ATP1B1	ENSAPLG00000016349	TTATTGGCTTCAAACCTAAG	TATTTTGTCTGCATCTTCGT	125
ATP2B2	ENSAPLG00000006083	GCCTCAACAGAATCCAAACC	GGGCTGGGAATCTTCTATCC	143
SLC14A1	ENSAPLG00000012208	TTCAGTGCCTATCTGGGAGC	ATGGCAGAGTGGTTTGTGGT	125
GAPDH	ENSAPLG00000013511	ATACACAGAGGACCAGGTTG	ATACTCGTTGTCATACCAGG	130
